# Supplementary material for: Statistical learning goes beyond the d-band model providing the thermochemistry of adsorbates on transition metals
Source: Nat Commun. 2019 Oct 15;10:4687. doi: 10.1038/s41467-019-12709-1 (PMC6794282; doi:10.1038/s41467-019-12709-1)
Supplement: Supplementary file 3 — Source Data [file 41467_2019_12709_MOESM3_ESM.zip]

Archive with 12 entries (12 files):
- code/diagonalization.mw
- code/pca-alloys.ods
- code/pca-alloys.py
- code/pca-alloys.xlsx
- code/pca-regressions.ods
- code/pca-regressions.xlsx
- csv/alloys-prediction.csv
- csv/legend.xls
- csv/matrix-E.csv
- csv/matrix-E-prime.csv
- csv/matrix-E-prime-alloys.csv
- csv/matrix-E-second.csv
