# Supplementary material for: Statistical learning goes beyond the d-band model providing the thermochemistry of adsorbates on transition metals
Source: Nat Commun. 2019 Oct 15;10:4687. doi: 10.1038/s41467-019-12709-1 (PMC6794282; doi:10.1038/s41467-019-12709-1)
Supplement: Supplementary file 3 — Source Data [file 41467_2019_12709_MOESM3_ESM.zip › code/diagonalization.mw]

<?xml version="1.0" encoding="UTF-8"?>
<Worksheet>
<Version major="13" minor="0"/>
<Label-Scheme value="2" prefix=""/>
<View-Properties presentation="false"></View-Properties>
<MapleNet-Properties elisiondigitsbefore="100" labelling="true" indentamount="4" elisiontermsthreshold="infinity" ansi="false" errorbreak="1" useclientjvm="true" echo="1" imaginaryunit="I" labelwidth="20" plotdriver="openviz" elisiondigitsafter="100" plotoutput="terminal" rtablesize="10" elisiontermsbefore="100" elisiondigitsthreshold="infinity" typesetting="standard" plotdevice="inline" verboseproc="1" showassumed="1" errorcursor="false" longdelim="true" plotoptions="" quiet="false" elisiontermsafter="100" screenwidth="79" preplot="" prettyprint="3" displayprecision="-1" warnlevel="3" screenheight="25" latexwidth="6.0" postplot="" prompt="&gt; " ShowLabels="true"/>
<Styles><Font name="Ordered List 1" background="[255,255,255]" bold="false" executable="false" family="Times New Roman" foreground="[0,0,0]" italic="false" opaque="false" readonly="false" size="12" subscript="false" superscript="false" underline="false" placeholder="false"/>
<Font name="Annotation Text" background="[255,255,255]" bold="false" executable="false" family="Times New Roman" foreground="[0,0,0]" italic="false" opaque="false" readonly="false" size="12" subscript="false" superscript="false" underline="false" placeholder="false"/>
<Font name="Ordered List 2" background="[255,255,255]" bold="false" executable="false" family="Times New Roman" foreground="[0,0,0]" italic="false" opaque="false" readonly="false" size="12" subscript="false" superscript="false" underline="false" placeholder="false"/>
<Font name="Ordered List 3" background="[255,255,255]" bold="false" executable="false" family="Times New Roman" foreground="[0,0,0]" italic="false" opaque="false" readonly="false" size="12" subscript="false" superscript="false" underline="false" placeholder="false"/>
<Font name="Ordered List 4" background="[255,255,255]" bold="false" executable="false" family="Times New Roman" foreground="[0,0,0]" italic="false" opaque="false" readonly="false" size="12" subscript="false" superscript="false" underline="false" placeholder="false"/>
<Font name="Ordered List 5" background="[255,255,255]" bold="false" executable="false" family="Times New Roman" foreground="[0,0,0]" italic="false" opaque="false" readonly="false" size="12" subscript="false" superscript="false" underline="false" placeholder="false"/>
<Font name="Author" background="[255,255,255]" bold="false" executable="false" family="Times New Roman" foreground="[0,0,0]" italic="false" opaque="false" readonly="false" size="12" subscript="false" superscript="false" underline="false" placeholder="false"/>
<Font name="Annotation Title" background="[255,255,255]" bold="true" executable="false" family="Times New Roman" foreground="[0,0,0]" italic="false" opaque="false" readonly="false" size="18" subscript="false" superscript="false" underline="false" placeholder="false"/>
<Font name="Warning" background="[255,255,255]" bold="false" executable="false" family="Monospaced" foreground="[0,0,255]" italic="false" opaque="false" readonly="true" size="12" subscript="false" superscript="false" underline="false" placeholder="false"/>
<Font name="Caption Reference" background="[255,255,255]" bold="true" executable="false" family="Times New Roman" foreground="[0,0,0]" italic="false" opaque="false" readonly="false" size="12" subscript="false" superscript="false" underline="false" placeholder="false"/>
<Font name="Maple Input Placeholder" background="[255,255,255]" bold="true" executable="true" family="Monospaced" foreground="[200,0,200]" italic="false" opaque="false" readonly="false" size="12" subscript="false" superscript="false" underline="false" placeholder="true"/>
<Font name="Maple Plot" background="[255,255,255]" bold="false" executable="false" family="Times New Roman" foreground="[0,0,0]" italic="false" opaque="false" readonly="false" size="12" subscript="false" superscript="false" underline="false" placeholder="false"/>
<Font name="Code" background="[255,255,255]" bold="false" executable="false" family="Monospaced" foreground="[255,0,0]" italic="false" opaque="false" readonly="false" size="12" subscript="false" superscript="false" underline="false" placeholder="false"/>
<Font name="Line Printed Output" background="[255,255,255]" bold="false" executable="false" family="Monospaced" foreground="[0,0,255]" italic="false" opaque="false" readonly="true" size="12" subscript="false" superscript="false" underline="false" placeholder="false"/>
<Font name="Text Output" background="[255,255,255]" bold="false" executable="false" family="Monospaced" foreground="[0,0,255]" italic="false" opaque="false" readonly="true" size="12" subscript="false" superscript="false" underline="false" placeholder="false"/>
<Font name="Diagnostic" background="[255,255,255]" bold="false" executable="false" family="Monospaced" foreground="[40,120,40]" italic="false" opaque="false" readonly="true" size="12" subscript="false" superscript="false" underline="false" placeholder="false"/>
<Font name="2D Inert Output" background="[255,255,255]" bold="false" executable="true" family="Times New Roman" foreground="[144,144,144]" italic="false" opaque="false" readonly="false" size="12" subscript="false" superscript="false" underline="false" placeholder="false"/>
<Font name="Normal" background="[255,255,255]" bold="false" executable="false" family="Times New Roman" foreground="[0,0,0]" italic="false" opaque="false" readonly="false" size="12" subscript="false" superscript="false" underline="false" placeholder="false"/>
<Font name="Hyperlink" background="[255,255,255]" bold="false" executable="false" family="Serif" foreground="[0,128,128]" italic="false" opaque="false" readonly="false" size="12" subscript="false" superscript="false" underline="true" placeholder="false"/>
<Font name="Maple Output" background="[255,255,255]" bold="false" executable="false" family="Times New Roman" foreground="[0,0,0]" italic="false" opaque="false" readonly="false" size="12" subscript="false" superscript="false" underline="false" placeholder="false"/>
<Font name="Dash Item" background="[255,255,255]" bold="false" executable="false" family="Times New Roman" foreground="[0,0,0]" italic="false" opaque="false" readonly="false" size="12" subscript="false" superscript="false" underline="false" placeholder="false"/>
<Font name="2D Math" background="[255,255,255]" bold="false" executable="false" family="Times New Roman" foreground="[0,0,0]" italic="false" opaque="false" readonly="false" size="12" subscript="false" superscript="false" underline="false" placeholder="false"/>
<Font name="Maple Input" background="[255,255,255]" bold="true" executable="true" family="Monospaced" foreground="[255,0,0]" italic="false" opaque="false" readonly="false" size="12" subscript="false" superscript="false" underline="false" placeholder="false"/>
<Font name="2D Output" background="[255,255,255]" bold="false" executable="false" family="Times New Roman" foreground="[0,0,255]" italic="false" opaque="false" readonly="true" size="12" subscript="false" superscript="false" underline="false" placeholder="false"/>
<Font name="2D Input" background="[255,255,255]" bold="false" executable="true" family="Times New Roman" foreground="[0,0,0]" italic="false" opaque="false" readonly="false" size="12" subscript="false" superscript="false" underline="false" placeholder="false"/>
<Font name="HyperlinkError" background="[255,255,255]" bold="false" executable="false" family="Monospaced" foreground="[255,0,255]" italic="false" opaque="false" readonly="true" size="12" subscript="false" superscript="false" underline="true" placeholder="false"/>
<Font name="Header and Footer" background="[255,255,255]" bold="false" executable="false" family="Times New Roman" foreground="[0,0,0]" italic="false" opaque="false" readonly="false" size="10" subscript="false" superscript="false" underline="false" placeholder="false"/>
<Font name="Error" background="[255,255,255]" bold="false" executable="false" family="Monospaced" foreground="[255,0,255]" italic="false" opaque="false" readonly="true" size="12" subscript="false" superscript="false" underline="false" placeholder="false"/>
<Font name="Title" background="[255,255,255]" bold="true" executable="false" family="Times New Roman" foreground="[0,0,0]" italic="false" opaque="false" readonly="false" size="18" subscript="false" superscript="false" underline="false" placeholder="false"/>
<Font name="Heading 1" background="[255,255,255]" bold="true" executable="false" family="Serif" foreground="[0,0,0]" italic="false" opaque="false" readonly="false" size="18" subscript="false" superscript="false" underline="false" placeholder="false"/>
<Font name="Text" background="[255,255,255]" bold="false" executable="false" family="Times New Roman" foreground="[0,0,0]" italic="false" opaque="false" readonly="false" size="12" subscript="false" superscript="false" underline="false" placeholder="false"/>
<Font name="Bullet Item" background="[255,255,255]" bold="false" executable="false" family="Times New Roman" foreground="[0,0,0]" italic="false" opaque="false" readonly="false" size="12" subscript="false" superscript="false" underline="false" placeholder="false"/>
<Font name="Heading 4" background="[255,255,255]" bold="false" executable="false" family="Serif" foreground="[0,0,0]" italic="true" opaque="false" readonly="false" size="12" subscript="false" superscript="false" underline="false" placeholder="false"/>
<Font name="Equation Label" background="[255,255,255]" bold="true" executable="false" family="Times New Roman" foreground="[0,0,0]" italic="false" opaque="false" readonly="false" size="12" subscript="false" superscript="false" underline="false" placeholder="false"/>
<Font name="Heading 3" background="[255,255,255]" bold="true" executable="false" family="Serif" foreground="[0,0,0]" italic="true" opaque="false" readonly="false" size="14" subscript="false" superscript="false" underline="false" placeholder="false"/>
<Font name="Heading 2" background="[255,255,255]" bold="true" executable="false" family="Serif" foreground="[0,0,0]" italic="false" opaque="false" readonly="false" size="16" subscript="false" superscript="false" underline="false" placeholder="false"/>
<Font name="HyperlinkWarning" background="[255,255,255]" bold="false" executable="false" family="Monospaced" foreground="[0,0,255]" italic="false" opaque="false" readonly="true" size="12" subscript="false" superscript="false" underline="true" placeholder="false"/>
<Font name="Atomic Variable" background="[255,255,255]" bold="false" executable="false" family="Times New Roman" foreground="[175,0,175]" italic="true" opaque="false" readonly="false" size="12" subscript="false" superscript="false" underline="false" placeholder="false"/>
<Font name="Dictionary Hyperlink" background="[255,255,255]" bold="false" executable="false" family="Serif" foreground="[147,0,15]" italic="false" opaque="false" readonly="false" size="12" subscript="false" superscript="false" underline="true" placeholder="false"/>
<Font name="Caption Text" background="[255,255,255]" bold="true" executable="false" family="Times New Roman" foreground="[0,0,0]" italic="false" opaque="false" readonly="false" size="12" subscript="false" superscript="false" underline="false" placeholder="false"/>
<Font name="List Item" background="[255,255,255]" bold="false" executable="false" family="Times New Roman" foreground="[0,0,0]" italic="false" opaque="false" readonly="false" size="12" subscript="false" superscript="false" underline="false" placeholder="false"/>
<Layout name="Ordered List 1" alignment="left" bullet="numeric" firstindent="0" leftmargin="0" rightmargin="0" linespacing="0.0" spaceabove="3" spacebelow="3" linebreak="space" pagebreak-before="false" initial="-1" bulletsuffix=""/>
<Layout name="Ordered List 2" alignment="left" bullet="alphabetic" firstindent="0" leftmargin="36" rightmargin="0" linespacing="0.0" spaceabove="3" spacebelow="3" linebreak="space" pagebreak-before="false" initial="-1" bulletsuffix=""/>
<Layout name="Ordered List 3" alignment="left" bullet="roman" firstindent="0" leftmargin="72" rightmargin="0" linespacing="0.0" spaceabove="3" spacebelow="3" linebreak="space" pagebreak-before="false" initial="-1" bulletsuffix=""/>
<Layout name="Ordered List 4" alignment="left" bullet="ALPHABETIC" firstindent="0" leftmargin="108" rightmargin="0" linespacing="0.0" spaceabove="3" spacebelow="3" linebreak="space" pagebreak-before="false" initial="-1" bulletsuffix=""/>
<Layout name="Ordered List 5" alignment="left" bullet="ROMAN" firstindent="0" leftmargin="144" rightmargin="0" linespacing="0.0" spaceabove="3" spacebelow="3" linebreak="space" pagebreak-before="false" initial="-1" bulletsuffix=""/>
<Layout name="Author" alignment="centred" bullet="none" firstindent="0" leftmargin="0" rightmargin="0" linespacing="0.0" spaceabove="8" spacebelow="8" linebreak="space" pagebreak-before="false" initial="0" bulletsuffix=""/>
<Layout name="Warning" alignment="left" bullet="none" firstindent="0" leftmargin="0" rightmargin="0" linespacing="0.0" spaceabove="0" spacebelow="0" linebreak="space" pagebreak-before="false" initial="0" bulletsuffix=""/>
<Layout name="Annotation Title" alignment="centred" bullet="none" firstindent="0" leftmargin="0" rightmargin="0" linespacing="0.0" spaceabove="12" spacebelow="12" linebreak="space" pagebreak-before="false" initial="0" bulletsuffix=""/>
<Layout name="Maple Plot" alignment="centred" bullet="none" firstindent="0" leftmargin="0" rightmargin="0" linespacing="0.0" spaceabove="0" spacebelow="0" linebreak="space" pagebreak-before="false" initial="0" bulletsuffix=""/>
<Layout name="Line Printed Output" alignment="left" bullet="none" firstindent="0" leftmargin="0" rightmargin="0" linespacing="0.0" spaceabove="0" spacebelow="0" linebreak="any" pagebreak-before="false" initial="0" bulletsuffix=""/>
<Layout name="Text Output" alignment="left" bullet="none" firstindent="0" leftmargin="0" rightmargin="0" linespacing="0.0" spaceabove="0" spacebelow="0" linebreak="newline" pagebreak-before="false" initial="0" bulletsuffix=""/>
<Layout name="Diagnostic" alignment="left" bullet="none" firstindent="0" leftmargin="0" rightmargin="0" linespacing="0.0" spaceabove="0" spacebelow="0" linebreak="any" pagebreak-before="false" initial="0" bulletsuffix=""/>
<Layout name="Normal" alignment="left" bullet="none" firstindent="0" leftmargin="0" rightmargin="0" linespacing="0.0" spaceabove="0" spacebelow="0" linebreak="space" pagebreak-before="false" initial="0" bulletsuffix=""/>
<Layout name="Maple Output" alignment="centred" bullet="none" firstindent="0" leftmargin="0" rightmargin="0" linespacing="0.3" spaceabove="0" spacebelow="0" linebreak="space" pagebreak-before="false" initial="0" bulletsuffix=""/>
<Layout name="Dash Item" alignment="left" bullet="dash" firstindent="0" leftmargin="0" rightmargin="0" linespacing="0.0" spaceabove="3" spacebelow="3" linebreak="space" pagebreak-before="false" initial="0" bulletsuffix=""/>
<Layout name="HyperlinkError" alignment="left" bullet="none" firstindent="0" leftmargin="0" rightmargin="0" linespacing="0.0" spaceabove="0" spacebelow="0" linebreak="space" pagebreak-before="false" initial="0" bulletsuffix=""/>
<Layout name="Error" alignment="left" bullet="none" firstindent="0" leftmargin="0" rightmargin="0" linespacing="0.0" spaceabove="0" spacebelow="0" linebreak="space" pagebreak-before="false" initial="0" bulletsuffix=""/>
<Layout name="Title" alignment="centred" bullet="none" firstindent="0" leftmargin="0" rightmargin="0" linespacing="0.0" spaceabove="12" spacebelow="12" linebreak="space" pagebreak-before="false" initial="0" bulletsuffix=""/>
<Layout name="Heading 1" alignment="left" bullet="none" firstindent="0" leftmargin="0" rightmargin="0" linespacing="0.0" spaceabove="8" spacebelow="4" linebreak="space" pagebreak-before="false" initial="0" bulletsuffix=""/>
<Layout name="Bullet Item" alignment="left" bullet="dot" firstindent="0" leftmargin="0" rightmargin="0" linespacing="0.0" spaceabove="3" spacebelow="3" linebreak="space" pagebreak-before="false" initial="0" bulletsuffix=""/>
<Layout name="Heading 4" alignment="left" bullet="none" firstindent="0" leftmargin="0" rightmargin="0" linespacing="0.0" spaceabove="0" spacebelow="0" linebreak="space" pagebreak-before="false" initial="0" bulletsuffix=""/>
<Layout name="Heading 3" alignment="left" bullet="none" firstindent="0" leftmargin="0" rightmargin="0" linespacing="0.0" spaceabove="0" spacebelow="0" linebreak="space" pagebreak-before="false" initial="0" bulletsuffix=""/>
<Layout name="Heading 2" alignment="left" bullet="none" firstindent="0" leftmargin="0" rightmargin="0" linespacing="0.0" spaceabove="8" spacebelow="2" linebreak="space" pagebreak-before="false" initial="0" bulletsuffix=""/>
<Layout name="HyperlinkWarning" alignment="left" bullet="none" firstindent="0" leftmargin="0" rightmargin="0" linespacing="0.0" spaceabove="0" spacebelow="0" linebreak="space" pagebreak-before="false" initial="0" bulletsuffix=""/>
<Layout name="List Item" alignment="left" bullet="indent" firstindent="0" leftmargin="0" rightmargin="0" linespacing="0.0" spaceabove="3" spacebelow="3" linebreak="space" pagebreak-before="false" initial="0" bulletsuffix=""/>
<Pencil-style name="Pencil 5" pen-color="[255,0,0]" pen-height="5.0" pen-width="5.0" pen-opacity="1.0"/>
<Pencil-style name="Pencil 4" pen-color="[0,0,255]" pen-height="3.0" pen-width="3.0" pen-opacity="1.0"/>
<Pencil-style name="Pencil 3" pen-color="[0,0,0]" pen-height="3.0" pen-width="3.0" pen-opacity="1.0"/>
<Pencil-style name="Pencil 2" pen-color="[0,0,255]" pen-height="1.0" pen-width="1.0" pen-opacity="1.0"/>
<Pencil-style name="Pencil 1" pen-color="[0,0,0]" pen-height="1.0" pen-width="1.0" pen-opacity="1.0"/>
<Highlighter-style name="Highlighter 2" pen-color="[255,204,0]" pen-height="14.0" pen-width="14.0" pen-opacity="0.8"/>
<Highlighter-style name="Highlighter 1" pen-color="[255,153,255]" pen-height="12.0" pen-width="8.0" pen-opacity="0.8"/>
<Highlighter-style name="Highlighter 4" pen-color="[0,255,255]" pen-height="32.0" pen-width="32.0" pen-opacity="0.8"/>
<Highlighter-style name="Highlighter 3" pen-color="[51,255,0]" pen-height="24.0" pen-width="24.0" pen-opacity="0.8"/>
<Highlighter-style name="Highlighter 5" pen-color="[255,255,0]" pen-height="48.0" pen-width="48.0" pen-opacity="0.8"/>
</Styles>
<Startup-Code startupcode=""/>
<Task-table>
    <Task-category name="&lt;default&gt;">
    </Task-category>
</Task-table>
<Task>
</Task>
<Group labelreference="L1" drawlabel="true">
<Input>
<Text-field prompt="&gt; " style="Maple Input" layout="Normal"><Equation executable="true" style="2D Input" input-equation="" display="LUklbXJvd0c2Iy9JK21vZHVsZW5hbWVHNiJJLFR5cGVzZXR0aW5nR0koX3N5c2xpYkdGJzYnLUkjbWlHRiQ2JVEocmVzdGFydEYnLyUnaXRhbGljR1EldHJ1ZUYnLyUsbWF0aHZhcmlhbnRHUSdpdGFsaWNGJy1JI21vR0YkNi1RIjtGJy9GM1Enbm9ybWFsRicvJSZmZW5jZUdRJmZhbHNlRicvJSpzZXBhcmF0b3JHRjEvJSlzdHJldGNoeUdGPS8lKnN5bW1ldHJpY0dGPS8lKGxhcmdlb3BHRj0vJS5tb3ZhYmxlbGltaXRzR0Y9LyUnYWNjZW50R0Y9LyUnbHNwYWNlR1EmMC4wZW1GJy8lJ3JzcGFjZUdRLDAuMjc3Nzc3OGVtRictRjY2LVEifkYnRjlGOy9GP0Y9RkBGQkZERkZGSEZKL0ZORkwvJStleGVjdXRhYmxlR0Y9Rjk=">LUklbXJvd0c2Iy9JK21vZHVsZW5hbWVHNiJJLFR5cGVzZXR0aW5nR0koX3N5c2xpYkdGJzYlLUkjbWlHRiQ2JVEocmVzdGFydEYnLyUnaXRhbGljR1EldHJ1ZUYnLyUsbWF0aHZhcmlhbnRHUSdpdGFsaWNGJy1JI21vR0YkNi1RIjtGJy9GM1Enbm9ybWFsRicvJSZmZW5jZUdRJmZhbHNlRicvJSpzZXBhcmF0b3JHRjEvJSlzdHJldGNoeUdGPS8lKnN5bW1ldHJpY0dGPS8lKGxhcmdlb3BHRj0vJS5tb3ZhYmxlbGltaXRzR0Y9LyUnYWNjZW50R0Y9LyUnbHNwYWNlR1EmMC4wZW1GJy8lJ3JzcGFjZUdRLDAuMjc3Nzc3OGVtRictRjY2LVEifkYnRjlGOy9GP0Y9RkBGQkZERkZGSEZKL0ZORkw=</Equation></Text-field>
</Input>
</Group>
<Group labelreference="L8" drawlabel="true">
<Input>
<Text-field prompt="&gt; " style="Maple Input" layout="Normal"><Equation executable="true" style="2D Input" input-equation="" display="LUklbXJvd0c2Iy9JK21vZHVsZW5hbWVHNiJJLFR5cGVzZXR0aW5nR0koX3N5c2xpYkdGJzYlLUkjbWlHRiQ2I1EhRicvJStleGVjdXRhYmxlR1EmZmFsc2VGJy8lLG1hdGh2YXJpYW50R1Enbm9ybWFsRic=">LUklbXJvd0c2Iy9JK21vZHVsZW5hbWVHNiJJLFR5cGVzZXR0aW5nR0koX3N5c2xpYkdGJzYjLUkjbWlHRiQ2I1EhRic=</Equation></Text-field>
</Input>
</Group>
<Group labelreference="L7" drawlabel="true">
<Input>
<Text-field prompt="&gt; " style="Maple Input" layout="Normal"><Equation executable="true" style="2D Input" input-equation="with(LinearAlgebra);" display="LUklbXJvd0c2Iy9JK21vZHVsZW5hbWVHNiJJLFR5cGVzZXR0aW5nR0koX3N5c2xpYkdGJzYoLUkjbWlHRiQ2JVEld2l0aEYnLyUnaXRhbGljR1EldHJ1ZUYnLyUsbWF0aHZhcmlhbnRHUSdpdGFsaWNGJy1JKG1mZW5jZWRHRiQ2JC1GIzYlLUYsNiVRLkxpbmVhckFsZ2VicmFGJ0YvRjIvJStleGVjdXRhYmxlR1EmZmFsc2VGJy9GM1Enbm9ybWFsRidGQC1JI21vR0YkNi1RIjtGJ0ZALyUmZmVuY2VHRj8vJSpzZXBhcmF0b3JHRjEvJSlzdHJldGNoeUdGPy8lKnN5bW1ldHJpY0dGPy8lKGxhcmdlb3BHRj8vJS5tb3ZhYmxlbGltaXRzR0Y/LyUnYWNjZW50R0Y/LyUnbHNwYWNlR1EmMC4wZW1GJy8lJ3JzcGFjZUdRLDAuMjc3Nzc3OGVtRictRkM2LVEifkYnRkBGRi9GSUY/RkpGTEZORlBGUkZUL0ZYRlZGPUZA">QyQtSSV3aXRoRzYiNiNJLkxpbmVhckFsZ2VicmFHNiQlKnByb3RlY3RlZEdJKF9zeXNsaWJHRiUiIiI=</Equation></Text-field>
</Input>
<Output>
<Text-field style="2D Output" layout="Maple Output"><Equation executable="false" style="2D Output">N2dySSMmeEc2IkkkQWRkR0YkSShBZGpvaW50R0YkSTNCYWNrd2FyZFN1YnN0aXR1dGVHRiRJK0JhbmRNYXRyaXhHRiRJJkJhc2lzR0YkSS1CZXpvdXRNYXRyaXhHRiRJL0JpZGlhZ29uYWxGb3JtR0YkSS1CaWxpbmVhckZvcm1HRiRJNUNoYXJhY3RlcmlzdGljTWF0cml4R0YkSTlDaGFyYWN0ZXJpc3RpY1BvbHlub21pYWxHRiRJJ0NvbHVtbkdGJEkwQ29sdW1uRGltZW5zaW9uR0YkSTBDb2x1bW5PcGVyYXRpb25HRiRJLENvbHVtblNwYWNlR0YkSTBDb21wYW5pb25NYXRyaXhHRiRJMENvbmRpdGlvbk51bWJlckdGJEkvQ29uc3RhbnRNYXRyaXhHRiRJL0NvbnN0YW50VmVjdG9yR0YkSSVDb3B5R0YkSTJDcmVhdGVQZXJtdXRhdGlvbkdGJEktQ3Jvc3NQcm9kdWN0R0YkSS1EZWxldGVDb2x1bW5HRiRJKkRlbGV0ZVJvd0dGJEksRGV0ZXJtaW5hbnRHRiRJKURpYWdvbmFsR0YkSS9EaWFnb25hbE1hdHJpeEdGJEkqRGltZW5zaW9uR0YkSStEaW1lbnNpb25zR0YkSStEb3RQcm9kdWN0R0YkSTZFaWdlbkNvbmRpdGlvbk51bWJlcnNHRiRJLEVpZ2VudmFsdWVzR0YkSS1FaWdlbnZlY3RvcnNHRiRJJkVxdWFsR0YkSTJGb3J3YXJkU3Vic3RpdHV0ZUdGJEkuRnJvYmVuaXVzRm9ybUdGJEk0R2F1c3NpYW5FbGltaW5hdGlvbkdGJEkyR2VuZXJhdGVFcXVhdGlvbnNHRiRJL0dlbmVyYXRlTWF0cml4R0YkSShHZW5lcmljR0YkSTJHZXRSZXN1bHREYXRhVHlwZUdGJEkvR2V0UmVzdWx0U2hhcGVHRiRJNUdpdmVuc1JvdGF0aW9uTWF0cml4R0YkSSxHcmFtU2NobWlkdEdGJEktSGFua2VsTWF0cml4R0YkSSxIZXJtaXRlRm9ybUdGJEkzSGVybWl0aWFuVHJhbnNwb3NlR0YkSS9IZXNzZW5iZXJnRm9ybUdGJEkuSGlsYmVydE1hdHJpeEdGJEkySG91c2Vob2xkZXJNYXRyaXhHRiRJL0lkZW50aXR5TWF0cml4R0YkSTJJbnRlcnNlY3Rpb25CYXNpc0dGJEkrSXNEZWZpbml0ZUdGJEktSXNPcnRob2dvbmFsR0YkSSpJc1NpbWlsYXJHRiRJKklzVW5pdGFyeUdGJEkySm9yZGFuQmxvY2tNYXRyaXhHRiRJK0pvcmRhbkZvcm1HRiRJMUtyb25lY2tlclByb2R1Y3RHRiRJKExBX01haW5HRiRJMExVRGVjb21wb3NpdGlvbkdGJEktTGVhc3RTcXVhcmVzR0YkSSxMaW5lYXJTb2x2ZUdGJEkuTHlhcHVub3ZTb2x2ZUdGJEkkTWFwR0YkSSVNYXAyR0YkSSpNYXRyaXhBZGRHRiRJMk1hdHJpeEV4cG9uZW50aWFsR0YkSS9NYXRyaXhGdW5jdGlvbkdGJEkuTWF0cml4SW52ZXJzZUdGJEk1TWF0cml4TWF0cml4TXVsdGlwbHlHRiRJK01hdHJpeE5vcm1HRiRJLE1hdHJpeFBvd2VyR0YkSTVNYXRyaXhTY2FsYXJNdWx0aXBseUdGJEk1TWF0cml4VmVjdG9yTXVsdGlwbHlHRiRJMk1pbmltYWxQb2x5bm9taWFsR0YkSSZNaW5vckdGJEkoTW9kdWxhckdGJEkpTXVsdGlwbHlHRiRJLE5vVXNlclZhbHVlR0YkSSVOb3JtR0YkSSpOb3JtYWxpemVHRiRJKk51bGxTcGFjZUdGJEkzT3V0ZXJQcm9kdWN0TWF0cml4R0YkSSpQZXJtYW5lbnRHRiRJJlBpdm90R0YkSSpQb3BvdkZvcm1HRiRJMFFSRGVjb21wb3NpdGlvbkdGJEktUmFuZG9tTWF0cml4R0YkSS1SYW5kb21WZWN0b3JHRiRJJVJhbmtHRiRJNlJhdGlvbmFsQ2Fub25pY2FsRm9ybUdGJEk2UmVkdWNlZFJvd0VjaGVsb25Gb3JtR0YkSSRSb3dHRiRJLVJvd0RpbWVuc2lvbkdGJEktUm93T3BlcmF0aW9uR0YkSSlSb3dTcGFjZUdGJEktU2NhbGFyTWF0cml4R0YkSS9TY2FsYXJNdWx0aXBseUdGJEktU2NhbGFyVmVjdG9yR0YkSSpTY2h1ckZvcm1HRiRJL1Npbmd1bGFyVmFsdWVzR0YkSSpTbWl0aEZvcm1HRiRJOFN0cm9uZ2x5Q29ubmVjdGVkQmxvY2tzR0YkSSpTdWJNYXRyaXhHRiRJKlN1YlZlY3RvckdGJEkpU3VtQmFzaXNHRiRJMFN5bHZlc3Rlck1hdHJpeEdGJEkvU3lsdmVzdGVyU29sdmVHRiRJL1RvZXBsaXR6TWF0cml4R0YkSSZUcmFjZUdGJEkqVHJhbnNwb3NlR0YkSTBUcmlkaWFnb25hbEZvcm1HRiRJK1VuaXRWZWN0b3JHRiRJMlZhbmRlcm1vbmRlTWF0cml4R0YkSSpWZWN0b3JBZGRHRiRJLFZlY3RvckFuZ2xlR0YkSTVWZWN0b3JNYXRyaXhNdWx0aXBseUdGJEkrVmVjdG9yTm9ybUdGJEk1VmVjdG9yU2NhbGFyTXVsdGlwbHlHRiRJK1plcm9NYXRyaXhHRiRJK1plcm9WZWN0b3JHRiRJJFppcEdGJA==</Equation></Text-field>
</Output>
</Group>
<Group labelreference="L6" drawlabel="true">
<Input>
<Text-field prompt="&gt; " style="Maple Input" layout="Normal"><Equation executable="true" style="2D Input" input-equation="" display="LUklbXJvd0c2Iy9JK21vZHVsZW5hbWVHNiJJLFR5cGVzZXR0aW5nR0koX3N5c2xpYkdGJzYlLUkjbWlHRiQ2I1EhRicvJStleGVjdXRhYmxlR1EmZmFsc2VGJy8lLG1hdGh2YXJpYW50R1Enbm9ybWFsRic=">LUklbXJvd0c2Iy9JK21vZHVsZW5hbWVHNiJJLFR5cGVzZXR0aW5nR0koX3N5c2xpYkdGJzYjLUkjbWlHRiQ2I1EhRic=</Equation></Text-field>
</Input>
</Group>
<Group labelreference="L3" drawlabel="true">
<Input>
<Text-field prompt="&gt; " style="Maple Input" layout="Normal"><Equation executable="true" style="2D Input" input-equation="" display="LUklbXJvd0c2Iy9JK21vZHVsZW5hbWVHNiJJLFR5cGVzZXR0aW5nR0koX3N5c2xpYkdGJzYlLUkjbWlHRiQ2I1EhRicvJStleGVjdXRhYmxlR1EmZmFsc2VGJy8lLG1hdGh2YXJpYW50R1Enbm9ybWFsRic=">LUklbXJvd0c2Iy9JK21vZHVsZW5hbWVHNiJJLFR5cGVzZXR0aW5nR0koX3N5c2xpYkdGJzYjLUkjbWlHRiQ2I1EhRic=</Equation></Text-field>
</Input>
</Group>
<Group labelreference="L4" drawlabel="true">
<Input>
<Text-field prompt="&gt; " style="Maple Input" layout="Normal"><Equation executable="true" style="2D Input" input-equation="A := Matrix(%id = 175562752);" display="LUklbXJvd0c2Iy9JK21vZHVsZW5hbWVHNiJJLFR5cGVzZXR0aW5nR0koX3N5c2xpYkdGJzYpLUkjbWlHRiQ2JVEiQUYnLyUnaXRhbGljR1EldHJ1ZUYnLyUsbWF0aHZhcmlhbnRHUSdpdGFsaWNGJy1JI21vR0YkNi1RKiZjb2xvbmVxO0YnL0YzUSdub3JtYWxGJy8lJmZlbmNlR1EmZmFsc2VGJy8lKnNlcGFyYXRvckdGPS8lKXN0cmV0Y2h5R0Y9LyUqc3ltbWV0cmljR0Y9LyUobGFyZ2VvcEdGPS8lLm1vdmFibGVsaW1pdHNHRj0vJSdhY2NlbnRHRj0vJSdsc3BhY2VHUSwwLjI3Nzc3NzhlbUYnLyUncnNwYWNlR0ZMLUkobWZlbmNlZEdGJDYnLUYjNictRiw2I1EhRictSSdtdGFibGVHRiQ2ZXAtSSRtdHJHRiQ2Zm8tSSRtdGRHRiQ2KC1GIzYlLUkjbW5HRiQ2JVE3Mi4zNDMxODMyNDE1ODc5ODAwMDAwMEYnLyUrZXhlY3V0YWJsZUdGPUY5RmBvRjkvJSlyb3dhbGlnbkdGVi8lLGNvbHVtbmFsaWduR0ZWLyUrZ3JvdXBhbGlnbkdGVi8lKHJvd3NwYW5HUSIxRicvJStjb2x1bW5zcGFuR0Zqby1GaG42KC1GIzYlLUZdbzYlUTcxLjY1NzE0NTUwOTIwMjM4MDAwMDAwRidGYG9GOUZgb0Y5RmJvRmRvRmZvRmhvRltwLUZobjYoLUYjNiUtRl1vNiVRNzAuMzYyODQ0MjU5MjQzMzE2MDAwMDBGJ0Zgb0Y5RmBvRjlGYm9GZG9GZm9GaG9GW3AtRmhuNigtRiM2JS1GXW82JVE3MC42MjM2NDAyNTIwNDcxOTgwMDAwMEYnRmBvRjlGYG9GOUZib0Zkb0Zmb0Zob0ZbcC1GaG42KC1GIzYlLUZdbzYlUTc2Ljc4MjMzNzY2MDA3NzUyMDAwMDAwRidGYG9GOUZgb0Y5RmJvRmRvRmZvRmhvRltwLUZobjYoLUYjNiUtRl1vNiVRNzUuNzI2MjA0NDgxNTgyMTMwMDAwMDBGJ0Zgb0Y5RmBvRjlGYm9GZG9GZm9GaG9GW3AtRmhuNigtRiM2JS1GXW82JVE3My42Nzg4MjgyODIwMjYwMTAwMDAwMEYnRmBvRjlGYG9GOUZib0Zkb0Zmb0Zob0ZbcC1GaG42KC1GIzYlLUZdbzYlUTcxLjk3NzE5NjYxNTI1MDUxMDAwMDAwRidGYG9GOUZgb0Y5RmJvRmRvRmZvRmhvRltwLUZobjYoLUYjNiUtRl1vNiVRNzAuMDY2Njk3OTA3MjgyODkxODAwMDBGJ0Zgb0Y5RmBvRjlGYm9GZG9GZm9GaG9GW3AtRmhuNigtRiM2JS1GXW82JVE3NC40OTUzOTM1MjUzODcyMzAwMDAwMEYnRmBvRjlGYG9GOUZib0Zkb0Zmb0Zob0ZbcC1GaG42KC1GIzYlLUZdbzYlUTczLjQzOTU3OTAyNjIwODExMDAwMDAwRidGYG9GOUZgb0Y5RmJvRmRvRmZvRmhvRltwLUZobjYoLUYjNiUtRl1vNiVRNzYuNjQwNTUxNDUyNjkyNjIwMDAwMDBGJ0Zgb0Y5RmBvRjlGYm9GZG9GZm9GaG9GW3AtRmhuNigtRiM2JS1GXW82JVE3MS44OTQ5NDg3MTU3NTY4NjAwMDAwMEYnRmBvRjlGYG9GOUZib0Zkb0Zmb0Zob0ZbcC1GaG42KC1GIzYlLUZdbzYlUTc0LjIwMjg4OTI3OTc5MTg2MDAwMDAwRidGYG9GOUZgb0Y5RmJvRmRvRmZvRmhvRltwLUZobjYoLUYjNiUtRl1vNiVRNzAuNjI4MDAwMjgzOTIwMjI1MDAwMDBGJ0Zgb0Y5RmBvRjlGYm9GZG9GZm9GaG9GW3AtRmhuNigtRiM2JS1GXW82JVE3Mi40NzI3MDI5MjY4NzM5MDAwMDAwMEYnRmBvRjlGYG9GOUZib0Zkb0Zmb0Zob0ZbcC1GaG42KC1GIzYlLUZdbzYlUTcwLjY5NTU1OTcyNjE3MTc4MDAwMDAwRidGYG9GOUZgb0Y5RmJvRmRvRmZvRmhvRltwLUZobjYoLUYjNiUtRl1vNiVRNzQuNzgwNjE3OTY5MDc3MTkwMDAwMDBGJ0Zgb0Y5RmBvRjlGYm9GZG9GZm9GaG9GW3AtRmhuNigtRiM2JS1GXW82JVE3NS40MjMwNzc4NjIzOTM1MDAwMDAwMEYnRmBvRjlGYG9GOUZib0Zkb0Zmb0Zob0ZbcC1GaG42KC1GIzYlLUZdbzYlUTc1Ljc3NzExMTg4NTc3MDMwMDAwMDAwRidGYG9GOUZgb0Y5RmJvRmRvRmZvRmhvRltwLUZobjYoLUYjNiUtRl1vNiVRNzUuOTE4MzA3OTY2MTE3MDEwMDAwMDBGJ0Zgb0Y5RmBvRjlGYm9GZG9GZm9GaG9GW3AtRmhuNigtRiM2JS1GXW82JVE3Ni40NzkyNzc2NDUzNjkyMDAwMDAwMEYnRmBvRjlGYG9GOUZib0Zkb0Zmb0Zob0ZbcC1GaG42KC1GIzYlLUZdbzYlUTczLjk1Nzg3NTk4NTMxNzg2MDAwMDAwRidGYG9GOUZgb0Y5RmJvRmRvRmZvRmhvRltwLUZobjYoLUYjNiUtRl1vNiVRNzMuOTEyMDQyOTE4NjE4NDYwMDAwMDBGJ0Zgb0Y5RmBvRjlGYm9GZG9GZm9GaG9GW3AtRmhuNigtRiM2JS1GXW82JVE3Mi4zODI4Mjk1NDIxMTQzMTAwMDAwMEYnRmBvRjlGYG9GOUZib0Zkb0Zmb0Zob0ZbcC1GaG42KC1GIzYlLUZdbzYlUTcxLjgzNjc3Mjc4NzU3NDk2MDAwMDAwRidGYG9GOUZgb0Y5RmJvRmRvRmZvRmhvRltwLUZobjYoLUYjNiUtRl1vNiVRNzAuMTQ1NTU1NzM2ODU1NzgyMDAwMDBGJ0Zgb0Y5RmBvRjlGYm9GZG9GZm9GaG9GW3AtRmhuNigtRiM2JS1GXW82JVE3My41NjYyNjIyMjE0MzYyNDAwMDAwMEYnRmBvRjlGYG9GOUZib0Zkb0Zmb0Zob0ZbcC1GaG42KC1GIzYlLUZdbzYlUTczLjMxMTExMTgwNTEzNDE3MDAwMDAwRidGYG9GOUZgb0Y5RmJvRmRvRmZvRmhvRltwLUZobjYoLUYjNiUtRl1vNiVRNzUuMDk1MDc4NzIxODg2NDIwMDAwMDBGJ0Zgb0Y5RmBvRjlGYm9GZG9GZm9GaG9GW3AtRmhuNigtRiM2JS1GXW82JVE3NS45NTA1NjEwNzE4NTE1MzAwMDAwMEYnRmBvRjlGYG9GOUZib0Zkb0Zmb0Zob0ZbcC1GaG42KC1GIzYlLUZdbzYlUTczLjgzMTEzMTcyNDAwMDAyMDAwMDAwRidGYG9GOUZgb0Y5RmJvRmRvRmZvRmhvRltwLUZobjYoLUYjNiUtRl1vNiVRNzMuMDEzMDQ1NzQyNTI2OTYwMDAwMDBGJ0Zgb0Y5RmBvRjlGYm9GZG9GZm9GaG9GW3AtRmhuNigtRiM2JS1GXW82JVE3NS44MDAxOTA0NTIwMjkyNzAwMDAwMEYnRmBvRjlGYG9GOUZib0Zkb0Zmb0Zob0ZbcC1GaG42KC1GIzYlLUZdbzYlUTc1LjcxNjI5NjkxNTQyMzgxMDAwMDAwRidGYG9GOUZgb0Y5RmJvRmRvRmZvRmhvRltwLUZobjYoLUYjNiUtRl1vNiVRNzUuMjU1OTI5MjM5NjY1NjMwMDAwMDBGJ0Zgb0Y5RmBvRjlGYm9GZG9GZm9GaG9GW3AtRmhuNigtRiM2JS1GXW82JVE3My4xNzE5ODk2NDQzNzAzMDAwMDAwMEYnRmBvRjlGYG9GOUZib0Zkb0Zmb0Zob0ZbcC1GaG42KC1GIzYlLUZdbzYlUTcxLjk0NzQ1MjY4MjIwMzI1MDAwMDAwRidGYG9GOUZgb0Y5RmJvRmRvRmZvRmhvRltwLUZobjYoLUYjNiUtRl1vNiVRNzQuMzk1MTA3NTM1NTE0OTAwMDAwMDBGJ0Zgb0Y5RmBvRjlGYm9GZG9GZm9GaG9GW3AtRmhuNigtRiM2JS1GXW82JVE3NC4xNjA3NjIxMTYwNjAwODAwMDAwMEYnRmBvRjlGYG9GOUZib0Zkb0Zmb0Zob0ZbcC1GaG42KC1GIzYlLUZdbzYlUTczLjc5NzYyODU5MzcwOTU5MDAwMDAwRidGYG9GOUZgb0Y5RmJvRmRvRmZvRmhvRltwLUZobjYoLUYjNiUtRl1vNiVRNzYuMDY5NTA1MjYxMTkxOTgwMDAwMDBGJ0Zgb0Y5RmBvRjlGYm9GZG9GZm9GaG9GW3AtRmhuNigtRiM2JS1GXW82JVE3MS42NjkxMDY0MjM5NTg3NDAwMDAwMEYnRmBvRjlGYG9GOUZib0Zkb0Zmb0Zob0ZbcC1GaG42KC1GIzYlLUZdbzYlUTcyLjIyODMwMjM3NjI0OTc1MDAwMDAwRidGYG9GOUZgb0Y5RmJvRmRvRmZvRmhvRltwLUZobjYoLUYjNiUtRl1vNiVRNzQuMTA1MTMwNjQwMjkwNDAwMDAwMDBGJ0Zgb0Y5RmBvRjlGYm9GZG9GZm9GaG9GW3AtRmhuNigtRiM2JS1GXW82JVE3Mi4yMDQ3NDk3MDYyMTI5NzAwMDAwMEYnRmBvRjlGYG9GOUZib0Zkb0Zmb0Zob0ZbcC1GaG42KC1GIzYlLUZdbzYlUTc0LjE5Mjc1NjcxNDI3NTk1MDAwMDAwRidGYG9GOUZgb0Y5RmJvRmRvRmZvRmhvRltwLUZobjYoLUYjNiUtRl1vNiVRNzAuNzQ0ODEzODMzNTg0OTIyMDAwMDBGJ0Zgb0Y5RmBvRjlGYm9GZG9GZm9GaG9GW3AtRmhuNigtRiM2JS1GXW82JVE3Mi40OTkzMzc1OTg4OTM1MzAwMDAwMEYnRmBvRjlGYG9GOUZib0Zkb0Zmb0Zob0ZbcC1GaG42KC1GIzYlLUZdbzYlUTcyLjI5OTk4NzUzMTYzNDc5MDAwMDAwRidGYG9GOUZgb0Y5RmJvRmRvRmZvRmhvRltwLUZobjYoLUYjNiUtRl1vNiVRNzAuNzIyOTQ0ODc0MzI5NzUyMDAwMDBGJ0Zgb0Y5RmBvRjlGYm9GZG9GZm9GaG9GW3AtRmhuNigtRiM2JS1GXW82JVE3My45NjgyNjMyOTE5ODk1MDAwMDAwMEYnRmBvRjlGYG9GOUZib0Zkb0Zmb0Zob0ZbcC1GaG42KC1GIzYlLUZdbzYlUTc1LjMwODgyMzQ0MTQwNTMzMDAwMDAwRidGYG9GOUZgb0Y5RmJvRmRvRmZvRmhvRltwLUZobjYoLUYjNiUtRl1vNiVRNzEuOTc0NDYzMjU0NDUyNTkwMDAwMDBGJ0Zgb0Y5RmBvRjlGYm9GZG9GZm9GaG9GW3AtRmhuNigtRiM2JS1GXW82JVE3Mi45MDMyMDE3NzA5NjYzNjAwMDAwMEYnRmBvRjlGYG9GOUZib0Zkb0Zmb0Zob0ZbcC1GaG42KC1GIzYlLUZdbzYlUTczLjc2NTgyMjYwMzUzOTc2MDAwMDAwRidGYG9GOUZgb0Y5RmJvRmRvRmZvRmhvRltwLUZobjYoLUYjNiUtRl1vNiVRNzMuODc2OTU2NTczMjU4NTQwMDAwMDBGJ0Zgb0Y5RmBvRjlGYm9GZG9GZm9GaG9GW3AtRmhuNigtRiM2JS1GXW82JVE3NS44OTY4MjQ1MDEwMzI3NzAwMDAwMEYnRmBvRjlGYG9GOUZib0Zkb0Zmb0Zob0ZbcC1GaG42KC1GIzYlLUZdbzYlUTcxLjQ3NzI3MjMyMjE1NzU5MDAwMDAwRidGYG9GOUZgb0Y5RmJvRmRvRmZvRmhvRltwLUZobjYoLUYjNiUtRl1vNiVRNzQuNTUxNTY1NjgxNTAzNTUwMDAwMDBGJ0Zgb0Y5RmBvRjlGYm9GZG9GZm9GaG9GW3AtRmhuNigtRiM2JS1GXW82JVE3Mi4wODUzMTQzNTE2MzU1MjAwMDAwMEYnRmBvRjlGYG9GOUZib0Zkb0Zmb0Zob0ZbcC1GaG42KC1GIzYlLUZdbzYlUTczLjY4NjE5NTgxOTU2NDQwMDAwMDAwRidGYG9GOUZgb0Y5RmJvRmRvRmZvRmhvRltwLUZobjYoLUYjNiUtRl1vNiVRNzMuODg1MzgzMzg4MDgzOTgwMDAwMDBGJ0Zgb0Y5RmBvRjlGYm9GZG9GZm9GaG9GW3AtRmhuNigtRiM2JS1GXW82JVE3MS4wODE1NjU0NTEzMzc2MjAwMDAwMEYnRmBvRjlGYG9GOUZib0Zkb0Zmb0Zob0ZbcC1GaG42KC1GIzYlLUZdbzYlUTcyLjg2MzY3Njc4NzM1OTk3MDAwMDAwRidGYG9GOUZgb0Y5RmJvRmRvRmZvRmhvRltwLUZobjYoLUYjNiUtRl1vNiVRNzIuMjg3NzkzODMwMjE0ODcwMDAwMDBGJ0Zgb0Y5RmBvRjlGYm9GZG9GZm9GaG9GW3AtRmhuNigtRiM2JS1GXW82JVE3NC40MTY5NTcxMjg4NzE3MjAwMDAwMEYnRmBvRjlGYG9GOUZib0Zkb0Zmb0Zob0ZbcC1GaG42KC1GIzYlLUZdbzYlUTcyLjEyMTcwMDM3MzQyMTQ1MDAwMDAwRidGYG9GOUZgb0Y5RmJvRmRvRmZvRmhvRltwLUZobjYoLUYjNiUtRl1vNiVRNzEuMjYxNTM5NjU4NzM2NjcwMDAwMDBGJ0Zgb0Y5RmBvRjlGYm9GZG9GZm9GaG9GW3AtRmhuNigtRiM2JS1GXW82JVE3Mi42MjA4NzU2MTQ2MTI1MTAwMDAwMEYnRmBvRjlGYG9GOUZib0Zkb0Zmb0Zob0ZbcC1GaG42KC1GIzYlLUZdbzYlUTcwLjk0MTQxMjcxNDM3NjEyNzAwMDAwRidGYG9GOUZgb0Y5RmJvRmRvRmZvRmhvRltwRmJvRmRvRmZvLUZlbjZmb0ZdcC1GaG42KC1GIzYlLUZdbzYlUTc3LjMwNTMwMjIwNDUwODI3MDAwMDAwRidGYG9GOUZgb0Y5RmJvRmRvRmZvRmhvRltwLUZobjYoLUYjNiUtRl1vNiVRNzMuMTkyNzA4OTQ1MzQ3NTYwMDAwMDBGJ0Zgb0Y5RmBvRjlGYm9GZG9GZm9GaG9GW3AtRmhuNigtRiM2JS1GXW82JVE3MC44NDg3ODA0Njc1NzMyMzYwMDAwMEYnRmBvRjlGYG9GOUZib0Zkb0Zmb0Zob0ZbcC1GaG42KC1GIzYlLUZdbzYlUTc4LjA3NzY0Mjg5OTk3NTMwMDAwMDAwRidGYG9GOUZgb0Y5RmJvRmRvRmZvRmhvRltwLUZobjYoLUYjNiUtRl1vNiVRNzYuNjYxMTAyNzA5MzIzNzQwMDAwMDBGJ0Zgb0Y5RmBvRjlGYm9GZG9GZm9GaG9GW3AtRmhuNigtRiM2JS1GXW82JVE3NC43NzEyNDAzODU3NDMwNTAwMDAwMEYnRmBvRjlGYG9GOUZib0Zkb0Zmb0Zob0ZbcC1GaG42KC1GIzYlLUZdbzYlUTcyLjI1MDUyOTIyNjQyNzU0MDAwMDAwRidGYG9GOUZgb0Y5RmJvRmRvRmZvRmhvRltwLUZobjYoLUYjNiUtRl1vNiVROC0wLjAzNDQzMTIxMDE1ODU0NDUwMDAwRidGYG9GOUZgb0Y5RmJvRmRvRmZvRmhvRltwLUZobjYoLUYjNiUtRl1vNiVRNzQuMjA0ODc2MTQyMzcyMDkwMDAwMDBGJ0Zgb0Y5RmBvRjlGYm9GZG9GZm9GaG9GW3AtRmhuNigtRiM2JS1GXW82JVE3My4zMDY2NDk4OTM1MjMzNDAwMDAwMEYnRmBvRjlGYG9GOUZib0Zkb0Zmb0Zob0ZbcC1GaG42KC1GIzYlLUZdbzYlUTc2LjIzNTcxODM1ODQyMTcxMDAwMDAwRidGYG9GOUZgb0Y5RmJvRmRvRmZvRmhvRltwLUZobjYoLUYjNiUtRl1vNiVRNzIuNzEyMjgzMTc2MTY1MzkwMDAwMDBGJ0Zgb0Y5RmBvRjlGYm9GZG9GZm9GaG9GW3AtRmhuNigtRiM2JS1GXW82JVE3My42OTk0Mzg5MTI2NjY5NTAwMDAwMEYnRmBvRjlGYG9GOUZib0Zkb0Zmb0Zob0ZbcC1GaG42KC1GIzYlLUZdbzYlUTczLjY4MzM3MjgyMDA3OTQ0MDAwMDAwRidGYG9GOUZgb0Y5RmJvRmRvRmZvRmhvRltwLUZobjYoLUYjNiUtRl1vNiVRNzIuMTAxMDUwNjg1MTU2ODAwMDAwMDBGJ0Zgb0Y5RmBvRjlGYm9GZG9GZm9GaG9GW3AtRmhuNigtRiM2JS1GXW82JVE3MC45Mjg3OTA2MDc4MjIxNzgwMDAwMEYnRmBvRjlGYG9GOUZib0Zkb0Zmb0Zob0ZbcC1GaG42KC1GIzYlLUZdbzYlUTc3LjQ2MTc3NTY4MDYwODc1MDAwMDAwRidGYG9GOUZgb0Y5RmJvRmRvRmZvRmhvRltwLUZobjYoLUYjNiUtRl1vNiVRNzYuOTQxMjU0NjE2MTQ1MTQwMDAwMDBGJ0Zgb0Y5RmBvRjlGYm9GZG9GZm9GaG9GW3AtRmhuNigtRiM2JS1GXW82JVE3NS45NTY2NzE0ODIzMTE3MjAwMDAwMEYnRmBvRjlGYG9GOUZib0Zkb0Zmb0Zob0ZbcC1GaG42KC1GIzYlLUZdbzYlUTc2LjY2MTA5Mjk3NTMwNjE2MDAwMDAwRidGYG9GOUZgb0Y5RmJvRmRvRmZvRmhvRltwLUZobjYoLUYjNiUtRl1vNiVRNzYuNzEzNzAxMTU2NTQxNzQwMDAwMDBGJ0Zgb0Y5RmBvRjlGYm9GZG9GZm9GaG9GW3AtRmhuNigtRiM2JS1GXW82JVE3My45OTgwOTMxODcxNjA1ODAwMDAwMEYnRmBvRjlGYG9GOUZib0Zkb0Zmb0Zob0ZbcC1GaG42KC1GIzYlLUZdbzYlUTc0LjQ2NzQ1ODIxOTk0OTQyMDAwMDAwRidGYG9GOUZgb0Y5RmJvRmRvRmZvRmhvRltwLUZobjYoLUYjNiUtRl1vNiVRNzEuOTY5MTY0Njg2ODE4MzIwMDAwMDBGJ0Zgb0Y5RmBvRjlGYm9GZG9GZm9GaG9GW3AtRmhuNigtRiM2JS1GXW82JVE3MS40NTM0MzQyMTI1OTM3MDAwMDAwMEYnRmBvRjlGYG9GOUZib0Zkb0Zmb0Zob0ZbcC1GaG42KC1GIzYlLUZdbzYlUTgtMC4wMzAyNjY3OTExNTE1NzQ0MDAwMEYnRmBvRjlGYG9GOUZib0Zkb0Zmb0Zob0ZbcC1GaG42KC1GIzYlLUZdbzYlUTc1LjIyMjQ2NjI2Mzc4MjM5MDAwMDAwRidGYG9GOUZgb0Y5RmJvRmRvRmZvRmhvRltwLUZobjYoLUYjNiUtRl1vNiVRNzMuODY3OTM1MDEyNjAyMDUwMDAwMDBGJ0Zgb0Y5RmBvRjlGYm9GZG9GZm9GaG9GW3AtRmhuNigtRiM2JS1GXW82JVE3Ni40NjQzNDQ4NjQ3Nzk5NDAwMDAwMEYnRmBvRjlGYG9GOUZib0Zkb0Zmb0Zob0ZbcC1GaG42KC1GIzYlLUZdbzYlUTc3LjA1MDE0OTg0MDMyMDQ4MDAwMDAwRidGYG9GOUZgb0Y5RmJvRmRvRmZvRmhvRltwLUZobjYoLUYjNiUtRl1vNiVRNzQuMDkxOTk3NjM4NzE0MzEwMDAwMDBGJ0Zgb0Y5RmBvRjlGYm9GZG9GZm9GaG9GW3AtRmhuNigtRiM2JS1GXW82JVE3NS4xMjk5MjI5NDg0NjcwNDAwMDAwMEYnRmBvRjlGYG9GOUZib0Zkb0Zmb0Zob0ZbcC1GaG42KC1GIzYlLUZdbzYlUTgxMC4xNjE0ODIxNzM3NjM5MDAwMDAwMEYnRmBvRjlGYG9GOUZib0Zkb0Zmb0Zob0ZbcC1GaG42KC1GIzYlLUZdbzYlUTc2LjIwMDY5NzIxMjExNjk3MDAwMDAwRidGYG9GOUZgb0Y5RmJvRmRvRmZvRmhvRltwLUZobjYoLUYjNiUtRl1vNiVRNzUuNTQ0MzIyMjc1MDY1OTYwMDAwMDBGJ0Zgb0Y5RmBvRjlGYm9GZG9GZm9GaG9GW3AtRmhuNigtRiM2JS1GXW82JVE3Mi45NTgzNDI0MjQ1NTk0NjAwMDAwMEYnRmBvRjlGYG9GOUZib0Zkb0Zmb0Zob0ZbcC1GaG42KC1GIzYlLUZdbzYlUTczLjYxNjk0OTc0NzQ4NDgzMDAwMDAwRidGYG9GOUZgb0Y5RmJvRmRvRmZvRmhvRltwLUZobjYoLUYjNiUtRl1vNiVRNzYuNzAwMDYxOTk5Mzg3MjAwMDAwMDBGJ0Zgb0Y5RmBvRjlGYm9GZG9GZm9GaG9GW3AtRmhuNigtRiM2JS1GXW82JVE3NC40OTM0MTU4Njg2MjIwMTAwMDAwMEYnRmBvRjlGYG9GOUZib0Zkb0Zmb0Zob0ZbcC1GaG42KC1GIzYlLUZdbzYlUTc0LjQyNDIzMDgxNzQwNzc0MDAwMDAwRidGYG9GOUZgb0Y5RmJvRmRvRmZvRmhvRltwLUZobjYoLUYjNiUtRl1vNiVRNzYuMjMwNDc0NDkyNzA0NjQwMDAwMDBGJ0Zgb0Y5RmBvRjlGYm9GZG9GZm9GaG9GW3AtRmhuNigtRiM2JS1GXW82JVE3MS45NTc5NTkxMjg0NDEzMzAwMDAwMEYnRmBvRjlGYG9GOUZib0Zkb0Zmb0Zob0ZbcC1GaG42KC1GIzYlLUZdbzYlUTc0Ljg0NzM5ODczMDc1NjM4MDAwMDAwRidGYG9GOUZgb0Y5RmJvRmRvRmZvRmhvRltwLUZobjYoLUYjNiUtRl1vNiVRNzMuMDYwODQ1MjY1MDY3MTEwMDAwMDBGJ0Zgb0Y5RmBvRjlGYm9GZG9GZm9GaG9GW3AtRmhuNigtRiM2JS1GXW82JVE3MS43OTk5MTI4ODA1OTIxOTAwMDAwMEYnRmBvRjlGYG9GOUZib0Zkb0Zmb0Zob0ZbcC1GaG42KC1GIzYlLUZdbzYlUTc0LjkzNDAzMzUzODYzOTk0MDAwMDAwRidGYG9GOUZgb0Y5RmJvRmRvRmZvRmhvRltwLUZobjYoLUYjNiUtRl1vNiVRNzMuNzMyMjM0NDMzMjM0NTIwMDAwMDBGJ0Zgb0Y5RmBvRjlGYm9GZG9GZm9GaG9GW3AtRmhuNigtRiM2JS1GXW82JVE3MS44NDYwODk1MDU1MDI1MDAwMDAwMEYnRmBvRjlGYG9GOUZib0Zkb0Zmb0Zob0ZbcC1GaG42KC1GIzYlLUZdbzYlUTcyLjU3NzQxNTM5NzE3NDA5MDAwMDAwRidGYG9GOUZgb0Y5RmJvRmRvRmZvRmhvRltwLUZobjYoLUYjNiUtRl1vNiVRNzAuODMyMDE2OTQwOTU4MjEwMDAwMDBGJ0Zgb0Y5RmBvRjlGYm9GZG9GZm9GaG9GW3AtRmhuNigtRiM2JS1GXW82JVE3NS43MjY0MzUyMzE4MzYyMDAwMDAwMEYnRmBvRjlGYG9GOUZib0Zkb0Zmb0Zob0ZbcC1GaG42KC1GIzYlLUZdbzYlUTc1LjMwODEzMjE4ODU1NTE3MDAwMDAwRidGYG9GOUZgb0Y5RmJvRmRvRmZvRmhvRltwLUZobjYoLUYjNiUtRl1vNiVRNzUuNjUwMjI3ODYxMzY1NjMwMDAwMDBGJ0Zgb0Y5RmBvRjlGYm9GZG9GZm9GaG9GW3AtRmhuNigtRiM2JS1GXW82JVE3NS4wNTIxOTM1MTgyMDkxNDAwMDAwMEYnRmBvRjlGYG9GOUZib0Zkb0Zmb0Zob0ZbcC1GaG42KC1GIzYlLUZdbzYlUTc1LjUzODg0MTE4MzUyMjc2MDAwMDAwRidGYG9GOUZgb0Y5RmJvRmRvRmZvRmhvRltwLUZobjYoLUYjNiUtRl1vNiVRNzUuMDQxMzM5Mjk5OTc3NjkwMDAwMDBGJ0Zgb0Y5RmBvRjlGYm9GZG9GZm9GaG9GW3AtRmhuNigtRiM2JS1GXW82JVE3Ni41NzY5MTcxMjY0OTgxOTAwMDAwMEYnRmBvRjlGYG9GOUZib0Zkb0Zmb0Zob0ZbcC1GaG42KC1GIzYlLUZdbzYlUTc0LjkyNTYyNTcxODc1NzU1MDAwMDAwRidGYG9GOUZgb0Y5RmJvRmRvRmZvRmhvRltwLUZobjYoLUYjNiUtRl1vNiVRNzYuNTM3MDg1MTMxNDA5ODMwMDAwMDBGJ0Zgb0Y5RmBvRjlGYm9GZG9GZm9GaG9GW3AtRmhuNigtRiM2JS1GXW82JVE3My4zODUxMDU4Mjc2MDc3MjAwMDAwMEYnRmBvRjlGYG9GOUZib0Zkb0Zmb0Zob0ZbcC1GaG42KC1GIzYlLUZdbzYlUTczLjkyODQzNjg2NTcxMzIzMDAwMDAwRidGYG9GOUZgb0Y5RmJvRmRvRmZvRmhvRltwLUZobjYoLUYjNiUtRl1vNiVRNzMuODg2MDc2MzY0MDQ5MzkwMDAwMDBGJ0Zgb0Y5RmBvRjlGYm9GZG9GZm9GaG9GW3AtRmhuNigtRiM2JS1GXW82JVE3Ni41MzAzODQxMjA2Njg4NjAwMDAwMEYnRmBvRjlGYG9GOUZib0Zkb0Zmb0Zob0ZbcC1GaG42KC1GIzYlLUZdbzYlUTc0LjQ2NDg0MTQzNzEwMzI3MDAwMDAwRidGYG9GOUZgb0Y5RmJvRmRvRmZvRmhvRltwLUZobjYoLUYjNiUtRl1vNiVRNzIuOTc3ODU0MDkzOTM2NTkwMDAwMDBGJ0Zgb0Y5RmBvRjlGYm9GZG9GZm9GaG9GW3AtRmhuNigtRiM2JS1GXW82JVE3My44NjQ3MTI1NzEwMzI3MjAwMDAwMEYnRmBvRjlGYG9GOUZib0Zkb0Zmb0Zob0ZbcC1GaG42KC1GIzYlLUZdbzYlUTcxLjYxNjUxNTcyODMxODI3MDAwMDAwRidGYG9GOUZgb0Y5RmJvRmRvRmZvRmhvRltwLUZobjYoLUYjNiUtRl1vNiVRNzQuMTY1NTc1OTE2MDE1NzEwMDAwMDBGJ0Zgb0Y5RmBvRjlGYm9GZG9GZm9GaG9GW3AtRmhuNigtRiM2JS1GXW82JVE3Mi4xMzg5MDc0NTg4NzE1MjAwMDAwMEYnRmBvRjlGYG9GOUZib0Zkb0Zmb0Zob0ZbcC1GaG42KC1GIzYlLUZdbzYlUTcxLjE1MDE1MTA1OTYwOTE0MDAwMDAwRidGYG9GOUZgb0Y5RmJvRmRvRmZvRmhvRltwRmJvRmRvRmZvLUZlbjZmb0ZkcEZgX20tRmhuNigtRiM2JS1GXW82JVE3MS44NjUzMDgxMTYyMDE0NTAwMDAwMEYnRmBvRjlGYG9GOUZib0Zkb0Zmb0Zob0ZbcC1GaG42KC1GIzYlLUZdbzYlUTcwLjI2NjEwNDM4NzMyNjk5NDAwMDAwRidGYG9GOUZgb0Y5RmJvRmRvRmZvRmhvRltwLUZobjYoLUYjNiUtRl1vNiVRNzEuNDk5NDU1NDc2OTU2MTAwMDAwMDBGJ0Zgb0Y5RmBvRjlGYm9GZG9GZm9GaG9GW3AtRmhuNigtRiM2JS1GXW82JVE3MS4xODY4NzA1NzA3MzM5OTAwMDAwMEYnRmBvRjlGYG9GOUZib0Zkb0Zmb0Zob0ZbcC1GaG42KC1GIzYlLUZdbzYlUTcxLjEzMDA0MDUxMjI5MTE5MDAwMDAwRidGYG9GOUZgb0Y5RmJvRmRvRmZvRmhvRltwLUZobjYoLUYjNiUtRl1vNiVRNzAuNDk3ODI1NjA3ODI0MjA1MDAwMDBGJ0Zgb0Y5RmBvRjlGYm9GZG9GZm9GaG9GW3AtRmhuNigtRiM2JS1GXW82JVE4LTAuMDMzMDY1NDIyMDAwNTI0NTAwMDBGJ0Zgb0Y5RmBvRjlGYm9GZG9GZm9GaG9GW3AtRmhuNigtRiM2JS1GXW82JVE3MC44NzAzNjU3NTA4MjU0MjYwMDAwMEYnRmBvRjlGYG9GOUZib0Zkb0Zmb0Zob0ZbcC1GaG42KC1GIzYlLUZdbzYlUTcwLjUxODE3MTMwMzc3MzQ0ODAwMDAwRidGYG9GOUZgb0Y5RmJvRmRvRmZvRmhvRltwLUZobjYoLUYjNiUtRl1vNiVRNzAuOTY3MzQ2ODE0NDM2MDk4MDAwMDBGJ0Zgb0Y5RmBvRjlGYm9GZG9GZm9GaG9GW3AtRmhuNigtRiM2JS1GXW82JVE3MC44Mzc0MDg0Mzc0OTYwNDYwMDAwMEYnRmBvRjlGYG9GOUZib0Zkb0Zmb0Zob0ZbcC1GaG42KC1GIzYlLUZdbzYlUTcwLjM2NzU1NDAzOTc2MTYzNzAwMDAwRidGYG9GOUZgb0Y5RmJvRmRvRmZvRmhvRltwLUZobjYoLUYjNiUtRl1vNiVRNzEuOTgzMTUxOTYzMDMwNTYwMDAwMDBGJ0Zgb0Y5RmBvRjlGYm9GZG9GZm9GaG9GW3AtRmhuNigtRiM2JS1GXW82JVE3MC4wOTUwNDAzODMwMzYzMjMyMDAwMEYnRmBvRjlGYG9GOUZib0Zkb0Zmb0Zob0ZbcC1GaG42KC1GIzYlLUZdbzYlUTcwLjI2OTIxNTU4MDM5MjkxMjAwMDAwRidGYG9GOUZgb0Y5RmJvRmRvRmZvRmhvRltwLUZobjYoLUYjNiUtRl1vNiVRNzIuNTMyODkxNjE1Nzc5MjYwMDAwMDBGJ0Zgb0Y5RmBvRjlGYm9GZG9GZm9GaG9GW3AtRmhuNigtRiM2JS1GXW82JVE3Mi4xMDYwNzEyMzkwMjYwNzAwMDAwMEYnRmBvRjlGYG9GOUZib0Zkb0Zmb0Zob0ZbcC1GaG42KC1GIzYlLUZdbzYlUTcxLjA3MDAxMTA2MDIwMDg1MDAwMDAwRidGYG9GOUZgb0Y5RmJvRmRvRmZvRmhvRltwLUZobjYoLUYjNiUtRl1vNiVRNzEuNjEzOTU3NDAwMjM3OTQwMDAwMDBGJ0Zgb0Y5RmBvRjlGYm9GZG9GZm9GaG9GW3AtRmhuNigtRiM2JS1GXW82JVE3MS4wNjE1NDkzMDE4OTk2NjAwMDAwMEYnRmBvRjlGYG9GOUZib0Zkb0Zmb0Zob0ZbcC1GaG42KC1GIzYlLUZdbzYlUTcwLjc0Nzk1NzcwMzM1NzkwOTAwMDAwRidGYG9GOUZgb0Y5RmJvRmRvRmZvRmhvRltwLUZobjYoLUYjNiUtRl1vNiVRNzAuODg4OTM1MzcwNTIzMjAxMDAwMDBGJ0Zgb0Y5RmBvRjlGYm9GZG9GZm9GaG9GW3AtRmhuNigtRiM2JS1GXW82JVE3MC4yMjU0MjA4OTkyMDYyNTkwMDAwMEYnRmBvRjlGYG9GOUZib0Zkb0Zmb0Zob0ZbcC1GaG42KC1GIzYlLUZdbzYlUTgtMC4wMTk4MzU4ODQxMjc3NTUxMDAwMEYnRmBvRjlGYG9GOUZib0Zkb0Zmb0Zob0ZbcC1GaG42KC1GIzYlLUZdbzYlUTgtMC4wNDkxOTUxNzE1MTE1MzgxMDAwMEYnRmBvRjlGYG9GOUZib0Zkb0Zmb0Zob0ZbcC1GaG42KC1GIzYlLUZdbzYlUTcxLjQ2NzcxODU1MTEyODcxMDAwMDAwRidGYG9GOUZgb0Y5RmJvRmRvRmZvRmhvRltwLUZobjYoLUYjNiUtRl1vNiVRNzAuODczMjA2MTExOTc2ODc4MDAwMDBGJ0Zgb0Y5RmBvRjlGYm9GZG9GZm9GaG9GW3AtRmhuNigtRiM2JS1GXW82JVE3MS40MDQxODEzNzM2MDgwMDAwMDAwMEYnRmBvRjlGYG9GOUZib0Zkb0Zmb0Zob0ZbcC1GaG42KC1GIzYlLUZdbzYlUTcxLjgzNjY3ODA5Njg3ODg2MDAwMDAwRidGYG9GOUZgb0Y5RmJvRmRvRmZvRmhvRltwLUZobjYoLUYjNiUtRl1vNiVRNzAuNzM3OTM3NDU0OTQwMzA5MDAwMDBGJ0Zgb0Y5RmBvRjlGYm9GZG9GZm9GaG9GW3AtRmhuNigtRiM2JS1GXW82JVE3MS41Mzg3ODMyOTA5MTM4NDAwMDAwMEYnRmBvRjlGYG9GOUZib0Zkb0Zmb0Zob0ZbcC1GaG42KC1GIzYlLUZdbzYlUTcyLjg2NTc2NzgwMzk4OTU1MDAwMDAwRidGYG9GOUZgb0Y5RmJvRmRvRmZvRmhvRltwLUZobjYoLUYjNiUtRl1vNiVRNzEuMzUyMDExNjY5OTMwNTEwMDAwMDBGJ0Zgb0Y5RmBvRjlGYm9GZG9GZm9GaG9GW3AtRmhuNigtRiM2JS1GXW82JVE3MS4wMzA0NzEwNjc4MDA4NjAwMDAwMEYnRmBvRjlGYG9GOUZib0Zkb0Zmb0Zob0ZbcC1GaG42KC1GIzYlLUZdbzYlUTcwLjQyNjI2ODI4ODg5MjAzNDAwMDAwRidGYG9GOUZgb0Y5RmJvRmRvRmZvRmhvRltwLUZobjYoLUYjNiUtRl1vNiVRNzEuMzYzMDI3Nzg5MjI4NTEwMDAwMDBGJ0Zgb0Y5RmBvRjlGYm9GZG9GZm9GaG9GW3AtRmhuNigtRiM2JS1GXW82JVE3MS44NTUyODIzNzUxOTQyMDAwMDAwMEYnRmBvRjlGYG9GOUZib0Zkb0Zmb0Zob0ZbcC1GaG42KC1GIzYlLUZdbzYlUTcwLjc3ODM5MDAyNDAwOTkwNTAwMDAwRidGYG9GOUZgb0Y5RmJvRmRvRmZvRmhvRltwLUZobjYoLUYjNiUtRl1vNiVRNzEuMDI4NjIzNTU1MDg0OTAwMDAwMDBGJ0Zgb0Y5RmBvRjlGYm9GZG9GZm9GaG9GW3AtRmhuNigtRiM2JS1GXW82JVE3MS4wMTA4NTA2OTE5NDgyMTAwMDAwMEYnRmBvRjlGYG9GOUZib0Zkb0Zmb0Zob0ZbcC1GaG42KC1GIzYlLUZdbzYlUTcwLjU0NTQ1MzQyODM5MjE3MjAwMDAwRidGYG9GOUZgb0Y5RmJvRmRvRmZvRmhvRltwLUZobjYoLUYjNiUtRl1vNiVRNzEuNjkyOTU0Mjk1MjY2NTEwMDAwMDBGJ0Zgb0Y5RmBvRjlGYm9GZG9GZm9GaG9GW3AtRmhuNigtRiM2JS1GXW82JVE3MC4xMTgzNjA5OTcyMjk5MjYwMDAwMEYnRmBvRjlGYG9GOUZib0Zkb0Zmb0Zob0ZbcC1GaG42KC1GIzYlLUZdbzYlUTcwLjExNjI1MjMwODIxMzE4NzAwMDAwRidGYG9GOUZgb0Y5RmJvRmRvRmZvRmhvRltwLUZobjYoLUYjNiUtRl1vNiVRNzEuMDU3Nzg3Nzg5MTkwNjUwMDAwMDBGJ0Zgb0Y5RmBvRjlGYm9GZG9GZm9GaG9GW3AtRmhuNigtRiM2JS1GXW82JVE3MS45NjQ5MTkxOTQwNDYyMjAwMDAwMEYnRmBvRjlGYG9GOUZib0Zkb0Zmb0Zob0ZbcC1GaG42KC1GIzYlLUZdbzYlUTgtMC4wNTAzMjA1NDU3MTU3MTk4MDAwMEYnRmBvRjlGYG9GOUZib0Zkb0Zmb0Zob0ZbcC1GaG42KC1GIzYlLUZdbzYlUTcwLjQ1MDY4NTA5Njc0ODMyMjAwMDAwRidGYG9GOUZgb0Y5RmJvRmRvRmZvRmhvRltwLUZobjYoLUYjNiUtRl1vNiVRNzAuMjE4MTk0MDM5MjY2MTUzMDAwMDBGJ0Zgb0Y5RmBvRjlGYm9GZG9GZm9GaG9GW3AtRmhuNigtRiM2JS1GXW82JVE3MS41NTIxODA1NjA4MDk1MzAwMDAwMEYnRmBvRjlGYG9GOUZib0Zkb0Zmb0Zob0ZbcC1GaG42KC1GIzYlLUZdbzYlUTcwLjg5NjE5ODM2NzAzMjI2MDAwMDAwRidGYG9GOUZgb0Y5RmJvRmRvRmZvRmhvRltwLUZobjYoLUYjNiUtRl1vNiVRNzIuNDIyNTg0MDgxOTY5NzMwMDAwMDBGJ0Zgb0Y5RmBvRjlGYm9GZG9GZm9GaG9GW3AtRmhuNigtRiM2JS1GXW82JVE3MS43MzU2MTkwMTc5MDk4NzAwMDAwMEYnRmBvRjlGYG9GOUZib0Zkb0Zmb0Zob0ZbcC1GaG42KC1GIzYlLUZdbzYlUTcxLjM5ODc2MTQ3NjIyMTY3MDAwMDAwRidGYG9GOUZgb0Y5RmJvRmRvRmZvRmhvRltwLUZobjYoLUYjNiUtRl1vNiVRNzEuMTU4NzE0NjQxMDExNzgwMDAwMDBGJ0Zgb0Y5RmBvRjlGYm9GZG9GZm9GaG9GW3AtRmhuNigtRiM2JS1GXW82JVE3MS4zNzQxNjI5NTU2ODY1NTAwMDAwMEYnRmBvRjlGYG9GOUZib0Zkb0Zmb0Zob0ZbcC1GaG42KC1GIzYlLUZdbzYlUTcyLjI1MDc2NDA1MjEzMTEyMDAwMDAwRidGYG9GOUZgb0Y5RmJvRmRvRmZvRmhvRltwLUZobjYoLUYjNiUtRl1vNiVRNzEuOTA3MzA1MzY4MzU1MzQwMDAwMDBGJ0Zgb0Y5RmBvRjlGYm9GZG9GZm9GaG9GW3AtRmhuNigtRiM2JS1GXW82JVE3MS4wOTEwMTI3MDk0MzAxMzAwMDAwMEYnRmBvRjlGYG9GOUZib0Zkb0Zmb0Zob0ZbcC1GaG42KC1GIzYlLUZdbzYlUTcwLjg2ODI4OTEzNTg4NTI3ODAwMDAwRidGYG9GOUZgb0Y5RmJvRmRvRmZvRmhvRltwLUZobjYoLUYjNiUtRl1vNiVRNzAuNTIzMzA4OTMxMzQ0NjQ4MDAwMDBGJ0Zgb0Y5RmBvRjlGYm9GZG9GZm9GaG9GW3AtRmhuNigtRiM2JS1GXW82JVE3My4zOTg2OTIyMzcyMTk5MzAwMDAwMEYnRmBvRjlGYG9GOUZib0Zkb0Zmb0Zob0ZbcC1GaG42KC1GIzYlLUZdbzYlUTcxLjI5NzkyMTAyNTU0NDIyMDAwMDAwRidGYG9GOUZgb0Y5RmJvRmRvRmZvRmhvRltwLUZobjYoLUYjNiUtRl1vNiVRNzAuOTA5ODE0NDg0NjM1NDU1MDAwMDBGJ0Zgb0Y5RmBvRjlGYm9GZG9GZm9GaG9GW3AtRmhuNigtRiM2JS1GXW82JVE3MC41Mjk0Mjk5NDgwOTI2NjUwMDAwMEYnRmBvRjlGYG9GOUZib0Zkb0Zmb0Zob0ZbcC1GaG42KC1GIzYlLUZdbzYlUTgtMC4wMDcyNzA3OTg4ODA3MjM2NDAwMEYnRmBvRjlGYG9GOUZib0Zkb0Zmb0Zob0ZbcC1GaG42KC1GIzYlLUZdbzYlUTcxLjk0MjMwMDQzMzI1NDIxMDAwMDAwRidGYG9GOUZgb0Y5RmJvRmRvRmZvRmhvRltwLUZobjYoLUYjNiUtRl1vNiVRNzAuMTA5OTY0MjgyMzQ1NzcyMDAwMDBGJ0Zgb0Y5RmBvRjlGYm9GZG9GZm9GaG9GW3AtRmhuNigtRiM2JS1GXW82JVE3MC4zMTg0MTQ2MDg4ODEwNzcwMDAwMEYnRmBvRjlGYG9GOUZib0Zkb0Zmb0Zob0ZbcEZib0Zkb0Zmby1GZW42Zm9GW3FGZ19tRlxeby1GaG42KC1GIzYlLUZdbzYlUTcwLjIyMDA1MzY2ODEyNzI3NzAwMDAwRidGYG9GOUZgb0Y5RmJvRmRvRmZvRmhvRltwLUZobjYoLUYjNiUtRl1vNiVRNzIuMDgyNzE0ODgyMjUyMzcwMDAwMDBGJ0Zgb0Y5RmBvRjlGYm9GZG9GZm9GaG9GW3AtRmhuNigtRiM2JS1GXW82JVE3MS43NDc5Nzc0Mzg0NzY5NDAwMDAwMEYnRmBvRjlGYG9GOUZib0Zkb0Zmb0Zob0ZbcC1GaG42KC1GIzYlLUZdbzYlUTcxLjE1MDMwOTA4MjQ2ODAxMDAwMDAwRidGYG9GOUZgb0Y5RmJvRmRvRmZvRmhvRltwLUZobjYoLUYjNiUtRl1vNiVRNzAuNjAzODc5NTYxNDEwMTg5MDAwMDBGJ0Zgb0Y5RmBvRjlGYm9GZG9GZm9GaG9GW3AtRmhuNigtRiM2JS1GXW82JVE3MC4wMDcwNzk0MzQ4MzU0ODI1NDAwMEYnRmBvRjlGYG9GOUZib0Zkb0Zmb0Zob0ZbcC1GaG42KC1GIzYlLUZdbzYlUTcxLjI3NjEyODg4MDY5ODgxMDAwMDAwRidGYG9GOUZgb0Y5RmJvRmRvRmZvRmhvRltwLUZobjYoLUYjNiUtRl1vNiVRNzEuMDA0MTQwMDk5Mzc5MDgwMDAwMDBGJ0Zgb0Y5RmBvRjlGYm9GZG9GZm9GaG9GW3AtRmhuNigtRiM2JS1GXW82JVE3MS45MDQ1NTUyMjk0NzI4OTAwMDAwMEYnRmBvRjlGYG9GOUZib0Zkb0Zmb0Zob0ZbcC1GaG42KC1GIzYlLUZdbzYlUTcwLjYyNzkwMTg1ODA2NjUzOTAwMDAwRidGYG9GOUZgb0Y5RmJvRmRvRmZvRmhvRltwLUZobjYoLUYjNiUtRl1vNiVRNzEuMjA5NDExNzE4MzkxNDQwMDAwMDBGJ0Zgb0Y5RmBvRjlGYm9GZG9GZm9GaG9GW3AtRmhuNigtRiM2JS1GXW82JVE3MC4zNjkwOTE5MTcwMjMyMTcwMDAwMEYnRmBvRjlGYG9GOUZib0Zkb0Zmb0Zob0ZbcC1GaG42KC1GIzYlLUZdbzYlUTcwLjcyODI0NjI2NjY3NDcxNzAwMDAwRidGYG9GOUZgb0Y5RmJvRmRvRmZvRmhvRltwLUZobjYoLUYjNiUtRl1vNiVRNzAuMjQyNjc1ODUxMDAwOTkwMDAwMDBGJ0Zgb0Y5RmBvRjlGYm9GZG9GZm9GaG9GW3AtRmhuNigtRiM2JS1GXW82JVE3MS42MDIyMjE5MDcxMDUwODAwMDAwMEYnRmBvRjlGYG9GOUZib0Zkb0Zmb0Zob0ZbcC1GaG42KC1GIzYlLUZdbzYlUTcxLjc0NjQwODk4MDk5NTQ0MDAwMDAwRidGYG9GOUZgb0Y5RmJvRmRvRmZvRmhvRltwLUZobjYoLUYjNiUtRl1vNiVRNzEuNzI4ODAzNDIzOTIzMzAwMDAwMDBGJ0Zgb0Y5RmBvRjlGYm9GZG9GZm9GaG9GW3AtRmhuNigtRiM2JS1GXW82JVE3MS44MDY5NTI0NTc4NjU1MDAwMDAwMEYnRmBvRjlGYG9GOUZib0Zkb0Zmb0Zob0ZbcC1GaG42KC1GIzYlLUZdbzYlUTcxLjkxNTAwMTEyNzQzOTMwMDAwMDAwRidGYG9GOUZgb0Y5RmJvRmRvRmZvRmhvRltwLUZobjYoLUYjNiUtRl1vNiVRNzEuMTM5ODkxMTA1OTc0ODgwMDAwMDBGJ0Zgb0Y5RmBvRjlGYm9GZG9GZm9GaG9GW3AtRmhuNigtRiM2JS1GXW82JVE3MS4xNjA2MzU4NDc2MDA1NjAwMDAwMEYnRmBvRjlGYG9GOUZib0Zkb0Zmb0Zob0ZbcC1GaG42KC1GIzYlLUZdbzYlUTcwLjY0ODc2Mzk0OTgxMTM1OTAwMDAwRidGYG9GOUZgb0Y5RmJvRmRvRmZvRmhvRltwLUZobjYoLUYjNiUtRl1vNiVRNzAuNTExMjA0NTUxODQ0MDU3MDAwMDBGJ0Zgb0Y5RmBvRjlGYm9GZG9GZm9GaG9GW3AtRmhuNigtRiM2JS1GXW82JVE3MC4wMjIyNjM0MDkzNzY4ODk3MDAwMEYnRmBvRjlGYG9GOUZib0Zkb0Zmb0Zob0ZbcC1GaG42KC1GIzYlLUZdbzYlUTcxLjE4MTk5NTYyMjU3OTU2MDAwMDAwRidGYG9GOUZgb0Y5RmJvRmRvRmZvRmhvRltwLUZobjYoLUYjNiUtRl1vNiVRNzAuOTk2OTAwMTkyNzk3NTk5MDAwMDBGJ0Zgb0Y5RmBvRjlGYm9GZG9GZm9GaG9GW3AtRmhuNigtRiM2JS1GXW82JVE3MS41OTIxMjE3ODIzODI4MzAwMDAwMEYnRmBvRjlGYG9GOUZib0Zkb0Zmb0Zob0ZbcC1GaG42KC1GIzYlLUZdbzYlUTcxLjg4ODI3ODk0NTY1MTA0MDAwMDAwRidGYG9GOUZgb0Y5RmJvRmRvRmZvRmhvRltwLUZobjYoLUYjNiUtRl1vNiVRNzEuMjExODIxMDI0NzA3NDQwMDAwMDBGJ0Zgb0Y5RmBvRjlGYm9GZG9GZm9GaG9GW3AtRmhuNigtRiM2JS1GXW82JVE3MS4wNzQ5NjU3NDk3NDk3MjAwMDAwMEYnRmBvRjlGYG9GOUZib0Zkb0Zmb0Zob0ZbcC1GaG42KC1GIzYlLUZdbzYlUTcyLjAxNzA1NDU4NzM0Mzc3MDAwMDAwRidGYG9GOUZgb0Y5RmJvRmRvRmZvRmhvRltwLUZobjYoLUYjNiUtRl1vNiVRNzEuNzE2MDc3MjE5NjE1MjYwMDAwMDBGJ0Zgb0Y5RmBvRjlGYm9GZG9GZm9GaG9GW3AtRmhuNigtRiM2JS1GXW82JVE3MS41NzEwMzE3OTg3NzMxMTAwMDAwMEYnRmBvRjlGYG9GOUZib0Zkb0Zmb0Zob0ZbcC1GaG42KC1GIzYlLUZdbzYlUTcwLjkyNDgzNTYyNjY5Nzg0MjAwMDAwRidGYG9GOUZgb0Y5RmJvRmRvRmZvRmhvRltwLUZobjYoLUYjNiUtRl1vNiVRNzAuNjk5MDg1NzQ1ODE4ODI3MDAwMDBGJ0Zgb0Y5RmBvRjlGYm9GZG9GZm9GaG9GW3AtRmhuNigtRiM2JS1GXW82JVE3MS40OTE2NzI5NjUxMzIyNTAwMDAwMEYnRmBvRjlGYG9GOUZib0Zkb0Zmb0Zob0ZbcC1GaG42KC1GIzYlLUZdbzYlUTcxLjI1ODU4MzcwMTg1NjgwMDAwMDAwRidGYG9GOUZgb0Y5RmJvRmRvRmZvRmhvRltwLUZobjYoLUYjNiUtRl1vNiVRNzEuMTg5ODc4ODIxNDg3OTkwMDAwMDBGJ0Zgb0Y5RmBvRjlGYm9GZG9GZm9GaG9GW3AtRmhuNigtRiM2JS1GXW82JVE3MS43NTI0NTMwNTE2MzU5NjAwMDAwMEYnRmBvRjlGYG9GOUZib0Zkb0Zmb0Zob0ZbcC1GaG42KC1GIzYlLUZdbzYlUTcwLjUzNTE3ODMzOTAzODU5MzAwMDAwRidGYG9GOUZgb0Y5RmJvRmRvRmZvRmhvRltwLUZobjYoLUYjNiUtRl1vNiVRNzAuODU1NzgwNjM4NTQ3MDcwMDAwMDBGJ0Zgb0Y5RmBvRjlGYm9GZG9GZm9GaG9GW3AtRmhuNigtRiM2JS1GXW82JVE3MS4xMDExMTY1NTQ5OTQzMDAwMDAwMEYnRmBvRjlGYG9GOUZib0Zkb0Zmb0Zob0ZbcC1GaG42KC1GIzYlLUZdbzYlUTcwLjY0MTA4MzM0MDM0MDMwMjAwMDAwRidGYG9GOUZgb0Y5RmJvRmRvRmZvRmhvRltwLUZobjYoLUYjNiUtRl1vNiVRNzEuMzE0NzU1NDczMjkzOTUwMDAwMDBGJ0Zgb0Y5RmBvRjlGYm9GZG9GZm9GaG9GW3AtRmhuNigtRiM2JS1GXW82JVE3MC4zOTk0OTAwNDczNzQwOTAwMDAwMEYnRmBvRjlGYG9GOUZib0Zkb0Zmb0Zob0ZbcC1GaG42KC1GIzYlLUZdbzYlUTcwLjcwODE5ODAxNTc1MTIxODAwMDAwRidGYG9GOUZgb0Y5RmJvRmRvRmZvRmhvRltwLUZobjYoLUYjNiUtRl1vNiVRNzAuNzQwMzgyNTEwMzMzNjM1MDAwMDBGJ0Zgb0Y5RmBvRjlGYm9GZG9GZm9GaG9GW3AtRmhuNigtRiM2JS1GXW82JVE3MC4yMzUyMTUyNDI5NTczOTQwMDAwMEYnRmBvRjlGYG9GOUZib0Zkb0Zmb0Zob0ZbcC1GaG42KC1GIzYlLUZdbzYlUTcxLjMyODU4Nzk4MTg3MDYzMDAwMDAwRidGYG9GOUZgb0Y5RmJvRmRvRmZvRmhvRltwLUZobjYoLUYjNiUtRl1vNiVRNzEuNTUwNzk1MDE3MDM1NjAwMDAwMDBGJ0Zgb0Y5RmBvRjlGYm9GZG9GZm9GaG9GW3AtRmhuNigtRiM2JS1GXW82JVE3MC44Mzc5NDI3NTYzNzc1MDQwMDAwMEYnRmBvRjlGYG9GOUZib0Zkb0Zmb0Zob0ZbcC1GaG42KC1GIzYlLUZdbzYlUTcxLjAxNDQ5NDM4MjgyNTk1MDAwMDAwRidGYG9GOUZgb0Y5RmJvRmRvRmZvRmhvRltwLUZobjYoLUYjNiUtRl1vNiVRNzEuMjg3Mzk1NjIwMjMxNjgwMDAwMDBGJ0Zgb0Y5RmBvRjlGYm9GZG9GZm9GaG9GW3AtRmhuNigtRiM2JS1GXW82JVE3MS4yMzUyMjIwMTk5NDU3ODAwMDAwMEYnRmBvRjlGYG9GOUZib0Zkb0Zmb0Zob0ZbcC1GaG42KC1GIzYlLUZdbzYlUTcxLjgxMTM0Njc5MjIzMTgzMDAwMDAwRidGYG9GOUZgb0Y5RmJvRmRvRmZvRmhvRltwLUZobjYoLUYjNiUtRl1vNiVRNzAuNzEzMTczNTYxMzExMDY4MDAwMDBGJ0Zgb0Y5RmBvRjlGYm9GZG9GZm9GaG9GW3AtRmhuNigtRiM2JS1GXW82JVE3MS41NDA1MjY1MTc1OTQ5NDAwMDAwMEYnRmBvRjlGYG9GOUZib0Zkb0Zmb0Zob0ZbcC1GaG42KC1GIzYlLUZdbzYlUTcwLjcxMzEyMDk5OTAyMjU3MDAwMDAwRidGYG9GOUZgb0Y5RmJvRmRvRmZvRmhvRltwLUZobjYoLUYjNiUtRl1vNiVRNzEuMTI4Mzg1MjgxODMzNzQwMDAwMDBGJ0Zgb0Y5RmBvRjlGYm9GZG9GZm9GaG9GW3AtRmhuNigtRiM2JS1GXW82JVE3MS4xNTQ4MzUyOTQ0Nzg0MTAwMDAwMEYnRmBvRjlGYG9GOUZib0Zkb0Zmb0Zob0ZbcC1GaG42KC1GIzYlLUZdbzYlUTcwLjY1Mzc5OTgyMjI5MTU4NzAwMDAwRidGYG9GOUZgb0Y5RmJvRmRvRmZvRmhvRltwLUZobjYoLUYjNiUtRl1vNiVRNzAuOTkzMzEwNDY5OTU0MTI1MDAwMDBGJ0Zgb0Y5RmBvRjlGYm9GZG9GZm9GaG9GW3AtRmhuNigtRiM2JS1GXW82JVE3MC43ODg0NTc2MjIxNTk3MjYwMDAwMEYnRmBvRjlGYG9GOUZib0Zkb0Zmb0Zob0ZbcC1GaG42KC1GIzYlLUZdbzYlUTcxLjIzNzgyNDY3NzQ1MTgxMDAwMDAwRidGYG9GOUZgb0Y5RmJvRmRvRmZvRmhvRltwLUZobjYoLUYjNiUtRl1vNiVRNzAuNTk2ODE1Mzk4NzQ1MjkzMDAwMDBGJ0Zgb0Y5RmBvRjlGYm9GZG9GZm9GaG9GW3AtRmhuNigtRiM2JS1GXW82JVE3MC41OTM0MDQ1MzM4MDk3ODYwMDAwMEYnRmBvRjlGYG9GOUZib0Zkb0Zmb0Zob0ZbcC1GaG42KC1GIzYlLUZdbzYlUTcwLjc1OTkyNjM1MjE4NTQ0MjAwMDAwRidGYG9GOUZgb0Y5RmJvRmRvRmZvRmhvRltwLUZobjYoLUYjNiUtRl1vNiVRNzAuMzEwNTQ2MjE2MDczNDEyMDAwMDBGJ0Zgb0Y5RmBvRjlGYm9GZG9GZm9GaG9GW3BGYm9GZG9GZm8tRmVuNmZvRmJxRl5gbUZjXm9GYVxxLUZobjYoLUYjNiUtRl1vNiVRODI0Ljc5OTEwODI1OTQ4ODEwMDAwMDAwRidGYG9GOUZgb0Y5RmJvRmRvRmZvRmhvRltwLUZobjYoLUYjNiUtRl1vNiVRODIwLjgzODE2ODEyMzEzMDYwMDAwMDAwRidGYG9GOUZgb0Y5RmJvRmRvRmZvRmhvRltwLUZobjYoLUYjNiUtRl1vNiVRODEzLjMyOTIxMTA0MzU1NTYwMDAwMDAwRidGYG9GOUZgb0Y5RmJvRmRvRmZvRmhvRltwLUZobjYoLUYjNiUtRl1vNiVRNzYuODY2MzkzNzM2MzAyOTIwMDAwMDBGJ0Zgb0Y5RmBvRjlGYm9GZG9GZm9GaG9GW3AtRmhuNigtRiM2JS1GXW82JVE3MC4xNTkyMTgxNzk4MjUwOTMwMDAwMEYnRmBvRjlGYG9GOUZib0Zkb0Zmb0Zob0ZbcC1GaG42KC1GIzYlLUZdbzYlUTgxNC42NDk5MjcwOTY3NjQyMDAwMDAwMEYnRmBvRjlGYG9GOUZib0Zkb0Zmb0Zob0ZbcC1GaG42KC1GIzYlLUZdbzYlUTgxMS43OTkyMzE4MjMzNzM2MDAwMDAwMEYnRmBvRjlGYG9GOUZib0Zkb0Zmb0Zob0ZbcC1GaG42KC1GIzYlLUZdbzYlUTgyMi41MTUyODI3ODU3NjM3MDAwMDAwMEYnRmBvRjlGYG9GOUZib0Zkb0Zmb0Zob0ZbcC1GaG42KC1GIzYlLUZdbzYlUTc2LjY0MTA5Njg3NTAxMjk4MDAwMDAwRidGYG9GOUZgb0Y5RmJvRmRvRmZvRmhvRltwLUZobjYoLUYjNiUtRl1vNiVRODE0LjQ4MTcxMTE4MjkzODkwMDAwMDAwRidGYG9GOUZgb0Y5RmJvRmRvRmZvRmhvRltwLUZobjYoLUYjNiUtRl1vNiVRNzIuNjI1MzI3OTc2ODA0ODAwMDAwMDBGJ0Zgb0Y5RmBvRjlGYm9GZG9GZm9GaG9GW3AtRmhuNigtRiM2JS1GXW82JVE3OC43MjU1Nzk4NzU2NTQwNzAwMDAwMEYnRmBvRjlGYG9GOUZib0Zkb0Zmb0Zob0ZbcC1GaG42KC1GIzYlLUZdbzYlUTcyLjM3MTA4NjY0MTQ3MzI1MDAwMDAwRidGYG9GOUZgb0Y5RmJvRmRvRmZvRmhvRltwLUZobjYoLUYjNiUtRl1vNiVRODE2LjU1Njk5ODczMTQ4MjYwMDAwMDAwRidGYG9GOUZgb0Y5RmJvRmRvRmZvRmhvRltwLUZobjYoLUYjNiUtRl1vNiVRODE4LjExMTkwMTYwNjYwMzgwMDAwMDAwRidGYG9GOUZgb0Y5RmJvRmRvRmZvRmhvRltwLUZobjYoLUYjNiUtRl1vNiVRODE5Ljk3MDc4NDgzODE3MzUwMDAwMDAwRidGYG9GOUZgb0Y5RmJvRmRvRmZvRmhvRltwLUZobjYoLUYjNiUtRl1vNiVRODIwLjAxNTI2NDMyOTE0NDgwMDAwMDAwRidGYG9GOUZgb0Y5RmJvRmRvRmZvRmhvRltwLUZobjYoLUYjNiUtRl1vNiVRODIyLjgyMDU1NjQ1MzQyODYwMDAwMDAwRidGYG9GOUZgb0Y5RmJvRmRvRmZvRmhvRltwLUZobjYoLUYjNiUtRl1vNiVRODEzLjYxODIxNDE2MjE4NTcwMDAwMDAwRidGYG9GOUZgb0Y5RmJvRmRvRmZvRmhvRltwLUZobjYoLUYjNiUtRl1vNiVRODEzLjk1NzgyMjQ0MTk0NjMwMDAwMDAwRidGYG9GOUZgb0Y5RmJvRmRvRmZvRmhvRltwLUZobjYoLUYjNiUtRl1vNiVRNzguMDM4MDcxMjYwMDYwNjYwMDAwMDBGJ0Zgb0Y5RmBvRjlGYm9GZG9GZm9GaG9GW3AtRmhuNigtRiM2JS1GXW82JVE3Ni41NjI2NDcwMzQ5MzM1MDAwMDAwMEYnRmBvRjlGYG9GOUZib0Zkb0Zmb0Zob0ZbcC1GaG42KC1GIzYlLUZdbzYlUTcwLjM3MzQ2MjczMzQ3Mjk4MTAwMDAwRidGYG9GOUZgb0Y5RmJvRmRvRmZvRmhvRltwLUZobjYoLUYjNiUtRl1vNiVRODEyLjg1Njg4MTc4MTI3MTIwMDAwMDAwRidGYG9GOUZgb0Y5RmJvRmRvRmZvRmhvRltwLUZobjYoLUYjNiUtRl1vNiVRODExLjY4OTI1MjM0Njc3NzEwMDAwMDAwRidGYG9GOUZgb0Y5RmJvRmRvRmZvRmhvRltwLUZobjYoLUYjNiUtRl1vNiVRODE4LjU4MzQ3ODE5NTE4MjUwMDAwMDAwRidGYG9GOUZgb0Y5RmJvRmRvRmZvRmhvRltwLUZobjYoLUYjNiUtRl1vNiVRODIwLjE1OTc0MTQ4MjcyNTAwMDAwMDAwRidGYG9GOUZgb0Y5RmJvRmRvRmZvRmhvRltwLUZobjYoLUYjNiUtRl1vNiVRODEzLjM5NTI4OTM3OTMzMzUwMDAwMDAwRidGYG9GOUZgb0Y5RmJvRmRvRmZvRmhvRltwLUZobjYoLUYjNiUtRl1vNiVRODExLjQ1MTgwOTM0NTg0MTYwMDAwMDAwRidGYG9GOUZgb0Y5RmJvRmRvRmZvRmhvRltwLUZobjYoLUYjNiUtRl1vNiVRODIyLjc5MzM5OTg2NTYzNzUwMDAwMDAwRidGYG9GOUZgb0Y5RmJvRmRvRmZvRmhvRltwLUZobjYoLUYjNiUtRl1vNiVRODE5LjUwOTQxOTYxNDE4MzgwMDAwMDAwRidGYG9GOUZgb0Y5RmJvRmRvRmZvRmhvRltwLUZobjYoLUYjNiUtRl1vNiVRODE4LjIxOTAxOTAwMzYwMDEwMDAwMDAwRidGYG9GOUZgb0Y5RmJvRmRvRmZvRmhvRltwLUZobjYoLUYjNiUtRl1vNiVRODEwLjc4OTAwODk3NDU3ODgwMDAwMDAwRidGYG9GOUZgb0Y5RmJvRmRvRmZvRmhvRltwLUZobjYoLUYjNiUtRl1vNiVRNzYuOTM5ODQwNzU3MTA3MzEwMDAwMDBGJ0Zgb0Y5RmBvRjlGYm9GZG9GZm9GaG9GW3AtRmhuNigtRiM2JS1GXW82JVE4MTYuMzE1OTc2NzEyMTczNzAwMDAwMDBGJ0Zgb0Y5RmBvRjlGYm9GZG9GZm9GaG9GW3AtRmhuNigtRiM2JS1GXW82JVE4MTQuNzY4MzI2MjA3MDk3NTAwMDAwMDBGJ0Zgb0Y5RmBvRjlGYm9GZG9GZm9GaG9GW3AtRmhuNigtRiM2JS1GXW82JVE4MTMuMDk1MDM5MTY1MjU3MDAwMDAwMDBGJ0Zgb0Y5RmBvRjlGYm9GZG9GZm9GaG9GW3AtRmhuNigtRiM2JS1GXW82JVE4MjEuMjk4MzE0OTE3MTA0MzAwMDAwMDBGJ0Zgb0Y5RmBvRjlGYm9GZG9GZm9GaG9GW3AtRmhuNigtRiM2JS1GXW82JVE3NS42MjM3NjM5NDY5ODUzNzAwMDAwMEYnRmBvRjlGYG9GOUZib0Zkb0Zmb0Zob0ZbcC1GaG42KC1GIzYlLUZdbzYlUTc4Ljg5NjkxNzU3NjI1MDEzMDAwMDAwRidGYG9GOUZgb0Y5RmJvRmRvRmZvRmhvRltwLUZobjYoLUYjNiUtRl1vNiVRODEzLjgyNzg5NjA5NTQ2MjIwMDAwMDAwRidGYG9GOUZgb0Y5RmJvRmRvRmZvRmhvRltwLUZobjYoLUYjNiUtRl1vNiVRNzcuNTQxMjA5MTI1ODE5MTYwMDAwMDBGJ0Zgb0Y5RmBvRjlGYm9GZG9GZm9GaG9GW3AtRmhuNigtRiM2JS1GXW82JVE4MTQuODQzODM0ODI2NzM2MjAwMDAwMDBGJ0Zgb0Y5RmBvRjlGYm9GZG9GZm9GaG9GW3AtRmhuNigtRiM2JS1GXW82JVE3Mi45NzcyMzc5NDQ2NzEzMTAwMDAwMEYnRmBvRjlGYG9GOUZib0Zkb0Zmb0Zob0ZbcC1GaG42KC1GIzYlLUZdbzYlUTc4LjY4Nzc1ODQ2NjA5MjIwMDAwMDAwRidGYG9GOUZgb0Y5RmJvRmRvRmZvRmhvRltwLUZobjYoLUYjNiUtRl1vNiVRNzguMjI2MzcxNTc1MTQ5OTkwMDAwMDBGJ0Zgb0Y5RmBvRjlGYm9GZG9GZm9GaG9GW3AtRmhuNigtRiM2JS1GXW82JVE3Mi4zOTA2NDM5Mzc2MDAyNzAwMDAwMEYnRmBvRjlGYG9GOUZib0Zkb0Zmb0Zob0ZbcC1GaG42KC1GIzYlLUZdbzYlUTgxNC40NTA2MjgxNTExOTgwMDAwMDAwMEYnRmBvRjlGYG9GOUZib0Zkb0Zmb0Zob0ZbcC1GaG42KC1GIzYlLUZdbzYlUTgxOC40OTU4ODk4ODQ0OTcxMDAwMDAwMEYnRmBvRjlGYG9GOUZib0Zkb0Zmb0Zob0ZbcC1GaG42KC1GIzYlLUZdbzYlUTc3Ljg4MzAwMzA2NTE4NTgyMDAwMDAwRidGYG9GOUZgb0Y5RmJvRmRvRmZvRmhvRltwLUZobjYoLUYjNiUtRl1vNiVRODEwLjU0NDMzMzYyMTcxMzkwMDAwMDAwRidGYG9GOUZgb0Y5RmJvRmRvRmZvRmhvRltwLUZobjYoLUYjNiUtRl1vNiVRODE0LjA4MjIzMDA5MzQ5NjkwMDAwMDAwRidGYG9GOUZgb0Y5RmJvRmRvRmZvRmhvRltwLUZobjYoLUYjNiUtRl1vNiVRODE0LjExMjE4MDkxMDc5MTkwMDAwMDAwRidGYG9GOUZgb0Y5RmJvRmRvRmZvRmhvRltwLUZobjYoLUYjNiUtRl1vNiVRODIwLjQ4NTY4MDAyMzUxMjYwMDAwMDAwRidGYG9GOUZgb0Y5RmJvRmRvRmZvRmhvRltwLUZobjYoLUYjNiUtRl1vNiVRNzUuOTEyNzI2ODgzOTcxMzgwMDAwMDBGJ0Zgb0Y5RmBvRjlGYm9GZG9GZm9GaG9GW3AtRmhuNigtRiM2JS1GXW82JVE4MTYuMTI2ODkxNDU4ODE4MDAwMDAwMDBGJ0Zgb0Y5RmBvRjlGYm9GZG9GZm9GaG9GW3AtRmhuNigtRiM2JS1GXW82JVE3Ny41NTkxMjM1MTIzNjQ5NjAwMDAwMEYnRmBvRjlGYG9GOUZib0Zkb0Zmb0Zob0ZbcC1GaG42KC1GIzYlLUZdbzYlUTgxMi40NTM2NDA5MTgwMDAxMDAwMDAwMEYnRmBvRjlGYG9GOUZib0Zkb0Zmb0Zob0ZbcC1GaG42KC1GIzYlLUZdbzYlUTgxMy43NTg3ODczODEwNDMxMDAwMDAwMEYnRmBvRjlGYG9GOUZib0Zkb0Zmb0Zob0ZbcC1GaG42KC1GIzYlLUZdbzYlUTc0LjkxNjc0MzE5NjM1NDI0MDAwMDAwRidGYG9GOUZgb0Y5RmJvRmRvRmZvRmhvRltwLUZobjYoLUYjNiUtRl1vNiVRODEwLjYxMTAzNTU4Mjg2MzUwMDAwMDAwRidGYG9GOUZgb0Y5RmJvRmRvRmZvRmhvRltwLUZobjYoLUYjNiUtRl1vNiVRNzcuNzgyMzI2MTQ4NTA0NTYwMDAwMDBGJ0Zgb0Y5RmBvRjlGYm9GZG9GZm9GaG9GW3AtRmhuNigtRiM2JS1GXW82JVE4MTQuODA2NDkwMzU3NDIyODAwMDAwMDBGJ0Zgb0Y5RmBvRjlGYm9GZG9GZm9GaG9GW3AtRmhuNigtRiM2JS1GXW82JVE3Ny4zNzg0ODUzOTIyOTk0NjAwMDAwMEYnRmBvRjlGYG9GOUZib0Zkb0Zmb0Zob0ZbcC1GaG42KC1GIzYlLUZdbzYlUTc0Ljg3OTM5OTQzOTEzNDkyMDAwMDAwRidGYG9GOUZgb0Y5RmJvRmRvRmZvRmhvRltwLUZobjYoLUYjNiUtRl1vNiVRNzkuMDE3MjQwMTM1OTcwMzcwMDAwMDBGJ0Zgb0Y5RmBvRjlGYm9GZG9GZm9GaG9GW3AtRmhuNigtRiM2JS1GXW82JVE3My4xNDIwNjkzNTExNTE0OTAwMDAwMEYnRmBvRjlGYG9GOUZib0Zkb0Zmb0Zob0ZbcEZib0Zkb0Zmby1GZW42Zm9GaXFGZWBtRmpeb0ZoXHFGX2pyLUZobjYoLUYjNiUtRl1vNiVRODE3LjU4ODE1NjE3NDM1MjIwMDAwMDAwRidGYG9GOUZgb0Y5RmJvRmRvRmZvRmhvRltwLUZobjYoLUYjNiUtRl1vNiVRODExLjIxMzMyMDM5OTAyODcwMDAwMDAwRidGYG9GOUZgb0Y5RmJvRmRvRmZvRmhvRltwLUZobjYoLUYjNiUtRl1vNiVRNzUuNzk3NzEwMDYwMTQwNjQwMDAwMDBGJ0Zgb0Y5RmBvRjlGYm9GZG9GZm9GaG9GW3AtRmhuNigtRiM2JS1GXW82JVE3MC4xMzY2NzA4OTc0MTk1ODMwMDAwMEYnRmBvRjlGYG9GOUZib0Zkb0Zmb0Zob0ZbcC1GaG42KC1GIzYlLUZdbzYlUTgxMi4zNzY4NTgzNjU3Njk3MDAwMDAwMEYnRmBvRjlGYG9GOUZib0Zkb0Zmb0Zob0ZbcC1GaG42KC1GIzYlLUZdbzYlUTc5Ljk0MTY0NTkyNjkxMjU2MDAwMDAwRidGYG9GOUZgb0Y5RmJvRmRvRmZvRmhvRltwLUZobjYoLUYjNiUtRl1vNiVRODE5LjAwNjk3NjQwMjYxMzEwMDAwMDAwRidGYG9GOUZgb0Y5RmJvRmRvRmZvRmhvRltwLUZobjYoLUYjNiUtRl1vNiVRNzUuNTI5NzEwNzc2NjE1OTcwMDAwMDBGJ0Zgb0Y5RmBvRjlGYm9GZG9GZm9GaG9GW3AtRmhuNigtRiM2JS1GXW82JVE4MTIuMjYxMDMyMDY5NDgzMTAwMDAwMDBGJ0Zgb0Y5RmBvRjlGYm9GZG9GZm9GaG9GW3AtRmhuNigtRiM2JS1GXW82JVE3Mi4xMzc4ODg3Njc4MzEwMzAwMDAwMEYnRmBvRjlGYG9GOUZib0Zkb0Zmb0Zob0ZbcC1GaG42KC1GIzYlLUZdbzYlUTc3LjM3MDIwMTE5NDkzNzc0MDAwMDAwRidGYG9GOUZgb0Y5RmJvRmRvRmZvRmhvRltwLUZobjYoLUYjNiUtRl1vNiVRNzEuOTk3MTk4Njk1NjUwMjAwMDAwMDBGJ0Zgb0Y5RmBvRjlGYm9GZG9GZm9GaG9GW3AtRmhuNigtRiM2JS1GXW82JVE4MTMuODY1MTI1MTEwMzQ3MzAwMDAwMDBGJ0Zgb0Y5RmBvRjlGYm9GZG9GZm9GaG9GW3AtRmhuNigtRiM2JS1GXW82JVE4MTUuMTY2Mzk3MzYwMDExMDAwMDAwMDBGJ0Zgb0Y5RmBvRjlGYm9GZG9GZm9GaG9GW3AtRmhuNigtRiM2JS1GXW82JVE4MTYuODM4MTc3ODU3NzYzNDAwMDAwMDBGJ0Zgb0Y5RmBvRjlGYm9GZG9GZm9GaG9GW3AtRmhuNigtRiM2JS1GXW82JVE4MTYuODg4NzYzNTEzMTMwMDAwMDAwMDBGJ0Zgb0Y5RmBvRjlGYm9GZG9GZm9GaG9GW3AtRmhuNigtRiM2JS1GXW82JVE4MTkuMjgxNzgxMjY4Mzc2ODAwMDAwMDBGJ0Zgb0Y5RmBvRjlGYm9GZG9GZm9GaG9GW3AtRmhuNigtRiM2JS1GXW82JVE4MTEuNDc1MDE4OTg2NzU2MTAwMDAwMDBGJ0Zgb0Y5RmBvRjlGYm9GZG9GZm9GaG9GW3AtRmhuNigtRiM2JS1GXW82JVE4MTEuNzQ0NjI5NzI5ODI1OTAwMDAwMDBGJ0Zgb0Y5RmBvRjlGYm9GZG9GZm9GaG9GW3AtRmhuNigtRiM2JS1GXW82JVE3Ni43ODUwMzM4NDIzOTI4MjAwMDAwMEYnRmBvRjlGYG9GOUZib0Zkb0Zmb0Zob0ZbcC1GaG42KC1GIzYlLUZdbzYlUTc1LjU0ODYyMDg0Mzg1NTIyMDAwMDAwRidGYG9GOUZgb0Y5RmJvRmRvRmZvRmhvRltwLUZobjYoLUYjNiUtRl1vNiVRNzAuMzE2ODc4NjI4MjI3NDU2MDAwMDBGJ0Zgb0Y5RmBvRjlGYm9GZG9GZm9GaG9GW3AtRmhuNigtRiM2JS1GXW82JVE4MTAuODI1MDQyNTI3MjgxOTAwMDAwMDBGJ0Zgb0Y5RmBvRjlGYm9GZG9GZm9GaG9GW3AtRmhuNigtRiM2JS1GXW82JVE3OS44MTM0MjM2OTM5OTg1ODAwMDAwMEYnRmBvRjlGYG9GOUZib0Zkb0Zmb0Zob0ZbcC1GaG42KC1GIzYlLUZdbzYlUTgxNS42NzA4NzIwNzUxMzc1MDAwMDAwMEYnRmBvRjlGYG9GOUZib0Zkb0Zmb0Zob0ZbcC1GaG42KC1GIzYlLUZdbzYlUTgxNi45NzgwNTM3ODAzMzgyMDAwMDAwMEYnRmBvRjlGYG9GOUZib0Zkb0Zmb0Zob0ZbcC1GaG42KC1GIzYlLUZdbzYlUTgxMS4yMzgxOTEyNjQ5MjUzMDAwMDAwMEYnRmBvRjlGYG9GOUZib0Zkb0Zmb0Zob0ZbcC1GaG42KC1GIzYlLUZdbzYlUTc5LjY2NjA4NjI2MDU0MjM4MDAwMDAwRidGYG9GOUZgb0Y5RmJvRmRvRmZvRmhvRltwLUZobjYoLUYjNiUtRl1vNiVRODE5LjE0MjY5NjgwMjE3MjAwMDAwMDAwRidGYG9GOUZgb0Y5RmJvRmRvRmZvRmhvRltwLUZobjYoLUYjNiUtRl1vNiVRODE2LjUwNDI0MDI2MzkwMDUwMDAwMDAwRidGYG9GOUZgb0Y5RmJvRmRvRmZvRmhvRltwLUZobjYoLUYjNiUtRl1vNiVRODE1LjM3ODI0MDcwMTM3MzkwMDAwMDAwRidGYG9GOUZgb0Y5RmJvRmRvRmZvRmhvRltwLUZobjYoLUYjNiUtRl1vNiVRNzkuMDcyMTAwMzI3MTQyNDQwMDAwMDBGJ0Zgb0Y5RmBvRjlGYm9GZG9GZm9GaG9GW3AtRmhuNigtRiM2JS1GXW82JVE3NS43OTg5Njg5MTQ5NjgyMjAwMDAwMEYnRmBvRjlGYG9GOUZib0Zkb0Zmb0Zob0ZbcC1GaG42KC1GIzYlLUZdbzYlUTgxMy43OTIxMTkxMDEyMzI1MDAwMDAwMEYnRmBvRjlGYG9GOUZib0Zkb0Zmb0Zob0ZbcC1GaG42KC1GIzYlLUZdbzYlUTgxMi40ODMxNjExNDY4NDA5MDAwMDAwMEYnRmBvRjlGYG9GOUZib0Zkb0Zmb0Zob0ZbcC1GaG42KC1GIzYlLUZdbzYlUTgxMS4wMzk4OTc4MTM1MzIyMDAwMDAwMEYnRmBvRjlGYG9GOUZib0Zkb0Zmb0Zob0ZbcC1GaG42KC1GIzYlLUZdbzYlUTgxNy45NzQ0NzgxMzg0ODU4MDAwMDAwMEYnRmBvRjlGYG9GOUZib0Zkb0Zmb0Zob0ZbcC1GaG42KC1GIzYlLUZdbzYlUTc0LjY2NTM1MjA2MzExNjAwMDAwMDAwRidGYG9GOUZgb0Y5RmJvRmRvRmZvRmhvRltwLUZobjYoLUYjNiUtRl1vNiVRNzcuNDcyODI5NTY0NDcyNzUwMDAwMDBGJ0Zgb0Y5RmBvRjlGYm9GZG9GZm9GaG9GW3AtRmhuNigtRiM2JS1GXW82JVE4MTEuNjk1NDg1OTEzOTIwNzAwMDAwMDBGJ0Zgb0Y5RmBvRjlGYm9GZG9GZm9GaG9GW3AtRmhuNigtRiM2JS1GXW82JVE3Ni4zNDcyMTM1ODg2Mjc5ODAwMDAwMEYnRmBvRjlGYG9GOUZib0Zkb0Zmb0Zob0ZbcC1GaG42KC1GIzYlLUZdbzYlUTgxMi41MzQ5MDMxNDg3MTIzMDAwMDAwMEYnRmBvRjlGYG9GOUZib0Zkb0Zmb0Zob0ZbcC1GaG42KC1GIzYlLUZdbzYlUTcyLjQxOTA2NDM1NzE3NzcwMDAwMDAwRidGYG9GOUZgb0Y5RmJvRmRvRmZvRmhvRltwLUZobjYoLUYjNiUtRl1vNiVRNzcuMzYwODY1OTQwMDQwNzQwMDAwMDBGJ0Zgb0Y5RmBvRjlGYm9GZG9GZm9GaG9GW3AtRmhuNigtRiM2JS1GXW82JVE3Ni45ODAzMTAyNTAzNzU1OTAwMDAwMEYnRmBvRjlGYG9GOUZib0Zkb0Zmb0Zob0ZbcC1GaG42KC1GIzYlLUZdbzYlUTcyLjAxMjc1NjczMDU4OTgyMDAwMDAwRidGYG9GOUZgb0Y5RmJvRmRvRmZvRmhvRltwLUZobjYoLUYjNiUtRl1vNiVRODEyLjEzNjUwNzgxMjUwNDQwMDAwMDAwRidGYG9GOUZgb0Y5RmJvRmRvRmZvRmhvRltwLUZobjYoLUYjNiUtRl1vNiVRODE1LjU2OTk0MDUzNzE0MTYwMDAwMDAwRidGYG9GOUZgb0Y5RmJvRmRvRmZvRmhvRltwLUZobjYoLUYjNiUtRl1vNiVRNzYuNTA1MjAzMjIyNzg3NzYwMDAwMDBGJ0Zgb0Y5RmBvRjlGYm9GZG9GZm9GaG9GW3AtRmhuNigtRiM2JS1GXW82JVE3OC44NTIxMzE0ODc3NjQ1NzAwMDAwMEYnRmBvRjlGYG9GOUZib0Zkb0Zmb0Zob0ZbcC1GaG42KC1GIzYlLUZdbzYlUTgxMS44NTM4Mzc2OTM5MjIxMDAwMDAwMEYnRmBvRjlGYG9GOUZib0Zkb0Zmb0Zob0ZbcC1GaG42KC1GIzYlLUZdbzYlUTgxMS44MzY4NzEyNzAwNTA4MDAwMDAwMEYnRmBvRjlGYG9GOUZib0Zkb0Zmb0Zob0ZbcC1GaG42KC1GIzYlLUZdbzYlUTgxNy4zMzcxMzU4MTI5MTY0MDAwMDAwMEYnRmBvRjlGYG9GOUZib0Zkb0Zmb0Zob0ZbcC1GaG42KC1GIzYlLUZdbzYlUTc0LjkwMzUyNjYxMTg5MjYwMDAwMDAwRidGYG9GOUZgb0Y5RmJvRmRvRmZvRmhvRltwLUZobjYoLUYjNiUtRl1vNiVRODEzLjYxMjU3MDIwODg1OTcwMDAwMDAwRidGYG9GOUZgb0Y5RmJvRmRvRmZvRmhvRltwLUZobjYoLUYjNiUtRl1vNiVRNzYuMzA4MTMxMTc1ODQ0NjQwMDAwMDBGJ0Zgb0Y5RmBvRjlGYm9GZG9GZm9GaG9GW3AtRmhuNigtRiM2JS1GXW82JVE4MTAuNDYzNjc3NTg0NDU5NDAwMDAwMDBGJ0Zgb0Y5RmBvRjlGYm9GZG9GZm9GaG9GW3AtRmhuNigtRiM2JS1GXW82JVE4MTEuNjE1MDgzMTY5MzM0ODAwMDAwMDBGJ0Zgb0Y5RmBvRjlGYm9GZG9GZm9GaG9GW3AtRmhuNigtRiM2JS1GXW82JVE3NC4wMjQxMTk2NzE5NTI4MTAwMDAwMEYnRmBvRjlGYG9GOUZib0Zkb0Zmb0Zob0ZbcC1GaG42KC1GIzYlLUZdbzYlUTc4Ljg5Mjc4NDI0ODI2ODM2MDAwMDAwRidGYG9GOUZgb0Y5RmJvRmRvRmZvRmhvRltwLUZobjYoLUYjNiUtRl1vNiVRNzYuNDg2NzY1MTE5MjYwMzQwMDAwMDBGJ0Zgb0Y5RmBvRjlGYm9GZG9GZm9GaG9GW3AtRmhuNigtRiM2JS1GXW82JVE4MTIuNDcwMDU4OTMzNTMzMTAwMDAwMDBGJ0Zgb0Y5RmBvRjlGYm9GZG9GZm9GaG9GW3AtRmhuNigtRiM2JS1GXW82JVE3Ni4yMjYyMTcxODkyMjE1OTAwMDAwMEYnRmBvRjlGYG9GOUZib0Zkb0Zmb0Zob0ZbcC1GaG42KC1GIzYlLUZdbzYlUTc0LjA1NTQ1MzI4NjAxOTMxMDAwMDAwRidGYG9GOUZgb0Y5RmJvRmRvRmZvRmhvRltwLUZobjYoLUYjNiUtRl1vNiVRNzcuNjUzOTE5MzYwMjkyMDkwMDAwMDBGJ0Zgb0Y5RmBvRjlGYm9GZG9GZm9GaG9GW3AtRmhuNigtRiM2JS1GXW82JVE3Mi42NDg4NzExMjYxODQ5OTAwMDAwMEYnRmBvRjlGYG9GOUZib0Zkb0Zmb0Zob0ZbcEZib0Zkb0Zmby1GZW42Zm9GYHJGXGFtRmFfb0ZfXXFGZmpyRmZndC1GaG42KC1GIzYlLUZdbzYlUTc3LjI1ODcyNDIxMzc2MzQyMDAwMDAwRidGYG9GOUZgb0Y5RmJvRmRvRmZvRmhvRltwLUZobjYoLUYjNiUtRl1vNiVRNzMuNzU1NjMxMTU0NTAwNDEwMDAwMDBGJ0Zgb0Y5RmBvRjlGYm9GZG9GZm9GaG9GW3AtRmhuNigtRiM2JS1GXW82JVE3MC4wNzU5NTI0NTEyMzM3OTcwMDAwMEYnRmBvRjlGYG9GOUZib0Zkb0Zmb0Zob0ZbcC1GaG42KC1GIzYlLUZdbzYlUTc3LjkxNzkxNDgyNTI4ODEzMDAwMDAwRidGYG9GOUZgb0Y5RmJvRmRvRmZvRmhvRltwLUZobjYoLUYjNiUtRl1vNiVRNzYuMzI1NTg4NTQyODk2MDMwMDAwMDBGJ0Zgb0Y5RmBvRjlGYm9GZG9GZm9GaG9GW3AtRmhuNigtRiM2JS1GXW82JVE4MTIuMDk0MjQ0MjUyMTMyMDAwMDAwMDBGJ0Zgb0Y5RmBvRjlGYm9GZG9GZm9GaG9GW3AtRmhuNigtRiM2JS1GXW82JVE3My42NDkzODA5MTMyODkyMzAwMDAwMEYnRmBvRjlGYG9GOUZib0Zkb0Zmb0Zob0ZbcC1GaG42KC1GIzYlLUZdbzYlUTc3LjczMzIxMDYwMjAzNzExMDAwMDAwRidGYG9GOUZgb0Y5RmJvRmRvRmZvRmhvRltwLUZobjYoLUYjNiUtRl1vNiVRNzEuNzQyMDQwMjY0MTE0NjkwMDAwMDBGJ0Zgb0Y5RmBvRjlGYm9GZG9GZm9GaG9GW3AtRmhuNigtRiM2JS1GXW82JVE3NC42MzM3OTUxNTkzOTA4NjAwMDAwMEYnRmBvRjlGYG9GOUZib0Zkb0Zmb0Zob0ZbcC1GaG42KC1GIzYlLUZdbzYlUTcxLjMwMzk4NzAzMzc4MDUzMDAwMDAwRidGYG9GOUZgb0Y5RmJvRmRvRmZvRmhvRltwLUZobjYoLUYjNiUtRl1vNiVRNzkuMjE4NzAyMjY4NTg2NzQwMDAwMDBGJ0Zgb0Y5RmBvRjlGYm9GZG9GZm9GaG9GW3AtRmhuNigtRiM2JS1GXW82JVE3OS45NzY5MzYxMzc0ODI0MzAwMDAwMEYnRmBvRjlGYG9GOUZib0Zkb0Zmb0Zob0ZbcC1GaG42KC1GIzYlLUZdbzYlUTgxMC43NzM2NjE1NDg1NTA5MDAwMDAwMEYnRmBvRjlGYG9GOUZib0Zkb0Zmb0Zob0ZbcC1GaG42KC1GIzYlLUZdbzYlUTgxMC45MjY4ODQ4MDQxMzE1MDAwMDAwMEYnRmBvRjlGYG9GOUZib0Zkb0Zmb0Zob0ZbcC1GaG42KC1GIzYlLUZdbzYlUTgxMi4yNTc1MjM4NjQzMjYwMDAwMDAwMEYnRmBvRjlGYG9GOUZib0Zkb0Zmb0Zob0ZbcC1GaG42KC1GIzYlLUZdbzYlUTc3LjM2ODEzOTgzNDgzNzkyMDAwMDAwRidGYG9GOUZgb0Y5RmJvRmRvRmZvRmhvRltwLUZobjYoLUYjNiUtRl1vNiVRNzcuNTQ4NDE1MDI5MzA2ODQwMDAwMDBGJ0Zgb0Y5RmBvRjlGYm9GZG9GZm9GaG9GW3AtRmhuNigtRiM2JS1GXW82JVE3NC4yOTkyMzkzODk2NzQ4ODAwMDAwMEYnRmBvRjlGYG9GOUZib0Zkb0Zmb0Zob0ZbcC1GaG42KC1GIzYlLUZdbzYlUTczLjQ2ODUwMDgzNzE4NTAwMDAwMDAwRidGYG9GOUZgb0Y5RmJvRmRvRmZvRmhvRltwLUZobjYoLUYjNiUtRl1vNiVRNzAuMTg3ODI0MjUxMjA0MDg0MDAwMDBGJ0Zgb0Y5RmBvRjlGYm9GZG9GZm9GaG9GW3AtRmhuNigtRiM2JS1GXW82JVE3Ny4wNTcxODU0ODk4OTk4OTAwMDAwMEYnRmBvRjlGYG9GOUZib0Zkb0Zmb0Zob0ZbcC1GaG42KC1GIzYlLUZdbzYlUTc2LjMzNTYxMDI0MTE2NTY2MDAwMDAwRidGYG9GOUZgb0Y5RmJvRmRvRmZvRmhvRltwLUZobjYoLUYjNiUtRl1vNiVRODEwLjA2NTYyMjAyNTc2MzIwMDAwMDAwRidGYG9GOUZgb0Y5RmJvRmRvRmZvRmhvRltwLUZobjYoLUYjNiUtRl1vNiVRODExLjAzMzAzMDk4OTAwNTUwMDAwMDAwRidGYG9GOUZgb0Y5RmJvRmRvRmZvRmhvRltwLUZobjYoLUYjNiUtRl1vNiVRNzcuMTk2NzQ2ODc1MjUxMTcwMDAwMDBGJ0Zgb0Y5RmBvRjlGYm9GZG9GZm9GaG9GW3AtRmhuNigtRiM2JS1GXW82JVE3Ni4zMzY0MjkwNTEyMzg5NDAwMDAwMEYnRmBvRjlGYG9GOUZib0Zkb0Zmb0Zob0ZbcC1GaG42KC1GIzYlLUZdbzYlUTgxMi40OTQ5OTMzMzkyMTcwMDAwMDAwMEYnRmBvRjlGYG9GOUZib0Zkb0Zmb0Zob0ZbcC1GaG42KC1GIzYlLUZdbzYlUTgxMC42MjYxNTQ1ODkxNzYxMDAwMDAwMEYnRmBvRjlGYG9GOUZib0Zkb0Zmb0Zob0ZbcC1GaG42KC1GIzYlLUZdbzYlUTc5LjgzOTYzODk3OTY5NzU5MDAwMDAwRidGYG9GOUZgb0Y5RmJvRmRvRmZvRmhvRltwLUZobjYoLUYjNiUtRl1vNiVRNzUuNzczOTUzNTYwODg0NDMwMDAwMDBGJ0Zgb0Y5RmBvRjlGYm9GZG9GZm9GaG9GW3AtRmhuNigtRiM2JS1GXW82JVE3My45MjEzOTQwMjQ4Mjg0NDAwMDAwMEYnRmBvRjlGYG9GOUZib0Zkb0Zmb0Zob0ZbcC1GaG42KC1GIzYlLUZdbzYlUTc4Ljk4MzQ3MDI5NjI3NDc1MDAwMDAwRidGYG9GOUZgb0Y5RmJvRmRvRmZvRmhvRltwLUZobjYoLUYjNiUtRl1vNiVRNzcuOTQyMzE2MTcyMzYyNjQwMDAwMDBGJ0Zgb0Y5RmBvRjlGYm9GZG9GZm9GaG9GW3AtRmhuNigtRiM2JS1GXW82JVE3Ny4xMzQ4NDExMzcxNzkwNTAwMDAwMEYnRmBvRjlGYG9GOUZib0Zkb0Zmb0Zob0ZbcC1GaG42KC1GIzYlLUZdbzYlUTgxMS40NDgwNzM3OTYxMTM2MDAwMDAwMEYnRmBvRjlGYG9GOUZib0Zkb0Zmb0Zob0ZbcC1GaG42KC1GIzYlLUZdbzYlUTczLjA2ODE3MTQ1MjY1Mzc1MDAwMDAwRidGYG9GOUZgb0Y5RmJvRmRvRmZvRmhvRltwLUZobjYoLUYjNiUtRl1vNiVRNzUuMDA0MTc1MzQ3MjgxODcwMDAwMDBGJ0Zgb0Y5RmBvRjlGYm9GZG9GZm9GaG9GW3AtRmhuNigtRiM2JS1GXW82JVE3Ny4zNTMxNTEyMDQwMTk2ODAwMDAwMEYnRmBvRjlGYG9GOUZib0Zkb0Zmb0Zob0ZbcC1GaG42KC1GIzYlLUZdbzYlUTc0LjAwMTc2OTE2ODQ2NjM3MDAwMDAwRidGYG9GOUZgb0Y5RmJvRmRvRmZvRmhvRltwLUZobjYoLUYjNiUtRl1vNiVRNzguMDU5MjM5MTM4MDE2NzYwMDAwMDBGJ0Zgb0Y5RmBvRjlGYm9GZG9GZm9GaG9GW3AtRmhuNigtRiM2JS1GXW82JVE3MS45MTkxOTU4NTUxMjk0ODAwMDAwMEYnRmBvRjlGYG9GOUZib0Zkb0Zmb0Zob0ZbcC1GaG42KC1GIzYlLUZdbzYlUTc0LjU4ODEwNTEyMjkzMTU4MDAwMDAwRidGYG9GOUZgb0Y5RmJvRmRvRmZvRmhvRltwLUZobjYoLUYjNiUtRl1vNiVRNzQuNDQ2Njc3MzI0MzY3NTMwMDAwMDBGJ0Zgb0Y5RmBvRjlGYm9GZG9GZm9GaG9GW3AtRmhuNigtRiM2JS1GXW82JVE3MS4zMDM5NDEzNjg0MDc0NjAwMDAwMEYnRmBvRjlGYG9GOUZib0Zkb0Zmb0Zob0ZbcC1GaG42KC1GIzYlLUZdbzYlUTc3Ljg5MDg5OTg3OTM2NjIzMDAwMDAwRidGYG9GOUZgb0Y5RmJvRmRvRmZvRmhvRltwLUZobjYoLUYjNiUtRl1vNiVRNzkuOTUxNDQzODEzNzY0MjQwMDAwMDBGJ0Zgb0Y5RmBvRjlGYm9GZG9GZm9GaG9GW3AtRmhuNigtRiM2JS1GXW82JVE3NC41NjI4MDQ5NTE0MDA1OTAwMDAwMEYnRmBvRjlGYG9GOUZib0Zkb0Zmb0Zob0ZbcC1GaG42KC1GIzYlLUZdbzYlUTc1LjkwMjE2NDQ3MDE2NjgxMDAwMDAwRidGYG9GOUZgb0Y5RmJvRmRvRmZvRmhvRltwLUZobjYoLUYjNiUtRl1vNiVRNzcuNjcxNTAyNjE2NzQxNTYwMDAwMDBGJ0Zgb0Y5RmBvRjlGYm9GZG9GZm9GaG9GW3AtRmhuNigtRiM2JS1GXW82JVE3Ny42NTA4OTc1MjM5Njg4MzAwMDAwMEYnRmBvRjlGYG9GOUZib0Zkb0Zmb0Zob0ZbcC1GaG42KC1GIzYlLUZdbzYlUTgxMS4xMTQ4NDEyNTI4MjcyMDAwMDAwMEYnRmBvRjlGYG9GOUZib0Zkb0Zmb0Zob0ZbcC1GaG42KC1GIzYlLUZdbzYlUTczLjUyMDA4NzQ3NTQ4ODA1MDAwMDAwRidGYG9GOUZgb0Y5RmJvRmRvRmZvRmhvRltwLUZobjYoLUYjNiUtRl1vNiVRNzguOTEwOTc3ODIzMTM2ODIwMDAwMDBGJ0Zgb0Y5RmBvRjlGYm9GZG9GZm9GaG9GW3AtRmhuNigtRiM2JS1GXW82JVE3NC4xNzg4MzcwODYxODk4NTAwMDAwMEYnRmBvRjlGYG9GOUZib0Zkb0Zmb0Zob0ZbcC1GaG42KC1GIzYlLUZdbzYlUTc2Ljc0NjU3MjY2Mjk2NDk0MDAwMDAwRidGYG9GOUZgb0Y5RmJvRmRvRmZvRmhvRltwLUZobjYoLUYjNiUtRl1vNiVRNzcuMzQ4NTM3OTgzMDAwNjYwMDAwMDBGJ0Zgb0Y5RmBvRjlGYm9GZG9GZm9GaG9GW3AtRmhuNigtRiM2JS1GXW82JVE3My4yMDM0Mzg3NTU4MTUzMjAwMDAwMEYnRmBvRjlGYG9GOUZib0Zkb0Zmb0Zob0ZbcC1GaG42KC1GIzYlLUZdbzYlUTc1Ljg0MzMwNjQ4NTk5MTUwMDAwMDAwRidGYG9GOUZgb0Y5RmJvRmRvRmZvRmhvRltwLUZobjYoLUYjNiUtRl1vNiVRNzQuMjk4MTc4OTg3NDQ4ODcwMDAwMDBGJ0Zgb0Y5RmBvRjlGYm9GZG9GZm9GaG9GW3AtRmhuNigtRiM2JS1GXW82JVE3Ny45NDQ4ODM4MDYyMDQzMzAwMDAwMEYnRmBvRjlGYG9GOUZib0Zkb0Zmb0Zob0ZbcC1GaG42KC1GIzYlLUZdbzYlUTczLjg4OTk3MDYzOTQwMjQwMDAwMDAwRidGYG9GOUZgb0Y5RmJvRmRvRmZvRmhvRltwLUZobjYoLUYjNiUtRl1vNiVRNzIuOTM3NTIyODIxNjgzOTAwMDAwMDBGJ0Zgb0Y5RmBvRjlGYm9GZG9GZm9GaG9GW3AtRmhuNigtRiM2JS1GXW82JVE3NC44MDI2MTc2MzYyNzg2MTAwMDAwMEYnRmBvRjlGYG9GOUZib0Zkb0Zmb0Zob0ZbcC1GaG42KC1GIzYlLUZdbzYlUTcxLjcyMDcxMzk2NzQxNzMzMDAwMDAwRidGYG9GOUZgb0Y5RmJvRmRvRmZvRmhvRltwRmJvRmRvRmZvLUZlbjZmb0ZnckZjYW1GaF9vRmZdcUZdW3NGXWh0RmZkdi1GaG42KC1GIzYlLUZdbzYlUTcyLjAwMDI4ODg5MjIyNDI2MDAwMDAwRidGYG9GOUZgb0Y5RmJvRmRvRmZvRmhvRltwLUZobjYoLUYjNiUtRl1vNiVRNzAuMDM5MTMxOTUzNTg0MTIzNDAwMDBGJ0Zgb0Y5RmBvRjlGYm9GZG9GZm9GaG9GW3AtRmhuNigtRiM2JS1GXW82JVE3NC4xMzI5Nzk5Mjg5MTk2NjAwMDAwMEYnRmBvRjlGYG9GOUZib0Zkb0Zmb0Zob0ZbcC1GaG42KC1GIzYlLUZdbzYlUTczLjI5MTEyMzUwOTU1MDc2MDAwMDAwRidGYG9GOUZgb0Y5RmJvRmRvRmZvRmhvRltwLUZobjYoLUYjNiUtRl1vNiVRNzYuMzI5MDE3NTAzMDc3MzMwMDAwMDBGJ0Zgb0Y5RmBvRjlGYm9GZG9GZm9GaG9GW3AtRmhuNigtRiM2JS1GXW82JVE3MS44NzA3MDU0Njg4MDA1MTAwMDAwMEYnRmBvRjlGYG9GOUZib0Zkb0Zmb0Zob0ZbcC1GaG42KC1GIzYlLUZdbzYlUTc0LjA1ODc5NTAzOTM5MjcxMDAwMDAwRidGYG9GOUZgb0Y5RmJvRmRvRmZvRmhvRltwLUZobjYoLUYjNiUtRl1vNiVRNzAuODA4MDg1NTQ3OTEwMjA2MDAwMDBGJ0Zgb0Y5RmBvRjlGYm9GZG9GZm9GaG9GW3AtRmhuNigtRiM2JS1GXW82JVE3Mi40MzkwOTM4NDkzNDU0NTAwMDAwMEYnRmBvRjlGYG9GOUZib0Zkb0Zmb0Zob0ZbcC1GaG42KC1GIzYlLUZdbzYlUTcwLjY4Mzg1MDQyOTg0Mzg4NjAwMDAwRidGYG9GOUZgb0Y5RmJvRmRvRmZvRmhvRltwLUZobjYoLUYjNiUtRl1vNiVRNzQuNzQ5NTkzODI5NDQzOTQwMDAwMDBGJ0Zgb0Y5RmBvRjlGYm9GZG9GZm9GaG9GW3AtRmhuNigtRiM2JS1GXW82JVE3NS4yMjA2NjMxOTIxMzQwNTAwMDAwMEYnRmBvRjlGYG9GOUZib0Zkb0Zmb0Zob0ZbcC1GaG42KC1GIzYlLUZdbzYlUTc1LjYzOTkzODgzMDg5OTk2MDAwMDAwRidGYG9GOUZgb0Y5RmJvRmRvRmZvRmhvRltwLUZobjYoLUYjNiUtRl1vNiVRNzUuNzIzNTM3MTM4MDA0ODEwMDAwMDBGJ0Zgb0Y5RmBvRjlGYm9GZG9GZm9GaG9GW3AtRmhuNigtRiM2JS1GXW82JVE3Ni4zNzg2NjUyNDk0NDU0OTAwMDAwMEYnRmBvRjlGYG9GOUZib0Zkb0Zmb0Zob0ZbcC1GaG42KC1GIzYlLUZdbzYlUTczLjg1OTYzNTI1OTUwMjcyMDAwMDAwRidGYG9GOUZgb0Y5RmJvRmRvRmZvRmhvRltwLUZobjYoLUYjNiUtRl1vNiVRNzMuOTI1MTkxNDI3MzEwMDcwMDAwMDBGJ0Zgb0Y5RmBvRjlGYm9GZG9GZm9GaG9GW3AtRmhuNigtRiM2JS1GXW82JVE3Mi4yMzk4MTYxNDExNzk2NzAwMDAwMEYnRmBvRjlGYG9GOUZib0Zkb0Zmb0Zob0ZbcC1GaG42KC1GIzYlLUZdbzYlUTcxLjgyMjQ4MTgyNzgzNDM0MDAwMDAwRidGYG9GOUZgb0Y5RmJvRmRvRmZvRmhvRltwLUZobjYoLUYjNiUtRl1vNiVRNzAuMTAyMDY2OTA4MzIzMjQwMDAwMDBGJ0Zgb0Y5RmBvRjlGYm9GZG9GZm9GaG9GW3AtRmhuNigtRiM2JS1GXW82JVE3My42NDEzNDc4NDM4NjM1ODAwMDAwMEYnRmBvRjlGYG9GOUZib0Zkb0Zmb0Zob0ZbcC1GaG42KC1GIzYlLUZdbzYlUTczLjI2MjY3MzE5NDg5NzQ2MDAwMDAwRidGYG9GOUZgb0Y5RmJvRmRvRmZvRmhvRltwLUZobjYoLUYjNiUtRl1vNiVRNzUuMTg0OTA5NjgxNDM3MDgwMDAwMDBGJ0Zgb0Y5RmBvRjlGYm9GZG9GZm9GaG9GW3AtRmhuNigtRiM2JS1GXW82JVE3NS43ODU5NTQ3MjI3NzUxNDAwMDAwMEYnRmBvRjlGYG9GOUZib0Zkb0Zmb0Zob0ZbcC1GaG42KC1GIzYlLUZdbzYlUTczLjc1MTUyMzk3NTcwMTU2MDAwMDAwRidGYG9GOUZgb0Y5RmJvRmRvRmZvRmhvRltwLUZobjYoLUYjNiUtRl1vNiVRNzMuMjM1NDAyNjA3MTczNTUwMDAwMDBGJ0Zgb0Y5RmBvRjlGYm9GZG9GZm9GaG9GW3AtRmhuNigtRiM2JS1GXW82JVE3Ni4zMjM5NTM4NDMyMDY2NzAwMDAwMEYnRmBvRjlGYG9GOUZib0Zkb0Zmb0Zob0ZbcC1GaG42KC1GIzYlLUZdbzYlUTc1LjU4NTU1NjI3NzE3MzgyMDAwMDAwRidGYG9GOUZgb0Y5RmJvRmRvRmZvRmhvRltwLUZobjYoLUYjNiUtRl1vNiVRNzUuMTQzODk0ODEwMjA4NTQwMDAwMDBGJ0Zgb0Y5RmBvRjlGYm9GZG9GZm9GaG9GW3AtRmhuNigtRiM2JS1GXW82JVE3My4wMzAwNjM3MjM4ODQxNTAwMDAwMEYnRmBvRjlGYG9GOUZib0Zkb0Zmb0Zob0ZbcC1GaG42KC1GIzYlLUZdbzYlUTcyLjAyMDU4NTAwOTM0MDI4MDAwMDAwRidGYG9GOUZgb0Y5RmJvRmRvRmZvRmhvRltwLUZobjYoLUYjNiUtRl1vNiVRNzQuNjI0OTA0ODA3OTM2NzIwMDAwMDBGJ0Zgb0Y5RmBvRjlGYm9GZG9GZm9GaG9GW3AtRmhuNigtRiM2JS1GXW82JVE3NC4xMDkzNDY3NjkxOTMxODAwMDAwMEYnRmBvRjlGYG9GOUZib0Zkb0Zmb0Zob0ZbcC1GaG42KC1GIzYlLUZdbzYlUTczLjc1Njc3OTM2MzQ0OTQwMDAwMDAwRidGYG9GOUZgb0Y5RmJvRmRvRmZvRmhvRltwLUZobjYoLUYjNiUtRl1vNiVRNzUuOTUwMzEzNTE5MjYyODQwMDAwMDBGJ0Zgb0Y5RmBvRjlGYm9GZG9GZm9GaG9GW3AtRmhuNigtRiM2JS1GXW82JVE3MS41OTQxMDQxODYxMjM0ODAwMDAwMEYnRmBvRjlGYG9GOUZib0Zkb0Zmb0Zob0ZbcC1GaG42KC1GIzYlLUZdbzYlUTcyLjUxODg4Mzg4NDIxNTgxMDAwMDAwRidGYG9GOUZgb0Y5RmJvRmRvRmZvRmhvRltwLUZobjYoLUYjNiUtRl1vNiVRNzMuODc1MzQ4NjI4Mzk3NzgwMDAwMDBGJ0Zgb0Y5RmBvRjlGYm9GZG9GZm9GaG9GW3AtRmhuNigtRiM2JS1GXW82JVE3Mi4xMTEwNjgwMDA2NDUwNzAwMDAwMEYnRmBvRjlGYG9GOUZib0Zkb0Zmb0Zob0ZbcC1GaG42KC1GIzYlLUZdbzYlUTc0LjIwNTI4ODE2MjgzNDM4MDAwMDAwRidGYG9GOUZgb0Y5RmJvRmRvRmZvRmhvRltwLUZobjYoLUYjNiUtRl1vNiVRNzAuODk1NjQ1MTg3ODAzOTc1MDAwMDBGJ0Zgb0Y5RmBvRjlGYm9GZG9GZm9GaG9GW3AtRmhuNigtRiM2JS1GXW82JVE3Mi40MjExNDgyMDE4NDY0NDAwMDAwMEYnRmBvRjlGYG9GOUZib0Zkb0Zmb0Zob0ZbcC1GaG42KC1GIzYlLUZdbzYlUTcyLjMzMjc1NjgyMzkwOTI2MDAwMDAwRidGYG9GOUZgb0Y5RmJvRmRvRmZvRmhvRltwLUZobjYoLUYjNiUtRl1vNiVRNzAuNjg1NTA1Njk4NzY4NDQxMDAwMDBGJ0Zgb0Y5RmBvRjlGYm9GZG9GZm9GaG9GW3AtRmhuNigtRiM2JS1GXW82JVE3NC4wMzQ3ODQyMjk3MjgxNDAwMDAwMEYnRmBvRjlGYG9GOUZib0Zkb0Zmb0Zob0ZbcC1GaG42KC1GIzYlLUZdbzYlUTc1LjE1ODA0NDczMTg4NjQxMDAwMDAwRidGYG9GOUZgb0Y5RmJvRmRvRmZvRmhvRltwLUZobjYoLUYjNiUtRl1vNiVRNzIuMjA5MDc3MzM5NTE5NzUwMDAwMDBGJ0Zgb0Y5RmBvRjlGYm9GZG9GZm9GaG9GW3AtRmhuNigtRiM2JS1GXW82JVE3My4wMjc1ODk0NzMzNzMwNDAwMDAwMEYnRmBvRjlGYG9GOUZib0Zkb0Zmb0Zob0ZbcC1GaG42KC1GIzYlLUZdbzYlUTczLjkzNzQ2ODgwNzkxNzI0MDAwMDAwRidGYG9GOUZgb0Y5RmJvRmRvRmZvRmhvRltwLUZobjYoLUYjNiUtRl1vNiVRNzMuOTM3MTQ4NTgxMDU2MTIwMDAwMDBGJ0Zgb0Y5RmBvRjlGYm9GZG9GZm9GaG9GW3AtRmhuNigtRiM2JS1GXW82JVE3NS43OTE2ODgxOTA4MjU0OTAwMDAwMEYnRmBvRjlGYG9GOUZib0Zkb0Zmb0Zob0ZbcC1GaG42KC1GIzYlLUZdbzYlUTcxLjcxNTM1MDM2NjA1MjY3MDAwMDAwRidGYG9GOUZgb0Y5RmJvRmRvRmZvRmhvRltwLUZobjYoLUYjNiUtRl1vNiVRNzQuNjMxNzc5OTA3ODc5OTMwMDAwMDBGJ0Zgb0Y5RmBvRjlGYm9GZG9GZm9GaG9GW3AtRmhuNigtRiM2JS1GXW82JVE3Mi4xMjE4NDg5MTQyNzExNDAwMDAwMEYnRmBvRjlGYG9GOUZib0Zkb0Zmb0Zob0ZbcC1GaG42KC1GIzYlLUZdbzYlUTczLjUyMzEzNTUzODc0Mzg4MDAwMDAwRidGYG9GOUZgb0Y5RmJvRmRvRmZvRmhvRltwLUZobjYoLUYjNiUtRl1vNiVRNzMuODA2NTA1ODY3NjQ1NjYwMDAwMDBGJ0Zgb0Y5RmBvRjlGYm9GZG9GZm9GaG9GW3AtRmhuNigtRiM2JS1GXW82JVE3MS40NzMyMDA3MDEwNjIwODAwMDAwMEYnRmBvRjlGYG9GOUZib0Zkb0Zmb0Zob0ZbcC1GaG42KC1GIzYlLUZdbzYlUTczLjAwMjA5ODk0NzA0NzI4MDAwMDAwRidGYG9GOUZgb0Y5RmJvRmRvRmZvRmhvRltwLUZobjYoLUYjNiUtRl1vNiVRNzIuMjYxOTUxNjk1MDY1MDIwMDAwMDBGJ0Zgb0Y5RmBvRjlGYm9GZG9GZm9GaG9GW3AtRmhuNigtRiM2JS1GXW82JVE3NC4xODI3NzYxODMyOTU1MDAwMDAwMEYnRmBvRjlGYG9GOUZib0Zkb0Zmb0Zob0ZbcC1GaG42KC1GIzYlLUZdbzYlUTcyLjA0NTQ3NDQ0MDY5MjEzMDAwMDAwRidGYG9GOUZgb0Y5RmJvRmRvRmZvRmhvRltwLUZobjYoLUYjNiUtRl1vNiVRNzEuNDUxNTgyNzc3MTA1ODUwMDAwMDBGJ0Zgb0Y5RmBvRjlGYm9GZG9GZm9GaG9GW3AtRmhuNigtRiM2JS1GXW82JVE3Mi41MzY4NzMwODkyMjQ0MjAwMDAwMEYnRmBvRjlGYG9GOUZib0Zkb0Zmb0Zob0ZbcC1GaG42KC1GIzYlLUZdbzYlUTcwLjkwMzM0NTg2MDQ1NzM3MTAwMDAwRidGYG9GOUZgb0Y5RmJvRmRvRmZvRmhvRltwRmJvRmRvRmZvLUZlbjZmb0Zec0ZqYW1GX2BvRl1ecUZkW3NGZGh0Rl1ldkZfYXgtRmhuNigtRiM2JS1GXW82JVE3MC4wMDQ4ODY0NDgzNDI5MDg5NTAwMEYnRmBvRjlGYG9GOUZib0Zkb0Zmb0Zob0ZbcC1GaG42KC1GIzYlLUZdbzYlUTcwLjEyMTY0NzU1NDAxMjUwNDAwMDAwRidGYG9GOUZgb0Y5RmJvRmRvRmZvRmhvRltwLUZobjYoLUYjNiUtRl1vNiVRNzAuMDg4OTE5NTY3NTgxMTc3NzAwMDBGJ0Zgb0Y5RmBvRjlGYm9GZG9GZm9GaG9GW3AtRmhuNigtRiM2JS1GXW82JVE3MC4xNzY1ODQ4MDk1ODk1MDMwMDAwMEYnRmBvRjlGYG9GOUZib0Zkb0Zmb0Zob0ZbcC1GaG42KC1GIzYlLUZdbzYlUTcwLjAyOTUzNzMyNTk4MjA1NTEwMDAwRidGYG9GOUZgb0Y5RmJvRmRvRmZvRmhvRltwLUZobjYoLUYjNiUtRl1vNiVRNzAuMTE1MDY1ODU1NDUwMzgxMDAwMDBGJ0Zgb0Y5RmBvRjlGYm9GZG9GZm9GaG9GW3AtRmhuNigtRiM2JS1GXW82JVE4LTAuMDMwNDA2MDUwNTI4NjM2NTAwMDBGJ0Zgb0Y5RmBvRjlGYm9GZG9GZm9GaG9GW3AtRmhuNigtRiM2JS1GXW82JVE3MC4wNjQyNzA4MzcyNDIzNTM2MDAwMEYnRmBvRjlGYG9GOUZib0Zkb0Zmb0Zob0ZbcC1GaG42KC1GIzYlLUZdbzYlUTcwLjAwODk1NjI3MDM2MTY1NDgzMDAwRidGYG9GOUZgb0Y5RmJvRmRvRmZvRmhvRltwLUZobjYoLUYjNiUtRl1vNiVRNzAuMDY4OTA5NzA1Njc1NzYxNzAwMDBGJ0Zgb0Y5RmBvRjlGYm9GZG9GZm9GaG9GW3AtRmhuNigtRiM2JS1GXW82JVE3MC4wOTI0ODE0MDMyMzIxMDM2MDAwMEYnRmBvRjlGYG9GOUZib0Zkb0Zmb0Zob0ZbcC1GaG42KC1GIzYlLUZdbzYlUTcwLjEzNzU3OTI1OTE1NDQ0MTAwMDAwRidGYG9GOUZgb0Y5RmJvRmRvRmZvRmhvRltwLUZobjYoLUYjNiUtRl1vNiVRNzAuMTI3OTc2ODQyMTM0OTcxMDAwMDBGJ0Zgb0Y5RmBvRjlGYm9GZG9GZm9GaG9GW3AtRmhuNigtRiM2JS1GXW82JVE3MC4xNjUwMTA2NTg3MjU2MjAwMDAwMEYnRmBvRjlGYG9GOUZib0Zkb0Zmb0Zob0ZbcC1GaG42KC1GIzYlLUZdbzYlUTcwLjEwMjA2MzUxODk4NjM4ODAwMDAwRidGYG9GOUZgb0Y5RmJvRmRvRmZvRmhvRltwLUZobjYoLUYjNiUtRl1vNiVRNzAuMDk0Mzk0Mzc3Njc4NjM1NTAwMDBGJ0Zgb0Y5RmBvRjlGYm9GZG9GZm9GaG9GW3AtRmhuNigtRiM2JS1GXW82JVE3MC4wNzUyNDE3NTk1NTg4NjA3MDAwMEYnRmBvRjlGYG9GOUZib0Zkb0Zmb0Zob0ZbcC1GaG42KC1GIzYlLUZdbzYlUTcwLjA1NTQ4MzUyNTc5OTY4NTMwMDAwRidGYG9GOUZgb0Y5RmJvRmRvRmZvRmhvRltwLUZobjYoLUYjNiUtRl1vNiVRNzAuMDA4MTkzMzEwNzY3MDQ1MDYwMDBGJ0Zgb0Y5RmBvRjlGYm9GZG9GZm9GaG9GW3AtRmhuNigtRiM2JS1GXW82JVE3MC4wNjE3NTI3ODY3Njg2Mzg2MDAwMEYnRmBvRjlGYG9GOUZib0Zkb0Zmb0Zob0ZbcC1GaG42KC1GIzYlLUZdbzYlUTcwLjA4MTUzMzQzODM0MzIyNDQwMDAwRidGYG9GOUZgb0Y5RmJvRmRvRmZvRmhvRltwLUZobjYoLUYjNiUtRl1vNiVRNzAuMTEzMDc5MjEzODUxMzM1MDAwMDBGJ0Zgb0Y5RmBvRjlGYm9GZG9GZm9GaG9GW3AtRmhuNigtRiM2JS1GXW82JVE3MC4xMTMxNTAzNzk0MDc5ODQwMDAwMEYnRmBvRjlGYG9GOUZib0Zkb0Zmb0Zob0ZbcC1GaG42KC1GIzYlLUZdbzYlUTcwLjA4Mzc1NzA1MjI4MDY2ODYwMDAwRidGYG9GOUZgb0Y5RmJvRmRvRmZvRmhvRltwLUZobjYoLUYjNiUtRl1vNiVRNzAuMDM3MzY1OTE0MzgzMDY2NTAwMDBGJ0Zgb0Y5RmBvRjlGYm9GZG9GZm9GaG9GW3AtRmhuNigtRiM2JS1GXW82JVE3MC4wODkzODA1NjM5NDAyMjMxMDAwMEYnRmBvRjlGYG9GOUZib0Zkb0Zmb0Zob0ZbcC1GaG42KC1GIzYlLUZdbzYlUTcwLjEyODAzNDQ5NTIxMzY2NDAwMDAwRidGYG9GOUZgb0Y5RmJvRmRvRmZvRmhvRltwLUZobjYoLUYjNiUtRl1vNiVRNzAuMTI2NDUyOTQ1NTEyMjk2MDAwMDBGJ0Zgb0Y5RmBvRjlGYm9GZG9GZm9GaG9GW3AtRmhuNigtRiM2JS1GXW82JVE3MC4wODEwMzE4MTY0MTcwMjAzMDAwMEYnRmBvRjlGYG9GOUZib0Zkb0Zmb0Zob0ZbcC1GaG42KC1GIzYlLUZdbzYlUTcwLjAxNzIxNTEyMTQ3Njc4NjUwMDAwRidGYG9GOUZgb0Y5RmJvRmRvRmZvRmhvRltwLUZobjYoLUYjNiUtRl1vNiVRNzAuMDY4MjcwNTI0MDA5NjY0MDAwMDBGJ0Zgb0Y5RmBvRjlGYm9GZG9GZm9GaG9GW3AtRmhuNigtRiM2JS1GXW82JVE3MC4xMDgwMzEzMzYyNTA5NjkwMDAwMEYnRmBvRjlGYG9GOUZib0Zkb0Zmb0Zob0ZbcC1GaG42KC1GIzYlLUZdbzYlUTcwLjA3ODEyMTQ2MjU1MzM0NjgwMDAwRidGYG9GOUZgb0Y5RmJvRmRvRmZvRmhvRltwLUZobjYoLUYjNiUtRl1vNiVRNzAuMTYxNDAzMzc1NDIyNTQ0MDAwMDBGJ0Zgb0Y5RmBvRjlGYm9GZG9GZm9GaG9GW3AtRmhuNigtRiM2JS1GXW82JVE3MC4wMjc2Mjc5MDIzNTE5NjYwMDAwMEYnRmBvRjlGYG9GOUZib0Zkb0Zmb0Zob0ZbcC1GaG42KC1GIzYlLUZdbzYlUTcwLjAxNDAzMDM2MjY0NTQwNTYwMDAwRidGYG9GOUZgb0Y5RmJvRmRvRmZvRmhvRltwLUZobjYoLUYjNiUtRl1vNiVRNzAuMTI3NTUwNzI0OTg4MTU3MDAwMDBGJ0Zgb0Y5RmBvRjlGYm9GZG9GZm9GaG9GW3AtRmhuNigtRiM2JS1GXW82JVE3MC4wNjE0OTc3NzUwMDg1Mzk4MDAwMEYnRmBvRjlGYG9GOUZib0Zkb0Zmb0Zob0ZbcC1GaG42KC1GIzYlLUZdbzYlUTcwLjA4Njk4MjM3MTI5ODk3MjkwMDAwRidGYG9GOUZgb0Y5RmJvRmRvRmZvRmhvRltwLUZobjYoLUYjNiUtRl1vNiVROC0wLjAyNTMzNjE1NzA3NTIwODMwMDAwRidGYG9GOUZgb0Y5RmJvRmRvRmZvRmhvRltwLUZobjYoLUYjNiUtRl1vNiVRNzAuMDcyMTQ2ODgzODA3Mjc4NDAwMDBGJ0Zgb0Y5RmBvRjlGYm9GZG9GZm9GaG9GW3AtRmhuNigtRiM2JS1GXW82JVE3MC4wNDYyNjIyMjEwNzc0NTYyMDAwMEYnRmBvRjlGYG9GOUZib0Zkb0Zmb0Zob0ZbcC1GaG42KC1GIzYlLUZdbzYlUTcwLjAxMzAzOTI0MjA1NjU0OTUwMDAwRidGYG9GOUZgb0Y5RmJvRmRvRmZvRmhvRltwLUZobjYoLUYjNiUtRl1vNiVRNzAuMDY3NDY4NDM5NjI0NjI5MjAwMDBGJ0Zgb0Y5RmBvRjlGYm9GZG9GZm9GaG9GW3AtRmhuNigtRiM2JS1GXW82JVE3MC4xMzk1MDAxMzkwNzE5OTIwMDAwMEYnRmBvRjlGYG9GOUZib0Zkb0Zmb0Zob0ZbcC1GaG42KC1GIzYlLUZdbzYlUTgtMC4wMDY2NjM4MTMwMTQyMjM3NzAwMEYnRmBvRjlGYG9GOUZib0Zkb0Zmb0Zob0ZbcC1GaG42KC1GIzYlLUZdbzYlUTcwLjAzNDM1NTA0OTkwOTg0OTIwMDAwRidGYG9GOUZgb0Y5RmJvRmRvRmZvRmhvRltwLUZobjYoLUYjNiUtRl1vNiVRNzAuMDYyNzY4MDg2Mjc3MTA4NTAwMDBGJ0Zgb0Y5RmBvRjlGYm9GZG9GZm9GaG9GW3AtRmhuNigtRiM2JS1GXW82JVE3MC4wODAyMDU0NzI3Nzg4NzU0MDAwMEYnRmBvRjlGYG9GOUZib0Zkb0Zmb0Zob0ZbcC1GaG42KC1GIzYlLUZdbzYlUTcwLjEzMjk5MDg0MzU5MTQzNTAwMDAwRidGYG9GOUZgb0Y5RmJvRmRvRmZvRmhvRltwLUZobjYoLUYjNiUtRl1vNiVROC0wLjAyNTc3NDc0NzM0OTQ0MDUwMDAwRidGYG9GOUZgb0Y5RmJvRmRvRmZvRmhvRltwLUZobjYoLUYjNiUtRl1vNiVRNzAuMDY2MjUwNzg2NzM5NTI4NjAwMDBGJ0Zgb0Y5RmBvRjlGYm9GZG9GZm9GaG9GW3AtRmhuNigtRiM2JS1GXW82JVE3MC4wMzEwOTIyMzU4ODAyMTUzMDAwMEYnRmBvRjlGYG9GOUZib0Zkb0Zmb0Zob0ZbcC1GaG42KC1GIzYlLUZdbzYlUTcwLjA3OTIyNTc2MjY4NjExNzQwMDAwRidGYG9GOUZgb0Y5RmJvRmRvRmZvRmhvRltwLUZobjYoLUYjNiUtRl1vNiVRNzAuMTA1MzgwODk0MDU3NDQ3MDAwMDBGJ0Zgb0Y5RmBvRjlGYm9GZG9GZm9GaG9GW3AtRmhuNigtRiM2JS1GXW82JVE4LTAuMDUzNTY2NzM4NjAzNTM4MTAwMDBGJ0Zgb0Y5RmBvRjlGYm9GZG9GZm9GaG9GW3AtRmhuNigtRiM2JS1GXW82JVE3MC4wNDA0OTc4NzQwMzI0NTMxMDAwMEYnRmBvRjlGYG9GOUZib0Zkb0Zmb0Zob0ZbcC1GaG42KC1GIzYlLUZdbzYlUTcwLjAyNDI1MzY1NzA4NDYyNjkwMDAwRidGYG9GOUZgb0Y5RmJvRmRvRmZvRmhvRltwLUZobjYoLUYjNiUtRl1vNiVRNzAuMTIyMDA4Nzc2NTM5MTg5MDAwMDBGJ0Zgb0Y5RmBvRjlGYm9GZG9GZm9GaG9GW3AtRmhuNigtRiM2JS1GXW82JVE3MC4wNjUzMTEyNzUyOTk4MDE5MDAwMEYnRmBvRjlGYG9GOUZib0Zkb0Zmb0Zob0ZbcC1GaG42KC1GIzYlLUZdbzYlUTgtMC4wMTk2MDQ2NTA5Mjc2NTMxMDAwMEYnRmBvRjlGYG9GOUZib0Zkb0Zmb0Zob0ZbcC1GaG42KC1GIzYlLUZdbzYlUTcwLjA3MDEwMjU3MTYyNjc4NzYwMDAwRidGYG9GOUZgb0Y5RmJvRmRvRmZvRmhvRltwLUZobjYoLUYjNiUtRl1vNiVRNzAuMDE1ODc3NDExMjA0Nzk3NzAwMDBGJ0Zgb0Y5RmBvRjlGYm9GZG9GZm9GaG9GW3BGYm9GZG9GZm8tRmVuNmZvRmVzRmFibUZmYG9GZF5xRltcc0ZbaXRGZGV2RmZheEZhXXotRmhuNigtRiM2JS1GXW82JVE3OS4zMzg3NTQ4NjEwMTMyNTAwMDAwMEYnRmBvRjlGYG9GOUZib0Zkb0Zmb0Zob0ZbcC1GaG42KC1GIzYlLUZdbzYlUTc3LjI2MTI1Njk0MjAzMzI3MDAwMDAwRidGYG9GOUZgb0Y5RmJvRmRvRmZvRmhvRltwLUZobjYoLUYjNiUtRl1vNiVRODEzLjg1NTI4MTk4MTQzNjQwMDAwMDAwRidGYG9GOUZgb0Y5RmJvRmRvRmZvRmhvRltwLUZobjYoLUYjNiUtRl1vNiVRNzQuMDI0NTgwNDkyNTM4OTUwMDAwMDBGJ0Zgb0Y5RmBvRjlGYm9GZG9GZm9GaG9GW3AtRmhuNigtRiM2JS1GXW82JVE3OC44ODAzNDIyMTUxMTEwNDAwMDAwMEYnRmBvRjlGYG9GOUZib0Zkb0Zmb0Zob0ZbcC1GaG42KC1GIzYlLUZdbzYlUTcxLjQ4Njg0MDIwNzUxODM4MDAwMDAwRidGYG9GOUZgb0Y5RmJvRmRvRmZvRmhvRltwLUZobjYoLUYjNiUtRl1vNiVRNzUuMjQ1NzQ5NDA3NjAyMzEwMDAwMDBGJ0Zgb0Y5RmBvRjlGYm9GZG9GZm9GaG9GW3AtRmhuNigtRiM2JS1GXW82JVE3MS40NDQzMjAzMzkxMzUyMTAwMDAwMEYnRmBvRjlGYG9GOUZib0Zkb0Zmb0Zob0ZbcC1GaG42KC1GIzYlLUZdbzYlUTgxMC4wMTQyMjM1NjAzNzcxMDAwMDAwMEYnRmBvRjlGYG9GOUZib0Zkb0Zmb0Zob0ZbcC1GaG42KC1GIzYlLUZdbzYlUTgxMS4xNzI2MjI1NjMyMzc0MDAwMDAwMEYnRmBvRjlGYG9GOUZib0Zkb0Zmb0Zob0ZbcC1GaG42KC1GIzYlLUZdbzYlUTgxMi4xMTY4MDc3NzQyMTM3MDAwMDAwMEYnRmBvRjlGYG9GOUZib0Zkb0Zmb0Zob0ZbcC1GaG42KC1GIzYlLUZdbzYlUTgxMi4yNTYzOTg3ODg4NDI3MDAwMDAwMEYnRmBvRjlGYG9GOUZib0Zkb0Zmb0Zob0ZbcC1GaG42KC1GIzYlLUZdbzYlUTgxMy43ODg1Nzg2OTg1NDQ1MDAwMDAwMEYnRmBvRjlGYG9GOUZib0Zkb0Zmb0Zob0ZbcC1GaG42KC1GIzYlLUZdbzYlUTc4LjMxOTQ3NjgwNzM0ODQ3MDAwMDAwRidGYG9GOUZgb0Y5RmJvRmRvRmZvRmhvRltwLUZobjYoLUYjNiUtRl1vNiVRNzguMzU3MjAyOTkyMzc5NTYwMDAwMDBGJ0Zgb0Y5RmBvRjlGYm9GZG9GZm9GaG9GW3AtRmhuNigtRiM2JS1GXW82JVE3NS4wMjIzMTk1OTMyOTUyNTAwMDAwMEYnRmBvRjlGYG9GOUZib0Zkb0Zmb0Zob0ZbcC1GaG42KC1GIzYlLUZdbzYlUTczLjkwODU3NjI1OTcyNzk3MDAwMDAwRidGYG9GOUZgb0Y5RmJvRmRvRmZvRmhvRltwLUZobjYoLUYjNiUtRl1vNiVRNzAuMjY5NjE5NDY5NzIxNjk5MDAwMDBGJ0Zgb0Y5RmBvRjlGYm9GZG9GZm9GaG9GW3AtRmhuNigtRiM2JS1GXW82JVE3Ny42MzA2NTcwNDgxODY1MjAwMDAwMEYnRmBvRjlGYG9GOUZib0Zkb0Zmb0Zob0ZbcC1GaG42KC1GIzYlLUZdbzYlUTc3LjA2NDA4NTE0NzE2NzgwMDAwMDAwRidGYG9GOUZgb0Y5RmJvRmRvRmZvRmhvRltwLUZobjYoLUYjNiUtRl1vNiVRODExLjAzMDY0Nzg3MzExMTMwMDAwMDAwRidGYG9GOUZgb0Y5RmJvRmRvRmZvRmhvRltwLUZobjYoLUYjNiUtRl1vNiVRODEyLjM4MTMxMzQwNTk1OTEwMDAwMDAwRidGYG9GOUZgb0Y5RmJvRmRvRmZvRmhvRltwLUZobjYoLUYjNiUtRl1vNiVRNzguMDgzMTg1MzM4Nzc1NTkwMDAwMDBGJ0Zgb0Y5RmBvRjlGYm9GZG9GZm9GaG9GW3AtRmhuNigtRiM2JS1GXW82JVE3Ni42OTA0MTQzMjUwODQ3MzAwMDAwMEYnRmBvRjlGYG9GOUZib0Zkb0Zmb0Zob0ZbcC1GaG42KC1GIzYlLUZdbzYlUTgxMy4wNDc1NzAzMzM2Njk0MDAwMDAwMEYnRmBvRjlGYG9GOUZib0Zkb0Zmb0Zob0ZbcC1GaG42KC1GIzYlLUZdbzYlUTgxMS45MzY5OTA3NDk2MTg4MDAwMDAwMEYnRmBvRjlGYG9GOUZib0Zkb0Zmb0Zob0ZbcC1GaG42KC1GIzYlLUZdbzYlUTgxMS4wMzU5NzIzNzY1MTc3MDAwMDAwMEYnRmBvRjlGYG9GOUZib0Zkb0Zmb0Zob0ZbcC1GaG42KC1GIzYlLUZdbzYlUTc2LjYxMzI2NjkzMzgxMjM5MDAwMDAwRidGYG9GOUZgb0Y5RmJvRmRvRmZvRmhvRltwLUZobjYoLUYjNiUtRl1vNiVRNzQuMTk0Njk1NzM5NzAzMjAwMDAwMDBGJ0Zgb0Y5RmBvRjlGYm9GZG9GZm9GaG9GW3AtRmhuNigtRiM2JS1GXW82JVE3OS41OTA1MzA3OTcxNzUyNzAwMDAwMEYnRmBvRjlGYG9GOUZib0Zkb0Zmb0Zob0ZbcC1GaG42KC1GIzYlLUZdbzYlUTc4Ljk3Njc2MjQzNzcwMzQyMDAwMDAwRidGYG9GOUZgb0Y5RmJvRmRvRmZvRmhvRltwLUZobjYoLUYjNiUtRl1vNiVRNzcuOTI2NDc1ODM3MzE1MTAwMDAwMDBGJ0Zgb0Y5RmBvRjlGYm9GZG9GZm9GaG9GW3AtRmhuNigtRiM2JS1GXW82JVE4MTIuODg2Mzk3OTk4NzU1NjAwMDAwMDBGJ0Zgb0Y5RmBvRjlGYm9GZG9GZm9GaG9GW3AtRmhuNigtRiM2JS1GXW82JVE3My40OTU5Nzc1MDIzNjA0NjAwMDAwMEYnRmBvRjlGYG9GOUZib0Zkb0Zmb0Zob0ZbcC1GaG42KC1GIzYlLUZdbzYlUTc1LjA2NDc5MzEwMDU3MjYwMDAwMDAwRidGYG9GOUZgb0Y5RmJvRmRvRmZvRmhvRltwLUZobjYoLUYjNiUtRl1vNiVRNzguNTYzNDU5NjgzOTQ3MjUwMDAwMDBGJ0Zgb0Y5RmBvRjlGYm9GZG9GZm9GaG9GW3AtRmhuNigtRiM2JS1GXW82JVE3NC42MDg1NDY1NzU0ODk3NjAwMDAwMEYnRmBvRjlGYG9GOUZib0Zkb0Zmb0Zob0ZbcC1GaG42KC1GIzYlLUZdbzYlUTc4Ljk0MzA1MDMzMzE5OTMxMDAwMDAwRidGYG9GOUZgb0Y5RmJvRmRvRmZvRmhvRltwLUZobjYoLUYjNiUtRl1vNiVRNzEuNjQ5NzIwNTk4ODAyMDUwMDAwMDBGJ0Zgb0Y5RmBvRjlGYm9GZG9GZm9GaG9GW3AtRmhuNigtRiM2JS1GXW82JVE3NS4yNzk4MzY1NzYwNzQ3NDAwMDAwMEYnRmBvRjlGYG9GOUZib0Zkb0Zmb0Zob0ZbcC1GaG42KC1GIzYlLUZdbzYlUTc0LjkyMTExOTgzODU2ODQ4MDAwMDAwRidGYG9GOUZgb0Y5RmJvRmRvRmZvRmhvRltwLUZobjYoLUYjNiUtRl1vNiVRNzEuNDgwNjAyODM1ODMwNzUwMDAwMDBGJ0Zgb0Y5RmBvRjlGYm9GZG9GZm9GaG9GW3AtRmhuNigtRiM2JS1GXW82JVE3OC41OTY4MDU1ODAyNDk5MzAwMDAwMEYnRmBvRjlGYG9GOUZib0Zkb0Zmb0Zob0ZbcC1GaG42KC1GIzYlLUZdbzYlUTgxMS4zMzQ5NjEwNzc1MjU4MDAwMDAwMEYnRmBvRjlGYG9GOUZib0Zkb0Zmb0Zob0ZbcC1GaG42KC1GIzYlLUZdbzYlUTc0LjU0NTY0NDQ4ODQwOTY4MDAwMDAwRidGYG9GOUZgb0Y5RmJvRmRvRmZvRmhvRltwLUZobjYoLUYjNiUtRl1vNiVRNzYuMjg2Nzg1NTcwODUzOTEwMDAwMDBGJ0Zgb0Y5RmBvRjlGYm9GZG9GZm9GaG9GW3AtRmhuNigtRiM2JS1GXW82JVE3OC4yNDMyMDQxMTQzMzcyNDAwMDAwMEYnRmBvRjlGYG9GOUZib0Zkb0Zmb0Zob0ZbcC1GaG42KC1GIzYlLUZdbzYlUTc4LjM0ODU2Nzk1MTg3NDI0MDAwMDAwRidGYG9GOUZgb0Y5RmJvRmRvRmZvRmhvRltwLUZobjYoLUYjNiUtRl1vNiVRODEyLjQ3NjE1NjYxMzkwODQwMDAwMDAwRidGYG9GOUZgb0Y5RmJvRmRvRmZvRmhvRltwLUZobjYoLUYjNiUtRl1vNiVRNzMuMzgwOTcwMTIzMzU2ODMwMDAwMDBGJ0Zgb0Y5RmBvRjlGYm9GZG9GZm9GaG9GW3AtRmhuNigtRiM2JS1GXW82JVE3OS42NTk5MDgzOTYxOTE3OTAwMDAwMEYnRmBvRjlGYG9GOUZib0Zkb0Zmb0Zob0ZbcC1GaG42KC1GIzYlLUZdbzYlUTc0LjUwNjU3ODU4NTk2Njg2MDAwMDAwRidGYG9GOUZgb0Y5RmJvRmRvRmZvRmhvRltwLUZobjYoLUYjNiUtRl1vNiVRNzcuNjY4NjYxMTM5MzI4NDMwMDAwMDBGJ0Zgb0Y5RmBvRjlGYm9GZG9GZm9GaG9GW3AtRmhuNigtRiM2JS1GXW82JVE3OC4zMzIzOTU0NzQ4Mzk5MDAwMDAwMEYnRmBvRjlGYG9GOUZib0Zkb0Zmb0Zob0ZbcC1GaG42KC1GIzYlLUZdbzYlUTcyLjY5ODA1MDMxODU4MjAxMDAwMDAwRidGYG9GOUZgb0Y5RmJvRmRvRmZvRmhvRltwLUZobjYoLUYjNiUtRl1vNiVRNzYuMTY3MDE4NTU2NTY2MDAwMDAwMDBGJ0Zgb0Y5RmBvRjlGYm9GZG9GZm9GaG9GW3AtRmhuNigtRiM2JS1GXW82JVE3NC43OTE4NTEyNjcxODc5MTAwMDAwMEYnRmBvRjlGYG9GOUZib0Zkb0Zmb0Zob0ZbcC1GaG42KC1GIzYlLUZdbzYlUTc5LjA5MDcwMzk3NTUxNDUyMDAwMDAwRidGYG9GOUZgb0Y5RmJvRmRvRmZvRmhvRltwLUZobjYoLUYjNiUtRl1vNiVRNzQuNDg2NDU2NTQ1ODU5MzQwMDAwMDBGJ0Zgb0Y5RmBvRjlGYm9GZG9GZm9GaG9GW3AtRmhuNigtRiM2JS1GXW82JVE3Mi43MjU3NzA4MjE5NjYzNjAwMDAwMEYnRmBvRjlGYG9GOUZib0Zkb0Zmb0Zob0ZbcC1GaG42KC1GIzYlLUZdbzYlUTc1LjUxMzE0MzI1ODYzNTgxMDAwMDAwRidGYG9GOUZgb0Y5RmJvRmRvRmZvRmhvRltwLUZobjYoLUYjNiUtRl1vNiVRNzEuOTQzNDQ2OTE2ODU4NTAwMDAwMDBGJ0Zgb0Y5RmBvRjlGYm9GZG9GZm9GaG9GW3BGYm9GZG9GZm8tRmVuNmZvRlx0RmhibUZdYW9GW19xRmJcc0ZiaXRGW2Z2Rl1ieEZoXXpGXGlbbC1GaG42KC1GIzYlLUZdbzYlUTc1Ljc3NjQ1NTU0MDUyNDc1MDAwMDAwRidGYG9GOUZgb0Y5RmJvRmRvRmZvRmhvRltwLUZobjYoLUYjNiUtRl1vNiVRODEwLjk5MDY1NjI2MjUzMjcwMDAwMDAwRidGYG9GOUZgb0Y5RmJvRmRvRmZvRmhvRltwLUZobjYoLUYjNiUtRl1vNiVRNzMuMTkyNTE5NzA0MTkyOTkwMDAwMDBGJ0Zgb0Y5RmBvRjlGYm9GZG9GZm9GaG9GW3AtRmhuNigtRiM2JS1GXW82JVE3Ny4wNzE4MTE4NjUzMDM4MTAwMDAwMEYnRmBvRjlGYG9GOUZib0Zkb0Zmb0Zob0ZbcC1GaG42KC1GIzYlLUZdbzYlUTcxLjAyODU5NzcyMDY5OTkyMDAwMDAwRidGYG9GOUZgb0Y5RmJvRmRvRmZvRmhvRltwLUZobjYoLUYjNiUtRl1vNiVRNzQuMjQxNjExMTQ1MjcwMTkwMDAwMDBGJ0Zgb0Y5RmBvRjlGYm9GZG9GZm9GaG9GW3AtRmhuNigtRiM2JS1GXW82JVE3MS4xNDA5Njc4MzY5MDI4OTAwMDAwMEYnRmBvRjlGYG9GOUZib0Zkb0Zmb0Zob0ZbcC1GaG42KC1GIzYlLUZdbzYlUTc3LjgzNTY3ODQ4NjAzNjA0MDAwMDAwRidGYG9GOUZgb0Y5RmJvRmRvRmZvRmhvRltwLUZobjYoLUYjNiUtRl1vNiVRNzguNzUzODc1NjQ5NjYwOTEwMDAwMDBGJ0Zgb0Y5RmBvRjlGYm9GZG9GZm9GaG9GW3AtRmhuNigtRiM2JS1GXW82JVE3OS42NjEwODU1NTA2OTM4MTAwMDAwMEYnRmBvRjlGYG9GOUZib0Zkb0Zmb0Zob0ZbcC1GaG42KC1GIzYlLUZdbzYlUTc5LjY2MTcyMTI4MTE2NDQzMDAwMDAwRidGYG9GOUZgb0Y5RmJvRmRvRmZvRmhvRltwLUZobjYoLUYjNiUtRl1vNiVRODExLjAxNTkwODY0MTk4MjEwMDAwMDAwRidGYG9GOUZgb0Y5RmJvRmRvRmZvRmhvRltwLUZobjYoLUYjNiUtRl1vNiVRNzYuNTkxOTEwOTgxNzU3MjMwMDAwMDBGJ0Zgb0Y5RmBvRjlGYm9GZG9GZm9GaG9GW3AtRmhuNigtRiM2JS1GXW82JVE3Ni42ODExMjIwMDMwMzIxMTAwMDAwMEYnRmBvRjlGYG9GOUZib0Zkb0Zmb0Zob0ZbcC1GaG42KC1GIzYlLUZdbzYlUTczLjkzNTk1NjcwMjk3ODIwMDAwMDAwRidGYG9GOUZgb0Y5RmJvRmRvRmZvRmhvRltwLUZobjYoLUYjNiUtRl1vNiVRNzMuMTY2NzA3Mzk0MTIyODgwMDAwMDBGJ0Zgb0Y5RmBvRjlGYm9GZG9GZm9GaG9GW3AtRmhuNigtRiM2JS1GXW82JVE3MC4yMDI0MzExMzM4OTg2OTcwMDAwMEYnRmBvRjlGYG9GOUZib0Zkb0Zmb0Zob0ZbcC1GaG42KC1GIzYlLUZdbzYlUTc2LjA1MDcxNDA3MTYyODIwMDAwMDAwRidGYG9GOUZgb0Y5RmJvRmRvRmZvRmhvRltwLUZobjYoLUYjNiUtRl1vNiVRNzUuNTkxMjExMDQ4NzEyODcwMDAwMDBGJ0Zgb0Y5RmBvRjlGYm9GZG9GZm9GaG9GW3AtRmhuNigtRiM2JS1GXW82JVE3OC44MTY2NDQ4NTY2OTI0MzAwMDAwMEYnRmBvRjlGYG9GOUZib0Zkb0Zmb0Zob0ZbcC1GaG42KC1GIzYlLUZdbzYlUTc5Ljc1MTQ5MjI0NzY4MDczMDAwMDAwRidGYG9GOUZgb0Y5RmJvRmRvRmZvRmhvRltwLUZobjYoLUYjNiUtRl1vNiVRNzYuNDU2MTAyMzcwNDQ5NjUwMDAwMDBGJ0Zgb0Y5RmBvRjlGYm9GZG9GZm9GaG9GW3AtRmhuNigtRiM2JS1GXW82JVE3NS4zMzM2OTc4MzAxNjg4NTAwMDAwMEYnRmBvRjlGYG9GOUZib0Zkb0Zmb0Zob0ZbcC1GaG42KC1GIzYlLUZdbzYlUTgxMC40ODcyNzg4MjQxNjcwMDAwMDAwMEYnRmBvRjlGYG9GOUZib0Zkb0Zmb0Zob0ZbcC1GaG42KC1GIzYlLUZdbzYlUTc5LjQ0NzkzNzU2ODE3NjcwMDAwMDAwRidGYG9GOUZgb0Y5RmJvRmRvRmZvRmhvRltwLUZobjYoLUYjNiUtRl1vNiVRNzguNzg2MjQ0MjQ1MjU3MTEwMDAwMDBGJ0Zgb0Y5RmBvRjlGYm9GZG9GZm9GaG9GW3AtRmhuNigtRiM2JS1GXW82JVE3NS4yNjk0MTM4ODYyNjIzNTAwMDAwMEYnRmBvRjlGYG9GOUZib0Zkb0Zmb0Zob0ZbcC1GaG42KC1GIzYlLUZdbzYlUTczLjI0Nzc0MTQyNjQzNTY0MDAwMDAwRidGYG9GOUZgb0Y5RmJvRmRvRmZvRmhvRltwLUZobjYoLUYjNiUtRl1vNiVRNzcuNjUwNzEyMTUxNDc1NTEwMDAwMDBGJ0Zgb0Y5RmBvRjlGYm9GZG9GZm9GaG9GW3AtRmhuNigtRiM2JS1GXW82JVE3Ny4wOTE4NTkzMzAyMTAzMTAwMDAwMEYnRmBvRjlGYG9GOUZib0Zkb0Zmb0Zob0ZbcC1GaG42KC1GIzYlLUZdbzYlUTc2LjI2NjUyNzg0NjYwODA4MDAwMDAwRidGYG9GOUZgb0Y5RmJvRmRvRmZvRmhvRltwLUZobjYoLUYjNiUtRl1vNiVRODEwLjI4MDQ1MjM2ODM1NjIwMDAwMDAwRidGYG9GOUZgb0Y5RmJvRmRvRmZvRmhvRltwLUZobjYoLUYjNiUtRl1vNiVRNzIuNzcyODc1NDAzMjcwMDUwMDAwMDBGJ0Zgb0Y5RmBvRjlGYm9GZG9GZm9GaG9GW3AtRmhuNigtRiM2JS1GXW82JVE3NC4wMjM0MTc2OTk1Nzk4MTAwMDAwMEYnRmBvRjlGYG9GOUZib0Zkb0Zmb0Zob0ZbcC1GaG42KC1GIzYlLUZdbzYlUTc2Ljc5MzEzNzgwMjMwNjk3MDAwMDAwRidGYG9GOUZgb0Y5RmJvRmRvRmZvRmhvRltwLUZobjYoLUYjNiUtRl1vNiVRNzMuNjY4ODQ0OTAzMTUyMzcwMDAwMDBGJ0Zgb0Y5RmBvRjlGYm9GZG9GZm9GaG9GW3AtRmhuNigtRiM2JS1GXW82JVE3Ny4xMjk4ODYyNzY2MjcxNzAwMDAwMEYnRmBvRjlGYG9GOUZib0Zkb0Zmb0Zob0ZbcC1GaG42KC1GIzYlLUZdbzYlUTcxLjE2OTI2OTkzOTMwMTI0MDAwMDAwRidGYG9GOUZgb0Y5RmJvRmRvRmZvRmhvRltwLUZobjYoLUYjNiUtRl1vNiVRNzQuMjUyMjU2MzgyNjY5ODgwMDAwMDBGJ0Zgb0Y5RmBvRjlGYm9GZG9GZm9GaG9GW3AtRmhuNigtRiM2JS1GXW82JVE3My45NDU1NzIwNzA0MzI2NjAwMDAwMEYnRmBvRjlGYG9GOUZib0Zkb0Zmb0Zob0ZbcC1GaG42KC1GIzYlLUZdbzYlUTcxLjE2Mzk1MTM4MjAzNDMyMDAwMDAwRidGYG9GOUZgb0Y5RmJvRmRvRmZvRmhvRltwLUZobjYoLUYjNiUtRl1vNiVRNzYuODYyNzk3MzE1Mzg1NTQwMDAwMDBGJ0Zgb0Y5RmBvRjlGYm9GZG9GZm9GaG9GW3AtRmhuNigtRiM2JS1GXW82JVE3OC45ODAyMzYyOTQyMzEyOTAwMDAwMEYnRmBvRjlGYG9GOUZib0Zkb0Zmb0Zob0ZbcC1GaG42KC1GIzYlLUZdbzYlUTczLjUxMTE5NDg5ODg2Mjk5MDAwMDAwRidGYG9GOUZgb0Y5RmJvRmRvRmZvRmhvRltwLUZobjYoLUYjNiUtRl1vNiVRNzQuOTMxNTY0NTczNzU5MTQwMDAwMDBGJ0Zgb0Y5RmBvRjlGYm9GZG9GZm9GaG9GW3AtRmhuNigtRiM2JS1GXW82JVE3Ni42MDk5NzUwNTUzMjk2MzAwMDAwMEYnRmBvRjlGYG9GOUZib0Zkb0Zmb0Zob0ZbcC1GaG42KC1GIzYlLUZdbzYlUTc2LjY3NzI4NTk2MTIxNDkzMDAwMDAwRidGYG9GOUZgb0Y5RmJvRmRvRmZvRmhvRltwLUZobjYoLUYjNiUtRl1vNiVRNzkuODgwNjc5MzI3MDQ4MTYwMDAwMDBGJ0Zgb0Y5RmBvRjlGYm9GZG9GZm9GaG9GW3AtRmhuNigtRiM2JS1GXW82JVE3Mi41ODE0ODE1NzkyNTE1NjAwMDAwMEYnRmBvRjlGYG9GOUZib0Zkb0Zmb0Zob0ZbcC1GaG42KC1GIzYlLUZdbzYlUTc3LjY1MzkxNjU5OTA0MTY1MDAwMDAwRidGYG9GOUZgb0Y5RmJvRmRvRmZvRmhvRltwLUZobjYoLUYjNiUtRl1vNiVRNzMuNTQ4MDc1MzgzMTQyOTQwMDAwMDBGJ0Zgb0Y5RmBvRjlGYm9GZG9GZm9GaG9GW3AtRmhuNigtRiM2JS1GXW82JVE3Ni4wODM4ODk2OTA4NzIyOTAwMDAwMEYnRmBvRjlGYG9GOUZib0Zkb0Zmb0Zob0ZbcC1GaG42KC1GIzYlLUZdbzYlUTc2LjYzMTU1NjE1MTcxODYwMDAwMDAwRidGYG9GOUZgb0Y5RmJvRmRvRmZvRmhvRltwLUZobjYoLUYjNiUtRl1vNiVRNzEuOTExNzM0ODQyODg2NTIwMDAwMDBGJ0Zgb0Y5RmBvRjlGYm9GZG9GZm9GaG9GW3AtRmhuNigtRiM2JS1GXW82JVE3NC45MzY0MjY3ODc5NzQ2NjAwMDAwMEYnRmBvRjlGYG9GOUZib0Zkb0Zmb0Zob0ZbcC1GaG42KC1GIzYlLUZdbzYlUTczLjgwMzYyNzQ3NjkzOTMyMDAwMDAwRidGYG9GOUZgb0Y5RmJvRmRvRmZvRmhvRltwLUZobjYoLUYjNiUtRl1vNiVRNzcuMjE1NDQzMDU0OTQ0MjEwMDAwMDBGJ0Zgb0Y5RmBvRjlGYm9GZG9GZm9GaG9GW3AtRmhuNigtRiM2JS1GXW82JVE3My41ODM1MTAzMjE4NDE0MjAwMDAwMEYnRmBvRjlGYG9GOUZib0Zkb0Zmb0Zob0ZbcC1GaG42KC1GIzYlLUZdbzYlUTcyLjA2NDA5MzY4MTQ2ODk2MDAwMDAwRidGYG9GOUZgb0Y5RmJvRmRvRmZvRmhvRltwLUZobjYoLUYjNiUtRl1vNiVRNzQuNDEzNjY5MzAzNjk5NzkwMDAwMDBGJ0Zgb0Y5RmBvRjlGYm9GZG9GZm9GaG9GW3AtRmhuNigtRiM2JS1GXW82JVE3MS41MjYwMjU2NTk3MTQ4NTAwMDAwMEYnRmBvRjlGYG9GOUZib0Zkb0Zmb0Zob0ZbcEZib0Zkb0Zmby1GZW42Zm9GY3RGX2NtRmRhb0ZiX3FGaVxzRmlpdEZiZnZGZGJ4Rl9eekZjaVtsRmBkXWwtRmhuNigtRiM2JS1GXW82JVE4MjEuMDQ2ODY0MjIwMDAzODAwMDAwMDBGJ0Zgb0Y5RmBvRjlGYm9GZG9GZm9GaG9GW3AtRmhuNigtRiM2JS1GXW82JVE3Ni4wMTQxNzM3MzIwNDkzNDAwMDAwMEYnRmBvRjlGYG9GOUZib0Zkb0Zmb0Zob0ZbcC1GaG42KC1GIzYlLUZdbzYlUTgxMy41MzM4NDY4ODg0Njc5MDAwMDAwMEYnRmBvRjlGYG9GOUZib0Zkb0Zmb0Zob0ZbcC1GaG42KC1GIzYlLUZdbzYlUTcxLjkzNTQ1MjU0ODQyMzQ3MDAwMDAwRidGYG9GOUZgb0Y5RmJvRmRvRmZvRmhvRltwLUZobjYoLUYjNiUtRl1vNiVRNzguMTAxMTgzOTQxNTUzMDgwMDAwMDBGJ0Zgb0Y5RmBvRjlGYm9GZG9GZm9GaG9GW3AtRmhuNigtRiM2JS1GXW82JVE3Mi4xNjY3ODIyNDc2ODUyNjAwMDAwMEYnRmBvRjlGYG9GOUZib0Zkb0Zmb0Zob0ZbcC1GaG42KC1GIzYlLUZdbzYlUTgxNC45NTg3MjU4ODU3Njc3MDAwMDAwMEYnRmBvRjlGYG9GOUZib0Zkb0Zmb0Zob0ZbcC1GaG42KC1GIzYlLUZdbzYlUTgxNi42NzA0Mzg1MjI0NTUwMDAwMDAwMEYnRmBvRjlGYG9GOUZib0Zkb0Zmb0Zob0ZbcC1GaG42KC1GIzYlLUZdbzYlUTgxOC40OTI3NDEzMzYwNTU5MDAwMDAwMEYnRmBvRjlGYG9GOUZib0Zkb0Zmb0Zob0ZbcC1GaG42KC1GIzYlLUZdbzYlUTgxOC41NDQyNDY5NTcwMjkyMDAwMDAwMEYnRmBvRjlGYG9GOUZib0Zkb0Zmb0Zob0ZbcC1GaG42KC1GIzYlLUZdbzYlUTgyMS4wNzk3MjgxODc3NTg3MDAwMDAwMEYnRmBvRjlGYG9GOUZib0Zkb0Zmb0Zob0ZbcC1GaG42KC1GIzYlLUZdbzYlUTgxMi42NTIzNDM2NTE0MDExMDAwMDAwMEYnRmBvRjlGYG9GOUZib0Zkb0Zmb0Zob0ZbcC1GaG42KC1GIzYlLUZdbzYlUTgxMi43ODg1Mzc5NDgzMDI4MDAwMDAwMEYnRmBvRjlGYG9GOUZib0Zkb0Zmb0Zob0ZbcC1GaG42KC1GIzYlLUZdbzYlUTc3LjU2NzY3NTI4MzIwODAxMDAwMDAwRidGYG9GOUZgb0Y5RmJvRmRvRmZvRmhvRltwLUZobjYoLUYjNiUtRl1vNiVRNzYuMDkwMzE1MjI3MDA1MzUwMDAwMDBGJ0Zgb0Y5RmBvRjlGYm9GZG9GZm9GaG9GW3AtRmhuNigtRiM2JS1GXW82JVE3MC4zOTc0MjkwMjU1NjU0OTIwMDAwMEYnRmBvRjlGYG9GOUZib0Zkb0Zmb0Zob0ZbcC1GaG42KC1GIzYlLUZdbzYlUTgxMS41ODM3NTQ2NzMzMjczMDAwMDAwMEYnRmBvRjlGYG9GOUZib0Zkb0Zmb0Zob0ZbcC1GaG42KC1GIzYlLUZdbzYlUTgxMC43MDg5OTE4NTQ4Mzk4MDAwMDAwMEYnRmBvRjlGYG9GOUZib0Zkb0Zmb0Zob0ZbcC1GaG42KC1GIzYlLUZdbzYlUTgxNi44NjE5ODA5OTg1MzA2MDAwMDAwMEYnRmBvRjlGYG9GOUZib0Zkb0Zmb0Zob0ZbcC1GaG42KC1GIzYlLUZdbzYlUTgxOC42MjQ5ODI3MTEyMzM3MDAwMDAwMEYnRmBvRjlGYG9GOUZib0Zkb0Zmb0Zob0ZbcC1GaG42KC1GIzYlLUZdbzYlUTgxMi4zMDgyMjYzMDc4ODYwMDAwMDAwMEYnRmBvRjlGYG9GOUZib0Zkb0Zmb0Zob0ZbcC1GaG42KC1GIzYlLUZdbzYlUTgxMC4xNTE4OTMzNjE0OTA2MDAwMDAwMEYnRmBvRjlGYG9GOUZib0Zkb0Zmb0Zob0ZbcC1GaG42KC1GIzYlLUZdbzYlUTgxOS45ODY2NzE0NjMyMzQwMDAwMDAwMEYnRmBvRjlGYG9GOUZib0Zkb0Zmb0Zob0ZbcC1GaG42KC1GIzYlLUZdbzYlUTgxOC4xMjQxMzI2NjczMjY5MDAwMDAwMEYnRmBvRjlGYG9GOUZib0Zkb0Zmb0Zob0ZbcC1GaG42KC1GIzYlLUZdbzYlUTgxNi44NTA3OTk2ODU1NjM3MDAwMDAwMEYnRmBvRjlGYG9GOUZib0Zkb0Zmb0Zob0ZbcC1GaG42KC1GIzYlLUZdbzYlUTgxMC4wNTYxNTE1NzA3MzcwMDAwMDAwMEYnRmBvRjlGYG9GOUZib0Zkb0Zmb0Zob0ZbcC1GaG42KC1GIzYlLUZdbzYlUTc2LjE2NTY4MjM4MzE0Mzk5MDAwMDAwRidGYG9GOUZgb0Y5RmJvRmRvRmZvRmhvRltwLUZobjYoLUYjNiUtRl1vNiVRODE0LjYyMTk4MDc2MzI1NTkwMDAwMDAwRidGYG9GOUZgb0Y5RmJvRmRvRmZvRmhvRltwLUZobjYoLUYjNiUtRl1vNiVRODEzLjU5NTc4ODYxNzE4ODkwMDAwMDAwRidGYG9GOUZgb0Y5RmJvRmRvRmZvRmhvRltwLUZobjYoLUYjNiUtRl1vNiVRODEyLjA0MjQyNzc0NjMwNTkwMDAwMDAwRidGYG9GOUZgb0Y5RmJvRmRvRmZvRmhvRltwLUZobjYoLUYjNiUtRl1vNiVRODE5LjY5NzY4NjI0NTA5MDQwMDAwMDAwRidGYG9GOUZgb0Y5RmJvRmRvRmZvRmhvRltwLUZobjYoLUYjNiUtRl1vNiVRNzUuMTg1Mjc4MTQxMzc0MTEwMDAwMDBGJ0Zgb0Y5RmBvRjlGYm9GZG9GZm9GaG9GW3AtRmhuNigtRiM2JS1GXW82JVE3Ny42NjYyNjgyODMxOTIyMDAwMDAwMEYnRmBvRjlGYG9GOUZib0Zkb0Zmb0Zob0ZbcC1GaG42KC1GIzYlLUZdbzYlUTgxMy4wNjYxNTE1MTYzODk1MDAwMDAwMEYnRmBvRjlGYG9GOUZib0Zkb0Zmb0Zob0ZbcC1GaG42KC1GIzYlLUZdbzYlUTc3LjAzNTk5MjA1NTU2NzU3MDAwMDAwRidGYG9GOUZgb0Y5RmJvRmRvRmZvRmhvRltwLUZobjYoLUYjNiUtRl1vNiVRODEzLjYxMzMyMDk5NDYxMDgwMDAwMDAwRidGYG9GOUZgb0Y5RmJvRmRvRmZvRmhvRltwLUZobjYoLUYjNiUtRl1vNiVRNzIuMjQ2NjY4NTEzMTI0MDIwMDAwMDBGJ0Zgb0Y5RmBvRjlGYm9GZG9GZm9GaG9GW3AtRmhuNigtRiM2JS1GXW82JVE3OC4xNDA5NjY1NTYwMTkzMTAwMDAwMEYnRmBvRjlGYG9GOUZib0Zkb0Zmb0Zob0ZbcC1GaG42KC1GIzYlLUZdbzYlUTc3LjU0NTI3NTI3OTc2NzM5MDAwMDAwRidGYG9GOUZgb0Y5RmJvRmRvRmZvRmhvRltwLUZobjYoLUYjNiUtRl1vNiVRNzIuMjE2NjkxNDI3NTk0NTcwMDAwMDBGJ0Zgb0Y5RmBvRjlGYm9GZG9GZm9GaG9GW3AtRmhuNigtRiM2JS1GXW82JVE4MTMuMDEzMzI4MDEyOTk3NzAwMDAwMDBGJ0Zgb0Y5RmBvRjlGYm9GZG9GZm9GaG9GW3AtRmhuNigtRiM2JS1GXW82JVE4MTcuMTQyNTUzMTYxODA1MTAwMDAwMDBGJ0Zgb0Y5RmBvRjlGYm9GZG9GZm9GaG9GW3AtRmhuNigtRiM2JS1GXW82JVE3Ni41ODM0ODg3NjU4MjcyNDAwMDAwMEYnRmBvRjlGYG9GOUZib0Zkb0Zmb0Zob0ZbcC1GaG42KC1GIzYlLUZdbzYlUTc5LjQwMzMyMzIzMDkyMjI3MDAwMDAwRidGYG9GOUZgb0Y5RmJvRmRvRmZvRmhvRltwLUZobjYoLUYjNiUtRl1vNiVRODEyLjU4OTQxNzc0Mjc0NjcwMDAwMDAwRidGYG9GOUZgb0Y5RmJvRmRvRmZvRmhvRltwLUZobjYoLUYjNiUtRl1vNiVRODEyLjc2MTExOTE4NDAxNjAwMDAwMDAwRidGYG9GOUZgb0Y5RmJvRmRvRmZvRmhvRltwLUZobjYoLUYjNiUtRl1vNiVRODE4LjkyNDYyMTU3MTMyMDEwMDAwMDAwRidGYG9GOUZgb0Y5RmJvRmRvRmZvRmhvRltwLUZobjYoLUYjNiUtRl1vNiVRNzQuODM3NTkyNzczODIwNDAwMDAwMDBGJ0Zgb0Y5RmBvRjlGYm9GZG9GZm9GaG9GW3AtRmhuNigtRiM2JS1GXW82JVE4MTQuNjI1NDIzOTk0ODg4ODAwMDAwMDBGJ0Zgb0Y5RmBvRjlGYm9GZG9GZm9GaG9GW3AtRmhuNigtRiM2JS1GXW82JVE3Ni43NDM5ODU3OTY4ODgyMDAwMDAwMEYnRmBvRjlGYG9GOUZib0Zkb0Zmb0Zob0ZbcC1GaG42KC1GIzYlLUZdbzYlUTgxMS41NjE5MzU1MzU5OTA4MDAwMDAwMEYnRmBvRjlGYG9GOUZib0Zkb0Zmb0Zob0ZbcC1GaG42KC1GIzYlLUZdbzYlUTgxMi42OTQ0MDQ0MTA1MTk2MDAwMDAwMEYnRmBvRjlGYG9GOUZib0Zkb0Zmb0Zob0ZbcC1GaG42KC1GIzYlLUZdbzYlUTczLjYxMTQ5NzY5MTQzMzA5MDAwMDAwRidGYG9GOUZgb0Y5RmJvRmRvRmZvRmhvRltwLUZobjYoLUYjNiUtRl1vNiVRNzkuNDI4Mjk1ODY3NjE2NDcwMDAwMDBGJ0Zgb0Y5RmBvRjlGYm9GZG9GZm9GaG9GW3AtRmhuNigtRiM2JS1GXW82JVE3Ny4xMjExNjQxODg5NTYwMDAwMDAwMEYnRmBvRjlGYG9GOUZib0Zkb0Zmb0Zob0ZbcC1GaG42KC1GIzYlLUZdbzYlUTgxMy44NzUyOTIwNDc5NDA2MDAwMDAwMEYnRmBvRjlGYG9GOUZib0Zkb0Zmb0Zob0ZbcC1GaG42KC1GIzYlLUZdbzYlUTc2Ljg4NjAwMTMwMzQxOTU0MDAwMDAwRidGYG9GOUZgb0Y5RmJvRmRvRmZvRmhvRltwLUZobjYoLUYjNiUtRl1vNiVRNzMuOTc3Mjk0NDA0MjY0OTQwMDAwMDBGJ0Zgb0Y5RmBvRjlGYm9GZG9GZm9GaG9GW3AtRmhuNigtRiM2JS1GXW82JVE3OC40NTM2MzE5NDA2NDQ4NTAwMDAwMEYnRmBvRjlGYG9GOUZib0Zkb0Zmb0Zob0ZbcC1GaG42KC1GIzYlLUZdbzYlUTcyLjkwMzgzNTI5MjAxOTIzMDAwMDAwRidGYG9GOUZgb0Y5RmJvRmRvRmZvRmhvRltwRmJvRmRvRmZvLUZlbjZmb0ZqdEZmY21GW2JvRmlfcUZgXXNGYGp0RmlmdkZbY3hGZl56RmppW2xGZ2RdbEZdX19sLUZobjYoLUYjNiUtRl1vNiVRNzEuOTkyNDQzMTc5MzgxODAwMDAwMDBGJ0Zgb0Y5RmBvRjlGYm9GZG9GZm9GaG9GW3AtRmhuNigtRiM2JS1GXW82JVE3My43Nzk1OTc5NTEzNjYyMjAwMDAwMEYnRmBvRjlGYG9GOUZib0Zkb0Zmb0Zob0ZbcC1GaG42KC1GIzYlLUZdbzYlUTcxLjE0MzkwNDA1NjY4NTk1MDAwMDAwRidGYG9GOUZgb0Y5RmJvRmRvRmZvRmhvRltwLUZobjYoLUYjNiUtRl1vNiVRNzIuMjYyNzA3NTkwMzQyMzcwMDAwMDBGJ0Zgb0Y5RmBvRjlGYm9GZG9GZm9GaG9GW3AtRmhuNigtRiM2JS1GXW82JVE3MC42OTczMjYwNzY2OTM2MDIwMDAwMEYnRmBvRjlGYG9GOUZib0Zkb0Zmb0Zob0ZbcC1GaG42KC1GIzYlLUZdbzYlUTc0LjkyMDk0Mjk1MTk0Njc0MDAwMDAwRidGYG9GOUZgb0Y5RmJvRmRvRmZvRmhvRltwLUZobjYoLUYjNiUtRl1vNiVRNzUuMzIzOTQxMTE3MzUwNTkwMDAwMDBGJ0Zgb0Y5RmBvRjlGYm9GZG9GZm9GaG9GW3AtRmhuNigtRiM2JS1GXW82JVE3NS4zOTc4ODQzMTk1NzEyNDAwMDAwMEYnRmBvRjlGYG9GOUZib0Zkb0Zmb0Zob0ZbcC1GaG42KC1GIzYlLUZdbzYlUTc1LjUzNDUyMDU2Mzc2Nzk1MDAwMDAwRidGYG9GOUZgb0Y5RmJvRmRvRmZvRmhvRltwLUZobjYoLUYjNiUtRl1vNiVRNzYuMDQ2MzgwODM2MDcyMTMwMDAwMDBGJ0Zgb0Y5RmBvRjlGYm9GZG9GZm9GaG9GW3AtRmhuNigtRiM2JS1GXW82JVE3My42NjI4NzM2NDk0MjM2NDAwMDAwMEYnRmBvRjlGYG9GOUZib0Zkb0Zmb0Zob0ZbcC1GaG42KC1GIzYlLUZdbzYlUTczLjc1NDc1MjgyODI4MjMyMDAwMDAwRidGYG9GOUZgb0Y5RmJvRmRvRmZvRmhvRltwLUZobjYoLUYjNiUtRl1vNiVRNzIuMDkzOTc0MTQ1MjI4NTUwMDAwMDBGJ0Zgb0Y5RmBvRjlGYm9GZG9GZm9GaG9GW3AtRmhuNigtRiM2JS1GXW82JVE3MS42MzM0Nzg4MzIzMzM5OTAwMDAwMEYnRmBvRjlGYG9GOUZib0Zkb0Zmb0Zob0ZbcC1GaG42KC1GIzYlLUZdbzYlUTcwLjA4MjQ3OTQ2NTg5NDQ3MzEwMDAwRidGYG9GOUZgb0Y5RmJvRmRvRmZvRmhvRltwLUZobjYoLUYjNiUtRl1vNiVRNzMuNjExMDUwMzEyNjY0MTMwMDAwMDBGJ0Zgb0Y5RmBvRjlGYm9GZG9GZm9GaG9GW3AtRmhuNigtRiM2JS1GXW82JVE3My4xOTE5MTE5NzAzMDYyNTAwMDAwMEYnRmBvRjlGYG9GOUZib0Zkb0Zmb0Zob0ZbcC1GaG42KC1GIzYlLUZdbzYlUTc1LjAwMzEyMzg5Nzc2Njg1MDAwMDAwRidGYG9GOUZgb0Y5RmJvRmRvRmZvRmhvRltwLUZobjYoLUYjNiUtRl1vNiVRNzUuNzI2NzA0MDMxODYxNDYwMDAwMDBGJ0Zgb0Y5RmBvRjlGYm9GZG9GZm9GaG9GW3AtRmhuNigtRiM2JS1GXW82JVE3My42ODE5MjQ1ODE3ODg3NjAwMDAwMEYnRmBvRjlGYG9GOUZib0Zkb0Zmb0Zob0ZbcC1GaG42KC1GIzYlLUZdbzYlUTczLjI3Mjk5NjkwNzcxOTYwMDAwMDAwRidGYG9GOUZgb0Y5RmJvRmRvRmZvRmhvRltwLUZobjYoLUYjNiUtRl1vNiVRNzYuMzQ0OTkwMDgyMjY0NDAwMDAwMDBGJ0Zgb0Y5RmBvRjlGYm9GZG9GZm9GaG9GW3AtRmhuNigtRiM2JS1GXW82JVE3NS4zMzIwNzIwODEwMjgwNTAwMDAwMEYnRmBvRjlGYG9GOUZib0Zkb0Zmb0Zob0ZbcC1GaG42KC1GIzYlLUZdbzYlUTc0Ljg5Nzk3MDI4OTExNzcxMDAwMDAwRidGYG9GOUZgb0Y5RmJvRmRvRmZvRmhvRltwLUZobjYoLUYjNiUtRl1vNiVRNzIuOTA3NzU0MzA0ODM5MjkwMDAwMDBGJ0Zgb0Y5RmBvRjlGYm9GZG9GZm9GaG9GW3AtRmhuNigtRiM2JS1GXW82JVE3Mi4xNDI1MDU4MjcyMjg4ODAwMDAwMEYnRmBvRjlGYG9GOUZib0Zkb0Zmb0Zob0ZbcC1GaG42KC1GIzYlLUZdbzYlUTc0LjU1Mzg5NTQwMDY5MjgzMDAwMDAwRidGYG9GOUZgb0Y5RmJvRmRvRmZvRmhvRltwLUZobjYoLUYjNiUtRl1vNiVRNzMuODk1MDEzMTcwNDk3NzUwMDAwMDBGJ0Zgb0Y5RmBvRjlGYm9GZG9GZm9GaG9GW3AtRmhuNigtRiM2JS1GXW82JVE3My41OTA2OTYzNzU0OTI3MjAwMDAwMEYnRmBvRjlGYG9GOUZib0Zkb0Zmb0Zob0ZbcC1GaG42KC1GIzYlLUZdbzYlUTc1LjYzNDkyNDU1OTkzODI5MDAwMDAwRidGYG9GOUZgb0Y5RmJvRmRvRmZvRmhvRltwLUZobjYoLUYjNiUtRl1vNiVRNzEuNzAxMTAxMDk1ODAxMjEwMDAwMDBGJ0Zgb0Y5RmBvRjlGYm9GZG9GZm9GaG9GW3AtRmhuNigtRiM2JS1GXW82JVE3Mi42Mjc2OTIyMzc2MTY0NTAwMDAwMEYnRmBvRjlGYG9GOUZib0Zkb0Zmb0Zob0ZbcC1GaG42KC1GIzYlLUZdbzYlUTczLjUzMjUxODg1NDczMzg5MDAwMDAwRidGYG9GOUZgb0Y5RmJvRmRvRmZvRmhvRltwLUZobjYoLUYjNiUtRl1vNiVRNzEuOTYwNTMyMTYxNjI5MjcwMDAwMDBGJ0Zgb0Y5RmBvRjlGYm9GZG9GZm9GaG9GW3AtRmhuNigtRiM2JS1GXW82JVE3NC4wNjE5MzgwMTMwNjU2MjAwMDAwMEYnRmBvRjlGYG9GOUZib0Zkb0Zmb0Zob0ZbcC1GaG42KC1GIzYlLUZdbzYlUTcxLjIwNzU0NDkwNTYyNzk1MDAwMDAwRidGYG9GOUZgb0Y5RmJvRmRvRmZvRmhvRltwLUZobjYoLUYjNiUtRl1vNiVRNzIuMTk3OTQ2NDIzODA4NjMwMDAwMDBGJ0Zgb0Y5RmBvRjlGYm9GZG9GZm9GaG9GW3AtRmhuNigtRiM2JS1GXW82JVE3Mi4yMDM4NjU0ODcyODQ1MTAwMDAwMEYnRmBvRjlGYG9GOUZib0Zkb0Zmb0Zob0ZbcC1GaG42KC1GIzYlLUZdbzYlUTcwLjY4ODUyNDk5MjUwOTE1OTAwMDAwRidGYG9GOUZgb0Y5RmJvRmRvRmZvRmhvRltwLUZobjYoLUYjNiUtRl1vNiVRNzQuMTIzMjgxNjQwMTcyNDcwMDAwMDBGJ0Zgb0Y5RmBvRjlGYm9GZG9GZm9GaG9GW3AtRmhuNigtRiM2JS1GXW82JVE3NC45NjA4MzA4NTQ4MTM5MTAwMDAwMEYnRmBvRjlGYG9GOUZib0Zkb0Zmb0Zob0ZbcC1GaG42KC1GIzYlLUZdbzYlUTcyLjYzMTMxMjI2MjY0Nzc5MDAwMDAwRidGYG9GOUZgb0Y5RmJvRmRvRmZvRmhvRltwLUZobjYoLUYjNiUtRl1vNiVRNzMuMTM0ODU5Mzc5MjY2MTUwMDAwMDBGJ0Zgb0Y5RmBvRjlGYm9GZG9GZm9GaG9GW3AtRmhuNigtRiM2JS1GXW82JVE3My45MTYwNTIwMzM0MDczODAwMDAwMEYnRmBvRjlGYG9GOUZib0Zkb0Zmb0Zob0ZbcC1GaG42KC1GIzYlLUZdbzYlUTczLjg3MDU0MjE4MzYxODgwMDAwMDAwRidGYG9GOUZgb0Y5RmJvRmRvRmZvRmhvRltwLUZobjYoLUYjNiUtRl1vNiVRNzUuNTUzMzUzNjY1Nzk1ODEwMDAwMDBGJ0Zgb0Y5RmBvRjlGYm9GZG9GZm9GaG9GW3AtRmhuNigtRiM2JS1GXW82JVE3Mi4wODU1NjM5MDE1MjU3NDAwMDAwMEYnRmBvRjlGYG9GOUZib0Zkb0Zmb0Zob0ZbcC1GaG42KC1GIzYlLUZdbzYlUTc0LjYyODc5ODk0OTI5NzI2MDAwMDAwRidGYG9GOUZgb0Y5RmJvRmRvRmZvRmhvRltwLUZobjYoLUYjNiUtRl1vNiVRNzIuMjE3MzE4MTk3OTc3ODYwMDAwMDBGJ0Zgb0Y5RmBvRjlGYm9GZG9GZm9GaG9GW3AtRmhuNigtRiM2JS1GXW82JVE3My41MDQyNjk0MzM2MjcwNjAwMDAwMEYnRmBvRjlGYG9GOUZib0Zkb0Zmb0Zob0ZbcC1GaG42KC1GIzYlLUZdbzYlUTczLjU5OTM0MTc0NDczNTMxMDAwMDAwRidGYG9GOUZgb0Y5RmJvRmRvRmZvRmhvRltwLUZobjYoLUYjNiUtRl1vNiVRNzIuMDI5NjI3OTM2MTI0ODIwMDAwMDBGJ0Zgb0Y5RmBvRjlGYm9GZG9GZm9GaG9GW3AtRmhuNigtRiM2JS1GXW82JVE3My4wMTczNjc1MTc4OTcyOTAwMDAwMEYnRmBvRjlGYG9GOUZib0Zkb0Zmb0Zob0ZbcC1GaG42KC1GIzYlLUZdbzYlUTcyLjM5MTE3Mzg3NDMxMTI4MDAwMDAwRidGYG9GOUZgb0Y5RmJvRmRvRmZvRmhvRltwLUZobjYoLUYjNiUtRl1vNiVRNzMuOTE4MjE5NjY3MDg4OTQwMDAwMDBGJ0Zgb0Y5RmBvRjlGYm9GZG9GZm9GaG9GW3AtRmhuNigtRiM2JS1GXW82JVE3MS44NTQyMzM2NzA0MjM3OTAwMDAwMEYnRmBvRjlGYG9GOUZib0Zkb0Zmb0Zob0ZbcC1GaG42KC1GIzYlLUZdbzYlUTcxLjY3MzcyMzAwMzgyMzI1MDAwMDAwRidGYG9GOUZgb0Y5RmJvRmRvRmZvRmhvRltwLUZobjYoLUYjNiUtRl1vNiVRNzIuMzI3NDQ1MjA0NjQ5MjEwMDAwMDBGJ0Zgb0Y5RmBvRjlGYm9GZG9GZm9GaG9GW3AtRmhuNigtRiM2JS1GXW82JVE3MC45MTEwNDI2OTE4MDA1MDEwMDAwMEYnRmBvRjlGYG9GOUZib0Zkb0Zmb0Zob0ZbcEZib0Zkb0Zmby1GZW42Zm9GYXVGXWRtRmJib0ZgYHFGZ11zRmdqdEZgZ3ZGYmN4Rl1fekZhaltsRl5lXWxGZF9fbEZjaWBsLUZobjYoLUYjNiUtRl1vNiVRNzguNzkzMzY1NzQ4OTEyNTUwMDAwMDBGJ0Zgb0Y5RmBvRjlGYm9GZG9GZm9GaG9GW3AtRmhuNigtRiM2JS1GXW82JVE3MC45OTkzNTg5NDI4NTIxMTEwMDAwMEYnRmBvRjlGYG9GOUZib0Zkb0Zmb0Zob0ZbcC1GaG42KC1GIzYlLUZdbzYlUTc1LjI4MzkxMzMwNTU1NzgyMDAwMDAwRidGYG9GOUZgb0Y5RmJvRmRvRmZvRmhvRltwLUZobjYoLUYjNiUtRl1vNiVRNzEuMzg1MDM4MzczODI1OTIwMDAwMDBGJ0Zgb0Y5RmBvRjlGYm9GZG9GZm9GaG9GW3AtRmhuNigtRiM2JS1GXW82JVE3OS4zNjgxNjQyODcwODU3NjAwMDAwMEYnRmBvRjlGYG9GOUZib0Zkb0Zmb0Zob0ZbcC1GaG42KC1GIzYlLUZdbzYlUTgxMC41MzY5OTM3ODUyMzU4MDAwMDAwMEYnRmBvRjlGYG9GOUZib0Zkb0Zmb0Zob0ZbcC1GaG42KC1GIzYlLUZdbzYlUTgxMS44OTY3NTY5NzEyMDY4MDAwMDAwMEYnRmBvRjlGYG9GOUZib0Zkb0Zmb0Zob0ZbcC1GaG42KC1GIzYlLUZdbzYlUTgxMS44NDc1OTYzMzYzNzY3MDAwMDAwMEYnRmBvRjlGYG9GOUZib0Zkb0Zmb0Zob0ZbcC1GaG42KC1GIzYlLUZdbzYlUTgxMy41OTk0OTg1NzUzNDY2MDAwMDAwMEYnRmBvRjlGYG9GOUZib0Zkb0Zmb0Zob0ZbcC1GaG42KC1GIzYlLUZdbzYlUTc4LjEzNjYyMTk4MTAxMzI4MDAwMDAwRidGYG9GOUZgb0Y5RmJvRmRvRmZvRmhvRltwLUZobjYoLUYjNiUtRl1vNiVRNzguMjAzMDEyMDMzODE3ODAwMDAwMDBGJ0Zgb0Y5RmBvRjlGYm9GZG9GZm9GaG9GW3AtRmhuNigtRiM2JS1GXW82JVE3NC45MjE1ODg4MjI0MjgyOTAwMDAwMEYnRmBvRjlGYG9GOUZib0Zkb0Zmb0Zob0ZbcC1GaG42KC1GIzYlLUZdbzYlUTczLjk4NjcwNzE2MzY3MjUyMDAwMDAwRidGYG9GOUZgb0Y5RmJvRmRvRmZvRmhvRltwLUZobjYoLUYjNiUtRl1vNiVRNzAuMjU2NjM2MDI5NDU3MTkyMDAwMDBGJ0Zgb0Y5RmBvRjlGYm9GZG9GZm9GaG9GW3AtRmhuNigtRiM2JS1GXW82JVE3Ny4zODI1Njg2OTk1NDcxNTAwMDAwMEYnRmBvRjlGYG9GOUZib0Zkb0Zmb0Zob0ZbcC1GaG42KC1GIzYlLUZdbzYlUTc2Ljg3Njc1NjEwMTA0Mzk1MDAwMDAwRidGYG9GOUZgb0Y5RmJvRmRvRmZvRmhvRltwLUZobjYoLUYjNiUtRl1vNiVRODEwLjg0MjE0Mzk1NjUxODkwMDAwMDAwRidGYG9GOUZgb0Y5RmJvRmRvRmZvRmhvRltwLUZobjYoLUYjNiUtRl1vNiVRODExLjg5Nzc3NjE5MzMzMTgwMDAwMDAwRidGYG9GOUZgb0Y5RmJvRmRvRmZvRmhvRltwLUZobjYoLUYjNiUtRl1vNiVRNzcuOTY0OTIwNDk1NjQ3MDYwMDAwMDBGJ0Zgb0Y5RmBvRjlGYm9GZG9GZm9GaG9GW3AtRmhuNigtRiM2JS1GXW82JVE3Ni40ODY1MzUwMjMxMDM4MjAwMDAwMEYnRmBvRjlGYG9GOUZib0Zkb0Zmb0Zob0ZbcC1GaG42KC1GIzYlLUZdbzYlUTgxMi43NTU0ODY4NDI2NTk3MDAwMDAwMEYnRmBvRjlGYG9GOUZib0Zkb0Zmb0Zob0ZbcC1GaG42KC1GIzYlLUZdbzYlUTgxMS42MDgxMDE3MDgzNzA5MDAwMDAwMEYnRmBvRjlGYG9GOUZib0Zkb0Zmb0Zob0ZbcC1GaG42KC1GIzYlLUZdbzYlUTgxMC44Mzg4NTY4MTg5Njk4MDAwMDAwMEYnRmBvRjlGYG9GOUZib0Zkb0Zmb0Zob0ZbcC1GaG42KC1GIzYlLUZdbzYlUTc2LjQ3MDAwNjI4NjcxODA5MDAwMDAwRidGYG9GOUZgb0Y5RmJvRmRvRmZvRmhvRltwLUZobjYoLUYjNiUtRl1vNiVRNzMuODYwOTkwMjc0NjY1MTkwMDAwMDBGJ0Zgb0Y5RmBvRjlGYm9GZG9GZm9GaG9GW3AtRmhuNigtRiM2JS1GXW82JVE3OS4zNTc2MTYzODUxMzE0MTAwMDAwMEYnRmBvRjlGYG9GOUZib0Zkb0Zmb0Zob0ZbcC1GaG42KC1GIzYlLUZdbzYlUTc4Ljg1MDQ4MDQ1MTEwNzU3MDAwMDAwRidGYG9GOUZgb0Y5RmJvRmRvRmZvRmhvRltwLUZobjYoLUYjNiUtRl1vNiVRNzcuNzQ2NzYwNjQ4MzA2OTEwMDAwMDBGJ0Zgb0Y5RmBvRjlGYm9GZG9GZm9GaG9GW3AtRmhuNigtRiM2JS1GXW82JVE4MTIuNjc0NDk5NjM2Njg1MTAwMDAwMDBGJ0Zgb0Y5RmBvRjlGYm9GZG9GZm9GaG9GW3AtRmhuNigtRiM2JS1GXW82JVE3My4yNzE3MTk2NDgxNDkxODAwMDAwMEYnRmBvRjlGYG9GOUZib0Zkb0Zmb0Zob0ZbcC1GaG42KC1GIzYlLUZdbzYlUTc0LjgzNzk0NTA1NzY1MTYwMDAwMDAwRidGYG9GOUZgb0Y5RmJvRmRvRmZvRmhvRltwLUZobjYoLUYjNiUtRl1vNiVRNzguNDc5NTE5NzMyMDgyMDUwMDAwMDBGJ0Zgb0Y5RmBvRjlGYm9GZG9GZm9GaG9GW3AtRmhuNigtRiM2JS1GXW82JVE3NC42MDM2MTA1NTM0ODgxNzAwMDAwMEYnRmBvRjlGYG9GOUZib0Zkb0Zmb0Zob0ZbcC1GaG42KC1GIzYlLUZdbzYlUTc4Ljc1OTk3ODk3Mjg0NDY5MDAwMDAwRidGYG9GOUZgb0Y5RmJvRmRvRmZvRmhvRltwLUZobjYoLUYjNiUtRl1vNiVRNzEuMTk0ODA1MDc0NDgwODYwMDAwMDBGJ0Zgb0Y5RmBvRjlGYm9GZG9GZm9GaG9GW3AtRmhuNigtRiM2JS1GXW82JVE3NS4zMzAwODI5MTEyOTk3MDAwMDAwMEYnRmBvRjlGYG9GOUZib0Zkb0Zmb0Zob0ZbcC1GaG42KC1GIzYlLUZdbzYlUTc0LjkwOTI3ODQ3MTMwMjQ2MDAwMDAwRidGYG9GOUZgb0Y5RmJvRmRvRmZvRmhvRltwLUZobjYoLUYjNiUtRl1vNiVRNzEuNDE3MzgxMTQxODYxNzUwMDAwMDBGJ0Zgb0Y5RmBvRjlGYm9GZG9GZm9GaG9GW3AtRmhuNigtRiM2JS1GXW82JVE3OC4yODgwNTgxNjIzMTAzNjAwMDAwMEYnRmBvRjlGYG9GOUZib0Zkb0Zmb0Zob0ZbcC1GaG42KC1GIzYlLUZdbzYlUTgxMS4wNzMzNjQxOTQxOTc1MDAwMDAwMEYnRmBvRjlGYG9GOUZib0Zkb0Zmb0Zob0ZbcC1GaG42KC1GIzYlLUZdbzYlUTczLjk4ODExMDkyMDczMTU2MDAwMDAwRidGYG9GOUZgb0Y5RmJvRmRvRmZvRmhvRltwLUZobjYoLUYjNiUtRl1vNiVRNzUuOTIxMjY2ODYzOTA2NjAwMDAwMDBGJ0Zgb0Y5RmBvRjlGYm9GZG9GZm9GaG9GW3AtRmhuNigtRiM2JS1GXW82JVE3OC4wOTkzNDYxNjQ3OTkyNzAwMDAwMEYnRmBvRjlGYG9GOUZib0Zkb0Zmb0Zob0ZbcC1GaG42KC1GIzYlLUZdbzYlUTc4LjE3NzE2NzcxMTY0MTkzMDAwMDAwRidGYG9GOUZgb0Y5RmJvRmRvRmZvRmhvRltwLUZobjYoLUYjNiUtRl1vNiVRODEyLjE4NTgzODY1ODczNDAwMDAwMDAwRidGYG9GOUZgb0Y5RmJvRmRvRmZvRmhvRltwLUZobjYoLUYjNiUtRl1vNiVRNzIuOTAxMTk0NjkzNDQ4MTIwMDAwMDBGJ0Zgb0Y5RmBvRjlGYm9GZG9GZm9GaG9GW3AtRmhuNigtRiM2JS1GXW82JVE3OS4zMTI2MDcwODY4Njg3NDAwMDAwMEYnRmBvRjlGYG9GOUZib0Zkb0Zmb0Zob0ZbcC1GaG42KC1GIzYlLUZdbzYlUTc0LjI1NjIyODg4OTI5MjA0MDAwMDAwRidGYG9GOUZgb0Y5RmJvRmRvRmZvRmhvRltwLUZobjYoLUYjNiUtRl1vNiVRNzcuMzc5MDY5Mjk4NTQ1MjAwMDAwMDBGJ0Zgb0Y5RmBvRjlGYm9GZG9GZm9GaG9GW3AtRmhuNigtRiM2JS1GXW82JVE3OC4yNjM2MzkxNjMxMTgxMzAwMDAwMEYnRmBvRjlGYG9GOUZib0Zkb0Zmb0Zob0ZbcC1GaG42KC1GIzYlLUZdbzYlUTcxLjkyMTYwMjI3Mjc3OTg1MDAwMDAwRidGYG9GOUZgb0Y5RmJvRmRvRmZvRmhvRltwLUZobjYoLUYjNiUtRl1vNiVRNzYuMDE4ODU2MjAwMTUyNTkwMDAwMDBGJ0Zgb0Y5RmBvRjlGYm9GZG9GZm9GaG9GW3AtRmhuNigtRiM2JS1GXW82JVE3NC41MTM3MDUxMjM3MjA2NTAwMDAwMEYnRmBvRjlGYG9GOUZib0Zkb0Zmb0Zob0ZbcC1GaG42KC1GIzYlLUZdbzYlUTc4LjkyNjMzNDcxMDk1NTk5MDAwMDAwRidGYG9GOUZgb0Y5RmJvRmRvRmZvRmhvRltwLUZobjYoLUYjNiUtRl1vNiVRNzQuNTI2MzE0MDUzNzQ2NTQwMDAwMDBGJ0Zgb0Y5RmBvRjlGYm9GZG9GZm9GaG9GW3AtRmhuNigtRiM2JS1GXW82JVE3Mi4zNzQxMjQzOTYzNzI5MjAwMDAwMEYnRmBvRjlGYG9GOUZib0Zkb0Zmb0Zob0ZbcC1GaG42KC1GIzYlLUZdbzYlUTc1LjUxMTg5Njg1NDY4NDE1MDAwMDAwRidGYG9GOUZgb0Y5RmJvRmRvRmZvRmhvRltwLUZobjYoLUYjNiUtRl1vNiVRNzEuODU0NDQ3NTI4MTE4MDEwMDAwMDBGJ0Zgb0Y5RmBvRjlGYm9GZG9GZm9GaG9GW3BGYm9GZG9GZm8tRmVuNmZvRmh1RmRkbUZpYm9GZ2BxRl5ec0ZeW3VGZ2d2RmljeEZkX3pGaGpbbEZlZV1sRltgX2xGamlgbEZiY2JsLUZobjYoLUYjNiUtRl1vNiVRNzIuMTY0NDIyMzE0MjY3MjEwMDAwMDBGJ0Zgb0Y5RmBvRjlGYm9GZG9GZm9GaG9GW3AtRmhuNigtRiM2JS1GXW82JVE3MC40ODE3MzAzOTQzNDcxMzMwMDAwMEYnRmBvRjlGYG9GOUZib0Zkb0Zmb0Zob0ZbcC1GaG42KC1GIzYlLUZdbzYlUTcwLjM4NjU3Njk5NTQzMjE1NTAwMDAwRidGYG9GOUZgb0Y5RmJvRmRvRmZvRmhvRltwLUZobjYoLUYjNiUtRl1vNiVRNzMuMzE3NzM0NDIxMDA3MTIwMDAwMDBGJ0Zgb0Y5RmBvRjlGYm9GZG9GZm9GaG9GW3AtRmhuNigtRiM2JS1GXW82JVE3Mi45MzQyNzE4NzYyNTkxNjAwMDAwMEYnRmBvRjlGYG9GOUZib0Zkb0Zmb0Zob0ZbcC1GaG42KC1GIzYlLUZdbzYlUTcxLjk2NDY3NjgyODIyMTUzMDAwMDAwRidGYG9GOUZgb0Y5RmJvRmRvRmZvRmhvRltwLUZobjYoLUYjNiUtRl1vNiVRNzIuNTI4Mzk3ODcyMzg5NDkwMDAwMDBGJ0Zgb0Y5RmBvRjlGYm9GZG9GZm9GaG9GW3AtRmhuNigtRiM2JS1GXW82JVE3Mi4wNzQ4ODM3MTcwNzA3MTAwMDAwMEYnRmBvRjlGYG9GOUZib0Zkb0Zmb0Zob0ZbcC1GaG42KC1GIzYlLUZdbzYlUTcxLjM0OTE4MjAzNjcyNTQ4MDAwMDAwRidGYG9GOUZgb0Y5RmJvRmRvRmZvRmhvRltwLUZobjYoLUYjNiUtRl1vNiVRNzEuNTExODUxMTA1NTM2NjgwMDAwMDBGJ0Zgb0Y5RmBvRjlGYm9GZG9GZm9GaG9GW3AtRmhuNigtRiM2JS1GXW82JVE3MC41NzA5MDY1MTMwNDM4NjAwMDAwMEYnRmBvRjlGYG9GOUZib0Zkb0Zmb0Zob0ZbcC1GaG42KC1GIzYlLUZdbzYlUTcwLjI2OTU5MzIzNzIxMDQ0NzAwMDAwRidGYG9GOUZgb0Y5RmJvRmRvRmZvRmhvRltwLUZobjYoLUYjNiUtRl1vNiVROC0wLjA0MTI0MDUxNTQ0NzYwMTYwMDAwRidGYG9GOUZgb0Y5RmJvRmRvRmZvRmhvRltwLUZobjYoLUYjNiUtRl1vNiVRNzIuMDg0ODg0MjY2MjQ2MjMwMDAwMDBGJ0Zgb0Y5RmBvRjlGYm9GZG9GZm9GaG9GW3AtRmhuNigtRiM2JS1GXW82JVE3MS40MDgxNjg3NjMxNDI0MTAwMDAwMEYnRmBvRjlGYG9GOUZib0Zkb0Zmb0Zob0ZbcC1GaG42KC1GIzYlLUZdbzYlUTcyLjI2ODI3MDQ4OTczMDEzMDAwMDAwRidGYG9GOUZgb0Y5RmJvRmRvRmZvRmhvRltwLUZobjYoLUYjNiUtRl1vNiVRNzIuNzY1MDgyMjE4ODM2NjMwMDAwMDBGJ0Zgb0Y5RmBvRjlGYm9GZG9GZm9GaG9GW3AtRmhuNigtRiM2JS1GXW82JVE3MS4zNTM0NzYwMzcwOTQ3NzAwMDAwMEYnRmBvRjlGYG9GOUZib0Zkb0Zmb0Zob0ZbcC1GaG42KC1GIzYlLUZdbzYlUTcyLjEyMzk2ODUzNDAyNDAzMDAwMDAwRidGYG9GOUZgb0Y5RmJvRmRvRmZvRmhvRltwLUZobjYoLUYjNiUtRl1vNiVRNzMuOTk0MzU5NjE0MTA1NzUwMDAwMDBGJ0Zgb0Y5RmBvRjlGYm9GZG9GZm9GaG9GW3AtRmhuNigtRiM2JS1GXW82JVE3Mi4yMjg0MDcyOTU4NDY5NTAwMDAwMEYnRmBvRjlGYG9GOUZib0Zkb0Zmb0Zob0ZbcC1GaG42KC1GIzYlLUZdbzYlUTcxLjg0OTgyNjI5NzEwMjA5MDAwMDAwRidGYG9GOUZgb0Y5RmJvRmRvRmZvRmhvRltwLUZobjYoLUYjNiUtRl1vNiVRNzAuODg0Njc3NTkyODA5NzY1MDAwMDBGJ0Zgb0Y5RmBvRjlGYm9GZG9GZm9GaG9GW3AtRmhuNigtRiM2JS1GXW82JVE3MS43MDczNDIyNjYxODcxOTAwMDAwMEYnRmBvRjlGYG9GOUZib0Zkb0Zmb0Zob0ZbcC1GaG42KC1GIzYlLUZdbzYlUTcyLjY2NzE1NTIzMTQzNjg1MDAwMDAwRidGYG9GOUZgb0Y5RmJvRmRvRmZvRmhvRltwLUZobjYoLUYjNiUtRl1vNiVRNzEuNDUzNjM4MTU2ODUxMzkwMDAwMDBGJ0Zgb0Y5RmBvRjlGYm9GZG9GZm9GaG9GW3AtRmhuNigtRiM2JS1GXW82JVE3MS42MzYxODg4OTYzMzY1NTAwMDAwMEYnRmBvRjlGYG9GOUZib0Zkb0Zmb0Zob0ZbcC1GaG42KC1GIzYlLUZdbzYlUTcxLjk0NDUxMTUyMDA0MzI3MDAwMDAwRidGYG9GOUZgb0Y5RmJvRmRvRmZvRmhvRltwLUZobjYoLUYjNiUtRl1vNiVRNzAuNzkwMTE1NDM2MDE4NDk4MDAwMDBGJ0Zgb0Y5RmBvRjlGYm9GZG9GZm9GaG9GW3AtRmhuNigtRiM2JS1GXW82JVE3Mi4xNjc3OTU3NTc5MzkyNDAwMDAwMEYnRmBvRjlGYG9GOUZib0Zkb0Zmb0Zob0ZbcC1GaG42KC1GIzYlLUZdbzYlUTcwLjY4NTg5NjYyOTM2NDYxMjAwMDAwRidGYG9GOUZgb0Y5RmJvRmRvRmZvRmhvRltwLUZobjYoLUYjNiUtRl1vNiVRNzAuNDQ4NDQ1MzI0NzcxOTM5MDAwMDBGJ0Zgb0Y5RmBvRjlGYm9GZG9GZm9GaG9GW3AtRmhuNigtRiM2JS1GXW82JVE3MS43NDQ2MDA2NTY3MjExOTAwMDAwMEYnRmBvRjlGYG9GOUZib0Zkb0Zmb0Zob0ZbcC1GaG42KC1GIzYlLUZdbzYlUTcyLjE2NjQxNTI3Njg3MzkwMDAwMDAwRidGYG9GOUZgb0Y5RmJvRmRvRmZvRmhvRltwLUZobjYoLUYjNiUtRl1vNiVRNzAuMzI0MzU1MjczNTU2NTQyMDAwMDBGJ0Zgb0Y5RmBvRjlGYm9GZG9GZm9GaG9GW3AtRmhuNigtRiM2JS1GXW82JVE3MC44NDYzMTEwOTk5NjExMTAwMDAwMEYnRmBvRjlGYG9GOUZib0Zkb0Zmb0Zob0ZbcC1GaG42KC1GIzYlLUZdbzYlUTcwLjMzMDEzNTQ5Nzg0OTI4NzAwMDAwRidGYG9GOUZgb0Y5RmJvRmRvRmZvRmhvRltwLUZobjYoLUYjNiUtRl1vNiVRNzIuMjQxMjQwMDkyMzI2MTIwMDAwMDBGJ0Zgb0Y5RmBvRjlGYm9GZG9GZm9GaG9GW3AtRmhuNigtRiM2JS1GXW82JVE3MS43MTEyNjU3NzAzMTI2OTAwMDAwMEYnRmBvRjlGYG9GOUZib0Zkb0Zmb0Zob0ZbcC1GaG42KC1GIzYlLUZdbzYlUTcyLjg1MjAzODM3Mjk3ODA1MDAwMDAwRidGYG9GOUZgb0Y5RmJvRmRvRmZvRmhvRltwLUZobjYoLUYjNiUtRl1vNiVRNzIuMjU1MzIyNTk5NTY4NTMwMDAwMDBGJ0Zgb0Y5RmBvRjlGYm9GZG9GZm9GaG9GW3AtRmhuNigtRiM2JS1GXW82JVE3Mi4wOTI1NTIxOTY2NTI2MDAwMDAwMEYnRmBvRjlGYG9GOUZib0Zkb0Zmb0Zob0ZbcC1GaG42KC1GIzYlLUZdbzYlUTcxLjgwNzM2NTI2NTQxNjMwMDAwMDAwRidGYG9GOUZgb0Y5RmJvRmRvRmZvRmhvRltwLUZobjYoLUYjNiUtRl1vNiVRNzIuMzEzNzAyNzM1NTkyMjcwMDAwMDBGJ0Zgb0Y5RmBvRjlGYm9GZG9GZm9GaG9GW3AtRmhuNigtRiM2JS1GXW82JVE3Mi42MTE5MjM1NTk1MTAyOTAwMDAwMEYnRmBvRjlGYG9GOUZib0Zkb0Zmb0Zob0ZbcC1GaG42KC1GIzYlLUZdbzYlUTcyLjY5NTQ4NjczMTQzMTU0MDAwMDAwRidGYG9GOUZgb0Y5RmJvRmRvRmZvRmhvRltwLUZobjYoLUYjNiUtRl1vNiVRNzEuNDUzMDM3MjEyMjgzNDYwMDAwMDBGJ0Zgb0Y5RmBvRjlGYm9GZG9GZm9GaG9GW3AtRmhuNigtRiM2JS1GXW82JVE3MS40MTk5Mzc5NTEzNTkwNDAwMDAwMEYnRmBvRjlGYG9GOUZib0Zkb0Zmb0Zob0ZbcC1GaG42KC1GIzYlLUZdbzYlUTcxLjE0NDAzODg2MzIyNTcyMDAwMDAwRidGYG9GOUZgb0Y5RmJvRmRvRmZvRmhvRltwLUZobjYoLUYjNiUtRl1vNiVRNzMuNzI4NjE3Nzg2MTE2NDAwMDAwMDBGJ0Zgb0Y5RmBvRjlGYm9GZG9GZm9GaG9GW3AtRmhuNigtRiM2JS1GXW82JVE3MS44NDA5ODc2MDc0NTA0NzAwMDAwMEYnRmBvRjlGYG9GOUZib0Zkb0Zmb0Zob0ZbcC1GaG42KC1GIzYlLUZdbzYlUTcxLjI3ODU5NDQ1ODIwNjIwMDAwMDAwRidGYG9GOUZgb0Y5RmJvRmRvRmZvRmhvRltwLUZobjYoLUYjNiUtRl1vNiVRNzEuMTYzODMzNTI3NjA2NDQwMDAwMDBGJ0Zgb0Y5RmBvRjlGYm9GZG9GZm9GaG9GW3AtRmhuNigtRiM2JS1GXW82JVE3MC4zMTI2Mjk3NDU5MDY5NDIwMDAwMEYnRmBvRjlGYG9GOUZib0Zkb0Zmb0Zob0ZbcC1GaG42KC1GIzYlLUZdbzYlUTcyLjI1ODA5MTgyOTYxNjA0MDAwMDAwRidGYG9GOUZgb0Y5RmJvRmRvRmZvRmhvRltwLUZobjYoLUYjNiUtRl1vNiVRNzAuNTA0NTYyMDY1NTUzMTc1MDAwMDBGJ0Zgb0Y5RmBvRjlGYm9GZG9GZm9GaG9GW3AtRmhuNigtRiM2JS1GXW82JVE3MC40NjY2ODEyMjYxMzA3NjIwMDAwMEYnRmBvRjlGYG9GOUZib0Zkb0Zmb0Zob0ZbcEZib0Zkb0Zmby1GZW42Zm9GX3ZGW2VtRmBjb0ZeYXFGZV5zRmVbdUZeaHZGYGR4RltgekZfW1xsRlxmXWxGYmBfbEZhamBsRmljYmxGalxkbC1GaG42KC1GIzYlLUZdbzYlUTczLjIxNjEwMTQ4MjA3MDQxMDAwMDAwRidGYG9GOUZgb0Y5RmJvRmRvRmZvRmhvRltwLUZobjYoLUYjNiUtRl1vNiVRNzAuODM0MTkxMjU0MTIxODkzMDAwMDBGJ0Zgb0Y5RmBvRjlGYm9GZG9GZm9GaG9GW3AtRmhuNigtRiM2JS1GXW82JVE3NS41NDIzNzM0OTQ4OTU4MTAwMDAwMEYnRmBvRjlGYG9GOUZib0Zkb0Zmb0Zob0ZbcC1GaG42KC1GIzYlLUZdbzYlUTc2LjI4Mjg0Mjg4NzcwNjQxMDAwMDAwRidGYG9GOUZgb0Y5RmJvRmRvRmZvRmhvRltwLUZobjYoLUYjNiUtRl1vNiVRNzcuMTU4NzU1MzEyMjgyNDUwMDAwMDBGJ0Zgb0Y5RmBvRjlGYm9GZG9GZm9GaG9GW3AtRmhuNigtRiM2JS1GXW82JVE3Ny4wNzcyMzMzODAyODI4NTAwMDAwMEYnRmBvRjlGYG9GOUZib0Zkb0Zmb0Zob0ZbcC1GaG42KC1GIzYlLUZdbzYlUTc4LjE2MjAzMjA5MzI2NjI0MDAwMDAwRidGYG9GOUZgb0Y5RmJvRmRvRmZvRmhvRltwLUZobjYoLUYjNiUtRl1vNiVRNzQuODcyNjM4NTA5MTQ2MjQwMDAwMDBGJ0Zgb0Y5RmBvRjlGYm9GZG9GZm9GaG9GW3AtRmhuNigtRiM2JS1GXW82JVE3NC45MTg4NzY0OTg0MjUxNjAwMDAwMEYnRmBvRjlGYG9GOUZib0Zkb0Zmb0Zob0ZbcC1GaG42KC1GIzYlLUZdbzYlUTcyLjkzNDU0NDMwNjcxNzUyMDAwMDAwRidGYG9GOUZgb0Y5RmJvRmRvRmZvRmhvRltwLUZobjYoLUYjNiUtRl1vNiVRNzIuNDIyMjg4MzA5OTMzMDgwMDAwMDBGJ0Zgb0Y5RmBvRjlGYm9GZG9GZm9GaG9GW3AtRmhuNigtRiM2JS1GXW82JVE3MC4xNDc4MTI3MzU4NTMzODUwMDAwMEYnRmBvRjlGYG9GOUZib0Zkb0Zmb0Zob0ZbcC1GaG42KC1GIzYlLUZdbzYlUTc0LjQwNDA4NDg5MjE4ODczMDAwMDAwRidGYG9GOUZgb0Y5RmJvRmRvRmZvRmhvRltwLUZobjYoLUYjNiUtRl1vNiVRNzQuMTE0NzUxNjc5MzMzMDkwMDAwMDBGJ0Zgb0Y5RmBvRjlGYm9GZG9GZm9GaG9GW3AtRmhuNigtRiM2JS1GXW82JVE3Ni40OTQ2NDk4MDg4ODY2NjAwMDAwMEYnRmBvRjlGYG9GOUZib0Zkb0Zmb0Zob0ZbcC1GaG42KC1GIzYlLUZdbzYlUTc3LjEyMjUyMjA0NTIxODMxMDAwMDAwRidGYG9GOUZgb0Y5RmJvRmRvRmZvRmhvRltwLUZobjYoLUYjNiUtRl1vNiVRNzQuODMxOTIzMDM1MzA5NjEwMDAwMDBGJ0Zgb0Y5RmBvRjlGYm9GZG9GZm9GaG9GW3AtRmhuNigtRiM2JS1GXW82JVE3My44Nzg3MjA1NzE5NDIzNTAwMDAwMEYnRmBvRjlGYG9GOUZib0Zkb0Zmb0Zob0ZbcC1GaG42KC1GIzYlLUZdbzYlUTc3LjYyMzQzMzA4Mjg0MzY2MDAwMDAwRidGYG9GOUZgb0Y5RmJvRmRvRmZvRmhvRltwLUZobjYoLUYjNiUtRl1vNiVRNzYuOTM5NzU5MTc3NjQwNTUwMDAwMDBGJ0Zgb0Y5RmBvRjlGYm9GZG9GZm9GaG9GW3AtRmhuNigtRiM2JS1GXW82JVE3Ni41MDc3OTY4OTE1OTEzNTAwMDAwMEYnRmBvRjlGYG9GOUZib0Zkb0Zmb0Zob0ZbcC1GaG42KC1GIzYlLUZdbzYlUTczLjg5Mjg3NjI3Mzk2MTM3MDAwMDAwRidGYG9GOUZgb0Y5RmJvRmRvRmZvRmhvRltwLUZobjYoLUYjNiUtRl1vNiVRNzIuMjY2MDQ4NTc0NzE2MjYwMDAwMDBGJ0Zgb0Y5RmBvRjlGYm9GZG9GZm9GaG9GW3AtRmhuNigtRiM2JS1GXW82JVE3NS41OTkwODkyMTMxNjMyMjAwMDAwMEYnRmBvRjlGYG9GOUZib0Zkb0Zmb0Zob0ZbcC1GaG42KC1GIzYlLUZdbzYlUTc1LjI5MzcxNzc4NTc0NjI3MDAwMDAwRidGYG9GOUZgb0Y5RmJvRmRvRmZvRmhvRltwLUZobjYoLUYjNiUtRl1vNiVRNzQuNjQ2MTUzMzg3NjcxOTQwMDAwMDBGJ0Zgb0Y5RmBvRjlGYm9GZG9GZm9GaG9GW3AtRmhuNigtRiM2JS1GXW82JVE3Ny41OTEwNDI3NDYwNjQ3NDAwMDAwMEYnRmBvRjlGYG9GOUZib0Zkb0Zmb0Zob0ZbcC1GaG42KC1GIzYlLUZdbzYlUTcxLjk3MzY4MTg2MDMyNzY2MDAwMDAwRidGYG9GOUZgb0Y5RmJvRmRvRmZvRmhvRltwLUZobjYoLUYjNiUtRl1vNiVRNzIuODcwMjU3MjAwMTM2MzcwMDAwMDBGJ0Zgb0Y5RmBvRjlGYm9GZG9GZm9GaG9GW3AtRmhuNigtRiM2JS1GXW82JVE3NS4wODM2NDU4MzcxNDQ1MjAwMDAwMEYnRmBvRjlGYG9GOUZib0Zkb0Zmb0Zob0ZbcC1GaG42KC1GIzYlLUZdbzYlUTcyLjc4NzI3Mzk1OTQ3ODU2MDAwMDAwRidGYG9GOUZgb0Y5RmJvRmRvRmZvRmhvRltwLUZobjYoLUYjNiUtRl1vNiVRNzUuMjYyNjAyNTg4Mzg5MzgwMDAwMDBGJ0Zgb0Y5RmBvRjlGYm9GZG9GZm9GaG9GW3AtRmhuNigtRiM2JS1GXW82JVE3MC42MTA0NjQ5MjU0OTA4NDcwMDAwMEYnRmBvRjlGYG9GOUZib0Zkb0Zmb0Zob0ZbcC1GaG42KC1GIzYlLUZdbzYlUTczLjIzMzY5MDQ1MTEwNDI3MDAwMDAwRidGYG9GOUZgb0Y5RmJvRmRvRmZvRmhvRltwLUZobjYoLUYjNiUtRl1vNiVRNzIuOTcwMzQyMjkwODY3MjkwMDAwMDBGJ0Zgb0Y5RmBvRjlGYm9GZG9GZm9GaG9GW3AtRmhuNigtRiM2JS1GXW82JVE3MC44NTAxMzQyMjg0Mzc5MjEwMDAwMEYnRmBvRjlGYG9GOUZib0Zkb0Zmb0Zob0ZbcC1GaG42KC1GIzYlLUZdbzYlUTc0Ljk2ODc2ODY1MzgwODMzMDAwMDAwRidGYG9GOUZgb0Y5RmJvRmRvRmZvRmhvRltwLUZobjYoLUYjNiUtRl1vNiVRNzYuNjM2ODM1NzMwODI0ODMwMDAwMDBGJ0Zgb0Y5RmBvRjlGYm9GZG9GZm9GaG9GW3AtRmhuNigtRiM2JS1GXW82JVE3Mi4zMDI4NjI4MTE3OTc3NzAwMDAwMEYnRmBvRjlGYG9GOUZib0Zkb0Zmb0Zob0ZbcC1GaG42KC1GIzYlLUZdbzYlUTczLjUwMzg1NzkyMTg2ODcwMDAwMDAwRidGYG9GOUZgb0Y5RmJvRmRvRmZvRmhvRltwLUZobjYoLUYjNiUtRl1vNiVRNzQuODc3MjkzMTk5MDM0MzUwMDAwMDBGJ0Zgb0Y5RmBvRjlGYm9GZG9GZm9GaG9GW3AtRmhuNigtRiM2JS1GXW82JVE3NC45MTk2MTMzMTg3MDIxNDAwMDAwMEYnRmBvRjlGYG9GOUZib0Zkb0Zmb0Zob0ZbcC1GaG42KC1GIzYlLUZdbzYlUTc3LjI5MjM5NzQ2MzkyNTM4MDAwMDAwRidGYG9GOUZgb0Y5RmJvRmRvRmZvRmhvRltwLUZobjYoLUYjNiUtRl1vNiVRNzEuNjY1MDIxMTYyOTExMTUwMDAwMDBGJ0Zgb0Y5RmBvRjlGYm9GZG9GZm9GaG9GW3AtRmhuNigtRiM2JS1GXW82JVE3NS41NzY5MjkzMjE3MjI4MTAwMDAwMEYnRmBvRjlGYG9GOUZib0Zkb0Zmb0Zob0ZbcC1GaG42KC1GIzYlLUZdbzYlUTcyLjUzMDkzMTcyODgzODUwMDAwMDAwRidGYG9GOUZgb0Y5RmJvRmRvRmZvRmhvRltwLUZobjYoLUYjNiUtRl1vNiVRNzQuNDMxNDY3MDk3MDE4MDgwMDAwMDBGJ0Zgb0Y5RmBvRjlGYm9GZG9GZm9GaG9GW3AtRmhuNigtRiM2JS1GXW82JVE3NC45NjUzMzc2NjYyMzYwMzAwMDAwMEYnRmBvRjlGYG9GOUZib0Zkb0Zmb0Zob0ZbcC1GaG42KC1GIzYlLUZdbzYlUTcwLjk2MjE1MDQ3NDE0NDgyNjAwMDAwRidGYG9GOUZgb0Y5RmJvRmRvRmZvRmhvRltwLUZobjYoLUYjNiUtRl1vNiVRNzMuNjMwMTA1OTU3MzUxMzMwMDAwMDBGJ0Zgb0Y5RmBvRjlGYm9GZG9GZm9GaG9GW3AtRmhuNigtRiM2JS1GXW82JVE3Mi43MzUzMzc1ODU3OTA4ODAwMDAwMEYnRmBvRjlGYG9GOUZib0Zkb0Zmb0Zob0ZbcC1GaG42KC1GIzYlLUZdbzYlUTc1LjM1OTUxMTAzODE0OTI4MDAwMDAwRidGYG9GOUZgb0Y5RmJvRmRvRmZvRmhvRltwLUZobjYoLUYjNiUtRl1vNiVRNzIuNzM3NTQzNzExMjQ2NDIwMDAwMDBGJ0Zgb0Y5RmBvRjlGYm9GZG9GZm9GaG9GW3AtRmhuNigtRiM2JS1GXW82JVE3MS4zNTc4Nzc0NzkyODcwNjAwMDAwMEYnRmBvRjlGYG9GOUZib0Zkb0Zmb0Zob0ZbcC1GaG42KC1GIzYlLUZdbzYlUTczLjMzMDMxNDQ4Njk1MzI4MDAwMDAwRidGYG9GOUZgb0Y5RmJvRmRvRmZvRmhvRltwLUZobjYoLUYjNiUtRl1vNiVRNzEuMTA5MzYzMjIxNDI0MjUwMDAwMDBGJ0Zgb0Y5RmBvRjlGYm9GZG9GZm9GaG9GW3BGYm9GZG9GZm8tRmVuNmZvRmZ2RmJlbUZnY29GZWFxRlxfc0ZcXHVGZWh2RmdkeEZiYHpGZltcbEZjZl1sRmlgX2xGaGpgbEZgZGJsRmFdZGxGW2ZlbC1GaG42KC1GIzYlLUZdbzYlUTcwLjI2OTU0MzI5MzI2OTM2MjAwMDAwRidGYG9GOUZgb0Y5RmJvRmRvRmZvRmhvRltwLUZobjYoLUYjNiUtRl1vNiVRNzEuNzc4MDY1NzU1OTU5NzAwMDAwMDBGJ0Zgb0Y5RmBvRjlGYm9GZG9GZm9GaG9GW3AtRmhuNigtRiM2JS1GXW82JVE3MS45Mzk4NTQ3NzMzNjQ0NzAwMDAwMEYnRmBvRjlGYG9GOUZib0Zkb0Zmb0Zob0ZbcC1GaG42KC1GIzYlLUZdbzYlUTcxLjk2MTcwODg4MjUyNjIwMDAwMDAwRidGYG9GOUZgb0Y5RmJvRmRvRmZvRmhvRltwLUZobjYoLUYjNiUtRl1vNiVRNzIuMDM1NzQ5Nzg5MTM1MTcwMDAwMDBGJ0Zgb0Y5RmBvRjlGYm9GZG9GZm9GaG9GW3AtRmhuNigtRiM2JS1GXW82JVE3Mi4xODY5NjAwODg2OTg4NTAwMDAwMEYnRmBvRjlGYG9GOUZib0Zkb0Zmb0Zob0ZbcC1GaG42KC1GIzYlLUZdbzYlUTcxLjI5ODY5MTU0NDQ3OTI5MDAwMDAwRidGYG9GOUZgb0Y5RmJvRmRvRmZvRmhvRltwLUZobjYoLUYjNiUtRl1vNiVRNzEuMzIyNjIyNTY2NjI2NzMwMDAwMDBGJ0Zgb0Y5RmBvRjlGYm9GZG9GZm9GaG9GW3AtRmhuNigtRiM2JS1GXW82JVE3MC43NDUzMTU1ODE3MDk3ODIwMDAwMEYnRmBvRjlGYG9GOUZib0Zkb0Zmb0Zob0ZbcC1GaG42KC1GIzYlLUZdbzYlUTcwLjU5MjQxMjEzMjg5Mzg3MzAwMDAwRidGYG9GOUZgb0Y5RmJvRmRvRmZvRmhvRltwLUZobjYoLUYjNiUtRl1vNiVRNzAuMDI2MzcwNTYyODY4ODk0NzAwMDBGJ0Zgb0Y5RmBvRjlGYm9GZG9GZm9GaG9GW3AtRmhuNigtRiM2JS1GXW82JVE3MS4zMjk2NDUxMjEwNTM5ODAwMDAwMEYnRmBvRjlGYG9GOUZib0Zkb0Zmb0Zob0ZbcC1GaG42KC1GIzYlLUZdbzYlUTcxLjEzMTQ0ODg5Nzk4ODk0MDAwMDAwRidGYG9GOUZgb0Y5RmJvRmRvRmZvRmhvRltwLUZobjYoLUYjNiUtRl1vNiVRNzEuODExODU1NzEyMjY4MDYwMDAwMDBGJ0Zgb0Y5RmBvRjlGYm9GZG9GZm9GaG9GW3AtRmhuNigtRiM2JS1GXW82JVE3Mi4xMTY5MTI5MTA2MjQ3MDAwMDAwMEYnRmBvRjlGYG9GOUZib0Zkb0Zmb0Zob0ZbcC1GaG42KC1GIzYlLUZdbzYlUTcxLjM2NjQ2NTA1MTA3MzMyMDAwMDAwRidGYG9GOUZgb0Y5RmJvRmRvRmZvRmhvRltwLUZobjYoLUYjNiUtRl1vNiVRNzEuMjExMzM2MDY0MDgxOTcwMDAwMDBGJ0Zgb0Y5RmBvRjlGYm9GZG9GZm9GaG9GW3AtRmhuNigtRiM2JS1GXW82JVE3Mi4yODI5NDIwMTc5MjY2NjAwMDAwMEYnRmBvRjlGYG9GOUZib0Zkb0Zmb0Zob0ZbcC1GaG42KC1GIzYlLUZdbzYlUTcxLjk0NDQ3OTk4OTk1NTE4MDAwMDAwRidGYG9GOUZgb0Y5RmJvRmRvRmZvRmhvRltwLUZobjYoLUYjNiUtRl1vNiVRNzEuNzg0NzY2NDc1NDQ3MTMwMDAwMDBGJ0Zgb0Y5RmBvRjlGYm9GZG9GZm9GaG9GW3AtRmhuNigtRiM2JS1GXW82JVE3MS4wNDc5MzM3NTcyNDQwODAwMDAwMEYnRmBvRjlGYG9GOUZib0Zkb0Zmb0Zob0ZbcC1GaG42KC1GIzYlLUZdbzYlUTcwLjc3MjkzMDc1OTE5NDc2OTAwMDAwRidGYG9GOUZgb0Y5RmJvRmRvRmZvRmhvRltwLUZobjYoLUYjNiUtRl1vNiVRNzEuNjg2MTk4MzUxMjQ5MTUwMDAwMDBGJ0Zgb0Y5RmBvRjlGYm9GZG9GZm9GaG9GW3AtRmhuNigtRiM2JS1GXW82JVE3MS40Mzg3OTA3Mjg3NDQ1NzAwMDAwMEYnRmBvRjlGYG9GOUZib0Zkb0Zmb0Zob0ZbcC1GaG42KC1GIzYlLUZdbzYlUTcxLjM0MTg0OTYyNTE4MTAyMDAwMDAwRidGYG9GOUZgb0Y5RmJvRmRvRmZvRmhvRltwLUZobjYoLUYjNiUtRl1vNiVRNzIuMDAzNjE0NjYwMjU3MjEwMDAwMDBGJ0Zgb0Y5RmBvRjlGYm9GZG9GZm9GaG9GW3AtRmhuNigtRiM2JS1GXW82JVE3MC41OTIwNTg4MTI4NzAzNTMwMDAwMEYnRmBvRjlGYG9GOUZib0Zkb0Zmb0Zob0ZbcC1GaG42KC1GIzYlLUZdbzYlUTcwLjk1ODE5NjIyNTEwODQ1OTAwMDAwRidGYG9GOUZgb0Y5RmJvRmRvRmZvRmhvRltwLUZobjYoLUYjNiUtRl1vNiVRNzEuMjY2NjM2MjkxNDE3NjgwMDAwMDBGJ0Zgb0Y5RmBvRjlGYm9GZG9GZm9GaG9GW3AtRmhuNigtRiM2JS1GXW82JVE3MC43MzA5MDEzNDU3MzI2NjYwMDAwMEYnRmBvRjlGYG9GOUZib0Zkb0Zmb0Zob0ZbcC1GaG42KC1GIzYlLUZdbzYlUTcxLjQ5MDM2MTYzMjA4MjczMDAwMDAwRidGYG9GOUZgb0Y5RmJvRmRvRmZvRmhvRltwLUZobjYoLUYjNiUtRl1vNiVRNzAuNDE5MjAzNTQ3NzM1MDMyMDAwMDBGJ0Zgb0Y5RmBvRjlGYm9GZG9GZm9GaG9GW3AtRmhuNigtRiM2JS1GXW82JVE3MC44MTU1NDEyNzYyOTM5MzUwMDAwMEYnRmBvRjlGYG9GOUZib0Zkb0Zmb0Zob0ZbcC1GaG42KC1GIzYlLUZdbzYlUTcwLjg0MjM0MDk1MzMzNTYyNTAwMDAwRidGYG9GOUZgb0Y5RmJvRmRvRmZvRmhvRltwLUZobjYoLUYjNiUtRl1vNiVRNzAuMjYyMDEzODA3MDU2NjE4MDAwMDBGJ0Zgb0Y5RmBvRjlGYm9GZG9GZm9GaG9GW3AtRmhuNigtRiM2JS1GXW82JVE3MS40OTMwMTExMjQ4NDY0NzAwMDAwMEYnRmBvRjlGYG9GOUZib0Zkb0Zmb0Zob0ZbcC1GaG42KC1GIzYlLUZdbzYlUTcxLjc2NzM0NDQ0OTA0MjE1MDAwMDAwRidGYG9GOUZgb0Y5RmJvRmRvRmZvRmhvRltwLUZobjYoLUYjNiUtRl1vNiVRNzAuOTEzODg3NzM2NTUzMTMxMDAwMDBGJ0Zgb0Y5RmBvRjlGYm9GZG9GZm9GaG9GW3AtRmhuNigtRiM2JS1GXW82JVE3MS4xMzE4NjQ2ODA2ODI2ODAwMDAwMEYnRmBvRjlGYG9GOUZib0Zkb0Zmb0Zob0ZbcC1GaG42KC1GIzYlLUZdbzYlUTcxLjQ1MzgzNTY3MjY3OTA2MDAwMDAwRidGYG9GOUZgb0Y5RmJvRmRvRmZvRmhvRltwLUZobjYoLUYjNiUtRl1vNiVRNzEuMzk2MjY0MTIwNDcxMjgwMDAwMDBGJ0Zgb0Y5RmBvRjlGYm9GZG9GZm9GaG9GW3AtRmhuNigtRiM2JS1GXW82JVE3Mi4wNTUxNTkyNTg4NDM5NzAwMDAwMEYnRmBvRjlGYG9GOUZib0Zkb0Zmb0Zob0ZbcC1GaG42KC1GIzYlLUZdbzYlUTcwLjc3MDM2NDA5OTc5MjA5NTAwMDAwRidGYG9GOUZgb0Y5RmJvRmRvRmZvRmhvRltwLUZobjYoLUYjNiUtRl1vNiVRNzEuNzI3MDYzNzkyODc5NzgwMDAwMDBGJ0Zgb0Y5RmBvRjlGYm9GZG9GZm9GaG9GW3AtRmhuNigtRiM2JS1GXW82JVE3MC43OTQzNjUzMjcyOTE1ODIwMDAwMEYnRmBvRjlGYG9GOUZib0Zkb0Zmb0Zob0ZbcC1GaG42KC1GIzYlLUZdbzYlUTcxLjI2NzIwNjkxODA5ODA1MDAwMDAwRidGYG9GOUZgb0Y5RmJvRmRvRmZvRmhvRltwLUZobjYoLUYjNiUtRl1vNiVRNzEuMzIxNDcyOTMxOTUwNjMwMDAwMDBGJ0Zgb0Y5RmBvRjlGYm9GZG9GZm9GaG9GW3AtRmhuNigtRiM2JS1GXW82JVE3MC42OTExODcwMzkwNTQzODEwMDAwMEYnRmBvRjlGYG9GOUZib0Zkb0Zmb0Zob0ZbcC1GaG42KC1GIzYlLUZdbzYlUTcxLjExMzY2MzAxNTkyOTUxMDAwMDAwRidGYG9GOUZgb0Y5RmJvRmRvRmZvRmhvRltwLUZobjYoLUYjNiUtRl1vNiVRNzAuODcwMzAxOTY2NTY3OTMzMDAwMDBGJ0Zgb0Y5RmBvRjlGYm9GZG9GZm9GaG9GW3AtRmhuNigtRiM2JS1GXW82JVE3MS40MDc3MTg1NDE2MDgzMjAwMDAwMEYnRmBvRjlGYG9GOUZib0Zkb0Zmb0Zob0ZbcC1GaG42KC1GIzYlLUZdbzYlUTcwLjY4NzEzMzQ5MDAzMDA0ODAwMDAwRidGYG9GOUZgb0Y5RmJvRmRvRmZvRmhvRltwLUZobjYoLUYjNiUtRl1vNiVRNzAuNjM5OTY0MTg0OTI1NTU5MDAwMDBGJ0Zgb0Y5RmBvRjlGYm9GZG9GZm9GaG9GW3AtRmhuNigtRiM2JS1GXW82JVE3MC44NzEwNTAyODc5MjMxODMwMDAwMEYnRmBvRjlGYG9GOUZib0Zkb0Zmb0Zob0ZbcC1GaG42KC1GIzYlLUZdbzYlUTcwLjM0NjA3MzM5NTE0OTk3NTAwMDAwRidGYG9GOUZgb0Y5RmJvRmRvRmZvRmhvRltwRmJvRmRvRmZvLUZlbjZmb0Zdd0ZpZW1GXmRvRlxicUZjX3NGY1x1RlxpdkZeZXhGaWB6Rl1cXGxGamZdbEZgYV9sRl9bYWxGZ2RibEZoXWRsRmJmZWxGZV5nbC1GaG42KC1GIzYlLUZdbzYlUTgxMi42OTExMDU3OTk5Mjc1MDAwMDAwMEYnRmBvRjlGYG9GOUZib0Zkb0Zmb0Zob0ZbcC1GaG42KC1GIzYlLUZdbzYlUTgxMy40NTMxMTkzNzg5MTMxMDAwMDAwMEYnRmBvRjlGYG9GOUZib0Zkb0Zmb0Zob0ZbcC1GaG42KC1GIzYlLUZdbzYlUTgxMy40NjY4MTQ3MTA1MTMzMDAwMDAwMEYnRmBvRjlGYG9GOUZib0Zkb0Zmb0Zob0ZbcC1GaG42KC1GIzYlLUZdbzYlUTgxNC4wNzg2NjI5MjQ1NDE0MDAwMDAwMEYnRmBvRjlGYG9GOUZib0Zkb0Zmb0Zob0ZbcC1GaG42KC1GIzYlLUZdbzYlUTgxNS4wOTM5NjUyMDcyOTI0MDAwMDAwMEYnRmBvRjlGYG9GOUZib0Zkb0Zmb0Zob0ZbcC1GaG42KC1GIzYlLUZdbzYlUTc5LjExODE1NzAyNTIzOTA5MDAwMDAwRidGYG9GOUZgb0Y5RmJvRmRvRmZvRmhvRltwLUZobjYoLUYjNiUtRl1vNiVRNzkuMzY2NjY2NDQ2MzI0NDYwMDAwMDBGJ0Zgb0Y5RmBvRjlGYm9GZG9GZm9GaG9GW3AtRmhuNigtRiM2JS1GXW82JVE3NS4xNzY5MDg1NTczNTQxNDAwMDAwMEYnRmBvRjlGYG9GOUZib0Zkb0Zmb0Zob0ZbcC1GaG42KC1GIzYlLUZdbzYlUTc0LjAxNDY5MzEzNTg1ODEyMDAwMDAwRidGYG9GOUZgb0Y5RmJvRmRvRmZvRmhvRltwLUZobjYoLUYjNiUtRl1vNiVRNzAuMTkzNTI0OTc4MDcwNTAzMDAwMDBGJ0Zgb0Y5RmBvRjlGYm9GZG9GZm9GaG9GW3AtRmhuNigtRiM2JS1GXW82JVE3OS4zMDY4OTY4NjQ0ODI2OTAwMDAwMEYnRmBvRjlGYG9GOUZib0Zkb0Zmb0Zob0ZbcC1GaG42KC1GIzYlLUZdbzYlUTc3Ljk4ODM2MTMxNzEwMjEyMDAwMDAwRidGYG9GOUZgb0Y5RmJvRmRvRmZvRmhvRltwLUZobjYoLUYjNiUtRl1vNiVRODEyLjY2OTE5MDc1OTk3OTcwMDAwMDAwRidGYG9GOUZgb0Y5RmJvRmRvRmZvRmhvRltwLUZobjYoLUYjNiUtRl1vNiVRODE0LjQ3MzkzNTQ5OTMxODMwMDAwMDAwRidGYG9GOUZgb0Y5RmJvRmRvRmZvRmhvRltwLUZobjYoLUYjNiUtRl1vNiVRNzkuMTM0MjMwNDI5ODY0MTUwMDAwMDBGJ0Zgb0Y5RmBvRjlGYm9GZG9GZm9GaG9GW3AtRmhuNigtRiM2JS1GXW82JVE3OC40NDA3Mzc0NTEwNTgxNzAwMDAwMEYnRmBvRjlGYG9GOUZib0Zkb0Zmb0Zob0ZbcC1GaG42KC1GIzYlLUZdbzYlUTgxNi4zMjQ0MDU4NTAwNDU4MDAwMDAwMEYnRmBvRjlGYG9GOUZib0Zkb0Zmb0Zob0ZbcC1GaG42KC1GIzYlLUZdbzYlUTgxMy40Njk3NTc0MjQzNjc0MDAwMDAwMEYnRmBvRjlGYG9GOUZib0Zkb0Zmb0Zob0ZbcC1GaG42KC1GIzYlLUZdbzYlUTgxMi4zMDU0MjcyNTgxNjY3MDAwMDAwMEYnRmBvRjlGYG9GOUZib0Zkb0Zmb0Zob0ZbcC1GaG42KC1GIzYlLUZdbzYlUTc3LjE2NDc2MDI2MjI1ODc1MDAwMDAwRidGYG9GOUZgb0Y5RmJvRmRvRmZvRmhvRltwLUZobjYoLUYjNiUtRl1vNiVRNzUuNTU0MjI4MDM2MDk1MTIwMDAwMDBGJ0Zgb0Y5RmBvRjlGYm9GZG9GZm9GaG9GW3AtRmhuNigtRiM2JS1GXW82JVE4MTEuNzQxNDA1MTYwODc1NjAwMDAwMDBGJ0Zgb0Y5RmBvRjlGYm9GZG9GZm9GaG9GW3AtRmhuNigtRiM2JS1GXW82JVE3OS44MzUwOTA4NDQ4NzIzMjAwMDAwMEYnRmBvRjlGYG9GOUZib0Zkb0Zmb0Zob0ZbcC1GaG42KC1GIzYlLUZdbzYlUTc5LjE3NDQyNjg4NjQyNDEwMDAwMDAwRidGYG9GOUZgb0Y5RmJvRmRvRmZvRmhvRltwLUZobjYoLUYjNiUtRl1vNiVRODE0LjAzOTg4MzY1Mjg2ODYwMDAwMDAwRidGYG9GOUZgb0Y5RmJvRmRvRmZvRmhvRltwLUZobjYoLUYjNiUtRl1vNiVRNzQuMDgyMDIyNTU1MzM5OTQwMDAwMDBGJ0Zgb0Y5RmBvRjlGYm9GZG9GZm9GaG9GW3AtRmhuNigtRiM2JS1GXW82JVE3Ni45MTY1MDQ4MzAzNjQ1NTAwMDAwMEYnRmBvRjlGYG9GOUZib0Zkb0Zmb0Zob0ZbcC1GaG42KC1GIzYlLUZdbzYlUTc4LjcxOTg1MjYyMzY4MDMyMDAwMDAwRidGYG9GOUZgb0Y5RmJvRmRvRmZvRmhvRltwLUZobjYoLUYjNiUtRl1vNiVRNzQuODQ1NTQ2NTI2Nzg3ODIwMDAwMDBGJ0Zgb0Y5RmBvRjlGYm9GZG9GZm9GaG9GW3AtRmhuNigtRiM2JS1GXW82JVE4MTAuMjE3MDM3NjE5MzU1NjAwMDAwMDBGJ0Zgb0Y5RmBvRjlGYm9GZG9GZm9GaG9GW3AtRmhuNigtRiM2JS1GXW82JVE3My41MzQ0OTQ1OTM1MTQ3OTAwMDAwMEYnRmBvRjlGYG9GOUZib0Zkb0Zmb0Zob0ZbcC1GaG42KC1GIzYlLUZdbzYlUTc1LjM4OTY2NTE1MDYwNDU3MDAwMDAwRidGYG9GOUZgb0Y5RmJvRmRvRmZvRmhvRltwLUZobjYoLUYjNiUtRl1vNiVRNzUuNTc2OTY2NDcyNDIxMzQwMDAwMDBGJ0Zgb0Y5RmBvRjlGYm9GZG9GZm9GaG9GW3AtRmhuNigtRiM2JS1GXW82JVE3MS43NDIwMTIyODAwNjY0MTAwMDAwMEYnRmBvRjlGYG9GOUZib0Zkb0Zmb0Zob0ZbcC1GaG42KC1GIzYlLUZdbzYlUTgxMC4zNzcxNjUxOTIwODEwMDAwMDAwMEYnRmBvRjlGYG9GOUZib0Zkb0Zmb0Zob0ZbcC1GaG42KC1GIzYlLUZdbzYlUTgxMi4yNjE3NDY0MDE4OTUzMDAwMDAwMEYnRmBvRjlGYG9GOUZib0Zkb0Zmb0Zob0ZbcC1GaG42KC1GIzYlLUZdbzYlUTc2Ljk0MDgwMDQzMjI3NDg2MDAwMDAwRidGYG9GOUZgb0Y5RmJvRmRvRmZvRmhvRltwLUZobjYoLUYjNiUtRl1vNiVRNzguMTA3OTY3Njg4MzUyOTMwMDAwMDBGJ0Zgb0Y5RmBvRjlGYm9GZG9GZm9GaG9GW3AtRmhuNigtRiM2JS1GXW82JVE3OS45NjkzMTU3ODE5NTk5ODAwMDAwMEYnRmBvRjlGYG9GOUZib0Zkb0Zmb0Zob0ZbcC1GaG42KC1GIzYlLUZdbzYlUTc5Ljc2ODY4ODkwOTYzMzU4MDAwMDAwRidGYG9GOUZgb0Y5RmJvRmRvRmZvRmhvRltwLUZobjYoLUYjNiUtRl1vNiVRODE0LjA3MDk1NzY0ODc4MDMwMDAwMDAwRidGYG9GOUZgb0Y5RmJvRmRvRmZvRmhvRltwLUZobjYoLUYjNiUtRl1vNiVRNzUuNjgxODkxMjExMjMxOTgwMDAwMDBGJ0Zgb0Y5RmBvRjlGYm9GZG9GZm9GaG9GW3AtRmhuNigtRiM2JS1GXW82JVE4MTEuODkyNDU3NzAxNTE4OTAwMDAwMDBGJ0Zgb0Y5RmBvRjlGYm9GZG9GZm9GaG9GW3AtRmhuNigtRiM2JS1GXW82JVE3NS42Njg0NjQyNjk2MjM1NjAwMDAwMEYnRmBvRjlGYG9GOUZib0Zkb0Zmb0Zob0ZbcC1GaG42KC1GIzYlLUZdbzYlUTc4LjY3Mjg4ODY1ODM4MDQ2MDAwMDAwRidGYG9GOUZgb0Y5RmJvRmRvRmZvRmhvRltwLUZobjYoLUYjNiUtRl1vNiVRNzguOTg0ODAxMTQyMDA2MDgwMDAwMDBGJ0Zgb0Y5RmBvRjlGYm9GZG9GZm9GaG9GW3AtRmhuNigtRiM2JS1GXW82JVE3NS45MDMxNTk0NjM4MTg3NTAwMDAwMEYnRmBvRjlGYG9GOUZib0Zkb0Zmb0Zob0ZbcC1GaG42KC1GIzYlLUZdbzYlUTc3LjczODAxMjYxNjE0Mzc2MDAwMDAwRidGYG9GOUZgb0Y5RmJvRmRvRmZvRmhvRltwLUZobjYoLUYjNiUtRl1vNiVRNzUuODQ1NDA0MDIxNTIzMzgwMDAwMDBGJ0Zgb0Y5RmBvRjlGYm9GZG9GZm9GaG9GW3AtRmhuNigtRiM2JS1GXW82JVE3OS43NDg0OTM3NzUzMTI3NTAwMDAwMEYnRmBvRjlGYG9GOUZib0Zkb0Zmb0Zob0ZbcC1GaG42KC1GIzYlLUZdbzYlUTc0LjU3ODEyNzI0Mzc1NTcwMDAwMDAwRidGYG9GOUZgb0Y5RmJvRmRvRmZvRmhvRltwLUZobjYoLUYjNiUtRl1vNiVRNzQuNzY4MTIwODA0ODU0ODgwMDAwMDBGJ0Zgb0Y5RmBvRjlGYm9GZG9GZm9GaG9GW3AtRmhuNigtRiM2JS1GXW82JVE3NS43NzQxMDg1ODYzNjkzMzAwMDAwMEYnRmBvRjlGYG9GOUZib0Zkb0Zmb0Zob0ZbcC1GaG42KC1GIzYlLUZdbzYlUTcyLjMxMjQ4NTM4MDUwMjc3MDAwMDAwRidGYG9GOUZgb0Y5RmJvRmRvRmZvRmhvRltwRmJvRmRvRmZvLUZlbjZmb0Zkd0ZgZm1GZWRvRmNicUZqX3NGalx1RmNpdkZlZXhGYGF6RmRcXGxGYWddbEZnYV9sRmZbYWxGXmVibEZfXmRsRmlmZWxGXF9nbEZoZmhsLUZobjYoLUYjNiUtRl1vNiVRODE0LjY3NDY4MjY3MDk2MTcwMDAwMDAwRidGYG9GOUZgb0Y5RmJvRmRvRmZvRmhvRltwLUZobjYoLUYjNiUtRl1vNiVRODE0LjkzMjQwNjE2MTMwMjgwMDAwMDAwRidGYG9GOUZgb0Y5RmJvRmRvRmZvRmhvRltwLUZobjYoLUYjNiUtRl1vNiVRODE1LjQxNTgyNzQ5MTE5MjQwMDAwMDAwRidGYG9GOUZgb0Y5RmJvRmRvRmZvRmhvRltwLUZobjYoLUYjNiUtRl1vNiVRODE2LjY4MjQxMzg0NzQ5NTUwMDAwMDAwRidGYG9GOUZgb0Y5RmJvRmRvRmZvRmhvRltwLUZobjYoLUYjNiUtRl1vNiVRODEwLjEyNDMxNzAyNDI2OTMwMDAwMDAwRidGYG9GOUZgb0Y5RmJvRmRvRmZvRmhvRltwLUZobjYoLUYjNiUtRl1vNiVRODEwLjI3Mzg4NTQyMjYyMDQwMDAwMDAwRidGYG9GOUZgb0Y5RmJvRmRvRmZvRmhvRltwLUZobjYoLUYjNiUtRl1vNiVRNzUuODU1NDU4NDY1Mzg0OTgwMDAwMDBGJ0Zgb0Y5RmBvRjlGYm9GZG9GZm9GaG9GW3AtRmhuNigtRiM2JS1GXW82JVE3NC41NTUxODQxNzQyOTk4MDAwMDAwMEYnRmBvRjlGYG9GOUZib0Zkb0Zmb0Zob0ZbcC1GaG42KC1GIzYlLUZdbzYlUTcwLjI0NzUyMzcxNzk0ODUwNzAwMDAwRidGYG9GOUZgb0Y5RmJvRmRvRmZvRmhvRltwLUZobjYoLUYjNiUtRl1vNiVRNzkuOTQzNjI1Mjk4ODgyMDIwMDAwMDBGJ0Zgb0Y5RmBvRjlGYm9GZG9GZm9GaG9GW3AtRmhuNigtRiM2JS1GXW82JVE3OC43NTg5Mzg0ODYzNTQxMDAwMDAwMEYnRmBvRjlGYG9GOUZib0Zkb0Zmb0Zob0ZbcC1GaG42KC1GIzYlLUZdbzYlUTgxMy43Mjc2NzQ2NDc0MzQzMDAwMDAwMEYnRmBvRjlGYG9GOUZib0Zkb0Zmb0Zob0ZbcC1GaG42KC1GIzYlLUZdbzYlUTgxNS44ODUzMTI1MTE4MTk0MDAwMDAwMEYnRmBvRjlGYG9GOUZib0Zkb0Zmb0Zob0ZbcC1GaG42KC1GIzYlLUZdbzYlUTgxMC4yMDUzNjczNTM5OTM2MDAwMDAwMEYnRmBvRjlGYG9GOUZib0Zkb0Zmb0Zob0ZbcC1GaG42KC1GIzYlLUZdbzYlUTc4Ljg5NjM1NTc4Mjk2ODk3MDAwMDAwRidGYG9GOUZgb0Y5RmJvRmRvRmZvRmhvRltwLUZobjYoLUYjNiUtRl1vNiVRODE3LjEyMzc2MTA0MTg0OTUwMDAwMDAwRidGYG9GOUZgb0Y5RmJvRmRvRmZvRmhvRltwLUZobjYoLUYjNiUtRl1vNiVRODE0Ljc5OTk4MzAxNTE2MjYwMDAwMDAwRidGYG9GOUZgb0Y5RmJvRmRvRmZvRmhvRltwLUZobjYoLUYjNiUtRl1vNiVRODEzLjU4MjIzNjA1ODU1NDAwMDAwMDAwRidGYG9GOUZgb0Y5RmJvRmRvRmZvRmhvRltwLUZobjYoLUYjNiUtRl1vNiVRNzguMDQyMjg5NjczNTg2NjgwMDAwMDBGJ0Zgb0Y5RmBvRjlGYm9GZG9GZm9GaG9GW3AtRmhuNigtRiM2JS1GXW82JVE3NS44MzM4MjkwMTI2OTg2MDAwMDAwMEYnRmBvRjlGYG9GOUZib0Zkb0Zmb0Zob0ZbcC1GaG42KC1GIzYlLUZdbzYlUTgxMi40NzkyNjc3ODk5Mzc5MDAwMDAwMEYnRmBvRjlGYG9GOUZib0Zkb0Zmb0Zob0ZbcC1GaG42KC1GIzYlLUZdbzYlUTgxMC44NzYxNTcxNzc4MjQ1MDAwMDAwMEYnRmBvRjlGYG9GOUZib0Zkb0Zmb0Zob0ZbcC1GaG42KC1GIzYlLUZdbzYlUTgxMC4wNzgyNDQyOTcxMzgwMDAwMDAwMEYnRmBvRjlGYG9GOUZib0Zkb0Zmb0Zob0ZbcC1GaG42KC1GIzYlLUZdbzYlUTgxNS41MDMwMjk5NjAxNDAxMDAwMDAwMEYnRmBvRjlGYG9GOUZib0Zkb0Zmb0Zob0ZbcC1GaG42KC1GIzYlLUZdbzYlUTc0LjU0ODIxNTg0Nzk0Njk3MDAwMDAwRidGYG9GOUZgb0Y5RmJvRmRvRmZvRmhvRltwLUZobjYoLUYjNiUtRl1vNiVRNzcuMDczMjgyNjI1MTc2OTQwMDAwMDBGJ0Zgb0Y5RmBvRjlGYm9GZG9GZm9GaG9GW3AtRmhuNigtRiM2JS1GXW82JVE3OS45MDMwODQ5MDUwNDQxNTAwMDAwMEYnRmBvRjlGYG9GOUZib0Zkb0Zmb0Zob0ZbcC1GaG42KC1GIzYlLUZdbzYlUTc1LjUzOTI0Nzc3NzA2MjMxMDAwMDAwRidGYG9GOUZgb0Y5RmJvRmRvRmZvRmhvRltwLUZobjYoLUYjNiUtRl1vNiVRODExLjIwMTczNTEwOTM4NzUwMDAwMDAwRidGYG9GOUZgb0Y5RmJvRmRvRmZvRmhvRltwLUZobjYoLUYjNiUtRl1vNiVRNzMuMTY0NDE0MzUyMTA2NTAwMDAwMDBGJ0Zgb0Y5RmBvRjlGYm9GZG9GZm9GaG9GW3AtRmhuNigtRiM2JS1GXW82JVE3Ni4xNTg1MjMwMDU2NzIxOTAwMDAwMEYnRmBvRjlGYG9GOUZib0Zkb0Zmb0Zob0ZbcC1GaG42KC1GIzYlLUZdbzYlUTc2LjE1NDg5MjcyNjEyNDEyMDAwMDAwRidGYG9GOUZgb0Y5RmJvRmRvRmZvRmhvRltwLUZobjYoLUYjNiUtRl1vNiVRNzEuOTIzMjQ4MTQxNTY3NTMwMDAwMDBGJ0Zgb0Y5RmBvRjlGYm9GZG9GZm9GaG9GW3AtRmhuNigtRiM2JS1GXW82JVE4MTEuMTUzODUxODMxMTk3MzAwMDAwMDBGJ0Zgb0Y5RmBvRjlGYm9GZG9GZm9GaG9GW3AtRmhuNigtRiM2JS1GXW82JVE4MTMuNjU5MjM1ODUwODcyNTAwMDAwMDBGJ0Zgb0Y5RmBvRjlGYm9GZG9GZm9GaG9GW3AtRmhuNigtRiM2JS1GXW82JVE3Ni44NzA3MzM5ODA2MjM3OTAwMDAwMEYnRmBvRjlGYG9GOUZib0Zkb0Zmb0Zob0ZbcC1GaG42KC1GIzYlLUZdbzYlUTc4LjUyMDMwODQ3MDQ5NDY4MDAwMDAwRidGYG9GOUZgb0Y5RmJvRmRvRmZvRmhvRltwLUZobjYoLUYjNiUtRl1vNiVRODEwLjcxODEwOTAyOTQxMDUwMDAwMDAwRidGYG9GOUZgb0Y5RmJvRmRvRmZvRmhvRltwLUZobjYoLUYjNiUtRl1vNiVRODEwLjYwMTk0MDc0NDM3MTIwMDAwMDAwRidGYG9GOUZgb0Y5RmJvRmRvRmZvRmhvRltwLUZobjYoLUYjNiUtRl1vNiVRODE1LjQzNTMzMjIwMTA0MTQwMDAwMDAwRidGYG9GOUZgb0Y5RmJvRmRvRmZvRmhvRltwLUZobjYoLUYjNiUtRl1vNiVRNzUuNTIxMTUxNjI5NDA5MzYwMDAwMDBGJ0Zgb0Y5RmBvRjlGYm9GZG9GZm9GaG9GW3AtRmhuNigtRiM2JS1GXW82JVE4MTIuNzUyMDUzNjA2MDU2ODAwMDAwMDBGJ0Zgb0Y5RmBvRjlGYm9GZG9GZm9GaG9GW3AtRmhuNigtRiM2JS1GXW82JVE3Ni4wMTI4MjczNjk4OTUwMjAwMDAwMEYnRmBvRjlGYG9GOUZib0Zkb0Zmb0Zob0ZbcC1GaG42KC1GIzYlLUZdbzYlUTc5LjYxMzcxMzA3MzQ0NjQyMDAwMDAwRidGYG9GOUZgb0Y5RmJvRmRvRmZvRmhvRltwLUZobjYoLUYjNiUtRl1vNiVRODEwLjAxMTYwNTQ0ODE1NDAwMDAwMDAwRidGYG9GOUZgb0Y5RmJvRmRvRmZvRmhvRltwLUZobjYoLUYjNiUtRl1vNiVRNzUuMjAxNzM0NDgwMjczMTkwMDAwMDBGJ0Zgb0Y5RmBvRjlGYm9GZG9GZm9GaG9GW3AtRmhuNigtRiM2JS1GXW82JVE3OC4yNTg5MjQwMjA4MTI5NTAwMDAwMEYnRmBvRjlGYG9GOUZib0Zkb0Zmb0Zob0ZbcC1GaG42KC1GIzYlLUZdbzYlUTc2LjQ3MDQzMTUzMTMxNzM5MDAwMDAwRidGYG9GOUZgb0Y5RmJvRmRvRmZvRmhvRltwLUZobjYoLUYjNiUtRl1vNiVRODEwLjkzNjYzODkyOTc0MDYwMDAwMDAwRidGYG9GOUZgb0Y5RmJvRmRvRmZvRmhvRltwLUZobjYoLUYjNiUtRl1vNiVRNzUuMjQ0NzE1NTk4NzUyMDcwMDAwMDBGJ0Zgb0Y5RmBvRjlGYm9GZG9GZm9GaG9GW3AtRmhuNigtRiM2JS1GXW82JVE3NC41NzQyMjUzNzI3NzMyMzAwMDAwMEYnRmBvRjlGYG9GOUZib0Zkb0Zmb0Zob0ZbcC1GaG42KC1GIzYlLUZdbzYlUTc2LjUzMTM1NzQ3MDIzNTE5MDAwMDAwRidGYG9GOUZgb0Y5RmJvRmRvRmZvRmhvRltwLUZobjYoLUYjNiUtRl1vNiVRNzIuNTM3MDY2MjE0Njg1MzgwMDAwMDBGJ0Zgb0Y5RmBvRjlGYm9GZG9GZm9GaG9GW3BGYm9GZG9GZm8tRmVuNmZvRlt4RmdmbUZcZW9GamJxRmFgc0ZhXXVGaml2RlxmeEZnYXpGW11cbEZoZ11sRl5iX2xGXVxhbEZlZWJsRmZeZGxGYGdlbEZjX2dsRl9naGxGZF5qbC1GaG42KC1GIzYlLUZdbzYlUTgxNi40MTU3MjYwNzI3NTg3MDAwMDAwMEYnRmBvRjlGYG9GOUZib0Zkb0Zmb0Zob0ZbcC1GaG42KC1GIzYlLUZdbzYlUTgxNi41MjYxMDQ2NTQ4ODIyMDAwMDAwMEYnRmBvRjlGYG9GOUZib0Zkb0Zmb0Zob0ZbcC1GaG42KC1GIzYlLUZdbzYlUTgxOC41OTI0NjU5NDY0ODM1MDAwMDAwMEYnRmBvRjlGYG9GOUZib0Zkb0Zmb0Zob0ZbcC1GaG42KC1GIzYlLUZdbzYlUTgxMS4yNDMzODAwMDg0NDk3MDAwMDAwMEYnRmBvRjlGYG9GOUZib0Zkb0Zmb0Zob0ZbcC1GaG42KC1GIzYlLUZdbzYlUTgxMS4zNDE3OTY0MTkzNzE1MDAwMDAwMEYnRmBvRjlGYG9GOUZib0Zkb0Zmb0Zob0ZbcC1GaG42KC1GIzYlLUZdbzYlUTc2LjY5MjY4ODE0MjU0NDAzMDAwMDAwRidGYG9GOUZgb0Y5RmJvRmRvRmZvRmhvRltwLUZobjYoLUYjNiUtRl1vNiVRNzUuMzc4MzA3MTI5NDUyNTMwMDAwMDBGJ0Zgb0Y5RmBvRjlGYm9GZG9GZm9GaG9GW3AtRmhuNigtRiM2JS1GXW82JVE3MC4zMjA3NTU4MjIzODc5OTEwMDAwMEYnRmBvRjlGYG9GOUZib0Zkb0Zmb0Zob0ZbcC1GaG42KC1GIzYlLUZdbzYlUTgxMC40MDAwMDkxMDEwNzc4MDAwMDAwMEYnRmBvRjlGYG9GOUZib0Zkb0Zmb0Zob0ZbcC1GaG42KC1GIzYlLUZdbzYlUTc5LjU5MTc5NTAwMDUyNjgyMDAwMDAwRidGYG9GOUZgb0Y5RmJvRmRvRmZvRmhvRltwLUZobjYoLUYjNiUtRl1vNiVRODE1LjAwMTYxNTM1MTQxMTUwMDAwMDAwRidGYG9GOUZgb0Y5RmJvRmRvRmZvRmhvRltwLUZobjYoLUYjNiUtRl1vNiVRODE2LjY2NTIyNzEyOTM5MTkwMDAwMDAwRidGYG9GOUZgb0Y5RmJvRmRvRmZvRmhvRltwLUZobjYoLUYjNiUtRl1vNiVRODExLjAzMzM4MjE0MTY2MDkwMDAwMDAwRidGYG9GOUZgb0Y5RmJvRmRvRmZvRmhvRltwLUZobjYoLUYjNiUtRl1vNiVRNzkuMjI1NTU0MDg4MjMzMzAwMDAwMDBGJ0Zgb0Y5RmBvRjlGYm9GZG9GZm9GaG9GW3AtRmhuNigtRiM2JS1GXW82JVE4MTguMDA3NzMzNjc1MjI2NzAwMDAwMDBGJ0Zgb0Y5RmBvRjlGYm9GZG9GZm9GaG9GW3AtRmhuNigtRiM2JS1GXW82JVE4MTYuMDc5Nzk0MTY4NDUwMTAwMDAwMDBGJ0Zgb0Y5RmBvRjlGYm9GZG9GZm9GaG9GW3AtRmhuNigtRiM2JS1GXW82JVE4MTQuOTUyMzI3Nzc1ODAwMjAwMDAwMDBGJ0Zgb0Y5RmBvRjlGYm9GZG9GZm9GaG9GW3AtRmhuNigtRiM2JS1GXW82JVE3OC44MzI1MTg0ODg2MzE0MTAwMDAwMEYnRmBvRjlGYG9GOUZib0Zkb0Zmb0Zob0ZbcC1GaG42KC1GIzYlLUZdbzYlUTc1LjYxOTUzNTMyNjg1NTkwMDAwMDAwRidGYG9GOUZgb0Y5RmJvRmRvRmZvRmhvRltwLUZobjYoLUYjNiUtRl1vNiVRODEzLjE5NTU5MjUxNjMzMDcwMDAwMDAwRidGYG9GOUZgb0Y5RmJvRmRvRmZvRmhvRltwLUZobjYoLUYjNiUtRl1vNiVRODEyLjA4NzU1NTc5NzMzOTYwMDAwMDAwRidGYG9GOUZgb0Y5RmJvRmRvRmZvRmhvRltwLUZobjYoLUYjNiUtRl1vNiVRODEwLjc3OTcwNzUzOTU1NDcwMDAwMDAwRidGYG9GOUZgb0Y5RmJvRmRvRmZvRmhvRltwLUZobjYoLUYjNiUtRl1vNiVRODE3LjM1ODQyMDk3MjEyODkwMDAwMDAwRidGYG9GOUZgb0Y5RmJvRmRvRmZvRmhvRltwLUZobjYoLUYjNiUtRl1vNiVRNzQuNjE5MjYyMjkxMTU3MjUwMDAwMDBGJ0Zgb0Y5RmBvRjlGYm9GZG9GZm9GaG9GW3AtRmhuNigtRiM2JS1GXW82JVE3Ny4wNTkzNTQzOTA1NjcwMDAwMDAwMEYnRmBvRjlGYG9GOUZib0Zkb0Zmb0Zob0ZbcC1GaG42KC1GIzYlLUZdbzYlUTgxMS40MDExNzA1NTQzMTk2MDAwMDAwMEYnRmBvRjlGYG9GOUZib0Zkb0Zmb0Zob0ZbcC1GaG42KC1GIzYlLUZdbzYlUTc2LjI0MjM0MDUyOTIzNzc0MDAwMDAwRidGYG9GOUZgb0Y5RmJvRmRvRmZvRmhvRltwLUZobjYoLUYjNiUtRl1vNiVRODEyLjEyOTM2MTQxMTY1MjIwMDAwMDAwRidGYG9GOUZgb0Y5RmJvRmRvRmZvRmhvRltwLUZobjYoLUYjNiUtRl1vNiVRNzIuMjY2NjkwODEwMDI2NzAwMDAwMDBGJ0Zgb0Y5RmBvRjlGYm9GZG9GZm9GaG9GW3AtRmhuNigtRiM2JS1GXW82JVE3Ny4xMzY3ODQ1MzU2MTc0NjAwMDAwMEYnRmBvRjlGYG9GOUZib0Zkb0Zmb0Zob0ZbcC1GaG42KC1GIzYlLUZdbzYlUTc2Ljc1NzU1NTY1NTY1Njc4MDAwMDAwRidGYG9GOUZgb0Y5RmJvRmRvRmZvRmhvRltwLUZobjYoLUYjNiUtRl1vNiVRNzEuOTg0MzMzNjIzMTA1NzkwMDAwMDBGJ0Zgb0Y5RmBvRjlGYm9GZG9GZm9GaG9GW3AtRmhuNigtRiM2JS1GXW82JVE4MTEuNjY0MDU5MjY4MjI4NjAwMDAwMDBGJ0Zgb0Y5RmBvRjlGYm9GZG9GZm9GaG9GW3AtRmhuNigtRiM2JS1GXW82JVE4MTUuMTg1MDQ1NDM3MjQzNzAwMDAwMDBGJ0Zgb0Y5RmBvRjlGYm9GZG9GZm9GaG9GW3AtRmhuNigtRiM2JS1GXW82JVE3Ni4xMzk4MDI0MDU0NDg1MDAwMDAwMEYnRmBvRjlGYG9GOUZib0Zkb0Zmb0Zob0ZbcC1GaG42KC1GIzYlLUZdbzYlUTc4LjU0MDgxOTkwNDA2MzcyMDAwMDAwRidGYG9GOUZgb0Y5RmJvRmRvRmZvRmhvRltwLUZobjYoLUYjNiUtRl1vNiVRODExLjM1NTc0NzY1NDE2MTEwMDAwMDAwRidGYG9GOUZgb0Y5RmJvRmRvRmZvRmhvRltwLUZobjYoLUYjNiUtRl1vNiVRODExLjM5ODQ3MDE4MzcyMDkwMDAwMDAwRidGYG9GOUZgb0Y5RmJvRmRvRmZvRmhvRltwLUZobjYoLUYjNiUtRl1vNiVRODE2LjgxNDc1MDY2MjEyMDIwMDAwMDAwRidGYG9GOUZgb0Y5RmJvRmRvRmZvRmhvRltwLUZobjYoLUYjNiUtRl1vNiVRNzQuNjM3NDcwNjQyOTkyMzkwMDAwMDBGJ0Zgb0Y5RmBvRjlGYm9GZG9GZm9GaG9GW3AtRmhuNigtRiM2JS1GXW82JVE4MTMuMjEyODYxMzgwODg4NTAwMDAwMDBGJ0Zgb0Y5RmBvRjlGYm9GZG9GZm9GaG9GW3AtRmhuNigtRiM2JS1GXW82JVE3Ni4wODkwMTgzNDQ5MjA1NjAwMDAwMEYnRmBvRjlGYG9GOUZib0Zkb0Zmb0Zob0ZbcC1GaG42KC1GIzYlLUZdbzYlUTgxMC4yNDM3NzM5MjEzNzE1MDAwMDAwMEYnRmBvRjlGYG9GOUZib0Zkb0Zmb0Zob0ZbcC1GaG42KC1GIzYlLUZdbzYlUTgxMS4yNDcyMzM2MzQ2MDAxMDAwMDAwMEYnRmBvRjlGYG9GOUZib0Zkb0Zmb0Zob0ZbcC1GaG42KC1GIzYlLUZdbzYlUTczLjYyNDk0MTY1MDU0ODA1MDAwMDAwRidGYG9GOUZgb0Y5RmJvRmRvRmZvRmhvRltwLUZobjYoLUYjNiUtRl1vNiVRNzguNjI5NDg1ODkyNTkxNDMwMDAwMDBGJ0Zgb0Y5RmBvRjlGYm9GZG9GZm9GaG9GW3AtRmhuNigtRiM2JS1GXW82JVE3Ni40NDg5MTc1NzEzMTA0MjAwMDAwMEYnRmBvRjlGYG9GOUZib0Zkb0Zmb0Zob0ZbcC1GaG42KC1GIzYlLUZdbzYlUTgxMi4yMzc4NjYzMDQyNjgzMDAwMDAwMEYnRmBvRjlGYG9GOUZib0Zkb0Zmb0Zob0ZbcC1GaG42KC1GIzYlLUZdbzYlUTc2LjA3MDM1NDU2Mzg3NDc0MDAwMDAwRidGYG9GOUZgb0Y5RmJvRmRvRmZvRmhvRltwLUZobjYoLUYjNiUtRl1vNiVRNzMuODkwMjk3MjE3MzYyNjQwMDAwMDBGJ0Zgb0Y5RmBvRjlGYm9GZG9GZm9GaG9GW3AtRmhuNigtRiM2JS1GXW82JVE3Ny40MjY4Mjc0NzMxMzc4NDAwMDAwMEYnRmBvRjlGYG9GOUZib0Zkb0Zmb0Zob0ZbcC1GaG42KC1GIzYlLUZdbzYlUTcyLjYwMDU3NDI0Mjk3MzcwMDAwMDAwRidGYG9GOUZgb0Y5RmJvRmRvRmZvRmhvRltwRmJvRmRvRmZvLUZlbjZmb0ZieEZeZ21GY2VvRmFjcUZoYHNGaF11RmFqdkZjZnhGXmJ6RmJdXGxGX2hdbEZlYl9sRmRcYWxGXGZibEZdX2RsRmdnZWxGal9nbEZmZ2hsRltfamxGaWVbbS1GaG42KC1GIzYlLUZdbzYlUTgxNi45MzI0NzEzMzc5NTMxMDAwMDAwMEYnRmBvRjlGYG9GOUZib0Zkb0Zmb0Zob0ZbcC1GaG42KC1GIzYlLUZdbzYlUTgxOC42MTkwMDg0NTQxNTYyMDAwMDAwMEYnRmBvRjlGYG9GOUZib0Zkb0Zmb0Zob0ZbcC1GaG42KC1GIzYlLUZdbzYlUTgxMS4zMDMzNTkwNDQ5MDcyMDAwMDAwMEYnRmBvRjlGYG9GOUZib0Zkb0Zmb0Zob0ZbcC1GaG42KC1GIzYlLUZdbzYlUTgxMS4zOTE1MzYxNzgyMDAyMDAwMDAwMEYnRmBvRjlGYG9GOUZib0Zkb0Zmb0Zob0ZbcC1GaG42KC1GIzYlLUZdbzYlUTc2LjY2NzkzNDY1NjExMTExMDAwMDAwRidGYG9GOUZgb0Y5RmJvRmRvRmZvRmhvRltwLUZobjYoLUYjNiUtRl1vNiVRNzUuMjg2NDUxNjQyNTE4NzkwMDAwMDBGJ0Zgb0Y5RmBvRjlGYm9GZG9GZm9GaG9GW3AtRmhuNigtRiM2JS1GXW82JVE3MC4zMDM0MDIzNTMxODU0MDgwMDAwMEYnRmBvRjlGYG9GOUZib0Zkb0Zmb0Zob0ZbcC1GaG42KC1GIzYlLUZdbzYlUTgxMC42OTkxMzc4OTUwMTgwMDAwMDAwMEYnRmBvRjlGYG9GOUZib0Zkb0Zmb0Zob0ZbcC1GaG42KC1GIzYlLUZdbzYlUTc5LjY5OTI4Mzg2MjA4MjM2MDAwMDAwRidGYG9GOUZgb0Y5RmJvRmRvRmZvRmhvRltwLUZobjYoLUYjNiUtRl1vNiVRODE1LjE4NjE2MDE5Mzk2MjcwMDAwMDAwRidGYG9GOUZgb0Y5RmJvRmRvRmZvRmhvRltwLUZobjYoLUYjNiUtRl1vNiVRODE3LjA2MjA3MzQxMTUyMDIwMDAwMDAwRidGYG9GOUZgb0Y5RmJvRmRvRmZvRmhvRltwLUZobjYoLUYjNiUtRl1vNiVRODExLjA3ODcwNzk1Nzk1OTUwMDAwMDAwRidGYG9GOUZgb0Y5RmJvRmRvRmZvRmhvRltwLUZobjYoLUYjNiUtRl1vNiVRNzkuNTQ4MzAzMTAwMTg4ODIwMDAwMDBGJ0Zgb0Y5RmBvRjlGYm9GZG9GZm9GaG9GW3AtRmhuNigtRiM2JS1GXW82JVE4MTguNDMyNDkyMjYyMjA5MzAwMDAwMDBGJ0Zgb0Y5RmBvRjlGYm9GZG9GZm9GaG9GW3AtRmhuNigtRiM2JS1GXW82JVE4MTYuMzM1OTY3OTE4MjQ5OTAwMDAwMDBGJ0Zgb0Y5RmBvRjlGYm9GZG9GZm9GaG9GW3AtRmhuNigtRiM2JS1GXW82JVE4MTUuMDgzNDU5MjQ4MDM4MTAwMDAwMDBGJ0Zgb0Y5RmBvRjlGYm9GZG9GZm9GaG9GW3AtRmhuNigtRiM2JS1GXW82JVE3OC44MDg5ODU4OTkxMDE5MTAwMDAwMEYnRmBvRjlGYG9GOUZib0Zkb0Zmb0Zob0ZbcC1GaG42KC1GIzYlLUZdbzYlUTc1LjkzMDU3NTI2NzA2Njk4MDAwMDAwRidGYG9GOUZgb0Y5RmJvRmRvRmZvRmhvRltwLUZobjYoLUYjNiUtRl1vNiVRODEzLjYwNzIyOTQyODU4NTkwMDAwMDAwRidGYG9GOUZgb0Y5RmJvRmRvRmZvRmhvRltwLUZobjYoLUYjNiUtRl1vNiVRODEyLjE0ODA3MDIxNzY5NjQwMDAwMDAwRidGYG9GOUZgb0Y5RmJvRmRvRmZvRmhvRltwLUZobjYoLUYjNiUtRl1vNiVRODEwLjk5NTU1Njg0NDI1MDgwMDAwMDAwRidGYG9GOUZgb0Y5RmJvRmRvRmZvRmhvRltwLUZobjYoLUYjNiUtRl1vNiVRODE3LjM3NDQ2ODQ2MDM1MTQwMDAwMDAwRidGYG9GOUZgb0Y5RmJvRmRvRmZvRmhvRltwLUZobjYoLUYjNiUtRl1vNiVRNzQuNjg5NDQyMzkwNDQyNDAwMDAwMDBGJ0Zgb0Y5RmBvRjlGYm9GZG9GZm9GaG9GW3AtRmhuNigtRiM2JS1GXW82JVE3Ny40MzMxMjA5NzE2MjMwNjAwMDAwMEYnRmBvRjlGYG9GOUZib0Zkb0Zmb0Zob0ZbcC1GaG42KC1GIzYlLUZdbzYlUTgxMS4yNjk0MzI3NTU1Njk0MDAwMDAwMEYnRmBvRjlGYG9GOUZib0Zkb0Zmb0Zob0ZbcC1GaG42KC1GIzYlLUZdbzYlUTc2LjE5Mzk1NTA3Njc3ODkwMDAwMDAwRidGYG9GOUZgb0Y5RmJvRmRvRmZvRmhvRltwLUZobjYoLUYjNiUtRl1vNiVRODEyLjI4NDY3MzE4MjU2NTAwMDAwMDAwRidGYG9GOUZgb0Y5RmJvRmRvRmZvRmhvRltwLUZobjYoLUYjNiUtRl1vNiVRNzIuODY4NDI3MTE1OTQ5NjcwMDAwMDBGJ0Zgb0Y5RmBvRjlGYm9GZG9GZm9GaG9GW3AtRmhuNigtRiM2JS1GXW82JVE3Ny4wMjM4MjMwOTA2OTA5NTAwMDAwMEYnRmBvRjlGYG9GOUZib0Zkb0Zmb0Zob0ZbcC1GaG42KC1GIzYlLUZdbzYlUTc2LjgzNzg2MDAzNjA0NTg0MDAwMDAwRidGYG9GOUZgb0Y5RmJvRmRvRmZvRmhvRltwLUZobjYoLUYjNiUtRl1vNiVRNzIuMDQxODE2MTc4MDk3NDcwMDAwMDBGJ0Zgb0Y5RmBvRjlGYm9GZG9GZm9GaG9GW3AtRmhuNigtRiM2JS1GXW82JVE4MTEuOTE0OTI5MjgxNTkxNTAwMDAwMDBGJ0Zgb0Y5RmBvRjlGYm9GZG9GZm9GaG9GW3AtRmhuNigtRiM2JS1GXW82JVE4MTUuMjI4MDA4NTAyODYwOTAwMDAwMDBGJ0Zgb0Y5RmBvRjlGYm9GZG9GZm9GaG9GW3AtRmhuNigtRiM2JS1GXW82JVE3Ni43MTM5MTA2Nzg4ODg4MTAwMDAwMEYnRmBvRjlGYG9GOUZib0Zkb0Zmb0Zob0ZbcC1GaG42KC1GIzYlLUZdbzYlUTc4LjkxNjE3OTMyOTAxNDQ5MDAwMDAwRidGYG9GOUZgb0Y5RmJvRmRvRmZvRmhvRltwLUZobjYoLUYjNiUtRl1vNiVRODExLjU4MTYxMjA2MDI5OTcwMDAwMDAwRidGYG9GOUZgb0Y5RmJvRmRvRmZvRmhvRltwLUZobjYoLUYjNiUtRl1vNiVRODExLjUyNzkzMTgyMTM4ODAwMDAwMDAwRidGYG9GOUZgb0Y5RmJvRmRvRmZvRmhvRltwLUZobjYoLUYjNiUtRl1vNiVRODE3LjA4MTgzMTIwMjk3MzkwMDAwMDAwRidGYG9GOUZgb0Y5RmJvRmRvRmZvRmhvRltwLUZobjYoLUYjNiUtRl1vNiVRNzUuMjg1MzEyNTQyNzM2NzMwMDAwMDBGJ0Zgb0Y5RmBvRjlGYm9GZG9GZm9GaG9GW3AtRmhuNigtRiM2JS1GXW82JVE4MTMuNjY4OTgxNzE0ODYyNTAwMDAwMDBGJ0Zgb0Y5RmBvRjlGYm9GZG9GZm9GaG9GW3AtRmhuNigtRiM2JS1GXW82JVE3Ni4zMTUwNDI4Mjg3NTUxMDAwMDAwMEYnRmBvRjlGYG9GOUZib0Zkb0Zmb0Zob0ZbcC1GaG42KC1GIzYlLUZdbzYlUTgxMC4zODQ1NTc3OTAwMDY0MDAwMDAwMEYnRmBvRjlGYG9GOUZib0Zkb0Zmb0Zob0ZbcC1GaG42KC1GIzYlLUZdbzYlUTgxMS4yMzE0MTY1ODg5MDU2MDAwMDAwMEYnRmBvRjlGYG9GOUZib0Zkb0Zmb0Zob0ZbcC1GaG42KC1GIzYlLUZdbzYlUTc0LjU1MjgyNjg0MTc5MjgzMDAwMDAwRidGYG9GOUZgb0Y5RmJvRmRvRmZvRmhvRltwLUZobjYoLUYjNiUtRl1vNiVRNzguOTQ3NDgxNjc5NDE5NjAwMDAwMDBGJ0Zgb0Y5RmBvRjlGYm9GZG9GZm9GaG9GW3AtRmhuNigtRiM2JS1GXW82JVE3Ni42NDQ5NDM0ODQ1MjMyODAwMDAwMEYnRmBvRjlGYG9GOUZib0Zkb0Zmb0Zob0ZbcC1GaG42KC1GIzYlLUZdbzYlUTgxMi4yNzI1MjI1Mjg2ODM3MDAwMDAwMEYnRmBvRjlGYG9GOUZib0Zkb0Zmb0Zob0ZbcC1GaG42KC1GIzYlLUZdbzYlUTc1Ljk3MjIxODg3NDk0NTA2MDAwMDAwRidGYG9GOUZgb0Y5RmJvRmRvRmZvRmhvRltwLUZobjYoLUYjNiUtRl1vNiVRNzQuNTUxNzExNDA3OTY0NzgwMDAwMDBGJ0Zgb0Y5RmBvRjlGYm9GZG9GZm9GaG9GW3AtRmhuNigtRiM2JS1GXW82JVE3Ny4zODIwNzc2OTcwMTY5NzAwMDAwMEYnRmBvRjlGYG9GOUZib0Zkb0Zmb0Zob0ZbcC1GaG42KC1GIzYlLUZdbzYlUTcyLjY4MTExNDY1MDQ3NzYzMDAwMDAwRidGYG9GOUZgb0Y5RmJvRmRvRmZvRmhvRltwRmJvRmRvRmZvLUZlbjZmb0ZpeEZlZ21GamVvRmhjcUZfYXNGX151RmhqdkZqZnhGZWJ6RmldXGxGZmhdbEZcY19sRltdYWxGY2ZibEZkX2RsRl5oZWxGYWBnbEZdaGhsRmJfamxGYGZbbUZnXF1tLUZobjYoLUYjNiUtRl1vNiVRODIxLjI2MjkzMzgwNjc2NjUwMDAwMDAwRidGYG9GOUZgb0Y5RmJvRmRvRmZvRmhvRltwLUZobjYoLUYjNiUtRl1vNiVRODEyLjY5MTEwOTQ0OTEwNzUwMDAwMDAwRidGYG9GOUZgb0Y5RmJvRmRvRmZvRmhvRltwLUZobjYoLUYjNiUtRl1vNiVRODEyLjkwNjYxNDgyMzE1MjEwMDAwMDAwRidGYG9GOUZgb0Y5RmJvRmRvRmZvRmhvRltwLUZobjYoLUYjNiUtRl1vNiVRNzcuNTU4MDIzMTQ5MjY4ODUwMDAwMDBGJ0Zgb0Y5RmBvRjlGYm9GZG9GZm9GaG9GW3AtRmhuNigtRiM2JS1GXW82JVE3Ni4xNDQwOTY2NDU0MTI0NDAwMDAwMEYnRmBvRjlGYG9GOUZib0Zkb0Zmb0Zob0ZbcC1GaG42KC1GIzYlLUZdbzYlUTcwLjM3NTQ2OTM5MzkwMjgyMzAwMDAwRidGYG9GOUZgb0Y5RmJvRmRvRmZvRmhvRltwLUZobjYoLUYjNiUtRl1vNiVRODExLjc3NjcyMTU3ODYyNDcwMDAwMDAwRidGYG9GOUZgb0Y5RmJvRmRvRmZvRmhvRltwLUZobjYoLUYjNiUtRl1vNiVRODEwLjc4NzUyNTI2NTUyNDkwMDAwMDAwRidGYG9GOUZgb0Y5RmJvRmRvRmZvRmhvRltwLUZobjYoLUYjNiUtRl1vNiVRODE3LjEyNzIyMDE2MzM1NDcwMDAwMDAwRidGYG9GOUZgb0Y5RmJvRmRvRmZvRmhvRltwLUZobjYoLUYjNiUtRl1vNiVRODE4LjcwMjk3NzcxNTI4MDYwMDAwMDAwRidGYG9GOUZgb0Y5RmJvRmRvRmZvRmhvRltwLUZobjYoLUYjNiUtRl1vNiVRODEyLjM4OTA4Nzg0MjYzODUwMDAwMDAwRidGYG9GOUZgb0Y5RmJvRmRvRmZvRmhvRltwLUZobjYoLUYjNiUtRl1vNiVRODEwLjQyNzA0MzY3MTE4MjMwMDAwMDAwRidGYG9GOUZgb0Y5RmJvRmRvRmZvRmhvRltwLUZobjYoLUYjNiUtRl1vNiVRODIwLjU4MjMxMTQ3ODIxMzkwMDAwMDAwRidGYG9GOUZgb0Y5RmJvRmRvRmZvRmhvRltwLUZobjYoLUYjNiUtRl1vNiVRODE4LjIxNzU5OTM0NjIwOTEwMDAwMDAwRidGYG9GOUZgb0Y5RmJvRmRvRmZvRmhvRltwLUZobjYoLUYjNiUtRl1vNiVRODE2Ljk2MjU2MjMzNjQ5NzIwMDAwMDAwRidGYG9GOUZgb0Y5RmJvRmRvRmZvRmhvRltwLUZobjYoLUYjNiUtRl1vNiVRODEwLjA2Mjg0NDkyNjM4ODYwMDAwMDAwRidGYG9GOUZgb0Y5RmJvRmRvRmZvRmhvRltwLUZobjYoLUYjNiUtRl1vNiVRNzYuMjU5MDc4MjQxMTA2NTQwMDAwMDBGJ0Zgb0Y5RmBvRjlGYm9GZG9GZm9GaG9GW3AtRmhuNigtRiM2JS1GXW82JVE4MTQuOTUzMjkyMzU0OTA1OTAwMDAwMDBGJ0Zgb0Y5RmBvRjlGYm9GZG9GZm9GaG9GW3AtRmhuNigtRiM2JS1GXW82JVE4MTMuNzQ1MjY5ODM2Nzk4NDAwMDAwMDBGJ0Zgb0Y5RmBvRjlGYm9GZG9GZm9GaG9GW3AtRmhuNigtRiM2JS1GXW82JVE4MTIuMTM3MjU0ODU5MzU5NzAwMDAwMDBGJ0Zgb0Y5RmBvRjlGYm9GZG9GZm9GaG9GW3AtRmhuNigtRiM2JS1GXW82JVE4MTkuODM1NjMyMTc1NDIwODAwMDAwMDBGJ0Zgb0Y5RmBvRjlGYm9GZG9GZm9GaG9GW3AtRmhuNigtRiM2JS1GXW82JVE3NS4xNTY2OTY4ODI0NTExMDAwMDAwMEYnRmBvRjlGYG9GOUZib0Zkb0Zmb0Zob0ZbcC1GaG42KC1GIzYlLUZdbzYlUTc3Ljk0ODQ2Mjc3MjQ0MDQ0MDAwMDAwRidGYG9GOUZgb0Y5RmJvRmRvRmZvRmhvRltwLUZobjYoLUYjNiUtRl1vNiVRODEzLjA1MDQ0NzQ0NTE0ODMwMDAwMDAwRidGYG9GOUZgb0Y5RmJvRmRvRmZvRmhvRltwLUZobjYoLUYjNiUtRl1vNiVRNzcuMDUxMDEyMTc1NDk3OTUwMDAwMDBGJ0Zgb0Y5RmBvRjlGYm9GZG9GZm9GaG9GW3AtRmhuNigtRiM2JS1GXW82JVE4MTMuNzY1MTkwNDQ1Mzg0NjAwMDAwMDBGJ0Zgb0Y5RmBvRjlGYm9GZG9GZm9GaG9GW3AtRmhuNigtRiM2JS1GXW82JVE3Mi4zODEzMTkxNzA0MjYzMzAwMDAwMEYnRmBvRjlGYG9GOUZib0Zkb0Zmb0Zob0ZbcC1GaG42KC1GIzYlLUZdbzYlUTc4LjE4NDkyMzU5ODE0ODAzMDAwMDAwRidGYG9GOUZgb0Y5RmJvRmRvRmZvRmhvRltwLUZobjYoLUYjNiUtRl1vNiVRNzcuNjYyMjExMjU4NjU4MDUwMDAwMDBGJ0Zgb0Y5RmBvRjlGYm9GZG9GZm9GaG9GW3AtRmhuNigtRiM2JS1GXW82JVE3Mi4yMjA4NzY0MDAwOTg4NjAwMDAwMEYnRmBvRjlGYG9GOUZib0Zkb0Zmb0Zob0ZbcC1GaG42KC1GIzYlLUZdbzYlUTgxMy4yMTgyNjU1NTMxNjk3MDAwMDAwMEYnRmBvRjlGYG9GOUZib0Zkb0Zmb0Zob0ZbcC1GaG42KC1GIzYlLUZdbzYlUTgxNy4yMTU2Mjg4NjYxNTYzMDAwMDAwMEYnRmBvRjlGYG9GOUZib0Zkb0Zmb0Zob0ZbcC1GaG42KC1GIzYlLUZdbzYlUTc2LjgxNTY2NzUxNTMyNTUxMDAwMDAwRidGYG9GOUZgb0Y5RmJvRmRvRmZvRmhvRltwLUZobjYoLUYjNiUtRl1vNiVRNzkuNTczNjA0MDA4OTgwMTcwMDAwMDBGJ0Zgb0Y5RmBvRjlGYm9GZG9GZm9GaG9GW3AtRmhuNigtRiM2JS1GXW82JVE4MTIuODY1OTU3MzQxMjI5MTAwMDAwMDBGJ0Zgb0Y5RmBvRjlGYm9GZG9GZm9GaG9GW3AtRmhuNigtRiM2JS1GXW82JVE4MTIuOTM1MTIzOTc1NDk5OTAwMDAwMDBGJ0Zgb0Y5RmBvRjlGYm9GZG9GZm9GaG9GW3AtRmhuNigtRiM2JS1GXW82JVE4MTkuMDkxNzgyMDU3MDE0MDAwMDAwMDBGJ0Zgb0Y5RmBvRjlGYm9GZG9GZm9GaG9GW3AtRmhuNigtRiM2JS1GXW82JVE3NS4wNjQ0MTE0MDQ2NzY5MTAwMDAwMEYnRmBvRjlGYG9GOUZib0Zkb0Zmb0Zob0ZbcC1GaG42KC1GIzYlLUZdbzYlUTgxNC44NDE2MjQwMDU0MTQxMDAwMDAwMEYnRmBvRjlGYG9GOUZib0Zkb0Zmb0Zob0ZbcC1GaG42KC1GIzYlLUZdbzYlUTc2Ljg0MDQ5MjU4MjA0MDAyMDAwMDAwRidGYG9GOUZgb0Y5RmJvRmRvRmZvRmhvRltwLUZobjYoLUYjNiUtRl1vNiVRODExLjU3MDI1NTIxNzEyNzQwMDAwMDAwRidGYG9GOUZgb0Y5RmJvRmRvRmZvRmhvRltwLUZobjYoLUYjNiUtRl1vNiVRODEyLjgxMzcxOTczODk1NTQwMDAwMDAwRidGYG9GOUZgb0Y5RmJvRmRvRmZvRmhvRltwLUZobjYoLUYjNiUtRl1vNiVRNzMuOTEzODE2ODQxNTY0MTYwMDAwMDBGJ0Zgb0Y5RmBvRjlGYm9GZG9GZm9GaG9GW3AtRmhuNigtRiM2JS1GXW82JVE3OS42MTk5OTc1NTQ4MDY0NDAwMDAwMEYnRmBvRjlGYG9GOUZib0Zkb0Zmb0Zob0ZbcC1GaG42KC1GIzYlLUZdbzYlUTc3LjEyODE4OTc4ODQ3NTYyMDAwMDAwRidGYG9GOUZgb0Y5RmJvRmRvRmZvRmhvRltwLUZobjYoLUYjNiUtRl1vNiVRODEzLjg1NTYwNTY5MDgwMjQwMDAwMDAwRidGYG9GOUZgb0Y5RmJvRmRvRmZvRmhvRltwLUZobjYoLUYjNiUtRl1vNiVRNzYuOTE3ODUwODgxMDc4MDgwMDAwMDBGJ0Zgb0Y5RmBvRjlGYm9GZG9GZm9GaG9GW3AtRmhuNigtRiM2JS1GXW82JVE3NC4xNjc2ODIxNjQwNDI1NDAwMDAwMEYnRmBvRjlGYG9GOUZib0Zkb0Zmb0Zob0ZbcC1GaG42KC1GIzYlLUZdbzYlUTc4LjUwMDY2NjYxNTE4NzE4MDAwMDAwRidGYG9GOUZgb0Y5RmJvRmRvRmZvRmhvRltwLUZobjYoLUYjNiUtRl1vNiVRNzIuOTE2MjY5MzMyMTY5NjcwMDAwMDBGJ0Zgb0Y5RmBvRjlGYm9GZG9GZm9GaG9GW3BGYm9GZG9GZm8tRmVuNmZvRmB5RlxobUZhZm9GX2RxRmZhc0ZmXnVGX1t3RmFneEZcY3pGYF5cbEZdaV1sRmNjX2xGYl1hbEZqZmJsRltgZGxGZWhlbEZoYGdsRmRoaGxGaV9qbEZnZlttRl5dXW1GXmNebS1GaG42KC1GIzYlLUZdbzYlUTc3Ljg2OTQ2NDg1MjU4MjAyMDAwMDAwRidGYG9GOUZgb0Y5RmJvRmRvRmZvRmhvRltwLUZobjYoLUYjNiUtRl1vNiVRNzcuODQwNjI4NTA5OTcwNjIwMDAwMDBGJ0Zgb0Y5RmBvRjlGYm9GZG9GZm9GaG9GW3AtRmhuNigtRiM2JS1GXW82JVE3NC43NTkwOTYzNDI0OTEzNTAwMDAwMEYnRmBvRjlGYG9GOUZib0Zkb0Zmb0Zob0ZbcC1GaG42KC1GIzYlLUZdbzYlUTczLjczNDQxMzEwMzQ3MzI1MDAwMDAwRidGYG9GOUZgb0Y5RmJvRmRvRmZvRmhvRltwLUZobjYoLUYjNiUtRl1vNiVRNzAuMjMxNTA0MDUzOTI2Njg3MDAwMDBGJ0Zgb0Y5RmBvRjlGYm9GZG9GZm9GaG9GW3AtRmhuNigtRiM2JS1GXW82JVE3Ny4wMzY2MDA0MDI5OTIxMDAwMDAwMEYnRmBvRjlGYG9GOUZib0Zkb0Zmb0Zob0ZbcC1GaG42KC1GIzYlLUZdbzYlUTc2LjcyOTcyMDI1OTExOTYzMDAwMDAwRidGYG9GOUZgb0Y5RmJvRmRvRmZvRmhvRltwLUZobjYoLUYjNiUtRl1vNiVRODEwLjIzNTE0MjI2MTE5MjMwMDAwMDAwRidGYG9GOUZgb0Y5RmJvRmRvRmZvRmhvRltwLUZobjYoLUYjNiUtRl1vNiVRODExLjMyOTE1MjYyOTYxOTIwMDAwMDAwRidGYG9GOUZgb0Y5RmJvRmRvRmZvRmhvRltwLUZobjYoLUYjNiUtRl1vNiVRNzcuNTI5Nzc2NjE5MTI2ODQwMDAwMDBGJ0Zgb0Y5RmBvRjlGYm9GZG9GZm9GaG9GW3AtRmhuNigtRiM2JS1GXW82JVE3Ni4yMzg1NTA0OTQxODQ3MzAwMDAwMEYnRmBvRjlGYG9GOUZib0Zkb0Zmb0Zob0ZbcC1GaG42KC1GIzYlLUZdbzYlUTgxMi4xOTA2OTk2NjIxMjI3MDAwMDAwMEYnRmBvRjlGYG9GOUZib0Zkb0Zmb0Zob0ZbcC1GaG42KC1GIzYlLUZdbzYlUTgxMC45OTgwNTA5NTM2MjMzMDAwMDAwMEYnRmBvRjlGYG9GOUZib0Zkb0Zmb0Zob0ZbcC1GaG42KC1GIzYlLUZdbzYlUTgxMC4yNDMyNTA2MzU4Mzc3MDAwMDAwMEYnRmBvRjlGYG9GOUZib0Zkb0Zmb0Zob0ZbcC1GaG42KC1GIzYlLUZdbzYlUTc1Ljk5NzY4NzE5MDUxNTMwMDAwMDAwRidGYG9GOUZgb0Y5RmJvRmRvRmZvRmhvRltwLUZobjYoLUYjNiUtRl1vNiVRNzMuODM0OTY3MDA2ODI5MDAwMDAwMDBGJ0Zgb0Y5RmBvRjlGYm9GZG9GZm9GaG9GW3AtRmhuNigtRiM2JS1GXW82JVE3OC45NDEzMjM4NjU0NjAxMzAwMDAwMEYnRmBvRjlGYG9GOUZib0Zkb0Zmb0Zob0ZbcC1GaG42KC1GIzYlLUZdbzYlUTc4LjM1NTEyNjM4MTY3ODc5MDAwMDAwRidGYG9GOUZgb0Y5RmJvRmRvRmZvRmhvRltwLUZobjYoLUYjNiUtRl1vNiVRNzcuMzY0OTY4NTAzMzE3NDUwMDAwMDBGJ0Zgb0Y5RmBvRjlGYm9GZG9GZm9GaG9GW3AtRmhuNigtRiM2JS1GXW82JVE4MTEuOTUxMjk5MTEzMjEzNDAwMDAwMDBGJ0Zgb0Y5RmBvRjlGYm9GZG9GZm9GaG9GW3AtRmhuNigtRiM2JS1GXW82JVE3My4xMjQ2MzI1MDQ0MjQzODAwMDAwMEYnRmBvRjlGYG9GOUZib0Zkb0Zmb0Zob0ZbcC1GaG42KC1GIzYlLUZdbzYlUTc0Ljc5NDczOTIzNTU5MDYxMDAwMDAwRidGYG9GOUZgb0Y5RmJvRmRvRmZvRmhvRltwLUZobjYoLUYjNiUtRl1vNiVRNzcuODkzNTEyNzAwMzQ1MTUwMDAwMDBGJ0Zgb0Y5RmBvRjlGYm9GZG9GZm9GaG9GW3AtRmhuNigtRiM2JS1GXW82JVE3NC4zMTI3OTE3MTQ1NjYzMzAwMDAwMEYnRmBvRjlGYG9GOUZib0Zkb0Zmb0Zob0ZbcC1GaG42KC1GIzYlLUZdbzYlUTc4LjI0Njc4NzU2NzM5MjUzMDAwMDAwRidGYG9GOUZgb0Y5RmJvRmRvRmZvRmhvRltwLUZobjYoLUYjNiUtRl1vNiVRNzEuNTY1MTU5MTM2MTkxMTMwMDAwMDBGJ0Zgb0Y5RmBvRjlGYm9GZG9GZm9GaG9GW3AtRmhuNigtRiM2JS1GXW82JVE3NC44NTM4NjI2Njg2NjczMjAwMDAwMEYnRmBvRjlGYG9GOUZib0Zkb0Zmb0Zob0ZbcC1GaG42KC1GIzYlLUZdbzYlUTc0LjU2MTI5MDU4OTgyNTgxMDAwMDAwRidGYG9GOUZgb0Y5RmJvRmRvRmZvRmhvRltwLUZobjYoLUYjNiUtRl1vNiVRNzEuMzI1OTk5MDM2NDMxOTkwMDAwMDBGJ0Zgb0Y5RmBvRjlGYm9GZG9GZm9GaG9GW3AtRmhuNigtRiM2JS1GXW82JVE3Ny44NTQzNTc3OTM1NzQyMTAwMDAwMEYnRmBvRjlGYG9GOUZib0Zkb0Zmb0Zob0ZbcC1GaG42KC1GIzYlLUZdbzYlUTgxMC41NTUzMzYyOTcwMzk0MDAwMDAwMEYnRmBvRjlGYG9GOUZib0Zkb0Zmb0Zob0ZbcC1GaG42KC1GIzYlLUZdbzYlUTc0LjE1OTQ0NTY0NTMyNjQwMDAwMDAwRidGYG9GOUZgb0Y5RmJvRmRvRmZvRmhvRltwLUZobjYoLUYjNiUtRl1vNiVRNzUuODMxMjMwMTkzOTg3MzcwMDAwMDBGJ0Zgb0Y5RmBvRjlGYm9GZG9GZm9GaG9GW3AtRmhuNigtRiM2JS1GXW82JVE3Ny42NjU3MTA3NTE1MTQ0NTAwMDAwMEYnRmBvRjlGYG9GOUZib0Zkb0Zmb0Zob0ZbcC1GaG42KC1GIzYlLUZdbzYlUTc3Ljc3MTMyNTMxMDA2MjE3MDAwMDAwRidGYG9GOUZgb0Y5RmJvRmRvRmZvRmhvRltwLUZobjYoLUYjNiUtRl1vNiVRODExLjQ1MTM2MzQxNDUwMDYwMDAwMDAwRidGYG9GOUZgb0Y5RmJvRmRvRmZvRmhvRltwLUZobjYoLUYjNiUtRl1vNiVRNzMuMDYwMzA1NDY4NjExMjQwMDAwMDBGJ0Zgb0Y5RmBvRjlGYm9GZG9GZm9GaG9GW3AtRmhuNigtRiM2JS1GXW82JVE3OC45MTcwNDQ0MzEyODA5MTAwMDAwMEYnRmBvRjlGYG9GOUZib0Zkb0Zmb0Zob0ZbcC1GaG42KC1GIzYlLUZdbzYlUTc0LjE0Nzc1ODY1OTA0ODQyMDAwMDAwRidGYG9GOUZgb0Y5RmJvRmRvRmZvRmhvRltwLUZobjYoLUYjNiUtRl1vNiVRNzYuOTMzODQ4MDMyNjY1MzAwMDAwMDBGJ0Zgb0Y5RmBvRjlGYm9GZG9GZm9GaG9GW3AtRmhuNigtRiM2JS1GXW82JVE3Ny43NDUwNTU1NDI3MDEwNDAwMDAwMEYnRmBvRjlGYG9GOUZib0Zkb0Zmb0Zob0ZbcC1GaG42KC1GIzYlLUZdbzYlUTcyLjQ1NDM2ODkwMzgxMjI4MDAwMDAwRidGYG9GOUZgb0Y5RmJvRmRvRmZvRmhvRltwLUZobjYoLUYjNiUtRl1vNiVRNzUuOTIxMDUwMzM4NTgwNDIwMDAwMDBGJ0Zgb0Y5RmBvRjlGYm9GZG9GZm9GaG9GW3AtRmhuNigtRiM2JS1GXW82JVE3NC4zMzMzNzI1NDg5ODMwNDAwMDAwMEYnRmBvRjlGYG9GOUZib0Zkb0Zmb0Zob0ZbcC1GaG42KC1GIzYlLUZdbzYlUTc4LjQ3MjYwNTg3MTAyMTAyMDAwMDAwRidGYG9GOUZgb0Y5RmJvRmRvRmZvRmhvRltwLUZobjYoLUYjNiUtRl1vNiVRNzQuMjA0MTQ5NDE4NzY2MDUwMDAwMDBGJ0Zgb0Y5RmBvRjlGYm9GZG9GZm9GaG9GW3AtRmhuNigtRiM2JS1GXW82JVE3Mi42MzM3NDk2MTMwMzA5MjAwMDAwMEYnRmBvRjlGYG9GOUZib0Zkb0Zmb0Zob0ZbcC1GaG42KC1GIzYlLUZdbzYlUTc1LjAyOTAxNzIwMjU1MjQ2MDAwMDAwRidGYG9GOUZgb0Y5RmJvRmRvRmZvRmhvRltwLUZobjYoLUYjNiUtRl1vNiVRNzEuNzM0MjYwNTcyNTkxMTkwMDAwMDBGJ0Zgb0Y5RmBvRjlGYm9GZG9GZm9GaG9GW3BGYm9GZG9GZm8tRmVuNmZvRmd5RmNobUZoZm9GZmRxRl1ic0ZdX3VGZlt3RmhneEZjY3pGZ15cbEZkaV1sRmpjX2xGaV1hbEZhZ2JsRmJgZGxGXGllbEZfYWdsRltpaGxGYGBqbEZeZ1ttRmVdXW1GZWNebUZeaV9tLUZobjYoLUYjNiUtRl1vNiVRNzcuOTYyNjYyMjk4MjM5MzkwMDAwMDBGJ0Zgb0Y5RmBvRjlGYm9GZG9GZm9GaG9GW3AtRmhuNigtRiM2JS1GXW82JVE3NC42NDI1OTQyMTc5OTY5OTAwMDAwMEYnRmBvRjlGYG9GOUZib0Zkb0Zmb0Zob0ZbcC1GaG42KC1GIzYlLUZdbzYlUTczLjczNTA5ODI4MDkyOTI0MDAwMDAwRidGYG9GOUZgb0Y5RmJvRmRvRmZvRmhvRltwLUZobjYoLUYjNiUtRl1vNiVRNzAuMjIxMTk3MTUyMjAzMDY1MDAwMDBGJ0Zgb0Y5RmBvRjlGYm9GZG9GZm9GaG9GW3AtRmhuNigtRiM2JS1GXW82JVE3Ny4yMzA3OTQ5MzY0MTE3NDAwMDAwMEYnRmBvRjlGYG9GOUZib0Zkb0Zmb0Zob0ZbcC1GaG42KC1GIzYlLUZdbzYlUTc2LjY5MzQxMDg4MTY3MjM5MDAwMDAwRidGYG9GOUZgb0Y5RmJvRmRvRmZvRmhvRltwLUZobjYoLUYjNiUtRl1vNiVRODEwLjQ3NjIyMTI0NTk2ODIwMDAwMDAwRidGYG9GOUZgb0Y5RmJvRmRvRmZvRmhvRltwLUZobjYoLUYjNiUtRl1vNiVRODExLjQzMTM5ODQ3MjgxNzMwMDAwMDAwRidGYG9GOUZgb0Y5RmJvRmRvRmZvRmhvRltwLUZobjYoLUYjNiUtRl1vNiVRNzcuNTM1MDY0MzE4Nzk2NTkwMDAwMDBGJ0Zgb0Y5RmBvRjlGYm9GZG9GZm9GaG9GW3AtRmhuNigtRiM2JS1GXW82JVE3Ni40MjYyNjEyNTY2Mjc3OTAwMDAwMEYnRmBvRjlGYG9GOUZib0Zkb0Zmb0Zob0ZbcC1GaG42KC1GIzYlLUZdbzYlUTgxMi43MzM5NDk1ODYwNjExMDAwMDAwMEYnRmBvRjlGYG9GOUZib0Zkb0Zmb0Zob0ZbcC1GaG42KC1GIzYlLUZdbzYlUTgxMS4xMjQ0NTcyOTQ2OTExMDAwMDAwMEYnRmBvRjlGYG9GOUZib0Zkb0Zmb0Zob0ZbcC1GaG42KC1GIzYlLUZdbzYlUTgxMC4zNDQ2MTUzNDM5NzUzMDAwMDAwMEYnRmBvRjlGYG9GOUZib0Zkb0Zmb0Zob0ZbcC1GaG42KC1GIzYlLUZdbzYlUTc2LjA5MzU5OTU4NTQ5NDQ5MDAwMDAwRidGYG9GOUZgb0Y5RmJvRmRvRmZvRmhvRltwLUZobjYoLUYjNiUtRl1vNiVRNzMuOTQ0NTcwMTgxODIzNTkwMDAwMDBGJ0Zgb0Y5RmBvRjlGYm9GZG9GZm9GaG9GW3AtRmhuNigtRiM2JS1GXW82JVE3OS4xODc3NjcwMjY0MDY1NDAwMDAwMEYnRmBvRjlGYG9GOUZib0Zkb0Zmb0Zob0ZbcC1GaG42KC1GIzYlLUZdbzYlUTc4LjM1NTEyODQ0Nzk2NjQ1MDAwMDAwRidGYG9GOUZgb0Y5RmJvRmRvRmZvRmhvRltwLUZobjYoLUYjNiUtRl1vNiVRNzcuNDI1Mzg4NTk5MzQ4MTQwMDAwMDBGJ0Zgb0Y5RmBvRjlGYm9GZG9GZm9GaG9GW3AtRmhuNigtRiM2JS1GXW82JVE4MTIuMTE0MzE2NDk2NTQ3NzAwMDAwMDBGJ0Zgb0Y5RmBvRjlGYm9GZG9GZm9GaG9GW3AtRmhuNigtRiM2JS1GXW82JVE3My4xODI4NTc0Mjg2NDQzOTAwMDAwMEYnRmBvRjlGYG9GOUZib0Zkb0Zmb0Zob0ZbcC1GaG42KC1GIzYlLUZdbzYlUTc0Ljk5MjQzNTU1NDA1NzUzMDAwMDAwRidGYG9GOUZgb0Y5RmJvRmRvRmZvRmhvRltwLUZobjYoLUYjNiUtRl1vNiVRNzcuODk0ODM3MzE1MTA2NDcwMDAwMDBGJ0Zgb0Y5RmBvRjlGYm9GZG9GZm9GaG9GW3AtRmhuNigtRiM2JS1GXW82JVE3NC4yNzE0MDczNDA0Njg5OTAwMDAwMEYnRmBvRjlGYG9GOUZib0Zkb0Zmb0Zob0ZbcC1GaG42KC1GIzYlLUZdbzYlUTc4LjM5MjEyNzk3NjYzNTQ4MDAwMDAwRidGYG9GOUZgb0Y5RmJvRmRvRmZvRmhvRltwLUZobjYoLUYjNiUtRl1vNiVRNzEuNzAyMzU1OTA5MjYyNjIwMDAwMDBGJ0Zgb0Y5RmBvRjlGYm9GZG9GZm9GaG9GW3AtRmhuNigtRiM2JS1GXW82JVE3NC44OTQzMjI5NDAwMDAyNDAwMDAwMEYnRmBvRjlGYG9GOUZib0Zkb0Zmb0Zob0ZbcC1GaG42KC1GIzYlLUZdbzYlUTc0LjYyMDg5MTE5MzMyMjE5MDAwMDAwRidGYG9GOUZgb0Y5RmJvRmRvRmZvRmhvRltwLUZobjYoLUYjNiUtRl1vNiVRNzEuMzQxNDg4NjgxMDI1NDYwMDAwMDBGJ0Zgb0Y5RmBvRjlGYm9GZG9GZm9GaG9GW3AtRmhuNigtRiM2JS1GXW82JVE3OC4wOTMzODkxMTc4MTkzNTAwMDAwMEYnRmBvRjlGYG9GOUZib0Zkb0Zmb0Zob0ZbcC1GaG42KC1GIzYlLUZdbzYlUTgxMC41NDY3ODA4ODE4NTE2MDAwMDAwMEYnRmBvRjlGYG9GOUZib0Zkb0Zmb0Zob0ZbcC1GaG42KC1GIzYlLUZdbzYlUTc0LjQwNDM1Njg5NTU5OTYzMDAwMDAwRidGYG9GOUZgb0Y5RmJvRmRvRmZvRmhvRltwLUZobjYoLUYjNiUtRl1vNiVRNzUuOTgwNzM5NTMzNDA2NTkwMDAwMDBGJ0Zgb0Y5RmBvRjlGYm9GZG9GZm9GaG9GW3AtRmhuNigtRiM2JS1GXW82JVE3Ny44NjgxMzA5Mjk3MDI5NzAwMDAwMEYnRmBvRjlGYG9GOUZib0Zkb0Zmb0Zob0ZbcC1GaG42KC1GIzYlLUZdbzYlUTc3LjkzNDcyOTc0NTE0NTkzMDAwMDAwRidGYG9GOUZgb0Y5RmJvRmRvRmZvRmhvRltwLUZobjYoLUYjNiUtRl1vNiVRODExLjU4NjAwNjY1NzQwNTEwMDAwMDAwRidGYG9GOUZgb0Y5RmJvRmRvRmZvRmhvRltwLUZobjYoLUYjNiUtRl1vNiVRNzMuMjczNjY4NTA5MDYwMTYwMDAwMDBGJ0Zgb0Y5RmBvRjlGYm9GZG9GZm9GaG9GW3AtRmhuNigtRiM2JS1GXW82JVE3OS4wOTgxNDU1Mzk2MDE5ODAwMDAwMEYnRmBvRjlGYG9GOUZib0Zkb0Zmb0Zob0ZbcC1GaG42KC1GIzYlLUZdbzYlUTc0LjI1MTA5MzI2MDY4MTI4MDAwMDAwRidGYG9GOUZgb0Y5RmJvRmRvRmZvRmhvRltwLUZobjYoLUYjNiUtRl1vNiVRNzcuMDQxNDIzMjk3NTI4MDkwMDAwMDBGJ0Zgb0Y5RmBvRjlGYm9GZG9GZm9GaG9GW3AtRmhuNigtRiM2JS1GXW82JVE3Ny43Njg5MzEzMzY5MzM5NzAwMDAwMEYnRmBvRjlGYG9GOUZib0Zkb0Zmb0Zob0ZbcC1GaG42KC1GIzYlLUZdbzYlUTcyLjc3NjY2ODM0ODgxMTA3MDAwMDAwRidGYG9GOUZgb0Y5RmJvRmRvRmZvRmhvRltwLUZobjYoLUYjNiUtRl1vNiVRNzUuOTk3MDA4Mjc0MjAwNTcwMDAwMDBGJ0Zgb0Y5RmBvRjlGYm9GZG9GZm9GaG9GW3AtRmhuNigtRiM2JS1GXW82JVE3NC40MDMyNDg5Nzc2NTcwNjAwMDAwMEYnRmBvRjlGYG9GOUZib0Zkb0Zmb0Zob0ZbcC1GaG42KC1GIzYlLUZdbzYlUTc4LjQ2OTczNDcwMTQxMDg5MDAwMDAwRidGYG9GOUZgb0Y5RmJvRmRvRmZvRmhvRltwLUZobjYoLUYjNiUtRl1vNiVRNzQuMTc1OTU1MDA2ODkxNjcwMDAwMDBGJ0Zgb0Y5RmBvRjlGYm9GZG9GZm9GaG9GW3AtRmhuNigtRiM2JS1GXW82JVE3Mi43NDU5MTU1NzIzMTgwMzAwMDAwMEYnRmBvRjlGYG9GOUZib0Zkb0Zmb0Zob0ZbcC1GaG42KC1GIzYlLUZdbzYlUTc1LjA4MTk1MzU3MTYyNDQxMDAwMDAwRidGYG9GOUZgb0Y5RmJvRmRvRmZvRmhvRltwLUZobjYoLUYjNiUtRl1vNiVRNzEuNzYyODg1NjkxNTk5MjUwMDAwMDBGJ0Zgb0Y5RmBvRjlGYm9GZG9GZm9GaG9GW3BGYm9GZG9GZm8tRmVuNmZvRl56RmpobUZfZ29GXWVxRmRic0ZkX3VGXVx3Rl9oeEZqY3pGXl9cbEZbal1sRmFkX2xGYF5hbEZoZ2JsRmlgZGxGY2llbEZmYWdsRmJpaGxGZ2BqbEZlZ1ttRlxeXW1GXGRebUZlaV9tRmdeYW0tRmhuNigtRiM2JS1GXW82JVE3My4wMTA5MDUxMzY2MjI1ODAwMDAwMEYnRmBvRjlGYG9GOUZib0Zkb0Zmb0Zob0ZbcC1GaG42KC1GIzYlLUZdbzYlUTcyLjI5MTEyMDMwNDUyNjE2MDAwMDAwRidGYG9GOUZgb0Y5RmJvRmRvRmZvRmhvRltwLUZobjYoLUYjNiUtRl1vNiVRNzAuMTU2NzE2MTE0NTQ2OTEyMDAwMDBGJ0Zgb0Y5RmBvRjlGYm9GZG9GZm9GaG9GW3AtRmhuNigtRiM2JS1GXW82JVE3NC4wNjg3MTIwNDQ5OTEzNzAwMDAwMEYnRmBvRjlGYG9GOUZib0Zkb0Zmb0Zob0ZbcC1GaG42KC1GIzYlLUZdbzYlUTc0LjA5OTk3NjAxODM0MjU3MDAwMDAwRidGYG9GOUZgb0Y5RmJvRmRvRmZvRmhvRltwLUZobjYoLUYjNiUtRl1vNiVRNzYuMDMyMTcwNTAxMjIxNjEwMDAwMDBGJ0Zgb0Y5RmBvRjlGYm9GZG9GZm9GaG9GW3AtRmhuNigtRiM2JS1GXW82JVE3Ni42NTQ4MjU1NjgzNDcwNTAwMDAwMEYnRmBvRjlGYG9GOUZib0Zkb0Zmb0Zob0ZbcC1GaG42KC1GIzYlLUZdbzYlUTc0LjU1NTY0Mzg2NTQxNDU0MDAwMDAwRidGYG9GOUZgb0Y5RmJvRmRvRmZvRmhvRltwLUZobjYoLUYjNiUtRl1vNiVRNzMuNTc2ODY4MjM1NzIwMTIwMDAwMDBGJ0Zgb0Y5RmBvRjlGYm9GZG9GZm9GaG9GW3AtRmhuNigtRiM2JS1GXW82JVE3Ni45Nzg4NTg5MTgyOTczMTAwMDAwMEYnRmBvRjlGYG9GOUZib0Zkb0Zmb0Zob0ZbcC1GaG42KC1GIzYlLUZdbzYlUTc2LjQ3MDE2NTczMjgyOTE4MDAwMDAwRidGYG9GOUZgb0Y5RmJvRmRvRmZvRmhvRltwLUZobjYoLUYjNiUtRl1vNiVRNzYuMDk3NjY3NzU4ODIzMTMwMDAwMDBGJ0Zgb0Y5RmBvRjlGYm9GZG9GZm9GaG9GW3AtRmhuNigtRiM2JS1GXW82JVE3My41Njk4NDAzNDM1NjIwMjAwMDAwMEYnRmBvRjlGYG9GOUZib0Zkb0Zmb0Zob0ZbcC1GaG42KC1GIzYlLUZdbzYlUTcyLjE2NDI5MTQ2MjgzMjU3MDAwMDAwRidGYG9GOUZgb0Y5RmJvRmRvRmZvRmhvRltwLUZobjYoLUYjNiUtRl1vNiVRNzUuMTQ3OTExMjcyMDUyMDYwMDAwMDBGJ0Zgb0Y5RmBvRjlGYm9GZG9GZm9GaG9GW3AtRmhuNigtRiM2JS1GXW82JVE3NS4xNDE0OTU3OTEwNzc4NjAwMDAwMEYnRmBvRjlGYG9GOUZib0Zkb0Zmb0Zob0ZbcC1GaG42KC1GIzYlLUZdbzYlUTc0LjM2NzIyNTczMjUyMDQzMDAwMDAwRidGYG9GOUZgb0Y5RmJvRmRvRmZvRmhvRltwLUZobjYoLUYjNiUtRl1vNiVRNzcuMTQxMzYzNTEwMTkxMzQwMDAwMDBGJ0Zgb0Y5RmBvRjlGYm9GZG9GZm9GaG9GW3AtRmhuNigtRiM2JS1GXW82JVE3MS43OTg3NzQzMzc0OTg1NTAwMDAwMEYnRmBvRjlGYG9GOUZib0Zkb0Zmb0Zob0ZbcC1GaG42KC1GIzYlLUZdbzYlUTcyLjY5MDIyMDU1OTExODU3MDAwMDAwRidGYG9GOUZgb0Y5RmJvRmRvRmZvRmhvRltwLUZobjYoLUYjNiUtRl1vNiVRNzQuODQ0OTI4NDg2MzM3MzYwMDAwMDBGJ0Zgb0Y5RmBvRjlGYm9GZG9GZm9GaG9GW3AtRmhuNigtRiM2JS1GXW82JVE3Mi42NzkxMzc4MDAyMzEyMzAwMDAwMEYnRmBvRjlGYG9GOUZib0Zkb0Zmb0Zob0ZbcC1GaG42KC1GIzYlLUZdbzYlUTc0Ljg0NTg3OTU1ODE4NDI4MDAwMDAwRidGYG9GOUZgb0Y5RmJvRmRvRmZvRmhvRltwLUZobjYoLUYjNiUtRl1vNiVRNzAuNzE4ODkyMjM1ODA5OTI1MDAwMDBGJ0Zgb0Y5RmBvRjlGYm9GZG9GZm9GaG9GW3AtRmhuNigtRiM2JS1GXW82JVE3Mi45NTMxMTY4MDI4ODAwMzAwMDAwMEYnRmBvRjlGYG9GOUZib0Zkb0Zmb0Zob0ZbcC1GaG42KC1GIzYlLUZdbzYlUTcyLjcwMTgwNTIxODgxMjA2MDAwMDAwRidGYG9GOUZgb0Y5RmJvRmRvRmZvRmhvRltwLUZobjYoLUYjNiUtRl1vNiVRNzAuNzc0OTY2ODM3MDY0NTgyMDAwMDBGJ0Zgb0Y5RmBvRjlGYm9GZG9GZm9GaG9GW3AtRmhuNigtRiM2JS1GXW82JVE3NC41MzA1NDU4MjM5MjcxMjAwMDAwMEYnRmBvRjlGYG9GOUZib0Zkb0Zmb0Zob0ZbcC1GaG42KC1GIzYlLUZdbzYlUTc2LjQzNzgwMDg4ODA2NzQwMDAwMDAwRidGYG9GOUZgb0Y5RmJvRmRvRmZvRmhvRltwLUZobjYoLUYjNiUtRl1vNiVRNzIuMjQyMDI5NzE0ODkzNDcwMDAwMDBGJ0Zgb0Y5RmBvRjlGYm9GZG9GZm9GaG9GW3AtRmhuNigtRiM2JS1GXW82JVE3My4zMjQ4NzYxODM4NzgzNTAwMDAwMEYnRmBvRjlGYG9GOUZib0Zkb0Zmb0Zob0ZbcC1GaG42KC1GIzYlLUZdbzYlUTc0LjQ3MzA1NjMwMzc1MTA2MDAwMDAwRidGYG9GOUZgb0Y5RmJvRmRvRmZvRmhvRltwLUZobjYoLUYjNiUtRl1vNiVRNzQuNTg4MTMxNTI3OTA1NjEwMDAwMDBGJ0Zgb0Y5RmBvRjlGYm9GZG9GZm9GaG9GW3AtRmhuNigtRiM2JS1GXW82JVE3Ni44MDQyMjg5MDg5NTUwMDAwMDAwMEYnRmBvRjlGYG9GOUZib0Zkb0Zmb0Zob0ZbcC1GaG42KC1GIzYlLUZdbzYlUTcxLjU1ODc2MjkzNTMwNzE2MDAwMDAwRidGYG9GOUZgb0Y5RmJvRmRvRmZvRmhvRltwLUZobjYoLUYjNiUtRl1vNiVRNzUuMTIzNDQ0NTExNDYxNzMwMDAwMDBGJ0Zgb0Y5RmBvRjlGYm9GZG9GZm9GaG9GW3AtRmhuNigtRiM2JS1GXW82JVE3Mi40MDM4NjA0NDM4OTU5NzAwMDAwMEYnRmBvRjlGYG9GOUZib0Zkb0Zmb0Zob0ZbcC1GaG42KC1GIzYlLUZdbzYlUTc0LjA2MTU4NjAyMDIxMjMyMDAwMDAwRidGYG9GOUZgb0Y5RmJvRmRvRmZvRmhvRltwLUZobjYoLUYjNiUtRl1vNiVRNzQuNzQ5OTI2MzMxNjIxMjkwMDAwMDBGJ0Zgb0Y5RmBvRjlGYm9GZG9GZm9GaG9GW3AtRmhuNigtRiM2JS1GXW82JVE3MS4wNjY5Mjc3MzQwMzMwNDAwMDAwMEYnRmBvRjlGYG9GOUZib0Zkb0Zmb0Zob0ZbcC1GaG42KC1GIzYlLUZdbzYlUTczLjQ0NzY4NDIwMTc3NTExMDAwMDAwRidGYG9GOUZgb0Y5RmJvRmRvRmZvRmhvRltwLUZobjYoLUYjNiUtRl1vNiVRNzIuNDU2MjQ3ODQ0ODMyNzYwMDAwMDBGJ0Zgb0Y5RmBvRjlGYm9GZG9GZm9GaG9GW3AtRmhuNigtRiM2JS1GXW82JVE3NS4xMjAyNDk3NTQ5MDAwMjAwMDAwMEYnRmBvRjlGYG9GOUZib0Zkb0Zmb0Zob0ZbcC1GaG42KC1GIzYlLUZdbzYlUTcyLjYzMDk5MDIyOTc1NTAxMDAwMDAwRidGYG9GOUZgb0Y5RmJvRmRvRmZvRmhvRltwLUZobjYoLUYjNiUtRl1vNiVRNzEuMzY2MDQ5MjQ4NjY2ODAwMDAwMDBGJ0Zgb0Y5RmBvRjlGYm9GZG9GZm9GaG9GW3AtRmhuNigtRiM2JS1GXW82JVE3My4wMjc5OTc2MzU0MzEzOTAwMDAwMEYnRmBvRjlGYG9GOUZib0Zkb0Zmb0Zob0ZbcC1GaG42KC1GIzYlLUZdbzYlUTcxLjAwNTg0NDAxMzA3OTE0MDAwMDAwRidGYG9GOUZgb0Y5RmJvRmRvRmZvRmhvRltwRmJvRmRvRmZvLUZlbjZmb0ZlekZhaW1GZmdvRmRlcUZbY3NGW2B1RmRcd0ZmaHhGYWR6RmVfXGxGYmpdbEZoZF9sRmdeYWxGX2hibEZgYWRsRmppZWxGXWJnbEZpaWhsRl5hamxGXGhbbUZjXl1tRmNkXm1GXGpfbUZeX2FtRmljYm0tRmhuNigtRiM2JS1GXW82JVE3MS44ODEyNjc3MDYwMzI4OTAwMDAwMEYnRmBvRjlGYG9GOUZib0Zkb0Zmb0Zob0ZbcC1GaG42KC1GIzYlLUZdbzYlUTcwLjExOTg1Mzc1NDYyNTg0OTAwMDAwRidGYG9GOUZgb0Y5RmJvRmRvRmZvRmhvRltwLUZobjYoLUYjNiUtRl1vNiVRNzMuMjQ3MjA5ODQwNTc2NjEwMDAwMDBGJ0Zgb0Y5RmBvRjlGYm9GZG9GZm9GaG9GW3AtRmhuNigtRiM2JS1GXW82JVE3My4xNTYyNzM5MDk3MDE2NDAwMDAwMEYnRmBvRjlGYG9GOUZib0Zkb0Zmb0Zob0ZbcC1GaG42KC1GIzYlLUZdbzYlUTc0Ljg4MDI0MjAzNzg3NjEyMDAwMDAwRidGYG9GOUZgb0Y5RmJvRmRvRmZvRmhvRltwLUZobjYoLUYjNiUtRl1vNiVRNzUuMjI3NzM2NTA1NDk3NzAwMDAwMDBGJ0Zgb0Y5RmBvRjlGYm9GZG9GZm9GaG9GW3AtRmhuNigtRiM2JS1GXW82JVE3My41OTE2MDk0NDU0MjIyMDAwMDAwMEYnRmBvRjlGYG9GOUZib0Zkb0Zmb0Zob0ZbcC1GaG42KC1GIzYlLUZdbzYlUTcyLjg0MjU4ODAxNjUyNTE3MDAwMDAwRidGYG9GOUZgb0Y5RmJvRmRvRmZvRmhvRltwLUZobjYoLUYjNiUtRl1vNiVRNzUuNjUxODcyMTg1MDg3NDcwMDAwMDBGJ0Zgb0Y5RmBvRjlGYm9GZG9GZm9GaG9GW3AtRmhuNigtRiM2JS1GXW82JVE3NS4xODcxNzY0MjYwMzk2MDAwMDAwMEYnRmBvRjlGYG9GOUZib0Zkb0Zmb0Zob0ZbcC1GaG42KC1GIzYlLUZdbzYlUTc0LjkwMTExNjkzNjA0NzE2MDAwMDAwRidGYG9GOUZgb0Y5RmJvRmRvRmZvRmhvRltwLUZobjYoLUYjNiUtRl1vNiVRNzIuODkzNzkyMTM0MjE4MzIwMDAwMDBGJ0Zgb0Y5RmBvRjlGYm9GZG9GZm9GaG9GW3AtRmhuNigtRiM2JS1GXW82JVE3MS42MjE5NDYyODk1OTU2MDAwMDAwMEYnRmBvRjlGYG9GOUZib0Zkb0Zmb0Zob0ZbcC1GaG42KC1GIzYlLUZdbzYlUTc0LjE0NTkxNDU2MDAyMTM0MDAwMDAwRidGYG9GOUZgb0Y5RmJvRmRvRmZvRmhvRltwLUZobjYoLUYjNiUtRl1vNiVRNzQuMDIwOTY0NDExMzEzNzcwMDAwMDBGJ0Zgb0Y5RmBvRjlGYm9GZG9GZm9GaG9GW3AtRmhuNigtRiM2JS1GXW82JVE3My40NjcwMzk1ODUxNDIxOTAwMDAwMEYnRmBvRjlGYG9GOUZib0Zkb0Zmb0Zob0ZbcC1GaG42KC1GIzYlLUZdbzYlUTc1Ljc2NTgxMzQ1NDczNTIwMDAwMDAwRidGYG9GOUZgb0Y5RmJvRmRvRmZvRmhvRltwLUZobjYoLUYjNiUtRl1vNiVRNzEuNDA2MjAwMTUzMjQ2NzQwMDAwMDBGJ0Zgb0Y5RmBvRjlGYm9GZG9GZm9GaG9GW3AtRmhuNigtRiM2JS1GXW82JVE3Mi4wOTY2MjQ2MDg1NzgyMzAwMDAwMEYnRmBvRjlGYG9GOUZib0Zkb0Zmb0Zob0ZbcC1GaG42KC1GIzYlLUZdbzYlUTczLjg5MDA3Nzk5OTE4MTYwMDAwMDAwRidGYG9GOUZgb0Y5RmJvRmRvRmZvRmhvRltwLUZobjYoLUYjNiUtRl1vNiVRNzIuMTIyMDM1NzU0MjM3NjEwMDAwMDBGJ0Zgb0Y5RmBvRjlGYm9GZG9GZm9GaG9GW3AtRmhuNigtRiM2JS1GXW82JVE3My45MTA0MzU2ODA5NDc4MjAwMDAwMEYnRmBvRjlGYG9GOUZib0Zkb0Zmb0Zob0ZbcC1GaG42KC1GIzYlLUZdbzYlUTcwLjM5MTk4ODQ4OTkxMDg5MTAwMDAwRidGYG9GOUZgb0Y5RmJvRmRvRmZvRmhvRltwLUZobjYoLUYjNiUtRl1vNiVRNzIuNDQ0OTIxNTIxMTgyNDQwMDAwMDBGJ0Zgb0Y5RmBvRjlGYm9GZG9GZm9GaG9GW3AtRmhuNigtRiM2JS1GXW82JVE3Mi4yMDY3NzczMjIzMDEyNjAwMDAwMEYnRmBvRjlGYG9GOUZib0Zkb0Zmb0Zob0ZbcC1GaG42KC1GIzYlLUZdbzYlUTcwLjYxMjc0NzE1MjE5MjUwMzAwMDAwRidGYG9GOUZgb0Y5RmJvRmRvRmZvRmhvRltwLUZobjYoLUYjNiUtRl1vNiVRNzMuNjI1NDQ1NDI4NjEwODAwMDAwMDBGJ0Zgb0Y5RmBvRjlGYm9GZG9GZm9GaG9GW3AtRmhuNigtRiM2JS1GXW82JVE3NS4wNDUzNzQ3NzM1MjAxNDAwMDAwMEYnRmBvRjlGYG9GOUZib0Zkb0Zmb0Zob0ZbcC1GaG42KC1GIzYlLUZdbzYlUTcxLjU5NTM4Mzc2NTQxNTgyMDAwMDAwRidGYG9GOUZgb0Y5RmJvRmRvRmZvRmhvRltwLUZobjYoLUYjNiUtRl1vNiVRNzIuNTUwODI4OTAwODE0NjEwMDAwMDBGJ0Zgb0Y5RmBvRjlGYm9GZG9GZm9GaG9GW3AtRmhuNigtRiM2JS1GXW82JVE3My41OTczNDQ4NjAxNTkwMjAwMDAwMEYnRmBvRjlGYG9GOUZib0Zkb0Zmb0Zob0ZbcC1GaG42KC1GIzYlLUZdbzYlUTczLjY2Njc2MjU5MTAxMjM2MDAwMDAwRidGYG9GOUZgb0Y5RmJvRmRvRmZvRmhvRltwLUZobjYoLUYjNiUtRl1vNiVRNzUuNDQxODIzMTY5MDM2MjkwMDAwMDBGJ0Zgb0Y5RmBvRjlGYm9GZG9GZm9GaG9GW3AtRmhuNigtRiM2JS1GXW82JVE3MS4wOTMxMTg0NjAwNjQ3OTAwMDAwMEYnRmBvRjlGYG9GOUZib0Zkb0Zmb0Zob0ZbcC1GaG42KC1GIzYlLUZdbzYlUTc0LjA2Nzg5NTM5NTI0MjE0MDAwMDAwRidGYG9GOUZgb0Y5RmJvRmRvRmZvRmhvRltwLUZobjYoLUYjNiUtRl1vNiVRNzEuODQ4NDg3NTAwNDI3MTkwMDAwMDBGJ0Zgb0Y5RmBvRjlGYm9GZG9GZm9GaG9GW3AtRmhuNigtRiM2JS1GXW82JVE3My4yNTE3NjA1MjAyNzIzOTAwMDAwMEYnRmBvRjlGYG9GOUZib0Zkb0Zmb0Zob0ZbcC1GaG42KC1GIzYlLUZdbzYlUTczLjc3Mzk4NDE4MDIyNjE4MDAwMDAwRidGYG9GOUZgb0Y5RmJvRmRvRmZvRmhvRltwLUZobjYoLUYjNiUtRl1vNiVRNzAuNTUzNzAyMzgxMjcyNjU5MDAwMDBGJ0Zgb0Y5RmBvRjlGYm9GZG9GZm9GaG9GW3AtRmhuNigtRiM2JS1GXW82JVE3Mi43MTkzNzQxNjgzODIwNDAwMDAwMEYnRmBvRjlGYG9GOUZib0Zkb0Zmb0Zob0ZbcC1GaG42KC1GIzYlLUZdbzYlUTcxLjkyODkyMjI4NTI0MTgzMDAwMDAwRidGYG9GOUZgb0Y5RmJvRmRvRmZvRmhvRltwLUZobjYoLUYjNiUtRl1vNiVRNzQuMDkwMzYzNDY2NDY4NjAwMDAwMDBGJ0Zgb0Y5RmBvRjlGYm9GZG9GZm9GaG9GW3AtRmhuNigtRiM2JS1GXW82JVE3Mi4xMDUyMDkyNDIwODU0OTAwMDAwMEYnRmBvRjlGYG9GOUZib0Zkb0Zmb0Zob0ZbcC1GaG42KC1GIzYlLUZdbzYlUTcwLjk1NDQ0MzA4MTc3OTE4NjAwMDAwRidGYG9GOUZgb0Y5RmJvRmRvRmZvRmhvRltwLUZobjYoLUYjNiUtRl1vNiVRNzIuNDk1OTI0MTI3MDU3NzQwMDAwMDBGJ0Zgb0Y5RmBvRjlGYm9GZG9GZm9GaG9GW3AtRmhuNigtRiM2JS1GXW82JVE3MC43OTU0MzAwNDczMzU1MTMwMDAwMEYnRmBvRjlGYG9GOUZib0Zkb0Zmb0Zob0ZbcEZib0Zkb0Zmby1GZW42Zm9GXFtsRmhpbUZdaG9GW2ZxRmJjc0ZiYHVGW113Rl1peEZoZHpGXGBcbEZpal1sRl9lX2xGXl9hbEZmaGJsRmdhZGxGYWplbEZkYmdsRmBqaGxGZWFqbEZjaFttRmpeXW1GamRebUZjal9tRmVfYW1GYGRibUZkaGNtLUZobjYoLUYjNiUtRl1vNiVRNzAuMDE1MjgwMDgwMjY4ODM2MjAwMDBGJ0Zgb0Y5RmBvRjlGYm9GZG9GZm9GaG9GW3AtRmhuNigtRiM2JS1GXW82JVE3MC4xNTkxODUwNDQ4NDkyNDEwMDAwMEYnRmBvRjlGYG9GOUZib0Zkb0Zmb0Zob0ZbcC1GaG42KC1GIzYlLUZdbzYlUTcwLjE4MjcyMTkzNDM4NTU2MjAwMDAwRidGYG9GOUZgb0Y5RmJvRmRvRmZvRmhvRltwLUZobjYoLUYjNiUtRl1vNiVRNzAuMjY2MDQ1NzU3NzQ5MTAyMDAwMDBGJ0Zgb0Y5RmBvRjlGYm9GZG9GZm9GaG9GW3AtRmhuNigtRiM2JS1GXW82JVE3MC4yODY3MzE1MTk1NTI3NjUwMDAwMEYnRmBvRjlGYG9GOUZib0Zkb0Zmb0Zob0ZbcC1GaG42KC1GIzYlLUZdbzYlUTcwLjIwMTIzNzQzMzIwMzY2MTAwMDAwRidGYG9GOUZgb0Y5RmJvRmRvRmZvRmhvRltwLUZobjYoLUYjNiUtRl1vNiVRNzAuMTA5MDM0NzUwOTE5MDgzMDAwMDBGJ0Zgb0Y5RmBvRjlGYm9GZG9GZm9GaG9GW3AtRmhuNigtRiM2JS1GXW82JVE3MC4yNDE3MjU4OTU3MjA2MzkwMDAwMEYnRmBvRjlGYG9GOUZib0Zkb0Zmb0Zob0ZbcC1GaG42KC1GIzYlLUZdbzYlUTcwLjMwNTMyNTIyNTY4OTkwNTAwMDAwRidGYG9GOUZgb0Y5RmJvRmRvRmZvRmhvRltwLUZobjYoLUYjNiUtRl1vNiVRNzAuMjkxOTYxMzg3ODA2NDE3MDAwMDBGJ0Zgb0Y5RmBvRjlGYm9GZG9GZm9GaG9GW3AtRmhuNigtRiM2JS1GXW82JVE3MC4xODg5NTkyOTczNjExMDIwMDAwMEYnRmBvRjlGYG9GOUZib0Zkb0Zmb0Zob0ZbcC1GaG42KC1GIzYlLUZdbzYlUTcwLjA2NDEwMTc4OTExMDczMjUwMDAwRidGYG9GOUZgb0Y5RmJvRmRvRmZvRmhvRltwLUZobjYoLUYjNiUtRl1vNiVRNzAuMTgxMjAwMDEwOTk2NDQzMDAwMDBGJ0Zgb0Y5RmBvRjlGYm9GZG9GZm9GaG9GW3AtRmhuNigtRiM2JS1GXW82JVE3MC4yMzg2NDA0MTAyMjE2NjUwMDAwMEYnRmBvRjlGYG9GOUZib0Zkb0Zmb0Zob0ZbcC1GaG42KC1GIzYlLUZdbzYlUTcwLjE5MTg2MzIwNDExMjk3MjAwMDAwRidGYG9GOUZgb0Y5RmJvRmRvRmZvRmhvRltwLUZobjYoLUYjNiUtRl1vNiVRNzAuMzYxODYxNjg0NDg1NjY3MDAwMDBGJ0Zgb0Y5RmBvRjlGYm9GZG9GZm9GaG9GW3AtRmhuNigtRiM2JS1GXW82JVE3MC4wNzg5MDAxMTQ5Mjc3Mjk0MDAwMEYnRmBvRjlGYG9GOUZib0Zkb0Zmb0Zob0ZbcC1GaG42KC1GIzYlLUZdbzYlUTcwLjA1ODYyMDkyNTkxMDMyMDUwMDAwRidGYG9GOUZgb0Y5RmJvRmRvRmZvRmhvRltwLUZobjYoLUYjNiUtRl1vNiVRNzAuMjc2NTM3NTQ0MzQwNzk2MDAwMDBGJ0Zgb0Y5RmBvRjlGYm9GZG9GZm9GaG9GW3AtRmhuNigtRiM2JS1GXW82JVE3MC4xMzYzMjg1Njc3Mzk0NjEwMDAwMEYnRmBvRjlGYG9GOUZib0Zkb0Zmb0Zob0ZbcC1GaG42KC1GIzYlLUZdbzYlUTcwLjIxMzQxMzY5Mjk2MzIwMjAwMDAwRidGYG9GOUZgb0Y5RmJvRmRvRmZvRmhvRltwLUZobjYoLUYjNiUtRl1vNiVROC0wLjAzNDUwNTczMzkyODIzMjAwMDAwRidGYG9GOUZgb0Y5RmJvRmRvRmZvRmhvRltwLUZobjYoLUYjNiUtRl1vNiVRNzAuMTU5OTIyMTg3NDIyMjM4MDAwMDBGJ0Zgb0Y5RmBvRjlGYm9GZG9GZm9GaG9GW3AtRmhuNigtRiM2JS1GXW82JVE3MC4xMTI4NjAxMzIzNTA2ODAwMDAwMEYnRmBvRjlGYG9GOUZib0Zkb0Zmb0Zob0ZbcC1GaG42KC1GIzYlLUZdbzYlUTcwLjAzMzE5NTAxMDU0MzY3NzgwMDAwRidGYG9GOUZgb0Y5RmJvRmRvRmZvRmhvRltwLUZobjYoLUYjNiUtRl1vNiVRNzAuMTc1OTYxOTQyNDM2NTY3MDAwMDBGJ0Zgb0Y5RmBvRjlGYm9GZG9GZm9GaG9GW3AtRmhuNigtRiM2JS1GXW82JVE3MC4zMTI1MTYyMjg5OTc0NDcwMDAwMEYnRmBvRjlGYG9GOUZib0Zkb0Zmb0Zob0ZbcC1GaG42KC1GIzYlLUZdbzYlUTcwLjAyMDM5MDc2NTIyMTg3NTYwMDAwRidGYG9GOUZgb0Y5RmJvRmRvRmZvRmhvRltwLUZobjYoLUYjNiUtRl1vNiVRNzAuMTA2MjYxNDQ2MzYxNjAzMDAwMDBGJ0Zgb0Y5RmBvRjlGYm9GZG9GZm9GaG9GW3AtRmhuNigtRiM2JS1GXW82JVE3MC4xNjM1MzE3NTMzMjgwODkwMDAwMEYnRmBvRjlGYG9GOUZib0Zkb0Zmb0Zob0ZbcC1GaG42KC1GIzYlLUZdbzYlUTcwLjE5NzM2MTg4NjcxNzkzOTAwMDAwRidGYG9GOUZgb0Y5RmJvRmRvRmZvRmhvRltwLUZobjYoLUYjNiUtRl1vNiVRNzAuMzEwNTExOTk5NTE2ODYwMDAwMDBGJ0Zgb0Y5RmBvRjlGYm9GZG9GZm9GaG9GW3AtRmhuNigtRiM2JS1GXW82JVE4LTAuMDIwMTU3Nzg0MDAyMDkxNzAwMDBGJ0Zgb0Y5RmBvRjlGYm9GZG9GZm9GaG9GW3AtRmhuNigtRiM2JS1GXW82JVE3MC4xODQzMTczMzQ4MTI4NjYwMDAwMEYnRmBvRjlGYG9GOUZib0Zkb0Zmb0Zob0ZbcC1GaG42KC1GIzYlLUZdbzYlUTcwLjA4NTQyNTM0NTIzNjY4ODIwMDAwRidGYG9GOUZgb0Y5RmJvRmRvRmZvRmhvRltwLUZobjYoLUYjNiUtRl1vNiVRNzAuMTkzMTY4ODE1MTMzNTA0MDAwMDBGJ0Zgb0Y5RmBvRjlGYm9GZG9GZm9GaG9GW3AtRmhuNigtRiM2JS1GXW82JVE3MC4yMzA2NjkwMzQxOTI3ODgwMDAwMEYnRmBvRjlGYG9GOUZib0Zkb0Zmb0Zob0ZbcC1GaG42KC1GIzYlLUZdbzYlUTgtMC4wNzE0MTk1OTMwMjI1OTk1MDAwMEYnRmBvRjlGYG9GOUZib0Zkb0Zmb0Zob0ZbcC1GaG42KC1GIzYlLUZdbzYlUTcwLjEwOTQzOTI2NDUzNjkyNTAwMDAwRidGYG9GOUZgb0Y5RmJvRmRvRmZvRmhvRltwLUZobjYoLUYjNiUtRl1vNiVRNzAuMDg2NDEzMjk0MTUwNDM0MzAwMDBGJ0Zgb0Y5RmBvRjlGYm9GZG9GZm9GaG9GW3AtRmhuNigtRiM2JS1GXW82JVE3MC4yNzA4ODQ5NjYwNTAyNDgwMDAwMEYnRmBvRjlGYG9GOUZib0Zkb0Zmb0Zob0ZbcC1GaG42KC1GIzYlLUZdbzYlUTcwLjE0MDM4MTU4MTkwODI1NTAwMDAwRidGYG9GOUZgb0Y5RmJvRmRvRmZvRmhvRltwLUZobjYoLUYjNiUtRl1vNiVROC0wLjAxOTA0NTE4MTg3NzI4NTEwMDAwRidGYG9GOUZgb0Y5RmJvRmRvRmZvRmhvRltwLUZobjYoLUYjNiUtRl1vNiVRNzAuMTU4NDc3MTI3ODM3MjExMDAwMDBGJ0Zgb0Y5RmBvRjlGYm9GZG9GZm9GaG9GW3AtRmhuNigtRiM2JS1GXW82JVE3MC4wNDE3MTgyOTUxMTc4MTYwMDAwMEYnRmBvRjlGYG9GOUZib0Zkb0Zmb0Zob0ZbcEZib0Zkb0Zmby1GZW42Zm9GY1tsRl9qbUZkaG9GYmZxRmljc0ZpYHVGYl13RmRpeEZfZXpGY2BcbEZgW15sRmZlX2xGZV9hbEZdaWJsRl5iZGxGaGplbEZbY2dsRmdqaGxGXGJqbEZqaFttRmFfXW1GYWVebUZqal9tRlxgYW1GZ2RibUZbaWNtRmhcZW0tRmhuNigtRiM2JS1GXW82JVE3Ny4wNTI3MTU0Nzg2NDI5OTAwMDAwMEYnRmBvRjlGYG9GOUZib0Zkb0Zmb0Zob0ZbcC1GaG42KC1GIzYlLUZdbzYlUTc2LjEyOTY2MjQ3Nzg0MzE2MDAwMDAwRidGYG9GOUZgb0Y5RmJvRmRvRmZvRmhvRltwLUZobjYoLUYjNiUtRl1vNiVRNzkuODAzMTE4ODQwNjE4NDcwMDAwMDBGJ0Zgb0Y5RmBvRjlGYm9GZG9GZm9GaG9GW3AtRmhuNigtRiM2JS1GXW82JVE4MTAuOTE0Nzg3NjMxNDk3NjAwMDAwMDBGJ0Zgb0Y5RmBvRjlGYm9GZG9GZm9GaG9GW3AtRmhuNigtRiM2JS1GXW82JVE3Ny4wNTMyNTIwNjk3MzQxOTAwMDAwMEYnRmBvRjlGYG9GOUZib0Zkb0Zmb0Zob0ZbcC1GaG42KC1GIzYlLUZdbzYlUTc2LjM4Njk5NjgzMjAzMjA0MDAwMDAwRidGYG9GOUZgb0Y5RmJvRmRvRmZvRmhvRltwLUZobjYoLUYjNiUtRl1vNiVRODEyLjQ2MTk0OTAyMzQ1NjEwMDAwMDAwRidGYG9GOUZgb0Y5RmJvRmRvRmZvRmhvRltwLUZobjYoLUYjNiUtRl1vNiVRODEwLjMxMTcyMDU2MDc0MDYwMDAwMDAwRidGYG9GOUZgb0Y5RmJvRmRvRmZvRmhvRltwLUZobjYoLUYjNiUtRl1vNiVRNzkuNTE3MDU5NTA2MDY4NzUwMDAwMDBGJ0Zgb0Y5RmBvRjlGYm9GZG9GZm9GaG9GW3AtRmhuNigtRiM2JS1GXW82JVE3NS41Mzg2MDE3OTUyNDMwMzAwMDAwMEYnRmBvRjlGYG9GOUZib0Zkb0Zmb0Zob0ZbcC1GaG42KC1GIzYlLUZdbzYlUTc0LjAyNTIwMjk4Nzc1MDg5MDAwMDAwRidGYG9GOUZgb0Y5RmJvRmRvRmZvRmhvRltwLUZobjYoLUYjNiUtRl1vNiVRNzguOTQ5OTI2ODkwMjU1OTgwMDAwMDBGJ0Zgb0Y5RmBvRjlGYm9GZG9GZm9GaG9GW3AtRmhuNigtRiM2JS1GXW82JVE3Ny43MjA3NTE1NTYwMTcwMTAwMDAwMEYnRmBvRjlGYG9GOUZib0Zkb0Zmb0Zob0ZbcC1GaG42KC1GIzYlLUZdbzYlUTc3LjAzMzgzNzcyOTExNDU1MDAwMDAwRidGYG9GOUZgb0Y5RmJvRmRvRmZvRmhvRltwLUZobjYoLUYjNiUtRl1vNiVRODEwLjkyOTA2MzE4MTgzMzkwMDAwMDAwRidGYG9GOUZgb0Y5RmJvRmRvRmZvRmhvRltwLUZobjYoLUYjNiUtRl1vNiVRNzIuOTgyODU1Mjc4NTQ5MDIwMDAwMDBGJ0Zgb0Y5RmBvRjlGYm9GZG9GZm9GaG9GW3AtRmhuNigtRiM2JS1GXW82JVE3NS4xNDAwNzc5Njc5OTAwNzAwMDAwMEYnRmBvRjlGYG9GOUZib0Zkb0Zmb0Zob0ZbcC1GaG42KC1GIzYlLUZdbzYlUTc2LjkwNTE0MzYwOTIzMTU2MDAwMDAwRidGYG9GOUZgb0Y5RmJvRmRvRmZvRmhvRltwLUZobjYoLUYjNiUtRl1vNiVRNzMuODQwNDIyNDA1MDQyNTIwMDAwMDBGJ0Zgb0Y5RmBvRjlGYm9GZG9GZm9GaG9GW3AtRmhuNigtRiM2JS1GXW82JVE3Ny44NjMwNjI0NDk0MzIyOTAwMDAwMEYnRmBvRjlGYG9GOUZib0Zkb0Zmb0Zob0ZbcC1GaG42KC1GIzYlLUZdbzYlUTcyLjI2NDM5NjkwNjg1NzQ5MDAwMDAwRidGYG9GOUZgb0Y5RmJvRmRvRmZvRmhvRltwLUZobjYoLUYjNiUtRl1vNiVRNzQuMzMyMzgwNDAyMjM2NjMwMDAwMDBGJ0Zgb0Y5RmBvRjlGYm9GZG9GZm9GaG9GW3AtRmhuNigtRiM2JS1GXW82JVE3NC4zNjU3MDU0MjA2OTk0MjAwMDAwMEYnRmBvRjlGYG9GOUZib0Zkb0Zmb0Zob0ZbcC1GaG42KC1GIzYlLUZdbzYlUTcxLjMwOTI0Mjg1NzA0MTUxMDAwMDAwRidGYG9GOUZgb0Y5RmJvRmRvRmZvRmhvRltwLUZobjYoLUYjNiUtRl1vNiVRNzcuODM0NzQ1ODI0ODM2NjcwMDAwMDBGJ0Zgb0Y5RmBvRjlGYm9GZG9GZm9GaG9GW3AtRmhuNigtRiM2JS1GXW82JVE3OS41MDI5Mjg0MDYxMjUyNzAwMDAwMEYnRmBvRjlGYG9GOUZib0Zkb0Zmb0Zob0ZbcC1GaG42KC1GIzYlLUZdbzYlUTc0Ljg1MTAwMTM2NDgzMDIyMDAwMDAwRidGYG9GOUZgb0Y5RmJvRmRvRmZvRmhvRltwLUZobjYoLUYjNiUtRl1vNiVRNzUuOTgwNDM2MTUyNTU2NTYwMDAwMDBGJ0Zgb0Y5RmBvRjlGYm9GZG9GZm9GaG9GW3AtRmhuNigtRiM2JS1GXW82JVE3Ny42NTA3NTk3MDg0MTcwNDAwMDAwMEYnRmBvRjlGYG9GOUZib0Zkb0Zmb0Zob0ZbcC1GaG42KC1GIzYlLUZdbzYlUTc3LjQ5MTQzNjY2OTcwODA1MDAwMDAwRidGYG9GOUZgb0Y5RmJvRmRvRmZvRmhvRltwLUZobjYoLUYjNiUtRl1vNiVRODEwLjg1MTg1Mjc3NjAwNTMwMDAwMDAwRidGYG9GOUZgb0Y5RmJvRmRvRmZvRmhvRltwLUZobjYoLUYjNiUtRl1vNiVRNzMuOTA3ODY5MDY0ODY0MDIwMDAwMDBGJ0Zgb0Y5RmBvRjlGYm9GZG9GZm9GaG9GW3AtRmhuNigtRiM2JS1GXW82JVE3OC45NDIzMDA4NDExNTMzMDAwMDAwMEYnRmBvRjlGYG9GOUZib0Zkb0Zmb0Zob0ZbcC1GaG42KC1GIzYlLUZdbzYlUTc0LjE5ODAxNTI0MDkxMzM5MDAwMDAwRidGYG9GOUZgb0Y5RmJvRmRvRmZvRmhvRltwLUZobjYoLUYjNiUtRl1vNiVRNzYuNTU5NDQ4MTY3MDkzMjMwMDAwMDBGJ0Zgb0Y5RmBvRjlGYm9GZG9GZm9GaG9GW3AtRmhuNigtRiM2JS1GXW82JVE3Ny4wODU5Nzc3OTIzNzA5NjAwMDAwMEYnRmBvRjlGYG9GOUZib0Zkb0Zmb0Zob0ZbcC1GaG42KC1GIzYlLUZdbzYlUTczLjc5MTYxOTc5MzgzODI1MDAwMDAwRidGYG9GOUZgb0Y5RmJvRmRvRmZvRmhvRltwLUZobjYoLUYjNiUtRl1vNiVRNzUuODQ0Njg5MjAwNzEzNDkwMDAwMDBGJ0Zgb0Y5RmBvRjlGYm9GZG9GZm9GaG9GW3AtRmhuNigtRiM2JS1GXW82JVE3NC4yNjg4MzMxNTM0NjE1MDAwMDAwMEYnRmBvRjlGYG9GOUZib0Zkb0Zmb0Zob0ZbcC1GaG42KC1GIzYlLUZdbzYlUTc3LjU2Mjk0NTk5ODk0NTcxMDAwMDAwRidGYG9GOUZgb0Y5RmJvRmRvRmZvRmhvRltwLUZobjYoLUYjNiUtRl1vNiVRNzMuNjkxODE2ODAyNTA5OTgwMDAwMDBGJ0Zgb0Y5RmBvRjlGYm9GZG9GZm9GaG9GW3AtRmhuNigtRiM2JS1GXW82JVE3My4yOTMzMTUxMTcwNTk2MDAwMDAwMEYnRmBvRjlGYG9GOUZib0Zkb0Zmb0Zob0ZbcC1GaG42KC1GIzYlLUZdbzYlUTc0LjU4NTU3NDQ3NjA4NDc2MDAwMDAwRidGYG9GOUZgb0Y5RmJvRmRvRmZvRmhvRltwLUZobjYoLUYjNiUtRl1vNiVRNzEuNzMzNzU4MzA0MTA5MzYwMDAwMDBGJ0Zgb0Y5RmBvRjlGYm9GZG9GZm9GaG9GW3BGYm9GZG9GZm8tRmVuNmZvRmpbbEZmam1GW2lvRmlmcUZgZHNGYGF1Rmldd0ZbanhGZmV6RmpgXGxGZ1tebEZdZl9sRlxgYWxGZGlibEZlYmRsRl9bZmxGYmNnbEZeW2lsRmNiamxGYWlbbUZoX11tRmhlXm1GYVtgbUZjYGFtRl5lYm1GYmljbUZfXWVtRmVgZm0tRmhuNigtRiM2JS1GXW82JVE3NS44Njk4ODMwNDAwNDk5MjAwMDAwMEYnRmBvRjlGYG9GOUZib0Zkb0Zmb0Zob0ZbcC1GaG42KC1GIzYlLUZdbzYlUTc4LjgyMTg5MjM2MjQ0NzYyMDAwMDAwRidGYG9GOUZgb0Y5RmJvRmRvRmZvRmhvRltwLUZobjYoLUYjNiUtRl1vNiVRNzkuNzY1NDk1NjQyNTQxOTgwMDAwMDBGJ0Zgb0Y5RmBvRjlGYm9GZG9GZm9GaG9GW3AtRmhuNigtRiM2JS1GXW82JVE3Ni41MzgxNzcxNzI4MjUyNDAwMDAwMEYnRmBvRjlGYG9GOUZib0Zkb0Zmb0Zob0ZbcC1GaG42KC1GIzYlLUZdbzYlUTc1LjUwMTM5OTEzNDAxNTY1MDAwMDAwRidGYG9GOUZgb0Y5RmJvRmRvRmZvRmhvRltwLUZobjYoLUYjNiUtRl1vNiVRODEwLjcyMzg3MjEzNzE1OTQwMDAwMDAwRidGYG9GOUZgb0Y5RmJvRmRvRmZvRmhvRltwLUZobjYoLUYjNiUtRl1vNiVRNzkuMzQ5MTQ0NjQwMTc2MjQwMDAwMDBGJ0Zgb0Y5RmBvRjlGYm9GZG9GZm9GaG9GW3AtRmhuNigtRiM2JS1GXW82JVE3OC43NDY4NjI1NTc3NjE3NjAwMDAwMEYnRmBvRjlGYG9GOUZib0Zkb0Zmb0Zob0ZbcC1GaG42KC1GIzYlLUZdbzYlUTc1LjA2OTIzMjc4MDkyMzQxMDAwMDAwRidGYG9GOUZgb0Y5RmJvRmRvRmZvRmhvRltwLUZobjYoLUYjNiUtRl1vNiVRNzMuNDA2NTczODM2NzkzMzQwMDAwMDBGJ0Zgb0Y5RmBvRjlGYm9GZG9GZm9GaG9GW3AtRmhuNigtRiM2JS1GXW82JVE3Ny43OTIwMTI1MDcxMzI2MzAwMDAwMEYnRmBvRjlGYG9GOUZib0Zkb0Zmb0Zob0ZbcC1GaG42KC1GIzYlLUZdbzYlUTc3LjI0NDk2NjE1MTExODA4MDAwMDAwRidGYG9GOUZgb0Y5RmJvRmRvRmZvRmhvRltwLUZobjYoLUYjNiUtRl1vNiVRNzYuMzQzNjU1OTgyNjA1NjUwMDAwMDBGJ0Zgb0Y5RmBvRjlGYm9GZG9GZm9GaG9GW3AtRmhuNigtRiM2JS1GXW82JVE4MTAuMTU3NjI1NTk2NTcyMDAwMDAwMDBGJ0Zgb0Y5RmBvRjlGYm9GZG9GZm9GaG9GW3AtRmhuNigtRiM2JS1GXW82JVE3Mi42ODQwNTQwOTkyMjUxODAwMDAwMEYnRmBvRjlGYG9GOUZib0Zkb0Zmb0Zob0ZbcC1GaG42KC1GIzYlLUZdbzYlUTc0LjMxODg5NTM1Njg2OTI1MDAwMDAwRidGYG9GOUZgb0Y5RmJvRmRvRmZvRmhvRltwLUZobjYoLUYjNiUtRl1vNiVRNzYuNjMwMTIyOTY5NzkyMzIwMDAwMDBGJ0Zgb0Y5RmBvRjlGYm9GZG9GZm9GaG9GW3AtRmhuNigtRiM2JS1GXW82JVE3My42OTU5MDY2MjA3ODcyOTAwMDAwMEYnRmBvRjlGYG9GOUZib0Zkb0Zmb0Zob0ZbcC1GaG42KC1GIzYlLUZdbzYlUTc3LjA2MjUyMzk4MzU4OTkyMDAwMDAwRidGYG9GOUZgb0Y5RmJvRmRvRmZvRmhvRltwLUZobjYoLUYjNiUtRl1vNiVRNzEuNjE5NzQzNzYxNzM1MDcwMDAwMDBGJ0Zgb0Y5RmBvRjlGYm9GZG9GZm9GaG9GW3AtRmhuNigtRiM2JS1GXW82JVE3NC4wNzAxODk3ODMxMDAzMzAwMDAwMEYnRmBvRjlGYG9GOUZib0Zkb0Zmb0Zob0ZbcC1GaG42KC1GIzYlLUZdbzYlUTczLjkxMTI4ODQyMTk5MjI2MDAwMDAwRidGYG9GOUZgb0Y5RmJvRmRvRmZvRmhvRltwLUZobjYoLUYjNiUtRl1vNiVRNzEuMTQ0NjMyNzk2NDY2OTYwMDAwMDBGJ0Zgb0Y5RmBvRjlGYm9GZG9GZm9GaG9GW3AtRmhuNigtRiM2JS1GXW82JVE3Ni44NDI4MTA0MjYzMTYxNTAwMDAwMEYnRmBvRjlGYG9GOUZib0Zkb0Zmb0Zob0ZbcC1GaG42KC1GIzYlLUZdbzYlUTc5LjA3MTgzMzA5MjI5ODcyMDAwMDAwRidGYG9GOUZgb0Y5RmJvRmRvRmZvRmhvRltwLUZobjYoLUYjNiUtRl1vNiVRNzMuOTA5MDU3MjE5Mjk5MDIwMDAwMDBGJ0Zgb0Y5RmBvRjlGYm9GZG9GZm9GaG9GW3AtRmhuNigtRiM2JS1GXW82JVE3NS4xNTM0MDU0MDkzNDY5NzAwMDAwMEYnRmBvRjlGYG9GOUZib0Zkb0Zmb0Zob0ZbcC1GaG42KC1GIzYlLUZdbzYlUTc2LjcxMTkxNTYxNjc0MTM3MDAwMDAwRidGYG9GOUZgb0Y5RmJvRmRvRmZvRmhvRltwLUZobjYoLUYjNiUtRl1vNiVRNzYuNzUwMDY2MjA3NjQzMzIwMDAwMDBGJ0Zgb0Y5RmBvRjlGYm9GZG9GZm9GaG9GW3AtRmhuNigtRiM2JS1GXW82JVE3OS44MjA1MTA3ODY3ODQ5NzAwMDAwMEYnRmBvRjlGYG9GOUZib0Zkb0Zmb0Zob0ZbcC1GaG42KC1GIzYlLUZdbzYlUTcyLjkzNzYxNTE2MjQzMTk0MDAwMDAwRidGYG9GOUZgb0Y5RmJvRmRvRmZvRmhvRltwLUZobjYoLUYjNiUtRl1vNiVRNzcuNzU5NjQ5MDIyNDYzNTAwMDAwMDBGJ0Zgb0Y5RmBvRjlGYm9GZG9GZm9GaG9GW3AtRmhuNigtRiM2JS1GXW82JVE3My42Nzk5ODg4NDI3NjU3OTAwMDAwMEYnRmBvRjlGYG9GOUZib0Zkb0Zmb0Zob0ZbcC1GaG42KC1GIzYlLUZdbzYlUTc1LjkxMzg4NzIxODQ5MjcyMDAwMDAwRidGYG9GOUZgb0Y5RmJvRmRvRmZvRmhvRltwLUZobjYoLUYjNiUtRl1vNiVRNzYuNjcxNTMyODYyNzc3ODgwMDAwMDBGJ0Zgb0Y5RmBvRjlGYm9GZG9GZm9GaG9GW3AtRmhuNigtRiM2JS1GXW82JVE3Mi41NTkwNDk0MjgxMzg4NzAwMDAwMEYnRmBvRjlGYG9GOUZib0Zkb0Zmb0Zob0ZbcC1GaG42KC1GIzYlLUZdbzYlUTc1LjI0Mjc0ODc5NjQwODM4MDAwMDAwRidGYG9GOUZgb0Y5RmJvRmRvRmZvRmhvRltwLUZobjYoLUYjNiUtRl1vNiVRNzMuNzQyNjc5NTYwMTEzMTYwMDAwMDBGJ0Zgb0Y5RmBvRjlGYm9GZG9GZm9GaG9GW3AtRmhuNigtRiM2JS1GXW82JVE3Ny4xODM2MDAxNzA2NTk3NzAwMDAwMEYnRmBvRjlGYG9GOUZib0Zkb0Zmb0Zob0ZbcC1GaG42KC1GIzYlLUZdbzYlUTczLjU4NDY2MTAwNzc2MDM3MDAwMDAwRidGYG9GOUZgb0Y5RmJvRmRvRmZvRmhvRltwLUZobjYoLUYjNiUtRl1vNiVRNzIuNTQ5NTkyMDEwOTg5MTEwMDAwMDBGJ0Zgb0Y5RmBvRjlGYm9GZG9GZm9GaG9GW3AtRmhuNigtRiM2JS1GXW82JVE3NC4yMjM2OTc2MzYwMDQ5MzAwMDAwMEYnRmBvRjlGYG9GOUZib0Zkb0Zmb0Zob0ZbcC1GaG42KC1GIzYlLUZdbzYlUTcxLjQ5NzMyODU5MjI2ODUwMDAwMDAwRidGYG9GOUZgb0Y5RmJvRmRvRmZvRmhvRltwRmJvRmRvRmZvLUZlbjZmb0ZhXGxGXVtuRmJpb0ZgZ3FGZ2RzRmdhdUZgXndGYmp4Rl1mekZhYVxsRl5cXmxGZGZfbEZjYGFsRltqYmxGXGNkbEZmW2ZsRmljZ2xGZVtpbEZqYmpsRmhpW21GX2BdbUZfZl5tRmhbYG1GamBhbUZlZWJtRmlpY21GZl1lbUZcYWZtRltkZ20tRmhuNigtRiM2JS1GXW82JVE4MTQuMDUyMzU4NjYwMjU2NTAwMDAwMDBGJ0Zgb0Y5RmBvRjlGYm9GZG9GZm9GaG9GW3AtRmhuNigtRiM2JS1GXW82JVE4MTUuMjg0NDM2ODc3MDI4MDAwMDAwMDBGJ0Zgb0Y5RmBvRjlGYm9GZG9GZm9GaG9GW3AtRmhuNigtRiM2JS1GXW82JVE4MTAuMDQyNTE4MjU3NDMyNzAwMDAwMDBGJ0Zgb0Y5RmBvRjlGYm9GZG9GZm9GaG9GW3AtRmhuNigtRiM2JS1GXW82JVE3OC44MTExMDY0NTIyMDU3MzAwMDAwMEYnRmBvRjlGYG9GOUZib0Zkb0Zmb0Zob0ZbcC1GaG42KC1GIzYlLUZdbzYlUTgxNy4zNzM4MTU0ODAxNzYwMDAwMDAwMEYnRmBvRjlGYG9GOUZib0Zkb0Zmb0Zob0ZbcC1GaG42KC1GIzYlLUZdbzYlUTgxNC43NTQ3MzI5ODUzNjA3MDAwMDAwMEYnRmBvRjlGYG9GOUZib0Zkb0Zmb0Zob0ZbcC1GaG42KC1GIzYlLUZdbzYlUTgxMy43MTY2MjgxMjk2NDIxMDAwMDAwMEYnRmBvRjlGYG9GOUZib0Zkb0Zmb0Zob0ZbcC1GaG42KC1GIzYlLUZdbzYlUTc4LjAyOTM2Mzk0MTAzNDAwMDAwMDAwRidGYG9GOUZgb0Y5RmJvRmRvRmZvRmhvRltwLUZobjYoLUYjNiUtRl1vNiVRNzUuMzU5NTA1OTEwNjI0OTMwMDAwMDBGJ0Zgb0Y5RmBvRjlGYm9GZG9GZm9GaG9GW3AtRmhuNigtRiM2JS1GXW82JVE4MTIuNTA4NDgwNjk2MjQ5MTAwMDAwMDBGJ0Zgb0Y5RmBvRjlGYm9GZG9GZm9GaG9GW3AtRmhuNigtRiM2JS1GXW82JVE4MTEuMTY2MjUyMzY2NjYwODAwMDAwMDBGJ0Zgb0Y5RmBvRjlGYm9GZG9GZm9GaG9GW3AtRmhuNigtRiM2JS1GXW82JVE3OS45MjY5MDU5NjE1NTMwNzAwMDAwMEYnRmBvRjlGYG9GOUZib0Zkb0Zmb0Zob0ZbcC1GaG42KC1GIzYlLUZdbzYlUTgxNS45NjY5MDQ0ODgwNjI2MDAwMDAwMEYnRmBvRjlGYG9GOUZib0Zkb0Zmb0Zob0ZbcC1GaG42KC1GIzYlLUZdbzYlUTc0LjE4NzAyNDI1NjczMjAwMDAwMDAwRidGYG9GOUZgb0Y5RmJvRmRvRmZvRmhvRltwLUZobjYoLUYjNiUtRl1vNiVRNzYuOTE0OTMyMzY4MjI1NzcwMDAwMDBGJ0Zgb0Y5RmBvRjlGYm9GZG9GZm9GaG9GW3AtRmhuNigtRiM2JS1GXW82JVE4MTAuMjg4OTAwOTc5Nzc1NzAwMDAwMDBGJ0Zgb0Y5RmBvRjlGYm9GZG9GZm9GaG9GW3AtRmhuNigtRiM2JS1GXW82JVE3NS42MjI4OTk5MzkxNzU0NjAwMDAwMEYnRmBvRjlGYG9GOUZib0Zkb0Zmb0Zob0ZbcC1GaG42KC1GIzYlLUZdbzYlUTgxMS4yMTkxOTgxNDY0MTUyMDAwMDAwMEYnRmBvRjlGYG9GOUZib0Zkb0Zmb0Zob0ZbcC1GaG42KC1GIzYlLUZdbzYlUTcyLjUzNjUxMDA1NjQwMzg1MDAwMDAwRidGYG9GOUZgb0Y5RmJvRmRvRmZvRmhvRltwLUZobjYoLUYjNiUtRl1vNiVRNzYuNDU3ODIxNjg2MTM1NjYwMDAwMDBGJ0Zgb0Y5RmBvRjlGYm9GZG9GZm9GaG9GW3AtRmhuNigtRiM2JS1GXW82JVE3Ni4yNDAyNjk2MDQ5NzQxODAwMDAwMEYnRmBvRjlGYG9GOUZib0Zkb0Zmb0Zob0ZbcC1GaG42KC1GIzYlLUZdbzYlUTcxLjgxMzcwOTUyMzgzODE0MDAwMDAwRidGYG9GOUZgb0Y5RmJvRmRvRmZvRmhvRltwLUZobjYoLUYjNiUtRl1vNiVRODEwLjk1MTcwODg5NzkwMzEwMDAwMDAwRidGYG9GOUZgb0Y5RmJvRmRvRmZvRmhvRltwLUZobjYoLUYjNiUtRl1vNiVRODEzLjg4NjA1MzAyNjcwOTcwMDAwMDAwRidGYG9GOUZgb0Y5RmJvRmRvRmZvRmhvRltwLUZobjYoLUYjNiUtRl1vNiVRNzYuMTk5MjU2NzY4NjExNTgwMDAwMDBGJ0Zgb0Y5RmBvRjlGYm9GZG9GZm9GaG9GW3AtRmhuNigtRiM2JS1GXW82JVE3OC4xMTQzNDk0NDk4MDI1NjAwMDAwMEYnRmBvRjlGYG9GOUZib0Zkb0Zmb0Zob0ZbcC1GaG42KC1GIzYlLUZdbzYlUTgxMC43MDczOTI5Mzc2MTc5MDAwMDAwMEYnRmBvRjlGYG9GOUZib0Zkb0Zmb0Zob0ZbcC1GaG42KC1GIzYlLUZdbzYlUTgxMC42MzExMTk5NDc0MzAzMDAwMDAwMEYnRmBvRjlGYG9GOUZib0Zkb0Zmb0Zob0ZbcC1GaG42KC1GIzYlLUZdbzYlUTgxNS41MjY2MTk2NDYzNTg5MDAwMDAwMEYnRmBvRjlGYG9GOUZib0Zkb0Zmb0Zob0ZbcC1GaG42KC1GIzYlLUZdbzYlUTc0Ljc4MjAzMjM0NTk3NzUwMDAwMDAwRidGYG9GOUZgb0Y5RmJvRmRvRmZvRmhvRltwLUZobjYoLUYjNiUtRl1vNiVRODEyLjM0Njc2NjYyMTgwMDMwMDAwMDAwRidGYG9GOUZgb0Y5RmJvRmRvRmZvRmhvRltwLUZobjYoLUYjNiUtRl1vNiVRNzUuNzY2NDMzNTcwODg2OTYwMDAwMDBGJ0Zgb0Y5RmBvRjlGYm9GZG9GZm9GaG9GW3AtRmhuNigtRiM2JS1GXW82JVE3OS4zNDc4Mjg3ODE3MTY4NTAwMDAwMEYnRmBvRjlGYG9GOUZib0Zkb0Zmb0Zob0ZbcC1GaG42KC1GIzYlLUZdbzYlUTgxMC4zMzY3NDEwNjcyMDIwMDAwMDAwMEYnRmBvRjlGYG9GOUZib0Zkb0Zmb0Zob0ZbcC1GaG42KC1GIzYlLUZdbzYlUTc0LjIwMzUzMTEwODM5NDgwMDAwMDAwRidGYG9GOUZgb0Y5RmJvRmRvRmZvRmhvRltwLUZobjYoLUYjNiUtRl1vNiVRNzguMTIxNTI2NDQ2NTkwMTUwMDAwMDBGJ0Zgb0Y5RmBvRjlGYm9GZG9GZm9GaG9GW3AtRmhuNigtRiM2JS1GXW82JVE3NS44NzI1NjE0MTMxMjkxOTAwMDAwMEYnRmBvRjlGYG9GOUZib0Zkb0Zmb0Zob0ZbcC1GaG42KC1GIzYlLUZdbzYlUTgxMS4wNjc5NDA4MzMwMjk5MDAwMDAwMEYnRmBvRjlGYG9GOUZib0Zkb0Zmb0Zob0ZbcC1GaG42KC1GIzYlLUZdbzYlUTc1LjQ4ODgyMTQwODg0OTA0MDAwMDAwRidGYG9GOUZgb0Y5RmJvRmRvRmZvRmhvRltwLUZobjYoLUYjNiUtRl1vNiVRNzQuMDE0NjIzNzI1MTM1NjkwMDAwMDBGJ0Zgb0Y5RmBvRjlGYm9GZG9GZm9GaG9GW3AtRmhuNigtRiM2JS1GXW82JVE3Ni43NDYyMTg0MjMxMjc5MTAwMDAwMEYnRmBvRjlGYG9GOUZib0Zkb0Zmb0Zob0ZbcC1GaG42KC1GIzYlLUZdbzYlUTcyLjM5MDM0Mzc0MzQ5NjY2MDAwMDAwRidGYG9GOUZgb0Y5RmJvRmRvRmZvRmhvRltwRmJvRmRvRmZvLUZlbjZmb0ZoXGxGZFtuRmlpb0ZnZ3FGXmVzRl5idUZnXndGaWp4RmRmekZoYVxsRmVcXmxGW2dfbEZqYGFsRmJqYmxGY2NkbEZdXGZsRmBkZ2xGXFxpbEZhY2psRl9qW21GZmBdbUZmZl5tRl9cYG1GYWFhbUZcZmJtRmBqY21GXV5lbUZjYWZtRmJkZ21GamZobS1GaG42KC1GIzYlLUZdbzYlUTgxNy40Nzc4NTU4OTUxODI5MDAwMDAwMEYnRmBvRjlGYG9GOUZib0Zkb0Zmb0Zob0ZbcC1GaG42KC1GIzYlLUZdbzYlUTgxMS4zNzU4MTk0NDU3OTIwMDAwMDAwMEYnRmBvRjlGYG9GOUZib0Zkb0Zmb0Zob0ZbcC1GaG42KC1GIzYlLUZdbzYlUTc5Ljc5MDA0MTk2MzA2MjEzMDAwMDAwRidGYG9GOUZgb0Y5RmJvRmRvRmZvRmhvRltwLUZobjYoLUYjNiUtRl1vNiVRODE4Ljc4ODQ2ODU4ODQyOTQwMDAwMDAwRidGYG9GOUZgb0Y5RmJvRmRvRmZvRmhvRltwLUZobjYoLUYjNiUtRl1vNiVRODE2LjQ2MTkyMzU5MDYyNzQwMDAwMDAwRidGYG9GOUZgb0Y5RmJvRmRvRmZvRmhvRltwLUZobjYoLUYjNiUtRl1vNiVRODE1LjE3NDE2Mzk3Njc4ODIwMDAwMDAwRidGYG9GOUZgb0Y5RmJvRmRvRmZvRmhvRltwLUZobjYoLUYjNiUtRl1vNiVRNzguOTM0NjM4NTc5MTQyNTMwMDAwMDBGJ0Zgb0Y5RmBvRjlGYm9GZG9GZm9GaG9GW3AtRmhuNigtRiM2JS1GXW82JVE3Ni4yMDQ4NzUzNTE1MjIwMjAwMDAwMEYnRmBvRjlGYG9GOUZib0Zkb0Zmb0Zob0ZbcC1GaG42KC1GIzYlLUZdbzYlUTgxMy44MDAwMzA0ODA0MTA5MDAwMDAwMEYnRmBvRjlGYG9GOUZib0Zkb0Zmb0Zob0ZbcC1GaG42KC1GIzYlLUZdbzYlUTgxMi4yNzYyNjczMTc4NzI1MDAwMDAwMEYnRmBvRjlGYG9GOUZib0Zkb0Zmb0Zob0ZbcC1GaG42KC1GIzYlLUZdbzYlUTgxMS4xNzQwMDQzMjAxMjA4MDAwMDAwMEYnRmBvRjlGYG9GOUZib0Zkb0Zmb0Zob0ZbcC1GaG42KC1GIzYlLUZdbzYlUTgxNy4zNjkyNTQ4NzE2MDQ2MDAwMDAwMEYnRmBvRjlGYG9GOUZib0Zkb0Zmb0Zob0ZbcC1GaG42KC1GIzYlLUZdbzYlUTc0Ljg4MjAyMjE4NDc1MjM0MDAwMDAwRidGYG9GOUZgb0Y5RmJvRmRvRmZvRmhvRltwLUZobjYoLUYjNiUtRl1vNiVRNzcuNjY0MTcxOTM3OTUxMDIwMDAwMDBGJ0Zgb0Y5RmBvRjlGYm9GZG9GZm9GaG9GW3AtRmhuNigtRiM2JS1GXW82JVE4MTEuMjM0MTA0NTczNTYwMjAwMDAwMDBGJ0Zgb0Y5RmBvRjlGYm9GZG9GZm9GaG9GW3AtRmhuNigtRiM2JS1GXW82JVE3Ni4yNjUxMzE2NzU0ODQwNTAwMDAwMEYnRmBvRjlGYG9GOUZib0Zkb0Zmb0Zob0ZbcC1GaG42KC1GIzYlLUZdbzYlUTgxMi40NTkzMTM2NzY0MTM4MDAwMDAwMEYnRmBvRjlGYG9GOUZib0Zkb0Zmb0Zob0ZbcC1GaG42KC1GIzYlLUZdbzYlUTczLjAzNzg2MzM2MzUxNjIzMDAwMDAwRidGYG9GOUZgb0Y5RmJvRmRvRmZvRmhvRltwLUZobjYoLUYjNiUtRl1vNiVRNzcuMDMxODc4MTE3NDI4OTEwMDAwMDBGJ0Zgb0Y5RmBvRjlGYm9GZG9GZm9GaG9GW3AtRmhuNigtRiM2JS1GXW82JVE3Ni45MzI4MDc0MjcwMjM0MTAwMDAwMEYnRmBvRjlGYG9GOUZib0Zkb0Zmb0Zob0ZbcC1GaG42KC1GIzYlLUZdbzYlUTcyLjEwNTc3NzkyNTcyNjc1MDAwMDAwRidGYG9GOUZgb0Y5RmJvRmRvRmZvRmhvRltwLUZobjYoLUYjNiUtRl1vNiVRODEyLjIyMTU4MDU2NTEyMzEwMDAwMDAwRidGYG9GOUZgb0Y5RmJvRmRvRmZvRmhvRltwLUZobjYoLUYjNiUtRl1vNiVRODE1LjMwOTU4MzA1ODUyMTkwMDAwMDAwRidGYG9GOUZgb0Y5RmJvRmRvRmZvRmhvRltwLUZobjYoLUYjNiUtRl1vNiVRNzcuMDk5ODIwNjEzMjM3ODQwMDAwMDBGJ0Zgb0Y5RmBvRjlGYm9GZG9GZm9GaG9GW3AtRmhuNigtRiM2JS1GXW82JVE3OS4yMTgwOTcyMjkyOTMyNDAwMDAwMEYnRmBvRjlGYG9GOUZib0Zkb0Zmb0Zob0ZbcC1GaG42KC1GIzYlLUZdbzYlUTgxMS44NTgwODA5NzQ0NTE4MDAwMDAwMEYnRmBvRjlGYG9GOUZib0Zkb0Zmb0Zob0ZbcC1GaG42KC1GIzYlLUZdbzYlUTgxMS43MzI2OTI4ODUyMzc3MDAwMDAwMEYnRmBvRjlGYG9GOUZib0Zkb0Zmb0Zob0ZbcC1GaG42KC1GIzYlLUZdbzYlUTgxNy4yNDE3MTEyNzM3NjY3MDAwMDAwMEYnRmBvRjlGYG9GOUZib0Zkb0Zmb0Zob0ZbcC1GaG42KC1GIzYlLUZdbzYlUTc1LjY0NTY0NjUzOTMyMzk1MDAwMDAwRidGYG9GOUZgb0Y5RmJvRmRvRmZvRmhvRltwLUZobjYoLUYjNiUtRl1vNiVRODE0LjAxMjA3OTIzMjgyODcwMDAwMDAwRidGYG9GOUZgb0Y5RmJvRmRvRmZvRmhvRltwLUZobjYoLUYjNiUtRl1vNiVRNzYuNTAzNDQ4NTI0NDU5MDcwMDAwMDBGJ0Zgb0Y5RmBvRjlGYm9GZG9GZm9GaG9GW3AtRmhuNigtRiM2JS1GXW82JVE4MTAuNTczMzA4ODA2OTg2ODAwMDAwMDBGJ0Zgb0Y5RmBvRjlGYm9GZG9GZm9GaG9GW3AtRmhuNigtRiM2JS1GXW82JVE4MTEuMzEwMjE5MTk3OTMwNTAwMDAwMDBGJ0Zgb0Y5RmBvRjlGYm9GZG9GZm9GaG9GW3AtRmhuNigtRiM2JS1GXW82JVE3NC45OTA0NDQ1MjI2MTExOTAwMDAwMEYnRmBvRjlGYG9GOUZib0Zkb0Zmb0Zob0ZbcC1GaG42KC1GIzYlLUZdbzYlUTc5LjA3MjE5OTc2OTY4ODIyMDAwMDAwRidGYG9GOUZgb0Y5RmJvRmRvRmZvRmhvRltwLUZobjYoLUYjNiUtRl1vNiVRNzYuOTU0MDczMDAxMTM0NTUwMDAwMDBGJ0Zgb0Y5RmBvRjlGYm9GZG9GZm9GaG9GW3AtRmhuNigtRiM2JS1GXW82JVE4MTIuMjQzODMyNzc3MTk2MjAwMDAwMDBGJ0Zgb0Y5RmBvRjlGYm9GZG9GZm9GaG9GW3AtRmhuNigtRiM2JS1GXW82JVE3NS45OTE4MTQ1NTQ1NjY5MjAwMDAwMEYnRmBvRjlGYG9GOUZib0Zkb0Zmb0Zob0ZbcC1GaG42KC1GIzYlLUZdbzYlUTc0LjcwMzc4NTA0MDg1MTI4MDAwMDAwRidGYG9GOUZgb0Y5RmJvRmRvRmZvRmhvRltwLUZobjYoLUYjNiUtRl1vNiVRNzcuNDE2MTcwNTE2NjgzNzAwMDAwMDBGJ0Zgb0Y5RmBvRjlGYm9GZG9GZm9GaG9GW3AtRmhuNigtRiM2JS1GXW82JVE3Mi43NzMxNTg4ODQ1OTE1MTAwMDAwMEYnRmBvRjlGYG9GOUZib0Zkb0Zmb0Zob0ZbcEZib0Zkb0Zmby1GZW42Zm9GX11sRltcbkZgam9GXmhxRmVlc0ZlYnVGXl93RmBbeUZbZ3pGX2JcbEZcXV5sRmJnX2xGYWFhbEZpamJsRmpjZGxGZFxmbEZnZGdsRmNcaWxGaGNqbEZmalttRl1hXW1GXWdebUZmXGBtRmhhYW1GY2ZibUZnamNtRmReZW1GamFmbUZpZGdtRmFnaG1GYmlpbS1GaG42KC1GIzYlLUZdbzYlUTc3LjcyMTkzMzMwNzU4NjYzMDAwMDAwRidGYG9GOUZgb0Y5RmJvRmRvRmZvRmhvRltwLUZobjYoLUYjNiUtRl1vNiVRNzYuMjg5MjQ0NDc0MTg1NDgwMDAwMDBGJ0Zgb0Y5RmBvRjlGYm9GZG9GZm9GaG9GW3AtRmhuNigtRiM2JS1GXW82JVE4MTIuMTc5MTAwNzA3NDE4ODAwMDAwMDBGJ0Zgb0Y5RmBvRjlGYm9GZG9GZm9GaG9GW3AtRmhuNigtRiM2JS1GXW82JVE4MTAuNjg3OTk2MDczNjMwMzAwMDAwMDBGJ0Zgb0Y5RmBvRjlGYm9GZG9GZm9GaG9GW3AtRmhuNigtRiM2JS1GXW82JVE4MTAuMDIyOTcxMDEzOTE2MjAwMDAwMDBGJ0Zgb0Y5RmBvRjlGYm9GZG9GZm9GaG9GW3AtRmhuNigtRiM2JS1GXW82JVE3NS45NDcwMDM4MTk3MDQxMzAwMDAwMEYnRmBvRjlGYG9GOUZib0Zkb0Zmb0Zob0ZbcC1GaG42KC1GIzYlLUZdbzYlUTczLjg4MTU0ODQwNjI1NDU0MDAwMDAwRidGYG9GOUZgb0Y5RmJvRmRvRmZvRmhvRltwLUZobjYoLUYjNiUtRl1vNiVRNzguODcyMDI0OTU2Njc3MjQwMDAwMDBGJ0Zgb0Y5RmBvRjlGYm9GZG9GZm9GaG9GW3AtRmhuNigtRiM2JS1GXW82JVE3OC4yOTU0NzA4MTY2MDUzMjAwMDAwMEYnRmBvRjlGYG9GOUZib0Zkb0Zmb0Zob0ZbcC1GaG42KC1GIzYlLUZdbzYlUTc3LjM1MzUzMzE1MjcxNDU3MDAwMDAwRidGYG9GOUZgb0Y5RmJvRmRvRmZvRmhvRltwLUZobjYoLUYjNiUtRl1vNiVRODExLjQ5OTIzMDU2NTYxMjAwMDAwMDAwRidGYG9GOUZgb0Y5RmJvRmRvRmZvRmhvRltwLUZobjYoLUYjNiUtRl1vNiVRNzMuMTY4NjMxOTI4NDU4NzkwMDAwMDBGJ0Zgb0Y5RmBvRjlGYm9GZG9GZm9GaG9GW3AtRmhuNigtRiM2JS1GXW82JVE3NC44Mzk3MjE0NDIyMTEzMDAwMDAwMEYnRmBvRjlGYG9GOUZib0Zkb0Zmb0Zob0ZbcC1GaG42KC1GIzYlLUZdbzYlUTc3LjU4OTY5MTA4NDM2OTE2MDAwMDAwRidGYG9GOUZgb0Y5RmJvRmRvRmZvRmhvRltwLUZobjYoLUYjNiUtRl1vNiVRNzQuMzI2NzUwNTY2OTU4NjIwMDAwMDBGJ0Zgb0Y5RmBvRjlGYm9GZG9GZm9GaG9GW3AtRmhuNigtRiM2JS1GXW82JVE3OC4xNjI1MjA3MTkyOTg2MjAwMDAwMEYnRmBvRjlGYG9GOUZib0Zkb0Zmb0Zob0ZbcC1GaG42KC1GIzYlLUZdbzYlUTcxLjU3MDk3MDIwNjY5Mzc3MDAwMDAwRidGYG9GOUZgb0Y5RmJvRmRvRmZvRmhvRltwLUZobjYoLUYjNiUtRl1vNiVRNzQuNzg5NDIzOTc1ODk3NTYwMDAwMDBGJ0Zgb0Y5RmBvRjlGYm9GZG9GZm9GaG9GW3AtRmhuNigtRiM2JS1GXW82JVE3NC41OTM2OTE3MTk2OTgwOTAwMDAwMEYnRmBvRjlGYG9GOUZib0Zkb0Zmb0Zob0ZbcC1GaG42KC1GIzYlLUZdbzYlUTcxLjM2OTUzMzM3NDcyMjg3MDAwMDAwRidGYG9GOUZgb0Y5RmJvRmRvRmZvRmhvRltwLUZobjYoLUYjNiUtRl1vNiVRNzcuOTMwOTUxOTgwMTI4NTUwMDAwMDBGJ0Zgb0Y5RmBvRjlGYm9GZG9GZm9GaG9GW3AtRmhuNigtRiM2JS1GXW82JVE4MTAuMjYzODE4NDI1NjYyMTAwMDAwMDBGJ0Zgb0Y5RmBvRjlGYm9GZG9GZm9GaG9GW3AtRmhuNigtRiM2JS1GXW82JVE3NC4zMDE5OTQ3NDk2Njg0ODAwMDAwMEYnRmBvRjlGYG9GOUZib0Zkb0Zmb0Zob0ZbcC1GaG42KC1GIzYlLUZdbzYlUTc1Ljg0MDUxMDUyNTU5MjUwMDAwMDAwRidGYG9GOUZgb0Y5RmJvRmRvRmZvRmhvRltwLUZobjYoLUYjNiUtRl1vNiVRNzcuODAzMDE3NjU3ODAxNzEwMDAwMDBGJ0Zgb0Y5RmBvRjlGYm9GZG9GZm9GaG9GW3AtRmhuNigtRiM2JS1GXW82JVE3Ny43ODQyMTcwMjM3MTI4MDAwMDAwMEYnRmBvRjlGYG9GOUZib0Zkb0Zmb0Zob0ZbcC1GaG42KC1GIzYlLUZdbzYlUTgxMS4zMDY3MzQ0MDU1MzU2MDAwMDAwMEYnRmBvRjlGYG9GOUZib0Zkb0Zmb0Zob0ZbcC1GaG42KC1GIzYlLUZdbzYlUTczLjI4NzA3NDk5NTY2MjI0MDAwMDAwRidGYG9GOUZgb0Y5RmJvRmRvRmZvRmhvRltwLUZobjYoLUYjNiUtRl1vNiVRNzguOTkwMTYzOTkzNzc3NjUwMDAwMDBGJ0Zgb0Y5RmBvRjlGYm9GZG9GZm9GaG9GW3AtRmhuNigtRiM2JS1GXW82JVE3NC4yMDAyNzkzODYzNjQzMDAwMDAwMEYnRmBvRjlGYG9GOUZib0Zkb0Zmb0Zob0ZbcC1GaG42KC1GIzYlLUZdbzYlUTc2Ljg5OTUyNTcyODk5MDQ2MDAwMDAwRidGYG9GOUZgb0Y5RmJvRmRvRmZvRmhvRltwLUZobjYoLUYjNiUtRl1vNiVRNzcuNjcyOTAzODE1NjgwNDQwMDAwMDBGJ0Zgb0Y5RmBvRjlGYm9GZG9GZm9GaG9GW3AtRmhuNigtRiM2JS1GXW82JVE3Mi41MzYxMjEwMzkyNDgwNDAwMDAwMEYnRmBvRjlGYG9GOUZib0Zkb0Zmb0Zob0ZbcC1GaG42KC1GIzYlLUZdbzYlUTc1LjkyMTA5MjUzMTY1MDc0MDAwMDAwRidGYG9GOUZgb0Y5RmJvRmRvRmZvRmhvRltwLUZobjYoLUYjNiUtRl1vNiVRNzQuNDYzNDg3Mjc4NDcyODIwMDAwMDBGJ0Zgb0Y5RmBvRjlGYm9GZG9GZm9GaG9GW3AtRmhuNigtRiM2JS1GXW82JVE3OC4xNjU4OTI2NDM3Njk3MjAwMDAwMEYnRmBvRjlGYG9GOUZib0Zkb0Zmb0Zob0ZbcC1GaG42KC1GIzYlLUZdbzYlUTc0LjE2ODY0NDgzNTk3NjE0MDAwMDAwRidGYG9GOUZgb0Y5RmJvRmRvRmZvRmhvRltwLUZobjYoLUYjNiUtRl1vNiVRNzIuNzIwODAyMTU0Njg5ODMwMDAwMDBGJ0Zgb0Y5RmBvRjlGYm9GZG9GZm9GaG9GW3AtRmhuNigtRiM2JS1GXW82JVE3NC45NzM2NTMyMzEyMDQzNDAwMDAwMEYnRmBvRjlGYG9GOUZib0Zkb0Zmb0Zob0ZbcC1GaG42KC1GIzYlLUZdbzYlUTcxLjc5MDM4NjM5Njc5ODU4MDAwMDAwRidGYG9GOUZgb0Y5RmJvRmRvRmZvRmhvRltwRmJvRmRvRmZvLUZlbjZmb0ZmXWxGYlxuRmdqb0ZlaHFGXGZzRlxjdUZlX3dGZ1t5RmJnekZmYlxsRmNdXmxGaWdfbEZoYWFsRmBbY2xGYWRkbEZbXWZsRl5lZ2xGalxpbEZfZGpsRl1bXG1GZGFdbUZkZ15tRl1dYG1GX2JhbUZqZmJtRl5bZG1GW19lbUZhYmZtRmBlZ21GaGdobUZpaWltRmNbW24tRmhuNigtRiM2JS1GXW82JVE3NS45NTAzMDg0NjA0NTg3MTAwMDAwMEYnRmBvRjlGYG9GOUZib0Zkb0Zmb0Zob0ZbcC1GaG42KC1GIzYlLUZdbzYlUTgxMS40MzkzMTYyNDA2NzM4MDAwMDAwMEYnRmBvRjlGYG9GOUZib0Zkb0Zmb0Zob0ZbcC1GaG42KC1GIzYlLUZdbzYlUTc5LjE4Nzg0ODYwMjI0NDQ5MDAwMDAwRidGYG9GOUZgb0Y5RmJvRmRvRmZvRmhvRltwLUZobjYoLUYjNiUtRl1vNiVRNzguNDQ2Mjc0MjAyMDU0NjcwMDAwMDBGJ0Zgb0Y5RmBvRjlGYm9GZG9GZm9GaG9GW3AtRmhuNigtRiM2JS1GXW82JVE3NC44MjI3MjM3NDYzMjkyNzAwMDAwMEYnRmBvRjlGYG9GOUZib0Zkb0Zmb0Zob0ZbcC1GaG42KC1GIzYlLUZdbzYlUTczLjcxMjk1NjMxNjE2NjMwMDAwMDAwRidGYG9GOUZgb0Y5RmJvRmRvRmZvRmhvRltwLUZobjYoLUYjNiUtRl1vNiVRNzguMjM5ODQ0NzM0NTg4NTIwMDAwMDBGJ0Zgb0Y5RmBvRjlGYm9GZG9GZm9GaG9GW3AtRmhuNigtRiM2JS1GXW82JVE3Ni44OTkyMzc5ODc1ODg2NTAwMDAwMEYnRmBvRjlGYG9GOUZib0Zkb0Zmb0Zob0ZbcC1GaG42KC1GIzYlLUZdbzYlUTc2LjI3MDMyNjg5MTcwNzcyMDAwMDAwRidGYG9GOUZgb0Y5RmJvRmRvRmZvRmhvRltwLUZobjYoLUYjNiUtRl1vNiVRNzkuNjQ5OTMyMzgxNTQxNzIwMDAwMDBGJ0Zgb0Y5RmBvRjlGYm9GZG9GZm9GaG9GW3AtRmhuNigtRiM2JS1GXW82JVE3Mi42Njc1MTkxODU4OTM4OTAwMDAwMEYnRmBvRjlGYG9GOUZib0Zkb0Zmb0Zob0ZbcC1GaG42KC1GIzYlLUZdbzYlUTc0Ljg1NjA2MTI4MDczMDg4MDAwMDAwRidGYG9GOUZgb0Y5RmJvRmRvRmZvRmhvRltwLUZobjYoLUYjNiUtRl1vNiVRNzUuOTUzNzExODg4NTkxNjIwMDAwMDBGJ0Zgb0Y5RmBvRjlGYm9GZG9GZm9GaG9GW3AtRmhuNigtRiM2JS1GXW82JVE3My4zNDg4NDA0ODU3NzQ3NzAwMDAwMEYnRmBvRjlGYG9GOUZib0Zkb0Zmb0Zob0ZbcC1GaG42KC1GIzYlLUZdbzYlUTc3LjA2NTgyMzA1NTE2NzQ0MDAwMDAwRidGYG9GOUZgb0Y5RmJvRmRvRmZvRmhvRltwLUZobjYoLUYjNiUtRl1vNiVRNzIuMjY0NjE4MzQ2NTQwODcwMDAwMDBGJ0Zgb0Y5RmBvRjlGYm9GZG9GZm9GaG9GW3AtRmhuNigtRiM2JS1GXW82JVE3My43NzQ4ODg3NjcyNDk5MTAwMDAwMEYnRmBvRjlGYG9GOUZib0Zkb0Zmb0Zob0ZbcC1GaG42KC1GIzYlLUZdbzYlUTczLjk1MDY2MjQ3NzYwNzI1MDAwMDAwRidGYG9GOUZgb0Y5RmJvRmRvRmZvRmhvRltwLUZobjYoLUYjNiUtRl1vNiVRNzEuMTcwNzk5MjE5OTI2NDgwMDAwMDBGJ0Zgb0Y5RmBvRjlGYm9GZG9GZm9GaG9GW3AtRmhuNigtRiM2JS1GXW82JVE3Ny4xMzQ1MDMwMzE0NzYzMzAwMDAwMEYnRmBvRjlGYG9GOUZib0Zkb0Zmb0Zob0ZbcC1GaG42KC1GIzYlLUZdbzYlUTc4LjQ0ODgzMDU1ODAwOTIwMDAwMDAwRidGYG9GOUZgb0Y5RmJvRmRvRmZvRmhvRltwLUZobjYoLUYjNiUtRl1vNiVRNzQuNjU3MjkyMDY1MzcwNTMwMDAwMDBGJ0Zgb0Y5RmBvRjlGYm9GZG9GZm9GaG9GW3AtRmhuNigtRiM2JS1GXW82JVE3NS41MjEwNzUwMzc3MzY5NjAwMDAwMEYnRmBvRjlGYG9GOUZib0Zkb0Zmb0Zob0ZbcC1GaG42KC1GIzYlLUZdbzYlUTc2Ljk5MjAzMDU0MDU3OTM3MDAwMDAwRidGYG9GOUZgb0Y5RmJvRmRvRmZvRmhvRltwLUZobjYoLUYjNiUtRl1vNiVRNzYuNzE0MzU0MDg3NTI0OTEwMDAwMDBGJ0Zgb0Y5RmBvRjlGYm9GZG9GZm9GaG9GW3AtRmhuNigtRiM2JS1GXW82JVE3OS43MjI3NDA5MTMxNjM5NzAwMDAwMEYnRmBvRjlGYG9GOUZib0Zkb0Zmb0Zob0ZbcC1GaG42KC1GIzYlLUZdbzYlUTczLjg0ODMyMzg4NzM1MTI4MDAwMDAwRidGYG9GOUZgb0Y5RmJvRmRvRmZvRmhvRltwLUZobjYoLUYjNiUtRl1vNiVRNzguMTg2NzkyMDc5OTYzNjYwMDAwMDBGJ0Zgb0Y5RmBvRjlGYm9GZG9GZm9GaG9GW3AtRmhuNigtRiM2JS1GXW82JVE3My44MzIzMDg4MjY3Mzg0MjAwMDAwMEYnRmBvRjlGYG9GOUZib0Zkb0Zmb0Zob0ZbcC1GaG42KC1GIzYlLUZdbzYlUTc1LjgyMzAyNDQzMTUxMzM3MDAwMDAwRidGYG9GOUZgb0Y5RmJvRmRvRmZvRmhvRltwLUZobjYoLUYjNiUtRl1vNiVRNzYuMjg1NjExNjQ5ODczOTcwMDAwMDBGJ0Zgb0Y5RmBvRjlGYm9GZG9GZm9GaG9GW3AtRmhuNigtRiM2JS1GXW82JVE3My44NjAyNzgzMzcyMTQyODAwMDAwMEYnRmBvRjlGYG9GOUZib0Zkb0Zmb0Zob0ZbcC1GaG42KC1GIzYlLUZdbzYlUTc1LjM5MzUyNDgxNzExOTkyMDAwMDAwRidGYG9GOUZgb0Y5RmJvRmRvRmZvRmhvRltwLUZobjYoLUYjNiUtRl1vNiVRNzMuODk4NDQ5MTE5NTE2ODYwMDAwMDBGJ0Zgb0Y5RmBvRjlGYm9GZG9GZm9GaG9GW3AtRmhuNigtRiM2JS1GXW82JVE3Ni41ODQ5MjQ1MDQ2NTUyNjAwMDAwMEYnRmBvRjlGYG9GOUZib0Zkb0Zmb0Zob0ZbcC1GaG42KC1GIzYlLUZdbzYlUTczLjIwMTgxMjQyMjY5NTAxMDAwMDAwRidGYG9GOUZgb0Y5RmJvRmRvRmZvRmhvRltwLUZobjYoLUYjNiUtRl1vNiVRNzMuMjMzNTcyNzI5MjA4MjAwMDAwMDBGJ0Zgb0Y5RmBvRjlGYm9GZG9GZm9GaG9GW3AtRmhuNigtRiM2JS1GXW82JVE3NC4wMjU0MDk2NzI3NjYzNjAwMDAwMEYnRmBvRjlGYG9GOUZib0Zkb0Zmb0Zob0ZbcC1GaG42KC1GIzYlLUZdbzYlUTcxLjU1ODYwNzMwOTkxODQ3MDAwMDAwRidGYG9GOUZgb0Y5RmJvRmRvRmZvRmhvRltwRmJvRmRvRmZvLUZlbjZmb0ZdXmxGaVxuRl5bcEZcaXFGY2ZzRmNjdUZcYHdGXlx5RmlnekZdY1xsRmpdXmxGYGhfbEZfYmFsRmdbY2xGaGRkbEZiXWZsRmVlZ2xGYV1pbEZmZGpsRmRbXG1GW2JdbUZbaF5tRmRdYG1GZmJhbUZhZ2JtRmVbZG1GYl9lbUZoYmZtRmdlZ21GX2hobUZgamltRmpbW25GXV1cbi1GaG42KC1GIzYlLUZdbzYlUTgyMi42ODU3MTM0MDU0NDIzMDAwMDAwMEYnRmBvRjlGYG9GOUZib0Zkb0Zmb0Zob0ZbcC1GaG42KC1GIzYlLUZdbzYlUTgxNy44MjI4MjE1MzExMDIyMDAwMDAwMEYnRmBvRjlGYG9GOUZib0Zkb0Zmb0Zob0ZbcC1GaG42KC1GIzYlLUZdbzYlUTgxNi41MTE0MzQ2ODM3MDAxMDAwMDAwMEYnRmBvRjlGYG9GOUZib0Zkb0Zmb0Zob0ZbcC1GaG42KC1GIzYlLUZdbzYlUTc5LjU1NjQxMTI4NjMzMDExMDAwMDAwRidGYG9GOUZgb0Y5RmJvRmRvRmZvRmhvRltwLUZobjYoLUYjNiUtRl1vNiVRNzcuMTQ2MjYyMDIyODc3OTAwMDAwMDBGJ0Zgb0Y5RmBvRjlGYm9GZG9GZm9GaG9GW3AtRmhuNigtRiM2JS1GXW82JVE4MTUuOTE2OTEzMzcxMjgyOTAwMDAwMDBGJ0Zgb0Y5RmBvRjlGYm9GZG9GZm9GaG9GW3AtRmhuNigtRiM2JS1GXW82JVE4MTMuNDg0NTY0NzM0MTM5NzAwMDAwMDBGJ0Zgb0Y5RmBvRjlGYm9GZG9GZm9GaG9GW3AtRmhuNigtRiM2JS1GXW82JVE4MTIuMTY0Mjk1MTgxODU3MzAwMDAwMDBGJ0Zgb0Y5RmBvRjlGYm9GZG9GZm9GaG9GW3AtRmhuNigtRiM2JS1GXW82JVE4MTkuMTE3OTAzODczNTY2NTAwMDAwMDBGJ0Zgb0Y5RmBvRjlGYm9GZG9GZm9GaG9GW3AtRmhuNigtRiM2JS1GXW82JVE3NS4xNDk4OTYzNzIxMDA0OTAwMDAwMEYnRmBvRjlGYG9GOUZib0Zkb0Zmb0Zob0ZbcC1GaG42KC1GIzYlLUZdbzYlUTc5LjM4Mjc5NzUwMTg0MTc2MDAwMDAwRidGYG9GOUZgb0Y5RmJvRmRvRmZvRmhvRltwLUZobjYoLUYjNiUtRl1vNiVRODExLjg0NTkzODM5Mjg4NTIwMDAwMDAwRidGYG9GOUZgb0Y5RmJvRmRvRmZvRmhvRltwLUZobjYoLUYjNiUtRl1vNiVRNzYuNTY5NTc2MDc1NTYxNzMwMDAwMDBGJ0Zgb0Y5RmBvRjlGYm9GZG9GZm9GaG9GW3AtRmhuNigtRiM2JS1GXW82JVE4MTMuNzQyMzAzODgzNDA3ODAwMDAwMDBGJ0Zgb0Y5RmBvRjlGYm9GZG9GZm9GaG9GW3AtRmhuNigtRiM2JS1GXW82JVE3NC4yNjg1MDQ3OTg5NzU4ODAwMDAwMEYnRmBvRjlGYG9GOUZib0Zkb0Zmb0Zob0ZbcC1GaG42KC1GIzYlLUZdbzYlUTc3LjQ2MTAwOTE1OTI4NzIyMDAwMDAwRidGYG9GOUZgb0Y5RmJvRmRvRmZvRmhvRltwLUZobjYoLUYjNiUtRl1vNiVRNzcuNTkyMTQxMDc1OTcxMTAwMDAwMDBGJ0Zgb0Y5RmBvRjlGYm9GZG9GZm9GaG9GW3AtRmhuNigtRiM2JS1GXW82JVE3Mi4yMjkzNTcxOTI0MjgxMjAwMDAwMEYnRmBvRjlGYG9GOUZib0Zkb0Zmb0Zob0ZbcC1GaG42KC1GIzYlLUZdbzYlUTgxMy44ODMwNzU0ODA5OTE4MDAwMDAwMEYnRmBvRjlGYG9GOUZib0Zkb0Zmb0Zob0ZbcC1GaG42KC1GIzYlLUZdbzYlUTgxNi41MzAyMDA3NzU1NDkyMDAwMDAwMEYnRmBvRjlGYG9GOUZib0Zkb0Zmb0Zob0ZbcC1GaG42KC1GIzYlLUZdbzYlUTc4Ljk4MDYyNjY1OTA2MDU2MDAwMDAwRidGYG9GOUZgb0Y5RmJvRmRvRmZvRmhvRltwLUZobjYoLUYjNiUtRl1vNiVRODEwLjYzMTEzNjA3NDU3MzUwMDAwMDAwRidGYG9GOUZgb0Y5RmJvRmRvRmZvRmhvRltwLUZobjYoLUYjNiUtRl1vNiVRODEzLjYwNDA5MDQ5ODE2NzYwMDAwMDAwRidGYG9GOUZgb0Y5RmJvRmRvRmZvRmhvRltwLUZobjYoLUYjNiUtRl1vNiVRODEzLjI0MzYyODQyODc1MDgwMDAwMDAwRidGYG9GOUZgb0Y5RmJvRmRvRmZvRmhvRltwLUZobjYoLUYjNiUtRl1vNiVRODE4Ljg0MDU0OTYyODc5MDkwMDAwMDAwRidGYG9GOUZgb0Y5RmJvRmRvRmZvRmhvRltwLUZobjYoLUYjNiUtRl1vNiVRNzcuMTkxODA1NTM0MTM4NjcwMDAwMDBGJ0Zgb0Y5RmBvRjlGYm9GZG9GZm9GaG9GW3AtRmhuNigtRiM2JS1GXW82JVE4MTUuNjMzMDE4MzIzNjA4NDAwMDAwMDBGJ0Zgb0Y5RmBvRjlGYm9GZG9GZm9GaG9GW3AtRmhuNigtRiM2JS1GXW82JVE3Ny40NTkzOTU2MjQwMDQwMDAwMDAwMEYnRmBvRjlGYG9GOUZib0Zkb0Zmb0Zob0ZbcC1GaG42KC1GIzYlLUZdbzYlUTgxMS4yOTk3MjMyOTQyNTExMDAwMDAwMEYnRmBvRjlGYG9GOUZib0Zkb0Zmb0Zob0ZbcC1GaG42KC1GIzYlLUZdbzYlUTgxMi4zNTc5ODIyMjIyNTQ2MDAwMDAwMEYnRmBvRjlGYG9GOUZib0Zkb0Zmb0Zob0ZbcC1GaG42KC1GIzYlLUZdbzYlUTc3LjMzNzE2MjU5NTY4NjE5MDAwMDAwRidGYG9GOUZgb0Y5RmJvRmRvRmZvRmhvRltwLUZobjYoLUYjNiUtRl1vNiVRODEwLjM1MjA3NzEwNDc4NjEwMDAwMDAwRidGYG9GOUZgb0Y5RmJvRmRvRmZvRmhvRltwLUZobjYoLUYjNiUtRl1vNiVRNzcuMzQ0Njg4MTgyNTczODQwMDAwMDBGJ0Zgb0Y5RmBvRjlGYm9GZG9GZm9GaG9GW3AtRmhuNigtRiM2JS1GXW82JVE4MTIuOTYxMTI0NjgzNjE0NDAwMDAwMDBGJ0Zgb0Y5RmBvRjlGYm9GZG9GZm9GaG9GW3AtRmhuNigtRiM2JS1GXW82JVE3Ni4zNjA1MTc1ODQwMjgwMzAwMDAwMEYnRmBvRjlGYG9GOUZib0Zkb0Zmb0Zob0ZbcC1GaG42KC1GIzYlLUZdbzYlUTc1Ljk4ODkyOTYxNDk1NzI2MDAwMDAwRidGYG9GOUZgb0Y5RmJvRmRvRmZvRmhvRltwLUZobjYoLUYjNiUtRl1vNiVRNzcuODc5Njk3NDEwMzY3MzAwMDAwMDBGJ0Zgb0Y5RmBvRjlGYm9GZG9GZm9GaG9GW3AtRmhuNigtRiM2JS1GXW82JVE3Mi45Njc0NTMxMzM3MDU3NDAwMDAwMEYnRmBvRjlGYG9GOUZib0Zkb0Zmb0Zob0ZbcEZib0Zkb0Zmby1GZW42Zm9GZF5sRmBdbkZlW3BGY2lxRmpmc0ZqY3VGY2B3RmVceUZgaHpGZGNcbEZhXl5sRmdoX2xGZmJhbEZeXGNsRl9lZGxGaV1mbEZcZmdsRmhdaWxGXWVqbEZbXFxtRmJiXW1GYmhebUZbXmBtRl1jYW1GaGdibUZcXGRtRmlfZW1GX2NmbUZeZmdtRmZoaG1GZ2ppbUZhXFtuRmRdXG5GYF5dbi1GaG42KC1GIzYlLUZdbzYlUTgxNS45MDg4MTQxMjIwNjU5MDAwMDAwMEYnRmBvRjlGYG9GOUZib0Zkb0Zmb0Zob0ZbcC1GaG42KC1GIzYlLUZdbzYlUTgxNC42NzAyNjc0NjU3MzkyMDAwMDAwMEYnRmBvRjlGYG9GOUZib0Zkb0Zmb0Zob0ZbcC1GaG42KC1GIzYlLUZdbzYlUTc4LjYxODU5MjA4NTAzMzYyMDAwMDAwRidGYG9GOUZgb0Y5RmJvRmRvRmZvRmhvRltwLUZobjYoLUYjNiUtRl1vNiVRNzUuNjUwMjYzOTU0NjQwMTkwMDAwMDBGJ0Zgb0Y5RmBvRjlGYm9GZG9GZm9GaG9GW3AtRmhuNigtRiM2JS1GXW82JVE4MTMuMTI4MTg4MjU0MDY0MDAwMDAwMDBGJ0Zgb0Y5RmBvRjlGYm9GZG9GZm9GaG9GW3AtRmhuNigtRiM2JS1GXW82JVE4MTEuNzcxMTIwNDA1Mjc0ODAwMDAwMDBGJ0Zgb0Y5RmBvRjlGYm9GZG9GZm9GaG9GW3AtRmhuNigtRiM2JS1GXW82JVE4MTAuNjA1MTk1ODkwNjcyNjAwMDAwMDBGJ0Zgb0Y5RmBvRjlGYm9GZG9GZm9GaG9GW3AtRmhuNigtRiM2JS1GXW82JVE4MTcuMDAyNjcyMDEwMTkzNjAwMDAwMDBGJ0Zgb0Y5RmBvRjlGYm9GZG9GZm9GaG9GW3AtRmhuNigtRiM2JS1GXW82JVE3NC41MzM5Nzk4NDIzNTkwMDAwMDAwMEYnRmBvRjlGYG9GOUZib0Zkb0Zmb0Zob0ZbcC1GaG42KC1GIzYlLUZdbzYlUTc3LjA4ODkyNzM4NDg5ODEzMDAwMDAwRidGYG9GOUZgb0Y5RmJvRmRvRmZvRmhvRltwLUZobjYoLUYjNiUtRl1vNiVRODExLjA4NDk4MzI1NDU4MjAwMDAwMDAwRidGYG9GOUZgb0Y5RmJvRmRvRmZvRmhvRltwLUZobjYoLUYjNiUtRl1vNiVRNzYuMDAyMTA3MDg4NDU1NDMwMDAwMDBGJ0Zgb0Y5RmBvRjlGYm9GZG9GZm9GaG9GW3AtRmhuNigtRiM2JS1GXW82JVE4MTEuOTQ5NTMzNzE3NDIxNjAwMDAwMDBGJ0Zgb0Y5RmBvRjlGYm9GZG9GZm9GaG9GW3AtRmhuNigtRiM2JS1GXW82JVE3Mi40OTUyNzA2MzYzODExNDAwMDAwMEYnRmBvRjlGYG9GOUZib0Zkb0Zmb0Zob0ZbcC1GaG42KC1GIzYlLUZdbzYlUTc2LjkxMjg5MTMxMDY4MDIwMDAwMDAwRidGYG9GOUZgb0Y5RmJvRmRvRmZvRmhvRltwLUZobjYoLUYjNiUtRl1vNiVRNzYuNjM3MjU2OTYwMDk2NTQwMDAwMDBGJ0Zgb0Y5RmBvRjlGYm9GZG9GZm9GaG9GW3AtRmhuNigtRiM2JS1GXW82JVE3MS45NTc4NTQyNTU4MjA4NDAwMDAwMEYnRmBvRjlGYG9GOUZib0Zkb0Zmb0Zob0ZbcC1GaG42KC1GIzYlLUZdbzYlUTgxMS41MTk5MjgwMjQ5ODgzMDAwMDAwMEYnRmBvRjlGYG9GOUZib0Zkb0Zmb0Zob0ZbcC1GaG42KC1GIzYlLUZdbzYlUTgxNC43OTQ1MTYzMTcyNTgzMDAwMDAwMEYnRmBvRjlGYG9GOUZib0Zkb0Zmb0Zob0ZbcC1GaG42KC1GIzYlLUZdbzYlUTc2LjI1NzkwNzU2NjM5OTY4MDAwMDAwRidGYG9GOUZgb0Y5RmJvRmRvRmZvRmhvRltwLUZobjYoLUYjNiUtRl1vNiVRNzguNTUyMDg0NjEzMTAxOTcwMDAwMDBGJ0Zgb0Y5RmBvRjlGYm9GZG9GZm9GaG9GW3AtRmhuNigtRiM2JS1GXW82JVE4MTEuMTY4NDM3MDgwNzQ3NzAwMDAwMDBGJ0Zgb0Y5RmBvRjlGYm9GZG9GZm9GaG9GW3AtRmhuNigtRiM2JS1GXW82JVE4MTEuMTYyODc4NjU4MTkwODAwMDAwMDBGJ0Zgb0Y5RmBvRjlGYm9GZG9GZm9GaG9GW3AtRmhuNigtRiM2JS1GXW82JVE4MTYuNTc1MTUzNzMzNjk3MjAwMDAwMDBGJ0Zgb0Y5RmBvRjlGYm9GZG9GZm9GaG9GW3AtRmhuNigtRiM2JS1GXW82JVE3NC44MzM3NjM2NDg4MTUyNjAwMDAwMEYnRmBvRjlGYG9GOUZib0Zkb0Zmb0Zob0ZbcC1GaG42KC1GIzYlLUZdbzYlUTgxMy4xNTg0ODQ1MDMyOTQwMDAwMDAwMEYnRmBvRjlGYG9GOUZib0Zkb0Zmb0Zob0ZbcC1GaG42KC1GIzYlLUZdbzYlUTc2LjAyODQ4OTkwMTc5MDYwMDAwMDAwRidGYG9GOUZgb0Y5RmJvRmRvRmZvRmhvRltwLUZobjYoLUYjNiUtRl1vNiVRODEwLjA3NTk1OTIxNjUwNjQwMDAwMDAwRidGYG9GOUZgb0Y5RmJvRmRvRmZvRmhvRltwLUZobjYoLUYjNiUtRl1vNiVRODEwLjkxMzIzMDA4ODI3MDEwMDAwMDAwRidGYG9GOUZgb0Y5RmJvRmRvRmZvRmhvRltwLUZobjYoLUYjNiUtRl1vNiVRNzQuMDY1Mjc2NjY1MTQ2MDQwMDAwMDBGJ0Zgb0Y5RmBvRjlGYm9GZG9GZm9GaG9GW3AtRmhuNigtRiM2JS1GXW82JVE3OC41MDA3ODg3Nzg0OTE2MDAwMDAwMEYnRmBvRjlGYG9GOUZib0Zkb0Zmb0Zob0ZbcC1GaG42KC1GIzYlLUZdbzYlUTc2LjM3NzEwNzg4NTUwMzgzMDAwMDAwRidGYG9GOUZgb0Y5RmJvRmRvRmZvRmhvRltwLUZobjYoLUYjNiUtRl1vNiVRODExLjkzNzAxMzA2Nzg3MjUwMDAwMDAwRidGYG9GOUZgb0Y5RmJvRmRvRmZvRmhvRltwLUZobjYoLUYjNiUtRl1vNiVRNzUuODI0MTg3ODY0NjkyNDcwMDAwMDBGJ0Zgb0Y5RmBvRjlGYm9GZG9GZm9GaG9GW3AtRmhuNigtRiM2JS1GXW82JVE3NC4wNjY5NDY1NjY2Nzc1NjAwMDAwMEYnRmBvRjlGYG9GOUZib0Zkb0Zmb0Zob0ZbcC1GaG42KC1GIzYlLUZdbzYlUTc3LjI0ODk4MjUxOTQzODMxMDAwMDAwRidGYG9GOUZgb0Y5RmJvRmRvRmZvRmhvRltwLUZobjYoLUYjNiUtRl1vNiVRNzIuNTc2NDQyMzEzMzE3NTEwMDAwMDBGJ0Zgb0Y5RmBvRjlGYm9GZG9GZm9GaG9GW3BGYm9GZG9GZm8tRmVuNmZvRltfbEZnXW5GXFxwRmppcUZhZ3NGYWR1Rmpgd0ZcXXlGZ2h6RltkXGxGaF5ebEZeaV9sRl1jYWxGZVxjbEZmZWRsRmBeZmxGY2ZnbEZfXmlsRmRlamxGYlxcbUZpYl1tRmloXm1GYl5gbUZkY2FtRl9oYm1GY1xkbUZgYGVtRmZjZm1GZWZnbUZdaWhtRl5bam1GaFxbbkZbXlxuRmdeXW5GXF9ebi1GaG42KC1GIzYlLUZdbzYlUTgxMy42MzgyOTI3MTQ5MjU2MDAwMDAwMEYnRmBvRjlGYG9GOUZib0Zkb0Zmb0Zob0ZbcC1GaG42KC1GIzYlLUZdbzYlUTc4LjAyOTM4ODU3MTAzOTg3MDAwMDAwRidGYG9GOUZgb0Y5RmJvRmRvRmZvRmhvRltwLUZobjYoLUYjNiUtRl1vNiVRNzUuMTMzMTU2NDMzNjg5OTkwMDAwMDBGJ0Zgb0Y5RmBvRjlGYm9GZG9GZm9GaG9GW3AtRmhuNigtRiM2JS1GXW82JVE4MTIuMDg0MjQxMzE4MjcxNzAwMDAwMDBGJ0Zgb0Y5RmBvRjlGYm9GZG9GZm9GaG9GW3AtRmhuNigtRiM2JS1GXW82JVE4MTEuMDQxNDc1NDk1OTM5OTAwMDAwMDBGJ0Zgb0Y5RmBvRjlGYm9GZG9GZm9GaG9GW3AtRmhuNigtRiM2JS1GXW82JVE3OS44Mzc4NTU5ODU4NzczNzAwMDAwMEYnRmBvRjlGYG9GOUZib0Zkb0Zmb0Zob0ZbcC1GaG42KC1GIzYlLUZdbzYlUTgxNS44MzkwOTAxNzE0OTM3MDAwMDAwMEYnRmBvRjlGYG9GOUZib0Zkb0Zmb0Zob0ZbcC1GaG42KC1GIzYlLUZdbzYlUTc0LjE2NDc3Nzc1NjU5OTMyMDAwMDAwRidGYG9GOUZgb0Y5RmJvRmRvRmZvRmhvRltwLUZobjYoLUYjNiUtRl1vNiVRNzYuNDg2ODk4Mjg3NDMwNDUwMDAwMDBGJ0Zgb0Y5RmBvRjlGYm9GZG9GZm9GaG9GW3AtRmhuNigtRiM2JS1GXW82JVE4MTAuMzg3NTM0NTIwMDg1NzAwMDAwMDBGJ0Zgb0Y5RmBvRjlGYm9GZG9GZm9GaG9GW3AtRmhuNigtRiM2JS1GXW82JVE3NS42NzQ4NzE1Njc3NTkxOTAwMDAwMEYnRmBvRjlGYG9GOUZib0Zkb0Zmb0Zob0ZbcC1GaG42KC1GIzYlLUZdbzYlUTgxMS4wNjAyNDI3MTkyMTkyMDAwMDAwMEYnRmBvRjlGYG9GOUZib0Zkb0Zmb0Zob0ZbcC1GaG42KC1GIzYlLUZdbzYlUTcyLjEzNDE0MDE3MjkyOTQ3MDAwMDAwRidGYG9GOUZgb0Y5RmJvRmRvRmZvRmhvRltwLUZobjYoLUYjNiUtRl1vNiVRNzYuNDk0MjE4ODU5OTI4NjQwMDAwMDBGJ0Zgb0Y5RmBvRjlGYm9GZG9GZm9GaG9GW3AtRmhuNigtRiM2JS1GXW82JVE3Ni4xNjUwNTIwODQ0MzQ1MzAwMDAwMEYnRmBvRjlGYG9GOUZib0Zkb0Zmb0Zob0ZbcC1GaG42KC1GIzYlLUZdbzYlUTcxLjgwNDcyNjQ3MjAyODkxMDAwMDAwRidGYG9GOUZgb0Y5RmJvRmRvRmZvRmhvRltwLUZobjYoLUYjNiUtRl1vNiVRODEwLjYzNjQ4NTEwOTgwMTIwMDAwMDAwRidGYG9GOUZgb0Y5RmJvRmRvRmZvRmhvRltwLUZobjYoLUYjNiUtRl1vNiVRODEzLjgyNjM1MjIyMjk5ODIwMDAwMDAwRidGYG9GOUZgb0Y5RmJvRmRvRmZvRmhvRltwLUZobjYoLUYjNiUtRl1vNiVRNzUuNjQwNTIzMzYwNjQwMDIwMDAwMDBGJ0Zgb0Y5RmBvRjlGYm9GZG9GZm9GaG9GW3AtRmhuNigtRiM2JS1GXW82JVE3Ny44MTE3ODUwOTUyMTY0NjAwMDAwMEYnRmBvRjlGYG9GOUZib0Zkb0Zmb0Zob0ZbcC1GaG42KC1GIzYlLUZdbzYlUTgxMC4zNzQwNzg5NjA2ODI1MDAwMDAwMEYnRmBvRjlGYG9GOUZib0Zkb0Zmb0Zob0ZbcC1GaG42KC1GIzYlLUZdbzYlUTgxMC40MDI3OTI1NzkzNTg2MDAwMDAwMEYnRmBvRjlGYG9GOUZib0Zkb0Zmb0Zob0ZbcC1GaG42KC1GIzYlLUZdbzYlUTgxNS4zNTQwMzU0NDI5Njc4MDAwMDAwMEYnRmBvRjlGYG9GOUZib0Zkb0Zmb0Zob0ZbcC1GaG42KC1GIzYlLUZdbzYlUTc0LjI3NjM5ODIyODA1MzI1MDAwMDAwRidGYG9GOUZgb0Y5RmJvRmRvRmZvRmhvRltwLUZobjYoLUYjNiUtRl1vNiVRODEyLjA2NzYxOTIzODEyODgwMDAwMDAwRidGYG9GOUZgb0Y5RmJvRmRvRmZvRmhvRltwLUZobjYoLUYjNiUtRl1vNiVRNzUuNTYxMTExMzk3MDcyMzQwMDAwMDBGJ0Zgb0Y5RmBvRjlGYm9GZG9GZm9GaG9GW3AtRmhuNigtRiM2JS1GXW82JVE3OS4zMDczNDMxMzQzOTgwMjAwMDAwMEYnRmBvRjlGYG9GOUZib0Zkb0Zmb0Zob0ZbcC1GaG42KC1GIzYlLUZdbzYlUTgxMC4yNTk5ODcyNzg3MjM0MDAwMDAwMEYnRmBvRjlGYG9GOUZib0Zkb0Zmb0Zob0ZbcC1GaG42KC1GIzYlLUZdbzYlUTczLjQxODc0OTI5ODU2NDIxMDAwMDAwRidGYG9GOUZgb0Y5RmJvRmRvRmZvRmhvRltwLUZobjYoLUYjNiUtRl1vNiVRNzcuODg0MTczNjA3NTQ2ODAwMDAwMDBGJ0Zgb0Y5RmBvRjlGYm9GZG9GZm9GaG9GW3AtRmhuNigtRiM2JS1GXW82JVE3NS44MTk1MzUxMDcyNTc1NjAwMDAwMEYnRmBvRjlGYG9GOUZib0Zkb0Zmb0Zob0ZbcC1GaG42KC1GIzYlLUZdbzYlUTgxMS4xNDY3NzQxODI4OTUyMDAwMDAwMEYnRmBvRjlGYG9GOUZib0Zkb0Zmb0Zob0ZbcC1GaG42KC1GIzYlLUZdbzYlUTc1LjUyNzUxNzU0NDU0MTcwMDAwMDAwRidGYG9GOUZgb0Y5RmJvRmRvRmZvRmhvRltwLUZobjYoLUYjNiUtRl1vNiVRNzMuNjE2OTM1MDgzMjM5MzcwMDAwMDBGJ0Zgb0Y5RmBvRjlGYm9GZG9GZm9GaG9GW3AtRmhuNigtRiM2JS1GXW82JVE3Ni43NjQ1NzA5NTAxOTkwMTAwMDAwMEYnRmBvRjlGYG9GOUZib0Zkb0Zmb0Zob0ZbcC1GaG42KC1GIzYlLUZdbzYlUTcyLjM2Njc1NDE4NDU3MzQyMDAwMDAwRidGYG9GOUZgb0Y5RmJvRmRvRmZvRmhvRltwRmJvRmRvRmZvLUZlbjZmb0ZiX2xGXl5uRmNccEZhanFGaGdzRmhkdUZhYXdGY115Rl5pekZiZFxsRl9fXmxGZWlfbEZkY2FsRlxdY2xGXWZkbEZnXmZsRmpmZ2xGZl5pbEZbZmpsRmlcXG1GYGNdbUZgaV5tRmleYG1GW2RhbUZmaGJtRmpcZG1GZ2BlbUZdZGZtRlxnZ21GZGlobUZlW2ptRl9dW25GYl5cbkZeX11uRmNfXm5GYV9fbi1GaG42KC1GIzYlLUZdbzYlUTc0Ljg2MTcwMDEyMTA5Nzc1MDAwMDAwRidGYG9GOUZgb0Y5RmJvRmRvRmZvRmhvRltwLUZobjYoLUYjNiUtRl1vNiVRNzIuOTY5NzM5NTUyMTkwNjkwMDAwMDBGJ0Zgb0Y5RmBvRjlGYm9GZG9GZm9GaG9GW3AtRmhuNigtRiM2JS1GXW82JVE3Ni45Mjc2MzA5ODY2ODg2MjAwMDAwMEYnRmBvRjlGYG9GOUZib0Zkb0Zmb0Zob0ZbcC1GaG42KC1GIzYlLUZdbzYlUTc2LjQ3MTg4MDU0Nzc0MDM2MDAwMDAwRidGYG9GOUZgb0Y5RmJvRmRvRmZvRmhvRltwLUZobjYoLUYjNiUtRl1vNiVRNzUuNzY2MTcxMDA4MzM4NDIwMDAwMDBGJ0Zgb0Y5RmBvRjlGYm9GZG9GZm9GaG9GW3AtRmhuNigtRiM2JS1GXW82JVE3OS4zNzExOTI3ODQzODI0MzAwMDAwMEYnRmBvRjlGYG9GOUZib0Zkb0Zmb0Zob0ZbcC1GaG42KC1GIzYlLUZdbzYlUTcyLjUzNzI2NTY5NjkyNzY1MDAwMDAwRidGYG9GOUZgb0Y5RmJvRmRvRmZvRmhvRltwLUZobjYoLUYjNiUtRl1vNiVRNzMuNjMyOTU3MTk3MTE1NjcwMDAwMDBGJ0Zgb0Y5RmBvRjlGYm9GZG9GZm9GaG9GW3AtRmhuNigtRiM2JS1GXW82JVE3Ni4yMzc3NzE3NTI2MjcwNjAwMDAwMEYnRmBvRjlGYG9GOUZib0Zkb0Zmb0Zob0ZbcC1GaG42KC1GIzYlLUZdbzYlUTczLjM4NzI0NDAxMjA4NzU5MDAwMDAwRidGYG9GOUZgb0Y5RmJvRmRvRmZvRmhvRltwLUZobjYoLUYjNiUtRl1vNiVRNzYuNTA3OTIzOTQyMDY3MTgwMDAwMDBGJ0Zgb0Y5RmBvRjlGYm9GZG9GZm9GaG9GW3AtRmhuNigtRiM2JS1GXW82JVE3MS4wMTUzMDcyNjkzNjg0ODAwMDAwMEYnRmBvRjlGYG9GOUZib0Zkb0Zmb0Zob0ZbcC1GaG42KC1GIzYlLUZdbzYlUTczLjkwNzYyNjc4NDcyMTUzMDAwMDAwRidGYG9GOUZgb0Y5RmJvRmRvRmZvRmhvRltwLUZobjYoLUYjNiUtRl1vNiVRNzMuNjAwNzIxNzY3ODg4MTkwMDAwMDBGJ0Zgb0Y5RmBvRjlGYm9GZG9GZm9GaG9GW3AtRmhuNigtRiM2JS1GXW82JVE3MS4wNzA2NjMwMTk0OTIxNDAwMDAwMEYnRmBvRjlGYG9GOUZib0Zkb0Zmb0Zob0ZbcC1GaG42KC1GIzYlLUZdbzYlUTc2LjI0ODQ4ODc5MzkyMTExMDAwMDAwRidGYG9GOUZgb0Y5RmJvRmRvRmZvRmhvRltwLUZobjYoLUYjNiUtRl1vNiVRNzguMTU3MDI3ODc4MzAxNzIwMDAwMDBGJ0Zgb0Y5RmBvRjlGYm9GZG9GZm9GaG9GW3AtRmhuNigtRiM2JS1GXW82JVE3My4xNDY2MTUwMzQ0NjI4MzAwMDAwMEYnRmBvRjlGYG9GOUZib0Zkb0Zmb0Zob0ZbcC1GaG42KC1GIzYlLUZdbzYlUTc0LjQ4NzgzNDk2NTkxODI5MDAwMDAwRidGYG9GOUZgb0Y5RmJvRmRvRmZvRmhvRltwLUZobjYoLUYjNiUtRl1vNiVRNzYuMDM1NjYxMDQ4OTk0MjIwMDAwMDBGJ0Zgb0Y5RmBvRjlGYm9GZG9GZm9GaG9GW3AtRmhuNigtRiM2JS1GXW82JVE3Ni4xMzA1NDMwNjAxODkxOTAwMDAwMEYnRmBvRjlGYG9GOUZib0Zkb0Zmb0Zob0ZbcC1GaG42KC1GIzYlLUZdbzYlUTc5LjAwMjA0MDUzMjA0MDkwMDAwMDAwRidGYG9GOUZgb0Y5RmJvRmRvRmZvRmhvRltwLUZobjYoLUYjNiUtRl1vNiVRNzIuMjk2NjkxOTE1MjU3ODkwMDAwMDBGJ0Zgb0Y5RmBvRjlGYm9GZG9GZm9GaG9GW3AtRmhuNigtRiM2JS1GXW82JVE3Ni45NzUwMzAyMjg3MTk1NTAwMDAwMEYnRmBvRjlGYG9GOUZib0Zkb0Zmb0Zob0ZbcC1GaG42KC1GIzYlLUZdbzYlUTczLjIzNjkxNDAwMzU4MzcyMDAwMDAwRidGYG9GOUZgb0Y5RmJvRmRvRmZvRmhvRltwLUZobjYoLUYjNiUtRl1vNiVRNzUuNTYyOTkyNTY3MTY1OTYwMDAwMDBGJ0Zgb0Y5RmBvRjlGYm9GZG9GZm9GaG9GW3AtRmhuNigtRiM2JS1GXW82JVE3Ni4wNTc4MDgyNjg1NzY1NzAwMDAwMEYnRmBvRjlGYG9GOUZib0Zkb0Zmb0Zob0ZbcC1GaG42KC1GIzYlLUZdbzYlUTcxLjY2Nzg2NjQ4MjcxMDI1MDAwMDAwRidGYG9GOUZgb0Y5RmJvRmRvRmZvRmhvRltwLUZobjYoLUYjNiUtRl1vNiVRNzQuNDY2MTIyMjEzMzg3NzkwMDAwMDBGJ0Zgb0Y5RmBvRjlGYm9GZG9GZm9GaG9GW3AtRmhuNigtRiM2JS1GXW82JVE3My40NzM2NDA0MjAzNjA4NTAwMDAwMEYnRmBvRjlGYG9GOUZib0Zkb0Zmb0Zob0ZbcC1GaG42KC1GIzYlLUZdbzYlUTc2LjYwODQ3NjEzMTc5MTM2MDAwMDAwRidGYG9GOUZgb0Y5RmJvRmRvRmZvRmhvRltwLUZobjYoLUYjNiUtRl1vNiVRNzMuMzA1Mjk5MDI1NTA3NTgwMDAwMDBGJ0Zgb0Y5RmBvRjlGYm9GZG9GZm9GaG9GW3AtRmhuNigtRiM2JS1GXW82JVE3MS44MjQxODI0MjAyOTY4NzAwMDAwMEYnRmBvRjlGYG9GOUZib0Zkb0Zmb0Zob0ZbcC1GaG42KC1GIzYlLUZdbzYlUTc0LjA0OTgwOTAxMjEyOTUwMDAwMDAwRidGYG9GOUZgb0Y5RmJvRmRvRmZvRmhvRltwLUZobjYoLUYjNiUtRl1vNiVRNzEuNDAyNDQyMzc1NzkyNzUwMDAwMDBGJ0Zgb0Y5RmBvRjlGYm9GZG9GZm9GaG9GW3BGYm9GZG9GZm8tRmVuNmZvRmlfbEZlXm5GalxwRmhqcUZfaHNGX2V1Rmhhd0ZqXXlGZWl6RmlkXGxGZl9ebEZcal9sRltkYWxGY11jbEZkZmRsRl5fZmxGYWdnbEZdX2lsRmJmamxGYF1cbUZnY11tRmdpXm1GYF9gbUZiZGFtRl1pYm1GYV1kbUZeYWVtRmRkZm1GY2dnbUZbamhtRlxcam1GZl1bbkZpXlxuRmVfXW5Gal9ebkZoX19uRl9fYG4tRmhuNigtRiM2JS1GXW82JVE3Mi41NDY5NzM2NzM2NTg0NjAwMDAwMEYnRmBvRjlGYG9GOUZib0Zkb0Zmb0Zob0ZbcC1GaG42KC1GIzYlLUZdbzYlUTc1LjA3NTgzNDYzMjIwMDY2MDAwMDAwRidGYG9GOUZgb0Y5RmJvRmRvRmZvRmhvRltwLUZobjYoLUYjNiUtRl1vNiVRNzQuMTc3NjU1NDk1MzQzODcwMDAwMDBGJ0Zgb0Y5RmBvRjlGYm9GZG9GZm9GaG9GW3AtRmhuNigtRiM2JS1GXW82JVE3My45MjYwMTc2NTI0OTc3NzAwMDAwMEYnRmBvRjlGYG9GOUZib0Zkb0Zmb0Zob0ZbcC1GaG42KC1GIzYlLUZdbzYlUTc1LjgxMTg5MzI0NTQ3MzY5MDAwMDAwRidGYG9GOUZgb0Y5RmJvRmRvRmZvRmhvRltwLUZobjYoLUYjNiUtRl1vNiVRNzEuNzYzODQ0ODIyMDA4MzIwMDAwMDBGJ0Zgb0Y5RmBvRjlGYm9GZG9GZm9GaG9GW3AtRmhuNigtRiM2JS1GXW82JVE3My4xMjgxNjMxNTgzNDA3MzAwMDAwMEYnRmBvRjlGYG9GOUZib0Zkb0Zmb0Zob0ZbcC1GaG42KC1GIzYlLUZdbzYlUTczLjUzNTA4OTczMDMwNTQ1MDAwMDAwRidGYG9GOUZgb0Y5RmJvRmRvRmZvRmhvRltwLUZobjYoLUYjNiUtRl1vNiVRNzIuMDIzMzY1NzQzMzA0MDYwMDAwMDBGJ0Zgb0Y5RmBvRjlGYm9GZG9GZm9GaG9GW3AtRmhuNigtRiM2JS1GXW82JVE3NC4zMzE3MDc5ODEzMTAyNzAwMDAwMEYnRmBvRjlGYG9GOUZib0Zkb0Zmb0Zob0ZbcC1GaG42KC1GIzYlLUZdbzYlUTcxLjc2MTU2NjU1OTk1NzM1MDAwMDAwRidGYG9GOUZgb0Y5RmJvRmRvRmZvRmhvRltwLUZobjYoLUYjNiUtRl1vNiVRNzIuMTcxMjE0MjY1MDY0NjgwMDAwMDBGJ0Zgb0Y5RmBvRjlGYm9GZG9GZm9GaG9GW3AtRmhuNigtRiM2JS1GXW82JVE3Mi4zNTEzODgxMzM2Mjc1NjAwMDAwMEYnRmBvRjlGYG9GOUZib0Zkb0Zmb0Zob0ZbcC1GaG42KC1GIzYlLUZdbzYlUTcwLjc0NTQ1MjA3MzgwNTA0NDAwMDAwRidGYG9GOUZgb0Y5RmJvRmRvRmZvRmhvRltwLUZobjYoLUYjNiUtRl1vNiVRNzQuNDY4MjAwMjM3MjQzMTYwMDAwMDBGJ0Zgb0Y5RmBvRjlGYm9GZG9GZm9GaG9GW3AtRmhuNigtRiM2JS1GXW82JVE3NS4xNDg1Nzg3NDYyNTM4NTAwMDAwMEYnRmBvRjlGYG9GOUZib0Zkb0Zmb0Zob0ZbcC1GaG42KC1GIzYlLUZdbzYlUTczLjI2MzY5MTY4MTg2NzIyMDAwMDAwRidGYG9GOUZgb0Y5RmJvRmRvRmZvRmhvRltwLUZobjYoLUYjNiUtRl1vNiVRNzMuNjE5NDk5NjIzNzk5MzIwMDAwMDBGJ0Zgb0Y5RmBvRjlGYm9GZG9GZm9GaG9GW3AtRmhuNigtRiM2JS1GXW82JVE3NC4zMTgxNzAxNDkzODM2NjAwMDAwMEYnRmBvRjlGYG9GOUZib0Zkb0Zmb0Zob0ZbcC1GaG42KC1GIzYlLUZdbzYlUTc0LjE2MTQwNTI3MDc0ODk4MDAwMDAwRidGYG9GOUZgb0Y5RmJvRmRvRmZvRmhvRltwLUZobjYoLUYjNiUtRl1vNiVRNzUuOTExOTE4MDA0NDgyMDEwMDAwMDBGJ0Zgb0Y5RmBvRjlGYm9GZG9GZm9GaG9GW3AtRmhuNigtRiM2JS1GXW82JVE3Mi43MjE3NDcwNjMwNDg1MDAwMDAwMEYnRmBvRjlGYG9GOUZib0Zkb0Zmb0Zob0ZbcC1GaG42KC1GIzYlLUZdbzYlUTc1LjE0NTYxNjUxODQxMDQ0MDAwMDAwRidGYG9GOUZgb0Y5RmJvRmRvRmZvRmhvRltwLUZobjYoLUYjNiUtRl1vNiVRNzIuNDk2MTE4MjQ1OTkwMzMwMDAwMDBGJ0Zgb0Y5RmBvRjlGYm9GZG9GZm9GaG9GW3AtRmhuNigtRiM2JS1GXW82JVE3My42NDAyNjI1NzcwMDM2NTAwMDAwMEYnRmBvRjlGYG9GOUZib0Zkb0Zmb0Zob0ZbcC1GaG42KC1GIzYlLUZdbzYlUTczLjc2MDAzNjc4Nzk4MTgwMDAwMDAwRidGYG9GOUZgb0Y5RmJvRmRvRmZvRmhvRltwLUZobjYoLUYjNiUtRl1vNiVRNzMuMDA4NzE3ODQ2ODU2NDEwMDAwMDBGJ0Zgb0Y5RmBvRjlGYm9GZG9GZm9GaG9GW3AtRmhuNigtRiM2JS1GXW82JVE3My4zNzUwNjQyNTA5MjI4MDAwMDAwMEYnRmBvRjlGYG9GOUZib0Zkb0Zmb0Zob0ZbcC1GaG42KC1GIzYlLUZdbzYlUTcyLjU3NTYwMTUxMTQ4NjM4MDAwMDAwRidGYG9GOUZgb0Y5RmJvRmRvRmZvRmhvRltwLUZobjYoLUYjNiUtRl1vNiVRNzQuMDAyMzAwNjgxNTk3MDkwMDAwMDBGJ0Zgb0Y5RmBvRjlGYm9GZG9GZm9GaG9GW3AtRmhuNigtRiM2JS1GXW82JVE3MS44ODY1NTE2MDcwNjc0MzAwMDAwMEYnRmBvRjlGYG9GOUZib0Zkb0Zmb0Zob0ZbcC1GaG42KC1GIzYlLUZdbzYlUTcyLjI2MzMzMTY3MDk5ODQ3MDAwMDAwRidGYG9GOUZgb0Y5RmJvRmRvRmZvRmhvRltwLUZobjYoLUYjNiUtRl1vNiVRNzIuMzQ4NjYzMTg2MzAzMTkwMDAwMDBGJ0Zgb0Y5RmBvRjlGYm9GZG9GZm9GaG9GW3AtRmhuNigtRiM2JS1GXW82JVE3MC45OTY2NDE3NDgzMzUxOTUwMDAwMEYnRmBvRjlGYG9GOUZib0Zkb0Zmb0Zob0ZbcEZib0Zkb0Zmby1GZW42Zm9GYGBsRlxfbkZhXXBGX1tyRmZoc0ZmZXVGX2J3RmFeeUZcanpGYGVcbEZdYF5sRmNqX2xGYmRhbEZqXWNsRltnZGxGZV9mbEZoZ2dsRmRfaWxGaWZqbEZnXVxtRl5kXW1GXmpebUZnX2BtRmlkYW1GZGlibUZoXWRtRmVhZW1GW2VmbUZqZ2dtRmJqaG1GY1xqbUZdXltuRmBfXG5GXGBdbkZhYF5uRl9gX25GZl9gbkZmXmFuLUZobjYoLUYjNiUtRl1vNiVRODExLjU0NTY1OTA5Mzc0NjUwMDAwMDAwRidGYG9GOUZgb0Y5RmJvRmRvRmZvRmhvRltwLUZobjYoLUYjNiUtRl1vNiVRNzkuNzkzOTU2NzgxMDMxMTYwMDAwMDBGJ0Zgb0Y5RmBvRjlGYm9GZG9GZm9GaG9GW3AtRmhuNigtRiM2JS1GXW82JVE3OC44OTIwMzQ2MzQ2MTQ4NjAwMDAwMEYnRmBvRjlGYG9GOUZib0Zkb0Zmb0Zob0ZbcC1GaG42KC1GIzYlLUZdbzYlUTgxMy44NzUzNDgwMTc0Njg3MDAwMDAwMEYnRmBvRjlGYG9GOUZib0Zkb0Zmb0Zob0ZbcC1GaG42KC1GIzYlLUZdbzYlUTczLjczODQyMTY3NzU1NzE4MDAwMDAwRidGYG9GOUZgb0Y5RmJvRmRvRmZvRmhvRltwLUZobjYoLUYjNiUtRl1vNiVRNzYuNjI5NTcwMzYxMjU3NjYwMDAwMDBGJ0Zgb0Y5RmBvRjlGYm9GZG9GZm9GaG9GW3AtRmhuNigtRiM2JS1GXW82JVE3OC42ODAzNzA4MDg4ODYxNDAwMDAwMEYnRmBvRjlGYG9GOUZib0Zkb0Zmb0Zob0ZbcC1GaG42KC1GIzYlLUZdbzYlUTc0LjgxNDcxNTg1MzkyNTcyMDAwMDAwRidGYG9GOUZgb0Y5RmJvRmRvRmZvRmhvRltwLUZobjYoLUYjNiUtRl1vNiVRODEwLjAyNTU5MDg3MjEyODIwMDAwMDAwRidGYG9GOUZgb0Y5RmJvRmRvRmZvRmhvRltwLUZobjYoLUYjNiUtRl1vNiVRNzIuODk4OTYzMDA5NDMwNzgwMDAwMDBGJ0Zgb0Y5RmBvRjlGYm9GZG9GZm9GaG9GW3AtRmhuNigtRiM2JS1GXW82JVE3NS40OTMxNDQwOTA2NTk1NzAwMDAwMEYnRmBvRjlGYG9GOUZib0Zkb0Zmb0Zob0ZbcC1GaG42KC1GIzYlLUZdbzYlUTc1LjYwOTU3NTQ2NTA5OTA5MDAwMDAwRidGYG9GOUZgb0Y5RmJvRmRvRmZvRmhvRltwLUZobjYoLUYjNiUtRl1vNiVRNzEuNjQ3NDM5Mzk0MDcyNTAwMDAwMDBGJ0Zgb0Y5RmBvRjlGYm9GZG9GZm9GaG9GW3AtRmhuNigtRiM2JS1GXW82JVE3OS45NjYyNDQ4OTkzNzM1NTAwMDAwMEYnRmBvRjlGYG9GOUZib0Zkb0Zmb0Zob0ZbcC1GaG42KC1GIzYlLUZdbzYlUTgxMi4wNzgyOTE2MTA2NTM4MDAwMDAwMEYnRmBvRjlGYG9GOUZib0Zkb0Zmb0Zob0ZbcC1GaG42KC1GIzYlLUZdbzYlUTc2LjE3NDkzNDI0ODE3NzcxMDAwMDAwRidGYG9GOUZgb0Y5RmJvRmRvRmZvRmhvRltwLUZobjYoLUYjNiUtRl1vNiVRNzcuNjA2NTU1NzQ2NDIxMjIwMDAwMDBGJ0Zgb0Y5RmBvRjlGYm9GZG9GZm9GaG9GW3AtRmhuNigtRiM2JS1GXW82JVE3OS43NjUxMDE3MTQ0MDQ5MjAwMDAwMEYnRmBvRjlGYG9GOUZib0Zkb0Zmb0Zob0ZbcC1GaG42KC1GIzYlLUZdbzYlUTc5LjQ2NDg5MTM3NDMxODcxMDAwMDAwRidGYG9GOUZgb0Y5RmJvRmRvRmZvRmhvRltwLUZobjYoLUYjNiUtRl1vNiVRODEzLjgzODEwNTczOTgzNjcwMDAwMDAwRidGYG9GOUZgb0Y5RmJvRmRvRmZvRmhvRltwLUZobjYoLUYjNiUtRl1vNiVRNzUuMDQ1NDM5ODExNzAwOTQwMDAwMDBGJ0Zgb0Y5RmBvRjlGYm9GZG9GZm9GaG9GW3AtRmhuNigtRiM2JS1GXW82JVE4MTEuNDM2MzA3NjM4NTMzNjAwMDAwMDBGJ0Zgb0Y5RmBvRjlGYm9GZG9GZm9GaG9GW3AtRmhuNigtRiM2JS1GXW82JVE3NS4zMDUzMzkxNDAwMzE1NDAwMDAwMEYnRmBvRjlGYG9GOUZib0Zkb0Zmb0Zob0ZbcC1GaG42KC1GIzYlLUZdbzYlUTc4LjI4NTMxNjMwNDQwMTg5MDAwMDAwRidGYG9GOUZgb0Y5RmJvRmRvRmZvRmhvRltwLUZobjYoLUYjNiUtRl1vNiVRNzguOTc5MDU2NTA2Njc3NDEwMDAwMDBGJ0Zgb0Y5RmBvRjlGYm9GZG9GZm9GaG9GW3AtRmhuNigtRiM2JS1GXW82JVE3NC44NTA0MTcwOTY1Nzk3NDAwMDAwMEYnRmBvRjlGYG9GOUZib0Zkb0Zmb0Zob0ZbcC1GaG42KC1GIzYlLUZdbzYlUTc3LjUzMzgyMTk3NDk1MTM3MDAwMDAwRidGYG9GOUZgb0Y5RmJvRmRvRmZvRmhvRltwLUZobjYoLUYjNiUtRl1vNiVRNzUuNDIyODQyMzk1Mzc5OTYwMDAwMDBGJ0Zgb0Y5RmBvRjlGYm9GZG9GZm9GaG9GW3AtRmhuNigtRiM2JS1GXW82JVE3OS41NDA1NTA0NTAyOTQ2NTAwMDAwMEYnRmBvRjlGYG9GOUZib0Zkb0Zmb0Zob0ZbcC1GaG42KC1GIzYlLUZdbzYlUTc0LjYzNTU1OTQ4OTYzNTg5MDAwMDAwRidGYG9GOUZgb0Y5RmJvRmRvRmZvRmhvRltwLUZobjYoLUYjNiUtRl1vNiVRNzQuMjk2NjAxMDc5MjMyMjAwMDAwMDBGJ0Zgb0Y5RmBvRjlGYm9GZG9GZm9GaG9GW3AtRmhuNigtRiM2JS1GXW82JVE3NS44MjY1OTU3MDMwNTcxMDAwMDAwMEYnRmBvRjlGYG9GOUZib0Zkb0Zmb0Zob0ZbcC1GaG42KC1GIzYlLUZdbzYlUTcyLjE4NDk4NzgyMDIyOTYzMDAwMDAwRidGYG9GOUZgb0Y5RmJvRmRvRmZvRmhvRltwRmJvRmRvRmZvLUZlbjZmb0ZnYGxGY19uRmhdcEZmW3JGXWlzRl1mdUZmYndGaF55RmNqekZnZVxsRmRgXmxGampfbEZpZGFsRmFeY2xGYmdkbEZcYGZsRl9oZ2xGW2BpbEZgZ2psRl5eXG1GZWRdbUZlal5tRl5gYG1GYGVhbUZbamJtRl9eZG1GXGJlbUZiZWZtRmFoZ21GaWpobUZqXGptRmReW25GZ19cbkZjYF1uRmhgXm5GZmBfbkZdYGBuRl1fYW5GZl1ibi1GaG42KC1GIzYlLUZdbzYlUTc5LjI4OTkzMTk3MTc3MjEyMDAwMDAwRidGYG9GOUZgb0Y5RmJvRmRvRmZvRmhvRltwLUZobjYoLUYjNiUtRl1vNiVRNzguMDM0ODM5ODA2NjcxNjkwMDAwMDBGJ0Zgb0Y5RmBvRjlGYm9GZG9GZm9GaG9GW3AtRmhuNigtRiM2JS1GXW82JVE4MTIuODE2NzIyNjM5NjQ4ODAwMDAwMDBGJ0Zgb0Y5RmBvRjlGYm9GZG9GZm9GaG9GW3AtRmhuNigtRiM2JS1GXW82JVE3My4yOTMyMDQ2MzQxODU5NDAwMDAwMEYnRmBvRjlGYG9GOUZib0Zkb0Zmb0Zob0ZbcC1GaG42KC1GIzYlLUZdbzYlUTc1LjMxOTQwMDIwNzUzNjQyMDAwMDAwRidGYG9GOUZgb0Y5RmJvRmRvRmZvRmhvRltwLUZobjYoLUYjNiUtRl1vNiVRNzguNTAwMTYxMjE1MzU1MDUwMDAwMDBGJ0Zgb0Y5RmBvRjlGYm9GZG9GZm9GaG9GW3AtRmhuNigtRiM2JS1GXW82JVE3NC43NDYyNjk0MjA3NTY3NTAwMDAwMEYnRmBvRjlGYG9GOUZib0Zkb0Zmb0Zob0ZbcC1GaG42KC1GIzYlLUZdbzYlUTc4Ljk1MzEwODg0MjAyOTQ4MDAwMDAwRidGYG9GOUZgb0Y5RmJvRmRvRmZvRmhvRltwLUZobjYoLUYjNiUtRl1vNiVRNzEuNjg3NzM0OTUxNzAwNDAwMDAwMDBGJ0Zgb0Y5RmBvRjlGYm9GZG9GZm9GaG9GW3AtRmhuNigtRiM2JS1GXW82JVE3NS4zMDM1NzQyMjMyNjU5MjAwMDAwMEYnRmBvRjlGYG9GOUZib0Zkb0Zmb0Zob0ZbcC1GaG42KC1GIzYlLUZdbzYlUTc1LjAzNzkxODU1MDYyOTk0MDAwMDAwRidGYG9GOUZgb0Y5RmJvRmRvRmZvRmhvRltwLUZobjYoLUYjNiUtRl1vNiVRNzEuNDU1NDIzNjk5Njk0MTgwMDAwMDBGJ0Zgb0Y5RmBvRjlGYm9GZG9GZm9GaG9GW3AtRmhuNigtRiM2JS1GXW82JVE3OC41ODYwNzk2Mzc1MDQ4NDAwMDAwMEYnRmBvRjlGYG9GOUZib0Zkb0Zmb0Zob0ZbcC1GaG42KC1GIzYlLUZdbzYlUTgxMS40MDY4NTUwMjkwMDk1MDAwMDAwMEYnRmBvRjlGYG9GOUZib0Zkb0Zmb0Zob0ZbcC1GaG42KC1GIzYlLUZdbzYlUTc0LjYxMjcwMTc1Mzg2ODkzMDAwMDAwRidGYG9GOUZgb0Y5RmJvRmRvRmZvRmhvRltwLUZobjYoLUYjNiUtRl1vNiVRNzYuMzQ1MTk5Nzk2OTQyNjYwMDAwMDBGJ0Zgb0Y5RmBvRjlGYm9GZG9GZm9GaG9GW3AtRmhuNigtRiM2JS1GXW82JVE3OC41MTA1NzQwOTYwNjg3MjAwMDAwMEYnRmBvRjlGYG9GOUZib0Zkb0Zmb0Zob0ZbcC1GaG42KC1GIzYlLUZdbzYlUTc4LjUxMDY4NDkxNjA3MjQ0MDAwMDAwRidGYG9GOUZgb0Y5RmJvRmRvRmZvRmhvRltwLUZobjYoLUYjNiUtRl1vNiVRODEyLjQ5Nzg5MDQyNDU3MTAwMDAwMDAwRidGYG9GOUZgb0Y5RmJvRmRvRmZvRmhvRltwLUZobjYoLUYjNiUtRl1vNiVRNzMuNDY0MjY3NTY5NTkwMTYwMDAwMDBGJ0Zgb0Y5RmBvRjlGYm9GZG9GZm9GaG9GW3AtRmhuNigtRiM2JS1GXW82JVE3OS43MjM2ODEyMTg5MDQ0MTAwMDAwMEYnRmBvRjlGYG9GOUZib0Zkb0Zmb0Zob0ZbcC1GaG42KC1GIzYlLUZdbzYlUTc0LjU0OTczMzgxNjE1Mzg0MDAwMDAwRidGYG9GOUZgb0Y5RmJvRmRvRmZvRmhvRltwLUZobjYoLUYjNiUtRl1vNiVRNzcuNDMwOTA5NjA1MDg5MDIwMDAwMDBGJ0Zgb0Y5RmBvRjlGYm9GZG9GZm9GaG9GW3AtRmhuNigtRiM2JS1GXW82JVE3OC41NDgxNDQ5NTM0MjU4MjAwMDAwMEYnRmBvRjlGYG9GOUZib0Zkb0Zmb0Zob0ZbcC1GaG42KC1GIzYlLUZdbzYlUTcyLjc2MDMyOTYxNTA3MzExMDAwMDAwRidGYG9GOUZgb0Y5RmJvRmRvRmZvRmhvRltwLUZobjYoLUYjNiUtRl1vNiVRNzYuNDI4NTEyMzc5OTI4MDUwMDAwMDBGJ0Zgb0Y5RmBvRjlGYm9GZG9GZm9GaG9GW3AtRmhuNigtRiM2JS1GXW82JVE3NC42MDQyMjg1ODk2NDg4MzAwMDAwMEYnRmBvRjlGYG9GOUZib0Zkb0Zmb0Zob0ZbcC1GaG42KC1GIzYlLUZdbzYlUTc5LjAxMzQyMjM5MjgwOTE1MDAwMDAwRidGYG9GOUZgb0Y5RmJvRmRvRmZvRmhvRltwLUZobjYoLUYjNiUtRl1vNiVRNzQuNjQzNDA2NjI0ODE3NzMwMDAwMDBGJ0Zgb0Y5RmBvRjlGYm9GZG9GZm9GaG9GW3AtRmhuNigtRiM2JS1GXW82JVE3Mi45MjYyNTE4MjY0NjI2MDAwMDAwMEYnRmBvRjlGYG9GOUZib0Zkb0Zmb0Zob0ZbcC1GaG42KC1GIzYlLUZdbzYlUTc1LjQ5ODM5OTY2MzkxNTQwMDAwMDAwRidGYG9GOUZgb0Y5RmJvRmRvRmZvRmhvRltwLUZobjYoLUYjNiUtRl1vNiVRNzEuOTA2NzMzMTY0MzM5MTIwMDAwMDBGJ0Zgb0Y5RmBvRjlGYm9GZG9GZm9GaG9GW3BGYm9GZG9GZm8tRmVuNmZvRl5hbEZqX25GX15wRl1cckZkaXNGZGZ1Rl1jd0ZfX3lGamp6Rl5mXGxGW2FebEZhW2BsRmBlYWxGaF5jbEZpZ2RsRmNgZmxGZmhnbEZiYGlsRmdnamxGZV5cbUZcZV1tRlxbX21GZWBgbUZnZWFtRmJqYm1GZl5kbUZjYmVtRmllZm1GaGhnbUZgW2ltRmFdam1GW19bbkZeYFxuRmpgXW5GX2FebkZdYV9uRmRgYG5GZF9hbkZdXmJuRl9cY24tRmhuNigtRiM2JS1GXW82JVE3Ny4yNjIzNTk0MzY2ODA1NTAwMDAwMEYnRmBvRjlGYG9GOUZib0Zkb0Zmb0Zob0ZbcC1GaG42KC1GIzYlLUZdbzYlUTgxMS4yODY0MTI2MDczMTIyMDAwMDAwMEYnRmBvRjlGYG9GOUZib0Zkb0Zmb0Zob0ZbcC1GaG42KC1GIzYlLUZdbzYlUTczLjAzNjkwNDg0Njc0Mjk1MDAwMDAwRidGYG9GOUZgb0Y5RmJvRmRvRmZvRmhvRltwLUZobjYoLUYjNiUtRl1vNiVRNzQuOTA2MzkwNDEyNjU3MDUwMDAwMDBGJ0Zgb0Y5RmBvRjlGYm9GZG9GZm9GaG9GW3AtRmhuNigtRiM2JS1GXW82JVE3Ny4zNTY5ODA5MzUwNzA5MzAwMDAwMEYnRmBvRjlGYG9GOUZib0Zkb0Zmb0Zob0ZbcC1GaG42KC1GIzYlLUZdbzYlUTc0LjEyNDg5OTEyMjAzOTAzMDAwMDAwRidGYG9GOUZgb0Y5RmJvRmRvRmZvRmhvRltwLUZobjYoLUYjNiUtRl1vNiVRNzguMDM1MjI0NDU4MDQ0OTUwMDAwMDBGJ0Zgb0Y5RmBvRjlGYm9GZG9GZm9GaG9GW3AtRmhuNigtRiM2JS1GXW82JVE3MS44NDk5MTU5NDI5MjYxODAwMDAwMEYnRmBvRjlGYG9GOUZib0Zkb0Zmb0Zob0ZbcC1GaG42KC1GIzYlLUZdbzYlUTc0LjYwODA0ODM1MTUzMjU2MDAwMDAwRidGYG9GOUZgb0Y5RmJvRmRvRmZvRmhvRltwLUZobjYoLUYjNiUtRl1vNiVRNzQuNTAwMTUwMTc1MjYyNDYwMDAwMDBGJ0Zgb0Y5RmBvRjlGYm9GZG9GZm9GaG9GW3AtRmhuNigtRiM2JS1GXW82JVE3MS4zNDAyNTI0ODc4OTA0OTAwMDAwMEYnRmBvRjlGYG9GOUZib0Zkb0Zmb0Zob0ZbcC1GaG42KC1GIzYlLUZdbzYlUTc3Ljc4MDkzMzkzMDAxMjYzMDAwMDAwRidGYG9GOUZgb0Y5RmJvRmRvRmZvRmhvRltwLUZobjYoLUYjNiUtRl1vNiVRNzkuOTI4OTU5NTE2NDgxNjEwMDAwMDBGJ0Zgb0Y5RmBvRjlGYm9GZG9GZm9GaG9GW3AtRmhuNigtRiM2JS1GXW82JVE3NC4zOTQ5ODc2NzA3OTQ2NjAwMDAwMEYnRmBvRjlGYG9GOUZib0Zkb0Zmb0Zob0ZbcC1GaG42KC1GIzYlLUZdbzYlUTc1Ljg1NzI0MzU5NzIyNzIxMDAwMDAwRidGYG9GOUZgb0Y5RmJvRmRvRmZvRmhvRltwLUZobjYoLUYjNiUtRl1vNiVRNzcuNjU2NDMwNTY2NjM4NTIwMDAwMDBGJ0Zgb0Y5RmBvRjlGYm9GZG9GZm9GaG9GW3AtRmhuNigtRiM2JS1GXW82JVE3Ny41OTI5MzYxNDE4Mzg5MzAwMDAwMEYnRmBvRjlGYG9GOUZib0Zkb0Zmb0Zob0ZbcC1GaG42KC1GIzYlLUZdbzYlUTgxMS4xMzcyNTg4MTc3MzI2MDAwMDAwMEYnRmBvRjlGYG9GOUZib0Zkb0Zmb0Zob0ZbcC1GaG42KC1GIzYlLUZdbzYlUTczLjQ2NTE2NzQyNjU4ODU0MDAwMDAwRidGYG9GOUZgb0Y5RmJvRmRvRmZvRmhvRltwLUZobjYoLUYjNiUtRl1vNiVRNzguOTQxNDMyMjY0OTE2MDgwMDAwMDBGJ0Zgb0Y5RmBvRjlGYm9GZG9GZm9GaG9GW3AtRmhuNigtRiM2JS1GXW82JVE3NC4xNDQ3NTkzOTkyODE4ODAwMDAwMEYnRmBvRjlGYG9GOUZib0Zkb0Zmb0Zob0ZbcC1GaG42KC1GIzYlLUZdbzYlUTc2LjczMjE0NzkwNzU3NTEzMDAwMDAwRidGYG9GOUZgb0Y5RmJvRmRvRmZvRmhvRltwLUZobjYoLUYjNiUtRl1vNiVRNzcuNDAxODQzNjkwNzgyNTUwMDAwMDBGJ0Zgb0Y5RmBvRjlGYm9GZG9GZm9GaG9GW3AtRmhuNigtRiM2JS1GXW82JVE3Mi45ODAwNjgxODMwMDY2NDAwMDAwMEYnRmBvRjlGYG9GOUZib0Zkb0Zmb0Zob0ZbcC1GaG42KC1GIzYlLUZdbzYlUTc1Ljg2ODY0MTM3MDA3OTE4MDAwMDAwRidGYG9GOUZgb0Y5RmJvRmRvRmZvRmhvRltwLUZobjYoLUYjNiUtRl1vNiVRNzQuMzM1NjIwMzY1MzkwMjIwMDAwMDBGJ0Zgb0Y5RmBvRjlGYm9GZG9GZm9GaG9GW3AtRmhuNigtRiM2JS1GXW82JVE3Ny45ODAyMjkxMzA0ODY4OTAwMDAwMEYnRmBvRjlGYG9GOUZib0Zkb0Zmb0Zob0ZbcC1GaG42KC1GIzYlLUZdbzYlUTczLjk3NjE2MzAyMTA1NjQwMDAwMDAwRidGYG9GOUZgb0Y5RmJvRmRvRmZvRmhvRltwLUZobjYoLUYjNiUtRl1vNiVRNzIuOTc0MjAyMjYzMDY4MjEwMDAwMDBGJ0Zgb0Y5RmBvRjlGYm9GZG9GZm9GaG9GW3AtRmhuNigtRiM2JS1GXW82JVE3NC44Mjk4OTAwNDYyMTUwNDAwMDAwMEYnRmBvRjlGYG9GOUZib0Zkb0Zmb0Zob0ZbcC1GaG42KC1GIzYlLUZdbzYlUTcxLjc2MDQ3MjA3OTA4MTE2MDAwMDAwRidGYG9GOUZgb0Y5RmJvRmRvRmZvRmhvRltwRmJvRmRvRmZvLUZlbjZmb0ZlYWxGYWBuRmZecEZkXHJGW2pzRltndUZkY3dGZl95RmFbW2xGZWZcbEZiYV5sRmhbYGxGZ2VhbEZfX2NsRmBoZGxGamBmbEZdaWdsRmlgaWxGXmhqbEZcX1xtRmNlXW1GY1tfbUZcYWBtRl5mYW1GaWpibUZdX2RtRmpiZW1GYGZmbUZfaWdtRmdbaW1GaF1qbUZiX1tuRmVgXG5GYWFdbkZmYV5uRmRhX25GW2FgbkZbYGFuRmReYm5GZlxjbkZhamNuLUZobjYoLUYjNiUtRl1vNiVRODE4LjU4OTYzMzQ4MTMyMDUwMDAwMDAwRidGYG9GOUZgb0Y5RmJvRmRvRmZvRmhvRltwLUZobjYoLUYjNiUtRl1vNiVRNzQuNzk3OTE3MDIxNDg5NDkwMDAwMDBGJ0Zgb0Y5RmBvRjlGYm9GZG9GZm9GaG9GW3AtRmhuNigtRiM2JS1GXW82JVE3Ny4zNzA0MTExMTc2MzQxOTAwMDAwMEYnRmBvRjlGYG9GOUZib0Zkb0Zmb0Zob0ZbcC1GaG42KC1GIzYlLUZdbzYlUTgxMi4yMzk4MjM1NTkyOTcwMDAwMDAwMEYnRmBvRjlGYG9GOUZib0Zkb0Zmb0Zob0ZbcC1GaG42KC1GIzYlLUZdbzYlUTc2LjU3NTA3MDc4NDAxMzE3MDAwMDAwRidGYG9GOUZgb0Y5RmJvRmRvRmZvRmhvRltwLUZobjYoLUYjNiUtRl1vNiVRODEyLjc5NjMxNDUyNzY3MTgwMDAwMDAwRidGYG9GOUZgb0Y5RmJvRmRvRmZvRmhvRltwLUZobjYoLUYjNiUtRl1vNiVRNzIuMjQ1MzYzNjE2MTgwNjkwMDAwMDBGJ0Zgb0Y5RmBvRjlGYm9GZG9GZm9GaG9GW3AtRmhuNigtRiM2JS1GXW82JVE3Ny42MDk4Nzk0MTMwNzU3MzAwMDAwMEYnRmBvRjlGYG9GOUZib0Zkb0Zmb0Zob0ZbcC1GaG42KC1GIzYlLUZdbzYlUTc3LjA4MDIwNjM1ODY1ODI2MDAwMDAwRidGYG9GOUZgb0Y5RmJvRmRvRmZvRmhvRltwLUZobjYoLUYjNiUtRl1vNiVRNzIuMDQ2NTI4OTk5MzM5MjUwMDAwMDBGJ0Zgb0Y5RmBvRjlGYm9GZG9GZm9GaG9GW3AtRmhuNigtRiM2JS1GXW82JVE4MTIuMjU0MTA1Njc5ODU0NDAwMDAwMDBGJ0Zgb0Y5RmBvRjlGYm9GZG9GZm9GaG9GW3AtRmhuNigtRiM2JS1GXW82JVE4MTYuMTQ4NzMyNTI3NTkwNjAwMDAwMDBGJ0Zgb0Y5RmBvRjlGYm9GZG9GZm9GaG9GW3AtRmhuNigtRiM2JS1GXW82JVE3Ni4zMzA5Mjg0NzU4NTI1OTAwMDAwMEYnRmBvRjlGYG9GOUZib0Zkb0Zmb0Zob0ZbcC1GaG42KC1GIzYlLUZdbzYlUTc4LjkwNDkzNTE0NzExMjgwMDAwMDAwRidGYG9GOUZgb0Y5RmJvRmRvRmZvRmhvRltwLUZobjYoLUYjNiUtRl1vNiVRODExLjkwMzQxMjUyODU0NDYwMDAwMDAwRidGYG9GOUZgb0Y5RmJvRmRvRmZvRmhvRltwLUZobjYoLUYjNiUtRl1vNiVRODEyLjA0Njc0MzE3ODM2ODcwMDAwMDAwRidGYG9GOUZgb0Y5RmJvRmRvRmZvRmhvRltwLUZobjYoLUYjNiUtRl1vNiVRODE3Ljc1NjcwOTI2ODI2MzQwMDAwMDAwRidGYG9GOUZgb0Y5RmJvRmRvRmZvRmhvRltwLUZobjYoLUYjNiUtRl1vNiVRNzQuNjMyMjU3MjgwMTQ0NzQwMDAwMDBGJ0Zgb0Y5RmBvRjlGYm9GZG9GZm9GaG9GW3AtRmhuNigtRiM2JS1GXW82JVE4MTMuNzQwMTM2NzYyMDM2ODAwMDAwMDBGJ0Zgb0Y5RmBvRjlGYm9GZG9GZm9GaG9GW3AtRmhuNigtRiM2JS1GXW82JVE3Ni4zNjYxODY4NTM4Njk0NzAwMDAwMEYnRmBvRjlGYG9GOUZib0Zkb0Zmb0Zob0ZbcC1GaG42KC1GIzYlLUZdbzYlUTgxMC43NjMzMjQ5MzcxNDgyMDAwMDAwMEYnRmBvRjlGYG9GOUZib0Zkb0Zmb0Zob0ZbcC1GaG42KC1GIzYlLUZdbzYlUTgxMS45NTI2NzI2MTA4NTIyMDAwMDAwMEYnRmBvRjlGYG9GOUZib0Zkb0Zmb0Zob0ZbcC1GaG42KC1GIzYlLUZdbzYlUTczLjYzNTI4MDMzOTcwNzk1MDAwMDAwRidGYG9GOUZgb0Y5RmJvRmRvRmZvRmhvRltwLUZobjYoLUYjNiUtRl1vNiVRNzguOTY5OTgwOTExMjk4MjMwMDAwMDBGJ0Zgb0Y5RmBvRjlGYm9GZG9GZm9GaG9GW3AtRmhuNigtRiM2JS1GXW82JVE3Ni41ODYyOTk3NDIxNzA4NzAwMDAwMEYnRmBvRjlGYG9GOUZib0Zkb0Zmb0Zob0ZbcC1GaG42KC1GIzYlLUZdbzYlUTgxMy4wMTI4NzkyNzQ0MDY0MDAwMDAwMEYnRmBvRjlGYG9GOUZib0Zkb0Zmb0Zob0ZbcC1GaG42KC1GIzYlLUZdbzYlUTc2LjQ2MDc1ODUxMzA4NjA1MDAwMDAwRidGYG9GOUZgb0Y5RmJvRmRvRmZvRmhvRltwLUZobjYoLUYjNiUtRl1vNiVRNzMuODU4NzkzODIyNTY0NzAwMDAwMDBGJ0Zgb0Y5RmBvRjlGYm9GZG9GZm9GaG9GW3AtRmhuNigtRiM2JS1GXW82JVE3Ny44ODczMTY4ODI0ODMyMjAwMDAwMEYnRmBvRjlGYG9GOUZib0Zkb0Zmb0Zob0ZbcC1GaG42KC1GIzYlLUZdbzYlUTcyLjY4NDI2NzQ3MzcxODg4MDAwMDAwRidGYG9GOUZgb0Y5RmJvRmRvRmZvRmhvRltwRmJvRmRvRmZvLUZlbjZmb0ZcYmxGaGBuRl1fcEZbXXJGYmpzRmJndUZbZHdGXWB5RmhbW2xGXGdcbEZpYV5sRl9cYGxGXmZhbEZmX2NsRmdoZGxGYWFmbEZkaWdsRmBhaWxGZWhqbEZjX1xtRmplXW1GaltfbUZjYWBtRmVmYW1GYFtjbUZkX2RtRmFjZW1GZ2ZmbUZmaWdtRl5caW1GX15qbUZpX1tuRlxhXG5GaGFdbkZdYl5uRltiX25GYmFgbkZiYGFuRltfYm5GXV1jbkZoamNuRlxoZG4tRmhuNigtRiM2JS1GXW82JVE3MS41MTQxOTIxNDEzOTA5ODAwMDAwMEYnRmBvRjlGYG9GOUZib0Zkb0Zmb0Zob0ZbcC1GaG42KC1GIzYlLUZdbzYlUTcyLjA3NzQ3MjMwOTQwMDcwMDAwMDAwRidGYG9GOUZgb0Y5RmJvRmRvRmZvRmhvRltwLUZobjYoLUYjNiUtRl1vNiVRNzMuMDgyNTU5MDk4MTM4MjIwMDAwMDBGJ0Zgb0Y5RmBvRjlGYm9GZG9GZm9GaG9GW3AtRmhuNigtRiM2JS1GXW82JVE3MS43MDkxODk5OTczNjU4NDAwMDAwMEYnRmBvRjlGYG9GOUZib0Zkb0Zmb0Zob0ZbcC1GaG42KC1GIzYlLUZdbzYlUTczLjQ0ODc2MjEyNTQ3NzE2MDAwMDAwRidGYG9GOUZgb0Y5RmJvRmRvRmZvRmhvRltwLUZobjYoLUYjNiUtRl1vNiVRNzAuODMwOTMxNTg1MTY5OTEyMDAwMDBGJ0Zgb0Y5RmBvRjlGYm9GZG9GZm9GaG9GW3AtRmhuNigtRiM2JS1GXW82JVE3MS45Mjc3NjY5MjU3MTg2NDAwMDAwMEYnRmBvRjlGYG9GOUZib0Zkb0Zmb0Zob0ZbcC1GaG42KC1GIzYlLUZdbzYlUTcxLjg2NzMxNjk2NzI2MjAxMDAwMDAwRidGYG9GOUZgb0Y5RmJvRmRvRmZvRmhvRltwLUZobjYoLUYjNiUtRl1vNiVRNzAuNTkwNzU3NDAwODI1NjQ4MDAwMDBGJ0Zgb0Y5RmBvRjlGYm9GZG9GZm9GaG9GW3AtRmhuNigtRiM2JS1GXW82JVE3My40NTU5NTM5MzkxNTgwODAwMDAwMEYnRmBvRjlGYG9GOUZib0Zkb0Zmb0Zob0ZbcC1GaG42KC1GIzYlLUZdbzYlUTc0LjI3MzM2NjAzMDUzNDczMDAwMDAwRidGYG9GOUZgb0Y5RmJvRmRvRmZvRmhvRltwLUZobjYoLUYjNiUtRl1vNiVRNzIuMDY1NTg2MTM3OTE3MjEwMDAwMDBGJ0Zgb0Y5RmBvRjlGYm9GZG9GZm9GaG9GW3AtRmhuNigtRiM2JS1GXW82JVE3Mi41NjQxNDczMDc3MDcwMDAwMDAwMEYnRmBvRjlGYG9GOUZib0Zkb0Zmb0Zob0ZbcC1GaG42KC1GIzYlLUZdbzYlUTczLjI0ODI4NDk1NjA5ODMxMDAwMDAwRidGYG9GOUZgb0Y5RmJvRmRvRmZvRmhvRltwLUZobjYoLUYjNiUtRl1vNiVRNzMuMjU4MTgxNjU4MjMzNzIwMDAwMDBGJ0Zgb0Y5RmBvRjlGYm9GZG9GZm9GaG9GW3AtRmhuNigtRiM2JS1GXW82JVE3NC43MDU0NTI5Njg1NDcwMTAwMDAwMEYnRmBvRjlGYG9GOUZib0Zkb0Zmb0Zob0ZbcC1GaG42KC1GIzYlLUZdbzYlUTcxLjYwMDE5MDc1Mjk3OTgzMDAwMDAwRidGYG9GOUZgb0Y5RmJvRmRvRmZvRmhvRltwLUZobjYoLUYjNiUtRl1vNiVRNzMuODQ4MTExNDgwMTIzMTAwMDAwMDBGJ0Zgb0Y5RmBvRjlGYm9GZG9GZm9GaG9GW3AtRmhuNigtRiM2JS1GXW82JVE3MS44NDIxMzQzOTg0NTMwODAwMDAwMEYnRmBvRjlGYG9GOUZib0Zkb0Zmb0Zob0ZbcC1GaG42KC1GIzYlLUZdbzYlUTczLjAzOTIzODkwNzM0ODg1MDAwMDAwRidGYG9GOUZgb0Y5RmJvRmRvRmZvRmhvRltwLUZobjYoLUYjNiUtRl1vNiVRNzMuMDY4MTgwMjEzMzA4MTIwMDAwMDBGJ0Zgb0Y5RmBvRjlGYm9GZG9GZm9GaG9GW3AtRmhuNigtRiM2JS1GXW82JVE3MS4zOTcyNDY0MzI1MjQ5MjAwMDAwMEYnRmBvRjlGYG9GOUZib0Zkb0Zmb0Zob0ZbcC1GaG42KC1GIzYlLUZdbzYlUTcyLjQ3OTI2MzYzODg2NDY1MDAwMDAwRidGYG9GOUZgb0Y5RmJvRmRvRmZvRmhvRltwLUZobjYoLUYjNiUtRl1vNiVRNzIuMTA0NDAzOTQxMzQ2NTgwMDAwMDBGJ0Zgb0Y5RmBvRjlGYm9GZG9GZm9GaG9GW3AtRmhuNigtRiM2JS1GXW82JVE3My4zODIzODEzNjAwNzA3NDAwMDAwMEYnRmBvRjlGYG9GOUZib0Zkb0Zmb0Zob0ZbcC1GaG42KC1GIzYlLUZdbzYlUTcxLjYxMjk4NTEzMzU5NzUzMDAwMDAwRidGYG9GOUZgb0Y5RmJvRmRvRmZvRmhvRltwLUZobjYoLUYjNiUtRl1vNiVRNzEuMjI2Mjk3ODgxNTkzOTkwMDAwMDBGJ0Zgb0Y5RmBvRjlGYm9GZG9GZm9GaG9GW3AtRmhuNigtRiM2JS1GXW82JVE3Mi4wMjcwNDEzOTM4NjMyMzAwMDAwMEYnRmBvRjlGYG9GOUZib0Zkb0Zmb0Zob0ZbcC1GaG42KC1GIzYlLUZdbzYlUTcwLjc3Nzc4MTExMTUzMDUwNDAwMDAwRidGYG9GOUZgb0Y5RmJvRmRvRmZvRmhvRltwRmJvRmRvRmZvLUZlbjZmb0ZjYmxGX2FuRmRfcEZiXXJGaWpzRmlndUZiZHdGZGB5Rl9cW2xGY2dcbEZgYl5sRmZcYGxGZWZhbEZdYGNsRl5pZGxGaGFmbEZbamdsRmdhaWxGXGlqbEZqX1xtRmFmXW1GYVxfbUZqYWBtRlxnYW1GZ1tjbUZbYGRtRmhjZW1GXmdmbUZdamdtRmVcaW1GZl5qbUZgYFtuRmNhXG5GX2JdbkZkYl5uRmJiX25GaWFgbkZpYGFuRmJfYm5GZF1jbkZfW2RuRmNoZG5GYGVlbi1GaG42KC1GIzYlLUZdbzYlUTc0LjEyNzg2MDk0MDQ1NjgzMDAwMDAwRidGYG9GOUZgb0Y5RmJvRmRvRmZvRmhvRltwLUZobjYoLUYjNiUtRl1vNiVRNzQuMzc2Nzc2NTM5OTc1NTEwMDAwMDBGJ0Zgb0Y5RmBvRjlGYm9GZG9GZm9GaG9GW3AtRmhuNigtRiM2JS1GXW82JVE3Mi40OTY0MjI5MzU2NTQ5NjAwMDAwMEYnRmBvRjlGYG9GOUZib0Zkb0Zmb0Zob0ZbcC1GaG42KC1GIzYlLUZdbzYlUTc1LjQ4NTUwNTk0MjUzOTI4MDAwMDAwRidGYG9GOUZgb0Y5RmJvRmRvRmZvRmhvRltwLUZobjYoLUYjNiUtRl1vNiVRNzIuMjc4NzY1NTYxMDA4MjAwMDAwMDBGJ0Zgb0Y5RmBvRjlGYm9GZG9GZm9GaG9GW3AtRmhuNigtRiM2JS1GXW82JVE3Mi43NDMyNDQwODExNTg2NDAwMDAwMEYnRmBvRjlGYG9GOUZib0Zkb0Zmb0Zob0ZbcC1GaG42KC1GIzYlLUZdbzYlUTczLjAzMTYxNTc2MjYxNTM2MDAwMDAwRidGYG9GOUZgb0Y5RmJvRmRvRmZvRmhvRltwLUZobjYoLUYjNiUtRl1vNiVRNzAuOTEwMTY2MDIxOTA4Mzk4MDAwMDBGJ0Zgb0Y5RmBvRjlGYm9GZG9GZm9GaG9GW3AtRmhuNigtRiM2JS1GXW82JVE3NS42OTE0ODAxNDM4MDY5NDAwMDAwMEYnRmBvRjlGYG9GOUZib0Zkb0Zmb0Zob0ZbcC1GaG42KC1GIzYlLUZdbzYlUTc2LjQ1NDQzMjc5MDE3MjA4MDAwMDAwRidGYG9GOUZgb0Y5RmJvRmRvRmZvRmhvRltwLUZobjYoLUYjNiUtRl1vNiVRNzQuMTc4MTA5MTM1ODczNzEwMDAwMDBGJ0Zgb0Y5RmBvRjlGYm9GZG9GZm9GaG9GW3AtRmhuNigtRiM2JS1GXW82JVE3NC41Nzk3NTM1ODM4MTI5MzAwMDAwMEYnRmBvRjlGYG9GOUZib0Zkb0Zmb0Zob0ZbcC1GaG42KC1GIzYlLUZdbzYlUTc1LjU4ODA4MTQ5ODUzNTIxMDAwMDAwRidGYG9GOUZgb0Y5RmJvRmRvRmZvRmhvRltwLUZobjYoLUYjNiUtRl1vNiVRNzUuMzA5NzUzNDA4NjgwMTIwMDAwMDBGJ0Zgb0Y5RmBvRjlGYm9GZG9GZm9GaG9GW3AtRmhuNigtRiM2JS1GXW82JVE3Ny41MDg5MTIyMDkwODEwOTAwMDAwMEYnRmBvRjlGYG9GOUZib0Zkb0Zmb0Zob0ZbcC1GaG42KC1GIzYlLUZdbzYlUTczLjUxNTQzNTAxMzY1ODAwMDAwMDAwRidGYG9GOUZgb0Y5RmJvRmRvRmZvRmhvRltwLUZobjYoLUYjNiUtRl1vNiVRNzYuNTU5NTg0OTI0MzQ2NDkwMDAwMDBGJ0Zgb0Y5RmBvRjlGYm9GZG9GZm9GaG9GW3AtRmhuNigtRiM2JS1GXW82JVE3My4xNDg1NTY0OTM0Mjc4NTAwMDAwMEYnRmBvRjlGYG9GOUZib0Zkb0Zmb0Zob0ZbcC1GaG42KC1GIzYlLUZdbzYlUTc0LjQ2ODg5OTg5ODA0MzI2MDAwMDAwRidGYG9GOUZgb0Y5RmJvRmRvRmZvRmhvRltwLUZobjYoLUYjNiUtRl1vNiVRNzQuNzgzMDExMDg3MzM1NjgwMDAwMDBGJ0Zgb0Y5RmBvRjlGYm9GZG9GZm9GaG9GW3AtRmhuNigtRiM2JS1GXW82JVE3My45MDYwMTk2NTA2MTk1NzAwMDAwMEYnRmBvRjlGYG9GOUZib0Zkb0Zmb0Zob0ZbcC1GaG42KC1GIzYlLUZdbzYlUTc0LjM4NjIzNjI4MDkyNTU2MDAwMDAwRidGYG9GOUZgb0Y5RmJvRmRvRmZvRmhvRltwLUZobjYoLUYjNiUtRl1vNiVRNzMuMDc2NTE0NjIwNzkzNzEwMDAwMDBGJ0Zgb0Y5RmBvRjlGYm9GZG9GZm9GaG9GW3AtRmhuNigtRiM2JS1GXW82JVE3NC45NjExMjk0OTgxNzYzMTAwMDAwMEYnRmBvRjlGYG9GOUZib0Zkb0Zmb0Zob0ZbcC1GaG42KC1GIzYlLUZdbzYlUTcyLjM2MDgyNjA0NTczMzY5MDAwMDAwRidGYG9GOUZgb0Y5RmJvRmRvRmZvRmhvRltwLUZobjYoLUYjNiUtRl1vNiVRNzIuOTkyMTg0MzIxNjE4MDIwMDAwMDBGJ0Zgb0Y5RmBvRjlGYm9GZG9GZm9GaG9GW3AtRmhuNigtRiM2JS1GXW82JVE3Mi45NjI4OTg1NTI1ODkyODAwMDAwMEYnRmBvRjlGYG9GOUZib0Zkb0Zmb0Zob0ZbcC1GaG42KC1GIzYlLUZdbzYlUTcxLjIyMDIxNjE4MjU3MDU0MDAwMDAwRidGYG9GOUZgb0Y5RmJvRmRvRmZvRmhvRltwRmJvRmRvRmZvLUZlbjZmb0ZqYmxGZmFuRltgcEZpXXJGYFt0RmBodUZpZHdGW2F5RmZcW2xGamdcbEZnYl5sRl1dYGxGXGdhbEZkYGNsRmVpZGxGX2JmbEZiamdsRl5iaWxGY2lqbEZhYFxtRmhmXW1GaFxfbUZhYmBtRmNnYW1GXlxjbUZiYGRtRl9kZW1GZWdmbUZkamdtRlxdaW1GXV9qbUZnYFtuRmphXG5GZmJdbkZbY15uRmliX25GYGJgbkZgYWFuRmlfYm5GW15jbkZmW2RuRmpoZG5GZ2VlbkZdYmZuLUZobjYoLUYjNiUtRl1vNiVRNzguMzM1NDIzMDEwODU2NTkwMDAwMDBGJ0Zgb0Y5RmBvRjlGYm9GZG9GZm9GaG9GW3AtRmhuNigtRiM2JS1GXW82JVE3NC40NjYyMDMzOTA2MTc3NDAwMDAwMEYnRmBvRjlGYG9GOUZib0Zkb0Zmb0Zob0ZbcC1GaG42KC1GIzYlLUZdbzYlUTc4LjI5MTAzNzE1Nzc5NzI2MDAwMDAwRidGYG9GOUZgb0Y5RmJvRmRvRmZvRmhvRltwLUZobjYoLUYjNiUtRl1vNiVRNzAuODg3NzQ0MTIwODc4NjAwMDAwMDBGJ0Zgb0Y5RmBvRjlGYm9GZG9GZm9GaG9GW3AtRmhuNigtRiM2JS1GXW82JVE3NS4xNjEzNzg1OTk3NDIyMDAwMDAwMEYnRmBvRjlGYG9GOUZib0Zkb0Zmb0Zob0ZbcC1GaG42KC1GIzYlLUZdbzYlUTc0LjYxMDEwOTc1Mzk3OTYyMDAwMDAwRidGYG9GOUZgb0Y5RmJvRmRvRmZvRmhvRltwLUZobjYoLUYjNiUtRl1vNiVRNzEuMzIxMzMzODMwNDE2NjIwMDAwMDBGJ0Zgb0Y5RmBvRjlGYm9GZG9GZm9GaG9GW3AtRmhuNigtRiM2JS1GXW82JVE3Ny43MjI4OTA1NzI5MjAxMDAwMDAwMEYnRmBvRjlGYG9GOUZib0Zkb0Zmb0Zob0ZbcC1GaG42KC1GIzYlLUZdbzYlUTgxMC43MDU1NTc5NTc5MzUxMDAwMDAwMEYnRmBvRjlGYG9GOUZib0Zkb0Zmb0Zob0ZbcC1GaG42KC1GIzYlLUZdbzYlUTczLjQ4NjQ3MDAzNTE4MTM5MDAwMDAwRidGYG9GOUZgb0Y5RmJvRmRvRmZvRmhvRltwLUZobjYoLUYjNiUtRl1vNiVRNzUuNDc4OTI0ODE5NjgwODkwMDAwMDBGJ0Zgb0Y5RmBvRjlGYm9GZG9GZm9GaG9GW3AtRmhuNigtRiM2JS1GXW82JVE3Ny41MzQwODUzNTE3MzcxMTAwMDAwMEYnRmBvRjlGYG9GOUZib0Zkb0Zmb0Zob0ZbcC1GaG42KC1GIzYlLUZdbzYlUTc3Ljc4MjQ1NTE1NTM4NzE5MDAwMDAwRidGYG9GOUZgb0Y5RmJvRmRvRmZvRmhvRltwLUZobjYoLUYjNiUtRl1vNiVRODExLjU4MDA3NjA5ODk5ODkwMDAwMDAwRidGYG9GOUZgb0Y5RmJvRmRvRmZvRmhvRltwLUZobjYoLUYjNiUtRl1vNiVRNzIuMzY2MDc3NDIwNTA4NDgwMDAwMDBGJ0Zgb0Y5RmBvRjlGYm9GZG9GZm9GaG9GW3AtRmhuNigtRiM2JS1GXW82JVE3OC42NDM3ODM2OTkwNDY2NjAwMDAwMEYnRmBvRjlGYG9GOUZib0Zkb0Zmb0Zob0ZbcC1GaG42KC1GIzYlLUZdbzYlUTczLjk3MTc0MzcxODgyNTY4MDAwMDAwRidGYG9GOUZgb0Y5RmJvRmRvRmZvRmhvRltwLUZobjYoLUYjNiUtRl1vNiVRNzcuMDA3NTc4NjQzNjM1ODMwMDAwMDBGJ0Zgb0Y5RmBvRjlGYm9GZG9GZm9GaG9GW3AtRmhuNigtRiM2JS1GXW82JVE3Ny45NTI2OTEwNTc4OTUwODAwMDAwMEYnRmBvRjlGYG9GOUZib0Zkb0Zmb0Zob0ZbcC1GaG42KC1GIzYlLUZdbzYlUTcxLjM4MTkxNzA2MDU2OTkyMDAwMDAwRidGYG9GOUZgb0Y5RmJvRmRvRmZvRmhvRltwLUZobjYoLUYjNiUtRl1vNiVRNzUuNTc3OTIyOTc0NzEwNTAwMDAwMDBGJ0Zgb0Y5RmBvRjlGYm9GZG9GZm9GaG9GW3AtRmhuNigtRiM2JS1GXW82JVE3NC4xNTQxNDg1NDk5MzMzNjAwMDAwMEYnRmBvRjlGYG9GOUZib0Zkb0Zmb0Zob0ZbcC1GaG42KC1GIzYlLUZdbzYlUTc4LjY4ODkxNzA1OTQ5NzAzMDAwMDAwRidGYG9GOUZgb0Y5RmJvRmRvRmZvRmhvRltwLUZobjYoLUYjNiUtRl1vNiVRNzQuNDIxMjI0MzY2MDg4NjcwMDAwMDBGJ0Zgb0Y5RmBvRjlGYm9GZG9GZm9GaG9GW3AtRmhuNigtRiM2JS1GXW82JVE3MS45NDMwMjM1NzgzNDk1MTAwMDAwMEYnRmBvRjlGYG9GOUZib0Zkb0Zmb0Zob0ZbcC1GaG42KC1GIzYlLUZdbzYlUTc1LjMwMDM2OTgwNDI2MjAxMDAwMDAwRidGYG9GOUZgb0Y5RmJvRmRvRmZvRmhvRltwLUZobjYoLUYjNiUtRl1vNiVRNzEuNzIxMzg3MjExMzkzNDcwMDAwMDBGJ0Zgb0Y5RmBvRjlGYm9GZG9GZm9GaG9GW3BGYm9GZG9GZm8tRmVuNmZvRmFjbEZdYm5GYmBwRmBeckZnW3RGZ2h1RmBld0ZiYXlGXV1bbEZhaFxsRl5jXmxGZF1gbEZjZ2FsRlthY2xGXGpkbEZmYmZsRmlqZ2xGZWJpbEZqaWpsRmhgXG1GX2ddbUZfXV9tRmhiYG1GamdhbUZlXGNtRmlgZG1GZmRlbUZcaGZtRltbaG1GY11pbUZkX2ptRl5hW25GYWJcbkZdY11uRmJjXm5GYGNfbkZnYmBuRmdhYW5GYGBibkZiXmNuRl1cZG5GYWlkbkZeZmVuRmRiZm5GY15nbi1GaG42KC1GIzYlLUZdbzYlUTcyLjUyNTc1MDEzNTg3NjQ2MDAwMDAwRidGYG9GOUZgb0Y5RmJvRmRvRmZvRmhvRltwLUZobjYoLUYjNiUtRl1vNiVRNzQuNTU0NDI3NjU1NjE0MTAwMDAwMDBGJ0Zgb0Y5RmBvRjlGYm9GZG9GZm9GaG9GW3AtRmhuNigtRiM2JS1GXW82JVE3MC41ODcxMDQ2MDMwMzA2MDgwMDAwMEYnRmBvRjlGYG9GOUZib0Zkb0Zmb0Zob0ZbcC1GaG42KC1GIzYlLUZdbzYlUTcyLjgwMjg0MDEyODQ2MTc2MDAwMDAwRidGYG9GOUZgb0Y5RmJvRmRvRmZvRmhvRltwLUZobjYoLUYjNiUtRl1vNiVRNzIuNTc2MzI0NTA1MTY1MzYwMDAwMDBGJ0Zgb0Y5RmBvRjlGYm9GZG9GZm9GaG9GW3AtRmhuNigtRiM2JS1GXW82JVE3MC43NDk0ODM0NDIyODYyOTMwMDAwMEYnRmBvRjlGYG9GOUZib0Zkb0Zmb0Zob0ZbcC1GaG42KC1GIzYlLUZdbzYlUTc0LjI3ODE5NzQyOTU4MTgyMDAwMDAwRidGYG9GOUZgb0Y5RmJvRmRvRmZvRmhvRltwLUZobjYoLUYjNiUtRl1vNiVRNzUuODc1MjU5OTczMDgwOTUwMDAwMDBGJ0Zgb0Y5RmBvRjlGYm9GZG9GZm9GaG9GW3AtRmhuNigtRiM2JS1GXW82JVE3Mi4wMzk2MTM0NTIzOTg5NjAwMDAwMEYnRmBvRjlGYG9GOUZib0Zkb0Zmb0Zob0ZbcC1GaG42KC1GIzYlLUZdbzYlUTczLjA3NTM2OTQ1NTI2NjgxMDAwMDAwRidGYG9GOUZgb0Y5RmJvRmRvRmZvRmhvRltwLUZobjYoLUYjNiUtRl1vNiVRNzQuMjU1MDY3OTI0OTcxMjUwMDAwMDBGJ0Zgb0Y5RmBvRjlGYm9GZG9GZm9GaG9GW3AtRmhuNigtRiM2JS1GXW82JVE3NC4zMTI0NTc5NDI2NDEwNTAwMDAwMEYnRmBvRjlGYG9GOUZib0Zkb0Zmb0Zob0ZbcC1GaG42KC1GIzYlLUZdbzYlUTc2LjM0NjQ5NjMyODI0MTAyMDAwMDAwRidGYG9GOUZgb0Y5RmJvRmRvRmZvRmhvRltwLUZobjYoLUYjNiUtRl1vNiVRNzEuNDY2MDcyNjAxNTU0MDMwMDAwMDBGJ0Zgb0Y5RmBvRjlGYm9GZG9GZm9GaG9GW3AtRmhuNigtRiM2JS1GXW82JVE3NC44MzIyNTQ3MTE5MzQ3NTAwMDAwMEYnRmBvRjlGYG9GOUZib0Zkb0Zmb0Zob0ZbcC1GaG42KC1GIzYlLUZdbzYlUTcyLjI0MDcyNDk1MDI5MTE5MDAwMDAwRidGYG9GOUZgb0Y5RmJvRmRvRmZvRmhvRltwLUZobjYoLUYjNiUtRl1vNiVRNzMuODMyMzM2NzQxNDEzMzkwMDAwMDBGJ0Zgb0Y5RmBvRjlGYm9GZG9GZm9GaG9GW3AtRmhuNigtRiM2JS1GXW82JVE3NC40MTMxMzI3Nzk5Mzk3OTAwMDAwMEYnRmBvRjlGYG9GOUZib0Zkb0Zmb0Zob0ZbcC1GaG42KC1GIzYlLUZdbzYlUTcwLjg2OTE5MTA2NDI0NjAyMjAwMDAwRidGYG9GOUZgb0Y5RmJvRmRvRmZvRmhvRltwLUZobjYoLUYjNiUtRl1vNiVRNzMuMjEyMzczNTE0NDkwMTIwMDAwMDBGJ0Zgb0Y5RmBvRjlGYm9GZG9GZm9GaG9GW3AtRmhuNigtRiM2JS1GXW82JVE3Mi4zNzI4MjQ0MzI2MDE2NDAwMDAwMEYnRmBvRjlGYG9GOUZib0Zkb0Zmb0Zob0ZbcC1GaG42KC1GIzYlLUZdbzYlUTc0LjcyMzgzNjExMjk0NzcwMDAwMDAwRidGYG9GOUZgb0Y5RmJvRmRvRmZvRmhvRltwLUZobjYoLUYjNiUtRl1vNiVRNzIuNDY3MTU0MjUzOTg5MzIwMDAwMDBGJ0Zgb0Y5RmBvRjlGYm9GZG9GZm9GaG9GW3AtRmhuNigtRiM2JS1GXW82JVE3MS4yNDg1ODY3NDczNjc1MDAwMDAwMEYnRmBvRjlGYG9GOUZib0Zkb0Zmb0Zob0ZbcC1GaG42KC1GIzYlLUZdbzYlUTcyLjg3NDkyNTcyMjA0ODM4MDAwMDAwRidGYG9GOUZgb0Y5RmJvRmRvRmZvRmhvRltwLUZobjYoLUYjNiUtRl1vNiVRNzAuOTcyNTM3MDE0NTU4MjA5MDAwMDBGJ0Zgb0Y5RmBvRjlGYm9GZG9GZm9GaG9GW3BGYm9GZG9GZm8tRmVuNmZvRmhjbEZkYm5GaWBwRmdeckZeXHRGXml1Rmdld0ZpYXlGZF1bbEZoaFxsRmVjXmxGW15gbEZqZ2FsRmJhY2xGY2pkbEZdY2ZsRmBbaGxGXGNpbEZhampsRl9hXG1GZmddbUZmXV9tRl9jYG1GYWhhbUZcXWNtRmBhZG1GXWVlbUZjaGZtRmJbaG1Gal1pbUZbYGptRmVhW25GaGJcbkZkY11uRmljXm5GZ2NfbkZeY2BuRl5iYW5GZ2BibkZpXmNuRmRcZG5GaGlkbkZlZmVuRltjZm5Gal5nbkZiamduLUZobjYoLUYjNiUtRl1vNiVRNzkuMDY4NTkwMjU4MzkyMTQwMDAwMDBGJ0Zgb0Y5RmBvRjlGYm9GZG9GZm9GaG9GW3AtRmhuNigtRiM2JS1GXW82JVE3MS45MzQ1ODY5ODUyNTU3MzAwMDAwMEYnRmBvRjlGYG9GOUZib0Zkb0Zmb0Zob0ZbcC1GaG42KC1GIzYlLUZdbzYlUTc1LjIyNjI5MDAwMDMyNDg5MDAwMDAwRidGYG9GOUZgb0Y5RmJvRmRvRmZvRmhvRltwLUZobjYoLUYjNiUtRl1vNiVRNzUuMDYyMTI5NjQ2ODM1NzEwMDAwMDBGJ0Zgb0Y5RmBvRjlGYm9GZG9GZm9GaG9GW3AtRmhuNigtRiM2JS1GXW82JVE3MS40ODg0NzYxNTc1OTAxNTAwMDAwMEYnRmBvRjlGYG9GOUZib0Zkb0Zmb0Zob0ZbcC1GaG42KC1GIzYlLUZdbzYlUTc4LjgxNjk1NjA3OTg0Mzc5MDAwMDAwRidGYG9GOUZgb0Y5RmJvRmRvRmZvRmhvRltwLUZobjYoLUYjNiUtRl1vNiVRODExLjE3MDAwMDE1MTczNDEwMDAwMDAwRidGYG9GOUZgb0Y5RmJvRmRvRmZvRmhvRltwLUZobjYoLUYjNiUtRl1vNiVRNzQuODg2NzUzODk1NjE0MjQwMDAwMDBGJ0Zgb0Y5RmBvRjlGYm9GZG9GZm9GaG9GW3AtRmhuNigtRiM2JS1GXW82JVE3Ni41Mjk1MTA0MzEwNTg5NDAwMDAwMEYnRmBvRjlGYG9GOUZib0Zkb0Zmb0Zob0ZbcC1GaG42KC1GIzYlLUZdbzYlUTc4LjU5MzUyODM0MjMxODg2MDAwMDAwRidGYG9GOUZgb0Y5RmJvRmRvRmZvRmhvRltwLUZobjYoLUYjNiUtRl1vNiVRNzguNTEzMTkyNTIxMzM3OTcwMDAwMDBGJ0Zgb0Y5RmBvRjlGYm9GZG9GZm9GaG9GW3AtRmhuNigtRiM2JS1GXW82JVE4MTIuNTMzNDU0NTIzMTc3MDAwMDAwMDBGJ0Zgb0Y5RmBvRjlGYm9GZG9GZm9GaG9GW3AtRmhuNigtRiM2JS1GXW82JVE3My44MDY3MjUxNDkxNzE0NTAwMDAwMEYnRmBvRjlGYG9GOUZib0Zkb0Zmb0Zob0ZbcC1GaG42KC1GIzYlLUZdbzYlUTgxMC4wMTMxOTMyMjA0MjM1MDAwMDAwMEYnRmBvRjlGYG9GOUZib0Zkb0Zmb0Zob0ZbcC1GaG42KC1GIzYlLUZdbzYlUTc0LjYxNjc5ODg2NjY1NDg5MDAwMDAwRidGYG9GOUZgb0Y5RmJvRmRvRmZvRmhvRltwLUZobjYoLUYjNiUtRl1vNiVRNzcuNjExMTI2Njg3ODQ3NDYwMDAwMDBGJ0Zgb0Y5RmBvRjlGYm9GZG9GZm9GaG9GW3AtRmhuNigtRiM2JS1GXW82JVE3OC4yOTIxNTU5MjQ1NDU2NjAwMDAwMEYnRmBvRjlGYG9GOUZib0Zkb0Zmb0Zob0ZbcC1GaG42KC1GIzYlLUZdbzYlUTczLjIxMTkyOTQxOTY5MjU1MDAwMDAwRidGYG9GOUZgb0Y5RmJvRmRvRmZvRmhvRltwLUZobjYoLUYjNiUtRl1vNiVRNzYuNTA3NDE5OTI3NDE0MjcwMDAwMDBGJ0Zgb0Y5RmBvRjlGYm9GZG9GZm9GaG9GW3AtRmhuNigtRiM2JS1GXW82JVE3NC44NzczNzk2MjU1OTU4MjAwMDAwMEYnRmBvRjlGYG9GOUZib0Zkb0Zmb0Zob0ZbcC1GaG42KC1GIzYlLUZdbzYlUTc4LjkyNzgxOTA3MjM5NzY2MDAwMDAwRidGYG9GOUZgb0Y5RmJvRmRvRmZvRmhvRltwLUZobjYoLUYjNiUtRl1vNiVRNzQuNDE1ODcyMDYzNTc3ODAwMDAwMDBGJ0Zgb0Y5RmBvRjlGYm9GZG9GZm9GaG9GW3AtRmhuNigtRiM2JS1GXW82JVE3My4xNTUxNTIyNTA3NjM0NTAwMDAwMEYnRmBvRjlGYG9GOUZib0Zkb0Zmb0Zob0ZbcC1GaG42KC1GIzYlLUZdbzYlUTc1LjQ3NDUzNTY1NDEwOTk5MDAwMDAwRidGYG9GOUZgb0Y5RmJvRmRvRmZvRmhvRltwLUZobjYoLUYjNiUtRl1vNiVRNzEuOTYxMjQyMTYzMTQ5MDAwMDAwMDBGJ0Zgb0Y5RmBvRjlGYm9GZG9GZm9GaG9GW3BGYm9GZG9GZm8tRmVuNmZvRl9kbEZbY25GYGFwRl5fckZlXHRGZWl1Rl5md0ZgYnlGW15bbEZfaVxsRlxkXmxGYl5gbEZhaGFsRmlhY2xGampkbEZkY2ZsRmdbaGxGY2NpbEZoampsRmZhXG1GXWhdbUZdXl9tRmZjYG1GaGhhbUZjXWNtRmdhZG1GZGVlbUZqaGZtRmlbaG1GYV5pbUZiYGptRlxiW25GX2NcbkZbZF1uRmBkXm5GXmRfbkZlY2BuRmViYW5GXmFibkZgX2NuRltdZG5GX2pkbkZcZ2VuRmJjZm5GYV9nbkZpamduRmplaG4tRmhuNigtRiM2JS1GXW82JVE3Mi4yMzIyOTI3MzU2NzQ2OTAwMDAwMEYnRmBvRjlGYG9GOUZib0Zkb0Zmb0Zob0ZbcC1GaG42KC1GIzYlLUZdbzYlUTcwLjQ1MTQyNjMzNDc1NDU3MzAwMDAwRidGYG9GOUZgb0Y5RmJvRmRvRmZvRmhvRltwLUZobjYoLUYjNiUtRl1vNiVRNzAuOTcwNDcyNzYwMDYyOTc1MDAwMDBGJ0Zgb0Y5RmBvRjlGYm9GZG9GZm9GaG9GW3AtRmhuNigtRiM2JS1GXW82JVE3MC4zNjQ2OTA4NzQwODk5MjMwMDAwMEYnRmBvRjlGYG9GOUZib0Zkb0Zmb0Zob0ZbcC1GaG42KC1GIzYlLUZdbzYlUTcyLjQwNTc4MDYwOTg5NTU0MDAwMDAwRidGYG9GOUZgb0Y5RmJvRmRvRmZvRmhvRltwLUZobjYoLUYjNiUtRl1vNiVRNzEuOTk0MDgyMjU0OTA2MjkwMDAwMDBGJ0Zgb0Y5RmBvRjlGYm9GZG9GZm9GaG9GW3AtRmhuNigtRiM2JS1GXW82JVE3Mi45MjE4NzMyMDk3MjUyNjAwMDAwMEYnRmBvRjlGYG9GOUZib0Zkb0Zmb0Zob0ZbcC1GaG42KC1GIzYlLUZdbzYlUTcyLjM2NjY4OTg0MTQxODM4MDAwMDAwRidGYG9GOUZgb0Y5RmJvRmRvRmZvRmhvRltwLUZobjYoLUYjNiUtRl1vNiVRNzIuMjg4NTQxMDM4MDg4ODIwMDAwMDBGJ0Zgb0Y5RmBvRjlGYm9GZG9GZm9GaG9GW3AtRmhuNigtRiM2JS1GXW82JVE3Mi4wMTUxNDYyNjU0NTcwNTAwMDAwMEYnRmBvRjlGYG9GOUZib0Zkb0Zmb0Zob0ZbcC1GaG42KC1GIzYlLUZdbzYlUTcyLjYxNjkzNTQxNzkyMTYwMDAwMDAwRidGYG9GOUZgb0Y5RmJvRmRvRmZvRmhvRltwLUZobjYoLUYjNiUtRl1vNiVRNzIuNjc3MDMyMTE5NDEyNDkwMDAwMDBGJ0Zgb0Y5RmBvRjlGYm9GZG9GZm9GaG9GW3AtRmhuNigtRiM2JS1GXW82JVE3Mi45MTQ5NDc1MzM1NzI3MzAwMDAwMEYnRmBvRjlGYG9GOUZib0Zkb0Zmb0Zob0ZbcC1GaG42KC1GIzYlLUZdbzYlUTcxLjU1ODQwMDA4MTYzMTgwMDAwMDAwRidGYG9GOUZgb0Y5RmJvRmRvRmZvRmhvRltwLUZobjYoLUYjNiUtRl1vNiVRNzEuNTc2OTk4MzEzMzE5NDMwMDAwMDBGJ0Zgb0Y5RmBvRjlGYm9GZG9GZm9GaG9GW3AtRmhuNigtRiM2JS1GXW82JVE3MS4zNjcyMDAxMzc4OTQwNzAwMDAwMEYnRmBvRjlGYG9GOUZib0Zkb0Zmb0Zob0ZbcC1GaG42KC1GIzYlLUZdbzYlUTczLjcyODI1NzgwMTAyMTY2MDAwMDAwRidGYG9GOUZgb0Y5RmJvRmRvRmZvRmhvRltwLUZobjYoLUYjNiUtRl1vNiVRNzIuMDYyNDY4MjYwODIyNTAwMDAwMDBGJ0Zgb0Y5RmBvRjlGYm9GZG9GZm9GaG9GW3AtRmhuNigtRiM2JS1GXW82JVE3MS4zNDQ4MDI2NjE3MDIxNTAwMDAwMEYnRmBvRjlGYG9GOUZib0Zkb0Zmb0Zob0ZbcC1GaG42KC1GIzYlLUZdbzYlUTcxLjQzMDU2NzkyNjE4NDk2MDAwMDAwRidGYG9GOUZgb0Y5RmJvRmRvRmZvRmhvRltwLUZobjYoLUYjNiUtRl1vNiVRNzAuNDQ1MzczNDQzMDk4NjQ4MDAwMDBGJ0Zgb0Y5RmBvRjlGYm9GZG9GZm9GaG9GW3AtRmhuNigtRiM2JS1GXW82JVE3Mi40MDQyNDY1MTQ2NDEwNDAwMDAwMEYnRmBvRjlGYG9GOUZib0Zkb0Zmb0Zob0ZbcC1GaG42KC1GIzYlLUZdbzYlUTcwLjYyODg5MDk5OTE2MDEwNzAwMDAwRidGYG9GOUZgb0Y5RmJvRmRvRmZvRmhvRltwLUZobjYoLUYjNiUtRl1vNiVRNzAuNTA1MjQxNDk5NTM3ODA1MDAwMDBGJ0Zgb0Y5RmBvRjlGYm9GZG9GZm9GaG9GW3BGYm9GZG9GZm8tRmVuNmZvRmZkbEZiY25GZ2FwRmVfckZcXXRGXGp1RmVmd0ZnYnlGYl5bbEZmaVxsRmNkXmxGaV5gbEZoaGFsRmBiY2xGYVtlbEZbZGZsRl5caGxGamNpbEZfW1ttRl1iXG1GZGhdbUZkXl9tRl1kYG1GX2lhbUZqXWNtRl5iZG1GW2ZlbUZhaWZtRmBcaG1GaF5pbUZpYGptRmNiW25GZmNcbkZiZF1uRmdkXm5GZWRfbkZcZGBuRlxjYW5GZWFibkZnX2NuRmJdZG5GZmpkbkZjZ2VuRmljZm5GaF9nbkZgW2huRmFmaG5GW2Fpbi1GaG42KC1GIzYlLUZdbzYlUTczLjI3OTQ5Nzk4MjE1MTk3MDAwMDAwRidGYG9GOUZgb0Y5RmJvRmRvRmZvRmhvRltwLUZobjYoLUYjNiUtRl1vNiVRNzIuOTU2ODI3MTU3NjYyODcwMDAwMDBGJ0Zgb0Y5RmBvRjlGYm9GZG9GZm9GaG9GW3AtRmhuNigtRiM2JS1GXW82JVE3MC44Mzk1NTQxOTU4OTczMjcwMDAwMEYnRmBvRjlGYG9GOUZib0Zkb0Zmb0Zob0ZbcC1GaG42KC1GIzYlLUZdbzYlUTc0Ljg3NzM0MjgzNzcxNjAyMDAwMDAwRidGYG9GOUZgb0Y5RmJvRmRvRmZvRmhvRltwLUZobjYoLUYjNiUtRl1vNiVRNzYuNjMyOTI4ODYzMjQwNDIwMDAwMDBGJ0Zgb0Y5RmBvRjlGYm9GZG9GZm9GaG9GW3AtRmhuNigtRiM2JS1GXW82JVE3Mi4xMTAyMzA2NzAwNDc0OTAwMDAwMEYnRmBvRjlGYG9GOUZib0Zkb0Zmb0Zob0ZbcC1GaG42KC1GIzYlLUZdbzYlUTczLjM4NjExMzQ4MjUwMzI1MDAwMDAwRidGYG9GOUZgb0Y5RmJvRmRvRmZvRmhvRltwLUZobjYoLUYjNiUtRl1vNiVRNzQuNzkzMDk4NjE3ODc0NzgwMDAwMDBGJ0Zgb0Y5RmBvRjlGYm9GZG9GZm9GaG9GW3AtRmhuNigtRiM2JS1GXW82JVE3NC44Njc3ODk0Mjg1NjcwMDAwMDAwMEYnRmBvRjlGYG9GOUZib0Zkb0Zmb0Zob0ZbcC1GaG42KC1GIzYlLUZdbzYlUTc3LjI3NDMyNzU1NTA1Mjk5MDAwMDAwRidGYG9GOUZgb0Y5RmJvRmRvRmZvRmhvRltwLUZobjYoLUYjNiUtRl1vNiVRNzEuNDc2NDY5MzE0NDgxNjQwMDAwMDBGJ0Zgb0Y5RmBvRjlGYm9GZG9GZm9GaG9GW3AtRmhuNigtRiM2JS1GXW82JVE3NS40NTYzOTk5NTI0NzU2NzAwMDAwMEYnRmBvRjlGYG9GOUZib0Zkb0Zmb0Zob0ZbcC1GaG42KC1GIzYlLUZdbzYlUTcyLjQ2MDU4MTQ0NDY4MjU2MDAwMDAwRidGYG9GOUZgb0Y5RmJvRmRvRmZvRmhvRltwLUZobjYoLUYjNiUtRl1vNiVRNzQuMzk5NjkwOTA2MDMyNzkwMDAwMDBGJ0Zgb0Y5RmBvRjlGYm9GZG9GZm9GaG9GW3AtRmhuNigtRiM2JS1GXW82JVE3NC45ODQ4MjcyNTEyOTMxNjAwMDAwMEYnRmBvRjlGYG9GOUZib0Zkb0Zmb0Zob0ZbcC1GaG42KC1GIzYlLUZdbzYlUTcwLjY5OTkwODA3NzcxNTk0MTAwMDAwRidGYG9GOUZgb0Y5RmJvRmRvRmZvRmhvRltwLUZobjYoLUYjNiUtRl1vNiVRNzMuNTE3MzIwNDg1MzkzODMwMDAwMDBGJ0Zgb0Y5RmBvRjlGYm9GZG9GZm9GaG9GW3AtRmhuNigtRiM2JS1GXW82JVE3Mi42NDQxMTkxNDE4MjgwMTAwMDAwMEYnRmBvRjlGYG9GOUZib0Zkb0Zmb0Zob0ZbcC1GaG42KC1GIzYlLUZdbzYlUTc1LjM3ODQ1NDI3OTUyNjkyMDAwMDAwRidGYG9GOUZgb0Y5RmJvRmRvRmZvRmhvRltwLUZobjYoLUYjNiUtRl1vNiVRNzIuNzcyNDU5NDgzNzE2MjIwMDAwMDBGJ0Zgb0Y5RmBvRjlGYm9GZG9GZm9GaG9GW3AtRmhuNigtRiM2JS1GXW82JVE3MS4xOTEyNTkyNjQ2MDQzNTAwMDAwMEYnRmBvRjlGYG9GOUZib0Zkb0Zmb0Zob0ZbcC1GaG42KC1GIzYlLUZdbzYlUTczLjM2ODAxNDAxOTExODcyMDAwMDAwRidGYG9GOUZgb0Y5RmJvRmRvRmZvRmhvRltwLUZobjYoLUYjNiUtRl1vNiVRNzEuMDkzODQ5OTQxMzU1MzEwMDAwMDBGJ0Zgb0Y5RmBvRjlGYm9GZG9GZm9GaG9GW3BGYm9GZG9GZm8tRmVuNmZvRl1lbEZpY25GXmJwRlxgckZjXXRGY2p1Rlxnd0ZeY3lGaV5bbEZdalxsRmpkXmxGYF9gbEZfaWFsRmdiY2xGaFtlbEZiZGZsRmVcaGxGYWRpbEZmW1ttRmRiXG1GW2ldbUZbX19tRmRkYG1GZmlhbUZhXmNtRmViZG1GYmZlbUZoaWZtRmdcaG1GX19pbUZgYWptRmpiW25GXWRcbkZpZF1uRl5lXm5GXGVfbkZjZGBuRmNjYW5GXGJibkZeYGNuRmldZG5GXVtlbkZqZ2VuRmBkZm5GX2BnbkZnW2huRmhmaG5GYmFpbkZlW2puLUZobjYoLUYjNiUtRl1vNiVRNzIuODg0MTYzMTIxOTU2MDgwMDAwMDBGJ0Zgb0Y5RmBvRjlGYm9GZG9GZm9GaG9GW3AtRmhuNigtRiM2JS1GXW82JVE3MC44MzU2Njk4MDYwODE1NDEwMDAwMEYnRmBvRjlGYG9GOUZib0Zkb0Zmb0Zob0ZbcC1GaG42KC1GIzYlLUZdbzYlUTc0Ljg3OTM3MzYzMTExMzc1MDAwMDAwRidGYG9GOUZgb0Y5RmJvRmRvRmZvRmhvRltwLUZobjYoLUYjNiUtRl1vNiVRNzYuMjAyMDE2NzMwMjIyODgwMDAwMDBGJ0Zgb0Y5RmBvRjlGYm9GZG9GZm9GaG9GW3AtRmhuNigtRiM2JS1GXW82JVE3Mi41OTA3NzQ1MTI5MDk1MDAwMDAwMEYnRmBvRjlGYG9GOUZib0Zkb0Zmb0Zob0ZbcC1GaG42KC1GIzYlLUZdbzYlUTczLjU3NzcxMTIwMTk2ODMyMDAwMDAwRidGYG9GOUZgb0Y5RmJvRmRvRmZvRmhvRltwLUZobjYoLUYjNiUtRl1vNiVRNzQuODIxODQwMTg2NjEwNjkwMDAwMDBGJ0Zgb0Y5RmBvRjlGYm9GZG9GZm9GaG9GW3AtRmhuNigtRiM2JS1GXW82JVE3NC43MTg1ODAzNzU2OTU5NzAwMDAwMEYnRmBvRjlGYG9GOUZib0Zkb0Zmb0Zob0ZbcC1GaG42KC1GIzYlLUZdbzYlUTc3LjAxOTMzNDgzMDI0MzY2MDAwMDAwRidGYG9GOUZgb0Y5RmJvRmRvRmZvRmhvRltwLUZobjYoLUYjNiUtRl1vNiVRNzIuMDYwNjczNDg5ODI2NjkwMDAwMDBGJ0Zgb0Y5RmBvRjlGYm9GZG9GZm9GaG9GW3AtRmhuNigtRiM2JS1GXW82JVE3NS41OTQ0MzcwMjI2MjY5NjAwMDAwMEYnRmBvRjlGYG9GOUZib0Zkb0Zmb0Zob0ZbcC1GaG42KC1GIzYlLUZdbzYlUTcyLjUyODU3NDE1OTU0NjcyMDAwMDAwRidGYG9GOUZgb0Y5RmJvRmRvRmZvRmhvRltwLUZobjYoLUYjNiUtRl1vNiVRNzQuMjA3Mzc3MTYyNDI1MzEwMDAwMDBGJ0Zgb0Y5RmBvRjlGYm9GZG9GZm9GaG9GW3AtRmhuNigtRiM2JS1GXW82JVE3NC42NjMwNzQ5NTk4MDQyNjAwMDAwMEYnRmBvRjlGYG9GOUZib0Zkb0Zmb0Zob0ZbcC1GaG42KC1GIzYlLUZdbzYlUTcxLjU4NTY5NjExMTk1NzQ3MDAwMDAwRidGYG9GOUZgb0Y5RmJvRmRvRmZvRmhvRltwLUZobjYoLUYjNiUtRl1vNiVRNzMuNjQ4MjA4MDM3NDQyODQwMDAwMDBGJ0Zgb0Y5RmBvRjlGYm9GZG9GZm9GaG9GW3AtRmhuNigtRiM2JS1GXW82JVE3Mi42OTExMzcyNTY0NjA1NjAwMDAwMEYnRmBvRjlGYG9GOUZib0Zkb0Zmb0Zob0ZbcC1GaG42KC1GIzYlLUZdbzYlUTc0Ljk1NDA1NjE1Mjg1NzUwMDAwMDAwRidGYG9GOUZgb0Y5RmJvRmRvRmZvRmhvRltwLUZobjYoLUYjNiUtRl1vNiVRNzIuNDk5ODk2ODM4NTMxMDAwMDAwMDBGJ0Zgb0Y5RmBvRjlGYm9GZG9GZm9GaG9GW3AtRmhuNigtRiM2JS1GXW82JVE3MS43MzgzNzcxNjk4ODIzMzAwMDAwMEYnRmBvRjlGYG9GOUZib0Zkb0Zmb0Zob0ZbcC1GaG42KC1GIzYlLUZdbzYlUTczLjA5NTE2Mjg0OTgyMzYzMDAwMDAwRidGYG9GOUZgb0Y5RmJvRmRvRmZvRmhvRltwLUZobjYoLUYjNiUtRl1vNiVRNzEuMDk4NzM2MzA2NTcxNTAwMDAwMDBGJ0Zgb0Y5RmBvRjlGYm9GZG9GZm9GaG9GW3BGYm9GZG9GZm8tRmVuNmZvRmRlbEZgZG5GZWJwRmNgckZqXXRGamp1RmNnd0ZlY3lGYF9bbEZkalxsRmFlXmxGZ19gbEZmaWFsRl5jY2xGX1xlbEZpZGZsRlxdaGxGaGRpbEZdXFttRltjXG1GYmldbUZiX19tRltlYG1GXWphbUZoXmNtRlxjZG1GaWZlbUZfamZtRl5daG1GZl9pbUZnYWptRmFjW25GZGRcbkZgZV1uRmVlXm5GY2VfbkZqZGBuRmpjYW5GY2JibkZlYGNuRmBeZG5GZFtlbkZhaGVuRmdkZm5GZmBnbkZeXGhuRl9naG5GaWFpbkZcXGpuRmhlam4tRmhuNigtRiM2JS1GXW82JVE3MC4yNTkyODk3MjMyMzQxMTgwMDAwMEYnRmBvRjlGYG9GOUZib0Zkb0Zmb0Zob0ZbcC1GaG42KC1GIzYlLUZdbzYlUTcxLjQ2OTc1OTM3MjAyODI3MDAwMDAwRidGYG9GOUZgb0Y5RmJvRmRvRmZvRmhvRltwLUZobjYoLUYjNiUtRl1vNiVRNzEuODAzMDk4MDg1NDg2NDUwMDAwMDBGJ0Zgb0Y5RmBvRjlGYm9GZG9GZm9GaG9GW3AtRmhuNigtRiM2JS1GXW82JVE3MC44NTAwMDExNDUyNjgxMjAwMDAwMEYnRmBvRjlGYG9GOUZib0Zkb0Zmb0Zob0ZbcC1GaG42KC1GIzYlLUZdbzYlUTcxLjA5Nzc1MDk0ODE2NzU5MDAwMDAwRidGYG9GOUZgb0Y5RmJvRmRvRmZvRmhvRltwLUZobjYoLUYjNiUtRl1vNiVRNzEuNDI1MzQ0NjkzNDA5MjYwMDAwMDBGJ0Zgb0Y5RmBvRjlGYm9GZG9GZm9GaG9GW3AtRmhuNigtRiM2JS1GXW82JVE3MS4zOTM5Njg1NTExMTY2NzAwMDAwMEYnRmBvRjlGYG9GOUZib0Zkb0Zmb0Zob0ZbcC1GaG42KC1GIzYlLUZdbzYlUTcyLjA2MTIyMzI0NDU2MzQwMDAwMDAwRidGYG9GOUZgb0Y5RmJvRmRvRmZvRmhvRltwLUZobjYoLUYjNiUtRl1vNiVRNzAuNjkzNDU1NTgxNjE5OTM3MDAwMDBGJ0Zgb0Y5RmBvRjlGYm9GZG9GZm9GaG9GW3AtRmhuNigtRiM2JS1GXW82JVE3MS42ODY5MzMwMDg5MDM5OTAwMDAwMEYnRmBvRjlGYG9GOUZib0Zkb0Zmb0Zob0ZbcC1GaG42KC1GIzYlLUZdbzYlUTcwLjc3ODA5MjA0MjE3NTg5MzAwMDAwRidGYG9GOUZgb0Y5RmJvRmRvRmZvRmhvRltwLUZobjYoLUYjNiUtRl1vNiVRNzEuMjc0NzMzMDc3OTc5NzMwMDAwMDBGJ0Zgb0Y5RmBvRjlGYm9GZG9GZm9GaG9GW3AtRmhuNigtRiM2JS1GXW82JVE3MS4zNDQzODM2MzgyNDUwMTAwMDAwMEYnRmBvRjlGYG9GOUZib0Zkb0Zmb0Zob0ZbcC1GaG42KC1GIzYlLUZdbzYlUTcwLjU5MDAyMzc2NjU1NDYzNTAwMDAwRidGYG9GOUZgb0Y5RmJvRmRvRmZvRmhvRltwLUZobjYoLUYjNiUtRl1vNiVRNzEuMDg1MTY3MzUwNDI0ODIwMDAwMDBGJ0Zgb0Y5RmBvRjlGYm9GZG9GZm9GaG9GW3AtRmhuNigtRiM2JS1GXW82JVE3MC44NDk5MTI1NDc5NzMzOTQwMDAwMEYnRmBvRjlGYG9GOUZib0Zkb0Zmb0Zob0ZbcC1GaG42KC1GIzYlLUZdbzYlUTcxLjQ0OTM1NzI3MjY5ODg3MDAwMDAwRidGYG9GOUZgb0Y5RmJvRmRvRmZvRmhvRltwLUZobjYoLUYjNiUtRl1vNiVRNzAuNzExMjgyMzA1MTMyMTU3MDAwMDBGJ0Zgb0Y5RmBvRjlGYm9GZG9GZm9GaG9GW3AtRmhuNigtRiM2JS1GXW82JVE3MC41NzUyOTAxMDU2MjkzNDIwMDAwMEYnRmBvRjlGYG9GOUZib0Zkb0Zmb0Zob0ZbcC1GaG42KC1GIzYlLUZdbzYlUTcwLjg4ODkyNDc4OTQ3MTY2NTAwMDAwRidGYG9GOUZgb0Y5RmJvRmRvRmZvRmhvRltwLUZobjYoLUYjNiUtRl1vNiVRNzAuMzQxMDI5MjM5NTk2MjE4MDAwMDBGJ0Zgb0Y5RmBvRjlGYm9GZG9GZm9GaG9GW3BGYm9GZG9GZm8tRmVuNmZvRltmbEZnZG5GXGNwRmpgckZhXnRGYVt2Rmpnd0ZcZHlGZ19bbEZbW11sRmhlXmxGXmBgbEZdamFsRmVjY2xGZlxlbEZgZWZsRmNdaGxGX2VpbEZkXFttRmJjXG1GaWldbUZpX19tRmJlYG1GZGphbUZfX2NtRmNjZG1GYGdlbUZmamZtRmVdaG1GXWBpbUZeYmptRmhjW25GW2VcbkZnZV1uRlxmXm5GamVfbkZhZWBuRmFkYW5GamJibkZcYWNuRmdeZG5GW1xlbkZoaGVuRl5lZm5GXWFnbkZlXGhuRmZnaG5GYGJpbkZjXGpuRl9mam5GZF9bby1GaG42KC1GIzYlLUZdbzYlUTc4Ljg1NTM0NDg3MDU4Nzk5MDAwMDAwRidGYG9GOUZgb0Y5RmJvRmRvRmZvRmhvRltwLUZobjYoLUYjNiUtRl1vNiVRODEwLjY4ODg2ODYxMDkwOTUwMDAwMDAwRidGYG9GOUZgb0Y5RmJvRmRvRmZvRmhvRltwLUZobjYoLUYjNiUtRl1vNiVRNzUuNDI5NzExNzMzNDE3MTYwMDAwMDBGJ0Zgb0Y5RmBvRjlGYm9GZG9GZm9GaG9GW3AtRmhuNigtRiM2JS1GXW82JVE3Ni42NTY1OTg3NTIwNTUyNTAwMDAwMEYnRmBvRjlGYG9GOUZib0Zkb0Zmb0Zob0ZbcC1GaG42KC1GIzYlLUZdbzYlUTc4LjU1NzQ3NjQ0MzkwMTE1MDAwMDAwRidGYG9GOUZgb0Y5RmJvRmRvRmZvRmhvRltwLUZobjYoLUYjNiUtRl1vNiVRNzguMzgyMTI1OTU0MTQ1ODIwMDAwMDBGJ0Zgb0Y5RmBvRjlGYm9GZG9GZm9GaG9GW3AtRmhuNigtRiM2JS1GXW82JVE4MTIuMTI4Njg5ODE5MTk5MDAwMDAwMDBGJ0Zgb0Y5RmBvRjlGYm9GZG9GZm9GaG9GW3AtRmhuNigtRiM2JS1GXW82JVE3NC4zMzA0MDAwOTgyMTc1MjAwMDAwMEYnRmBvRjlGYG9GOUZib0Zkb0Zmb0Zob0ZbcC1GaG42KC1GIzYlLUZdbzYlUTc5Ljk4NDEwNzY5NDE0Mzc2MDAwMDAwRidGYG9GOUZgb0Y5RmJvRmRvRmZvRmhvRltwLUZobjYoLUYjNiUtRl1vNiVRNzQuNjk5NjQyMjI0Njk4MDUwMDAwMDBGJ0Zgb0Y5RmBvRjlGYm9GZG9GZm9GaG9GW3AtRmhuNigtRiM2JS1GXW82JVE3Ny40MzY4NzI2NDk4NjczMDAwMDAwMEYnRmBvRjlGYG9GOUZib0Zkb0Zmb0Zob0ZbcC1GaG42KC1GIzYlLUZdbzYlUTc3LjkyMTI2OTQzNjAyMzM3MDAwMDAwRidGYG9GOUZgb0Y5RmJvRmRvRmZvRmhvRltwLUZobjYoLUYjNiUtRl1vNiVRNzQuMDg1NTY3NTgwODY4NzMwMDAwMDBGJ0Zgb0Y5RmBvRjlGYm9GZG9GZm9GaG9GW3AtRmhuNigtRiM2JS1GXW82JVE3Ni40OTMzNjE1MjMxNjc5OTAwMDAwMEYnRmBvRjlGYG9GOUZib0Zkb0Zmb0Zob0ZbcC1GaG42KC1GIzYlLUZdbzYlUTc0Ljg5ODgxNTkxMDgyMTU5MDAwMDAwRidGYG9GOUZgb0Y5RmJvRmRvRmZvRmhvRltwLUZobjYoLUYjNiUtRl1vNiVRNzguNDM5NTQyMzE5NTc4MjcwMDAwMDBGJ0Zgb0Y5RmBvRjlGYm9GZG9GZm9GaG9GW3AtRmhuNigtRiM2JS1GXW82JVE3NC4xMDU5ODUzMTk2NjM2MzAwMDAwMEYnRmBvRjlGYG9GOUZib0Zkb0Zmb0Zob0ZbcC1GaG42KC1GIzYlLUZdbzYlUTczLjUyNDUxODQwMDA1MjMzMDAwMDAwRidGYG9GOUZgb0Y5RmJvRmRvRmZvRmhvRltwLUZobjYoLUYjNiUtRl1vNiVRNzUuMTUyODI4MjIzMDkxNDQwMDAwMDBGJ0Zgb0Y5RmBvRjlGYm9GZG9GZm9GaG9GW3AtRmhuNigtRiM2JS1GXW82JVE3MS45NDY2MjI1Mzk5MTczOTAwMDAwMEYnRmBvRjlGYG9GOUZib0Zkb0Zmb0Zob0ZbcEZib0Zkb0Zmby1GZW42Zm9GYmZsRl5lbkZjY3BGYWFyRmhedEZoW3ZGYWh3RmNkeUZeYFtsRmJbXWxGX2ZebEZlYGBsRmRqYWxGXGRjbEZdXWVsRmdlZmxGal1obEZmZWlsRltdW21GaWNcbUZgal1tRmBgX21GaWVgbUZbW2JtRmZfY21GamNkbUZnZ2VtRl1bZ21GXF5obUZkYGltRmViam1GX2RbbkZiZVxuRl5mXW5GY2ZebkZhZl9uRmhlYG5GaGRhbkZhY2JuRmNhY25GXl9kbkZiXGVuRl9pZW5GZWVmbkZkYWduRlxdaG5GXWhobkZnYmluRmpcam5GZmZqbkZbYFtvRmloW28tRmhuNigtRiM2JS1GXW82JVE4MTQuMzY0NzA0MTk1Mjk0NDAwMDAwMDBGJ0Zgb0Y5RmBvRjlGYm9GZG9GZm9GaG9GW3AtRmhuNigtRiM2JS1GXW82JVE3NS42NDUwOTQxMTA5Nzc2NDAwMDAwMEYnRmBvRjlGYG9GOUZib0Zkb0Zmb0Zob0ZbcC1GaG42KC1GIzYlLUZdbzYlUTc3LjgyOTEyOTQ0MDQ2ODI0MDAwMDAwRidGYG9GOUZgb0Y5RmJvRmRvRmZvRmhvRltwLUZobjYoLUYjNiUtRl1vNiVRODEwLjQyODgxODEwMTE4MzQwMDAwMDAwRidGYG9GOUZgb0Y5RmJvRmRvRmZvRmhvRltwLUZobjYoLUYjNiUtRl1vNiVRODEwLjU2MTg1NzAxNDA0NDEwMDAwMDAwRidGYG9GOUZgb0Y5RmJvRmRvRmZvRmhvRltwLUZobjYoLUYjNiUtRl1vNiVRODE1LjU0NDQ3MDg0MTk2MDQwMDAwMDAwRidGYG9GOUZgb0Y5RmJvRmRvRmZvRmhvRltwLUZobjYoLUYjNiUtRl1vNiVRNzQuMTQwMzgzMzU2NDQxMzUwMDAwMDBGJ0Zgb0Y5RmBvRjlGYm9GZG9GZm9GaG9GW3AtRmhuNigtRiM2JS1GXW82JVE4MTIuMDE4OTczMjY1NDcxNzAwMDAwMDBGJ0Zgb0Y5RmBvRjlGYm9GZG9GZm9GaG9GW3AtRmhuNigtRiM2JS1GXW82JVE3NS42NDIwMzE0Mjg2NTIzODAwMDAwMEYnRmBvRjlGYG9GOUZib0Zkb0Zmb0Zob0ZbcC1GaG42KC1GIzYlLUZdbzYlUTc5LjQyMTQxNjUxMTg3ODU1MDAwMDAwRidGYG9GOUZgb0Y5RmJvRmRvRmZvRmhvRltwLUZobjYoLUYjNiUtRl1vNiVRODEwLjU3MjI0OTE3MTEwMjkwMDAwMDAwRidGYG9GOUZgb0Y5RmJvRmRvRmZvRmhvRltwLUZobjYoLUYjNiUtRl1vNiVRNzMuMTg0Njk1NDMwNTU1NjMwMDAwMDBGJ0Zgb0Y5RmBvRjlGYm9GZG9GZm9GaG9GW3AtRmhuNigtRiM2JS1GXW82JVE3Ny45NjQ2MzM2Mjg2NjU0NzAwMDAwMEYnRmBvRjlGYG9GOUZib0Zkb0Zmb0Zob0ZbcC1GaG42KC1GIzYlLUZdbzYlUTc1Ljg5Mjk0MDA5MjAzNTc5MDAwMDAwRidGYG9GOUZgb0Y5RmJvRmRvRmZvRmhvRltwLUZobjYoLUYjNiUtRl1vNiVRODExLjQwNzA2ODA2NzUxMDMwMDAwMDAwRidGYG9GOUZgb0Y5RmJvRmRvRmZvRmhvRltwLUZobjYoLUYjNiUtRl1vNiVRNzUuNzM4MTU2NzkzODE0NTEwMDAwMDBGJ0Zgb0Y5RmBvRjlGYm9GZG9GZm9GaG9GW3AtRmhuNigtRiM2JS1GXW82JVE3My40NjIyOTI0NDM2NDI2MTAwMDAwMEYnRmBvRjlGYG9GOUZib0Zkb0Zmb0Zob0ZbcC1GaG42KC1GIzYlLUZdbzYlUTc2Ljg2MTM1MDY3NTQ0MjYxMDAwMDAwRidGYG9GOUZgb0Y5RmJvRmRvRmZvRmhvRltwLUZobjYoLUYjNiUtRl1vNiVRNzIuMzU2OTgxNTI3NDYyMzYwMDAwMDBGJ0Zgb0Y5RmBvRjlGYm9GZG9GZm9GaG9GW3BGYm9GZG9GZm8tRmVuNmZvRmlmbEZlZW5GamNwRmhhckZfX3RGX1x2Rmhod0ZqZHlGZWBbbEZpW11sRmZmXmxGXGFgbEZbW2JsRmNkY2xGZF1lbEZeZmZsRmFeaGxGXWZpbEZiXVttRmBkXG1GZ2pdbUZnYF9tRmBmYG1GYltibUZdYGNtRmFkZG1GXmhlbUZkW2dtRmNeaG1GW2FpbUZcY2ptRmZkW25GaWVcbkZlZl1uRmpmXm5GaGZfbkZfZmBuRl9lYW5GaGNibkZqYWNuRmVfZG5GaVxlbkZmaWVuRlxmZm5GW2JnbkZjXWhuRmRoaG5GXmNpbkZhXWpuRl1nam5GYmBbb0ZgaVtvRmdhXG8tRmhuNigtRiM2JS1GXW82JVE3NC43OTY5ODg4NjUzODI2OTAwMDAwMEYnRmBvRjlGYG9GOUZib0Zkb0Zmb0Zob0ZbcC1GaG42KC1GIzYlLUZdbzYlUTc0LjU5MjQ4MTg5OTI4NjA0MDAwMDAwRidGYG9GOUZgb0Y5RmJvRmRvRmZvRmhvRltwLUZobjYoLUYjNiUtRl1vNiVRNzUuMTg3NzY2MTg0NjA3ODEwMDAwMDBGJ0Zgb0Y5RmBvRjlGYm9GZG9GZm9GaG9GW3AtRmhuNigtRiM2JS1GXW82JVE3NC44NzgyNTkwOTE5NzU2OTAwMDAwMEYnRmBvRjlGYG9GOUZib0Zkb0Zmb0Zob0ZbcC1GaG42KC1GIzYlLUZdbzYlUTc2LjYzNTA3MzY3MDA2OTIyMDAwMDAwRidGYG9GOUZgb0Y5RmJvRmRvRmZvRmhvRltwLUZobjYoLUYjNiUtRl1vNiVRNzQuMTA0NjQ4OTY0OTM1MDgwMDAwMDBGJ0Zgb0Y5RmBvRjlGYm9GZG9GZm9GaG9GW3AtRmhuNigtRiM2JS1GXW82JVE3Ni4xOTc3NjE4MDUyNzg3MDAwMDAwMEYnRmBvRjlGYG9GOUZib0Zkb0Zmb0Zob0ZbcC1GaG42KC1GIzYlLUZdbzYlUTczLjE2MjMyNDIwNDQwOTI2MDAwMDAwRidGYG9GOUZgb0Y5RmJvRmRvRmZvRmhvRltwLUZobjYoLUYjNiUtRl1vNiVRNzQuMDg1MTkyMTg3MTY4MjAwMDAwMDBGJ0Zgb0Y5RmBvRjlGYm9GZG9GZm9GaG9GW3AtRmhuNigtRiM2JS1GXW82JVE3NC4wNjE3NjUzMDIwODcyMTAwMDAwMEYnRmBvRjlGYG9GOUZib0Zkb0Zmb0Zob0ZbcC1GaG42KC1GIzYlLUZdbzYlUTc1LjA0NDEyOTE4MzczOTA3MDAwMDAwRidGYG9GOUZgb0Y5RmJvRmRvRmZvRmhvRltwLUZobjYoLUYjNiUtRl1vNiVRNzQuMTY3MDQ2NTQ4NDE0MTAwMDAwMDBGJ0Zgb0Y5RmBvRjlGYm9GZG9GZm9GaG9GW3AtRmhuNigtRiM2JS1GXW82JVE3My4wNDUzOTUwNjY3MzkzNDAwMDAwMEYnRmBvRjlGYG9GOUZib0Zkb0Zmb0Zob0ZbcC1GaG42KC1GIzYlLUZdbzYlUTc0LjE4MjQ4NTU2NzYyODU1MDAwMDAwRidGYG9GOUZgb0Y5RmJvRmRvRmZvRmhvRltwLUZobjYoLUYjNiUtRl1vNiVRNzEuODQ2MDg4NDM0NTU5MDIwMDAwMDBGJ0Zgb0Y5RmBvRjlGYm9GZG9GZm9GaG9GW3AtRmhuNigtRiM2JS1GXW82JVE3My40MTgwNTkxNjkxMjE5NTAwMDAwMEYnRmBvRjlGYG9GOUZib0Zkb0Zmb0Zob0ZbcC1GaG42KC1GIzYlLUZdbzYlUTcyLjM2MjE1NzY5MDczMzgxMDAwMDAwRidGYG9GOUZgb0Y5RmJvRmRvRmZvRmhvRltwLUZobjYoLUYjNiUtRl1vNiVRNzEuMTUwOTgxNTgyMTg4NDgwMDAwMDBGJ0Zgb0Y5RmBvRjlGYm9GZG9GZm9GaG9GW3BGYm9GZG9GZm8tRmVuNmZvRmBnbEZcZm5GYWRwRl9ickZmX3RGZlx2Rl9pd0ZhZXlGXGFbbEZgXF1sRl1nXmxGY2FgbEZiW2JsRmpkY2xGW15lbEZlZmZsRmheaGxGZGZpbEZpXVttRmdkXG1GXltebUZeYV9tRmdmYG1GaVtibUZkYGNtRmhkZG1GZWhlbUZbXGdtRmpeaG1GYmFpbUZjY2ptRl1lW25GYGZcbkZcZ11uRmFnXm5GX2dfbkZmZmBuRmZlYW5GX2RibkZhYmNuRlxgZG5GYF1lbkZdamVuRmNmZm5GYmJnbkZqXWhuRltpaG5GZWNpbkZoXWpuRmRnam5GaWBbb0ZnaVtvRl5iXG9GXmpcby1GaG42KC1GIzYlLUZdbzYlUTc1LjI4Njg0Mjc5NTkxODQwMDAwMDAwRidGYG9GOUZgb0Y5RmJvRmRvRmZvRmhvRltwLUZobjYoLUYjNiUtRl1vNiVRNzYuNDUyOTEyMTA4NzU4MzcwMDAwMDBGJ0Zgb0Y5RmBvRjlGYm9GZG9GZm9GaG9GW3AtRmhuNigtRiM2JS1GXW82JVE3Ni4yNjMyNzQ4MTI3NzQ0NDAwMDAwMEYnRmBvRjlGYG9GOUZib0Zkb0Zmb0Zob0ZbcC1GaG42KC1GIzYlLUZdbzYlUTc4Ljk2NDQzNjYwMjMxMjUwMDAwMDAwRidGYG9GOUZgb0Y5RmJvRmRvRmZvRmhvRltwLUZobjYoLUYjNiUtRl1vNiVRNzMuNzc1MzI5MzY4ODczNDQwMDAwMDBGJ0Zgb0Y5RmBvRjlGYm9GZG9GZm9GaG9GW3AtRmhuNigtRiM2JS1GXW82JVE3Ny42NTkxMzI2MzQ0MjQ3MjAwMDAwMEYnRmBvRjlGYG9GOUZib0Zkb0Zmb0Zob0ZbcC1GaG42KC1GIzYlLUZdbzYlUTczLjY1NDc4MjIwMjY2ODIyMDAwMDAwRidGYG9GOUZgb0Y5RmJvRmRvRmZvRmhvRltwLUZobjYoLUYjNiUtRl1vNiVRNzUuNDQ3OTk2OTE5MzE1ODgwMDAwMDBGJ0Zgb0Y5RmBvRjlGYm9GZG9GZm9GaG9GW3AtRmhuNigtRiM2JS1GXW82JVE3NS43NDY4MzAxMjQzNTQxNDAwMDAwMEYnRmBvRjlGYG9GOUZib0Zkb0Zmb0Zob0ZbcC1GaG42KC1GIzYlLUZdbzYlUTc0LjAzOTk2ODk1NjEzOTI5MDAwMDAwRidGYG9GOUZgb0Y5RmJvRmRvRmZvRmhvRltwLUZobjYoLUYjNiUtRl1vNiVRNzUuMDE0MzIxNTg4OTAxNjkwMDAwMDBGJ0Zgb0Y5RmBvRjlGYm9GZG9GZm9GaG9GW3AtRmhuNigtRiM2JS1GXW82JVE3My43MTQzNDQwMTg1NjA0NjAwMDAwMEYnRmBvRjlGYG9GOUZib0Zkb0Zmb0Zob0ZbcC1GaG42KC1GIzYlLUZdbzYlUTc2LjExODAxMjcxNDU3MjYzMDAwMDAwRidGYG9GOUZgb0Y5RmJvRmRvRmZvRmhvRltwLUZobjYoLUYjNiUtRl1vNiVRNzIuOTA3NjI4OTAwMTQ0NTkwMDAwMDBGJ0Zgb0Y5RmBvRjlGYm9GZG9GZm9GaG9GW3AtRmhuNigtRiM2JS1GXW82JVE3My4xNTgzMzIxMjI2Njk0NjAwMDAwMEYnRmBvRjlGYG9GOUZib0Zkb0Zmb0Zob0ZbcC1GaG42KC1GIzYlLUZdbzYlUTczLjYzMzk2OTE1ODM4ODQzMDAwMDAwRidGYG9GOUZgb0Y5RmJvRmRvRmZvRmhvRltwLUZobjYoLUYjNiUtRl1vNiVRNzEuNDYzOTA3MjkyMzExMjAwMDAwMDBGJ0Zgb0Y5RmBvRjlGYm9GZG9GZm9GaG9GW3BGYm9GZG9GZm8tRmVuNmZvRmdnbEZjZm5GaGRwRmZickZdYHRGXV12RmZpd0ZoZXlGY2FbbEZnXF1sRmRnXmxGamFgbEZpW2JsRmFlY2xGYl5lbEZcZ2ZsRl9faGxGW2dpbEZgXlttRl5lXG1GZVtebUZlYV9tRl5nYG1GYFxibUZbYWNtRl9lZG1GXGllbUZiXGdtRmFfaG1GaWFpbUZqY2ptRmRlW25GZ2ZcbkZjZ11uRmhnXm5GZmdfbkZdZ2BuRl1mYW5GZmRibkZoYmNuRmNgZG5GZ11lbkZkamVuRmpmZm5GaWJnbkZhXmhuRmJpaG5GXGRpbkZfXmpuRltoam5GYGFbb0ZealtvRmViXG9GZWpcb0ZeYl1vLUZobjYoLUYjNiUtRl1vNiVRNzguNDE3MDc2NDAwODQyOTIwMDAwMDBGJ0Zgb0Y5RmBvRjlGYm9GZG9GZm9GaG9GW3AtRmhuNigtRiM2JS1GXW82JVE3OC4xOTAzNzEzNjc0NTQ2NjAwMDAwMEYnRmBvRjlGYG9GOUZib0Zkb0Zmb0Zob0ZbcC1GaG42KC1GIzYlLUZdbzYlUTgxMS44MzkxNTUzMjc2OTMyMDAwMDAwMEYnRmBvRjlGYG9GOUZib0Zkb0Zmb0Zob0ZbcC1GaG42KC1GIzYlLUZdbzYlUTc0LjE2OTMxMjkzNDI0NTkyMDAwMDAwRidGYG9GOUZgb0Y5RmJvRmRvRmZvRmhvRltwLUZobjYoLUYjNiUtRl1vNiVRNzkuNzIwOTMyNTkxNTAzNjUwMDAwMDBGJ0Zgb0Y5RmBvRjlGYm9GZG9GZm9GaG9GW3AtRmhuNigtRiM2JS1GXW82JVE3NC41NTE5MDU2MzYzMDU2NDAwMDAwMEYnRmBvRjlGYG9GOUZib0Zkb0Zmb0Zob0ZbcC1GaG42KC1GIzYlLUZdbzYlUTc3LjEzMjIyMzgxMjczNzU1MDAwMDAwRidGYG9GOUZgb0Y5RmJvRmRvRmZvRmhvRltwLUZobjYoLUYjNiUtRl1vNiVRNzcuODIxOTQ1NDczNzc3NTMwMDAwMDBGJ0Zgb0Y5RmBvRjlGYm9GZG9GZm9GaG9GW3AtRmhuNigtRiM2JS1GXW82JVE3My44NTIzNjY3NTYzMjk5MDAwMDAwMEYnRmBvRjlGYG9GOUZib0Zkb0Zmb0Zob0ZbcC1GaG42KC1GIzYlLUZdbzYlUTc2LjQwOTQ5ODQ3NzcxMjM3MDAwMDAwRidGYG9GOUZgb0Y5RmJvRmRvRmZvRmhvRltwLUZobjYoLUYjNiUtRl1vNiVRNzQuNjY5NDY2OTQyMDAyOTkwMDAwMDBGJ0Zgb0Y5RmBvRjlGYm9GZG9GZm9GaG9GW3AtRmhuNigtRiM2JS1GXW82JVE3OC4yMTgwNTM4NzAwMDUxMzAwMDAwMEYnRmBvRjlGYG9GOUZib0Zkb0Zmb0Zob0ZbcC1GaG42KC1GIzYlLUZdbzYlUTc0LjA5Nzg1OTgwOTUzMDg5MDAwMDAwRidGYG9GOUZgb0Y5RmJvRmRvRmZvRmhvRltwLUZobjYoLUYjNiUtRl1vNiVRNzMuNDgwMDA1MzA4NDc0NzQwMDAwMDBGJ0Zgb0Y5RmBvRjlGYm9GZG9GZm9GaG9GW3AtRmhuNigtRiM2JS1GXW82JVE3NS4wNDYyNTI2MjExMDE3NjAwMDAwMEYnRmBvRjlGYG9GOUZib0Zkb0Zmb0Zob0ZbcC1GaG42KC1GIzYlLUZdbzYlUTcxLjg4NDcxOTE5Nzg5ODM3MDAwMDAwRidGYG9GOUZgb0Y5RmJvRmRvRmZvRmhvRltwRmJvRmRvRmZvLUZlbjZmb0ZeaGxGamZuRl9lcEZdY3JGZGB0RmRddkZdandGX2Z5RmphW2xGXl1dbEZbaF5sRmFiYGxGYFxibEZoZWNsRmleZWxGY2dmbEZmX2hsRmJnaWxGZ15bbUZlZVxtRlxcXm1GXGJfbUZlZ2BtRmdcYm1GYmFjbUZmZWRtRmNpZW1GaVxnbUZoX2htRmBiaW1GYWRqbUZbZltuRl5nXG5GamddbkZfaF5uRl1oX25GZGdgbkZkZmFuRl1lYm5GX2NjbkZqYGRuRl5eZW5GW1tmbkZhZ2ZuRmBjZ25GaF5obkZpaWhuRmNkaW5GZl5qbkZiaGpuRmdhW29GZWpbb0ZcY1xvRlxbXW9GZWJdb0ZnaV1vLUZobjYoLUYjNiUtRl1vNiVRNzguMTgxMDc0ODk1NzA5NTIwMDAwMDBGJ0Zgb0Y5RmBvRjlGYm9GZG9GZm9GaG9GW3AtRmhuNigtRiM2JS1GXW82JVE4MTEuNzYxMjA2OTA5MDMxMjAwMDAwMDBGJ0Zgb0Y5RmBvRjlGYm9GZG9GZm9GaG9GW3AtRmhuNigtRiM2JS1GXW82JVE3My43NTA2NTI1NzI1MzM1NjAwMDAwMEYnRmBvRjlGYG9GOUZib0Zkb0Zmb0Zob0ZbcC1GaG42KC1GIzYlLUZdbzYlUTc5LjQ0NzI1MTMzNDA5ODAzMDAwMDAwRidGYG9GOUZgb0Y5RmJvRmRvRmZvRmhvRltwLUZobjYoLUYjNiUtRl1vNiVRNzQuNDcyMDA4NzkyNTExMDYwMDAwMDBGJ0Zgb0Y5RmBvRjlGYm9GZG9GZm9GaG9GW3AtRmhuNigtRiM2JS1GXW82JVE3Ny4xMzQ5MjQ5NTE3NTA5NDAwMDAwMEYnRmBvRjlGYG9GOUZib0Zkb0Zmb0Zob0ZbcC1GaG42KC1GIzYlLUZdbzYlUTc3Ljg1NTM0NzgwMzk0MzMzMDAwMDAwRidGYG9GOUZgb0Y5RmJvRmRvRmZvRmhvRltwLUZobjYoLUYjNiUtRl1vNiVRNzMuMzc4MTgwOTg1Mzc3ODYwMDAwMDBGJ0Zgb0Y5RmBvRjlGYm9GZG9GZm9GaG9GW3AtRmhuNigtRiM2JS1GXW82JVE3Ni4yMDU1NzU5MzYwMjY3MjAwMDAwMEYnRmBvRjlGYG9GOUZib0Zkb0Zmb0Zob0ZbcC1GaG42KC1GIzYlLUZdbzYlUTc0LjU1NDAxNjc3NTAwNTI3MDAwMDAwRidGYG9GOUZgb0Y5RmJvRmRvRmZvRmhvRltwLUZobjYoLUYjNiUtRl1vNiVRNzguMzkxMjEzMDI1MTg1NTcwMDAwMDBGJ0Zgb0Y5RmBvRjlGYm9GZG9GZm9GaG9GW3AtRmhuNigtRiM2JS1GXW82JVE3NC4xODEzNjk4NjY0MDMyOTAwMDAwMEYnRmBvRjlGYG9GOUZib0Zkb0Zmb0Zob0ZbcC1GaG42KC1GIzYlLUZdbzYlUTczLjEwNzUxOTI1ODk2OTEzMDAwMDAwRidGYG9GOUZgb0Y5RmJvRmRvRmZvRmhvRltwLUZobjYoLUYjNiUtRl1vNiVRNzUuMDgzMjU1ODY3ODk2NDEwMDAwMDBGJ0Zgb0Y5RmBvRjlGYm9GZG9GZm9GaG9GW3AtRmhuNigtRiM2JS1GXW82JVE3MS44MzU0NzMwMTc4NTM2MTAwMDAwMEYnRmBvRjlGYG9GOUZib0Zkb0Zmb0Zob0ZbcEZib0Zkb0Zmby1GZW42Zm9GZWhsRmFnbkZmZXBGZGNyRlthdEZbXnZGZGp3RmZmeUZhYltsRmVdXWxGYmhebEZoYmBsRmdcYmxGX2ZjbEZgX2VsRmpnZmxGXWBobEZpZ2lsRl5fW21GXGZcbUZjXF5tRmNiX21GXGhgbUZeXWJtRmlhY21GXWZkbUZqaWVtRmBdZ21GX2BobUZnYmltRmhkam1GYmZbbkZlZ1xuRmFoXW5GZmhebkZkaF9uRltoYG5GW2dhbkZkZWJuRmZjY25GYWFkbkZlXmVuRmJbZm5GaGdmbkZnY2duRl9faG5GYGpobkZqZGluRl1fam5GaWhqbkZeYltvRlxbXG9GY2Ncb0ZjW11vRlxjXW9GXmpdb0ZpYF5vLUZobjYoLUYjNiUtRl1vNiVRODE3LjQzNTIxOTUyNjE2ODQwMDAwMDAwRidGYG9GOUZgb0Y5RmJvRmRvRmZvRmhvRltwLUZobjYoLUYjNiUtRl1vNiVRNzUuMTYzMDYxODE3NTk0ODIwMDAwMDBGJ0Zgb0Y5RmBvRjlGYm9GZG9GZm9GaG9GW3AtRmhuNigtRiM2JS1GXW82JVE4MTMuODIyODIwMTA2Mzc2NTAwMDAwMDBGJ0Zgb0Y5RmBvRjlGYm9GZG9GZm9GaG9GW3AtRmhuNigtRiM2JS1GXW82JVE3Ni4zNjEwNDE0NDAyNzk5NjAwMDAwMEYnRmBvRjlGYG9GOUZib0Zkb0Zmb0Zob0ZbcC1GaG42KC1GIzYlLUZdbzYlUTgxMC41MTg2NjQyOTg1NzE3MDAwMDAwMEYnRmBvRjlGYG9GOUZib0Zkb0Zmb0Zob0ZbcC1GaG42KC1GIzYlLUZdbzYlUTgxMS41NTcxOTMxNjQ0OTAxMDAwMDAwMEYnRmBvRjlGYG9GOUZib0Zkb0Zmb0Zob0ZbcC1GaG42KC1GIzYlLUZdbzYlUTc0LjI4MjgwMDQxODQwNDA0MDAwMDAwRidGYG9GOUZgb0Y5RmJvRmRvRmZvRmhvRltwLUZobjYoLUYjNiUtRl1vNiVRNzguOTc1NTk2NjQxMjkxNzIwMDAwMDBGJ0Zgb0Y5RmBvRjlGYm9GZG9GZm9GaG9GW3AtRmhuNigtRiM2JS1GXW82JVE3Ni42NDA0ODQ2ODA4OTE2NjAwMDAwMEYnRmBvRjlGYG9GOUZib0Zkb0Zmb0Zob0ZbcC1GaG42KC1GIzYlLUZdbzYlUTgxMi40MzQ5NjcyMDQ5NzMzMDAwMDAwMEYnRmBvRjlGYG9GOUZib0Zkb0Zmb0Zob0ZbcC1GaG42KC1GIzYlLUZdbzYlUTc2LjE2NjQxNTYxNTc4MTU3MDAwMDAwRidGYG9GOUZgb0Y5RmJvRmRvRmZvRmhvRltwLUZobjYoLUYjNiUtRl1vNiVRNzQuMzM4NjcyMTE5NDg4NDUwMDAwMDBGJ0Zgb0Y5RmBvRjlGYm9GZG9GZm9GaG9GW3AtRmhuNigtRiM2JS1GXW82JVE3Ny42MjE2MTM3ODE1NTg3MTAwMDAwMEYnRmBvRjlGYG9GOUZib0Zkb0Zmb0Zob0ZbcC1GaG42KC1GIzYlLUZdbzYlUTcyLjcxMDgwNzcxNTk2NjU2MDAwMDAwRidGYG9GOUZgb0Y5RmJvRmRvRmZvRmhvRltwRmJvRmRvRmZvLUZlbjZmb0ZcaWxGaGduRl1mcEZbZHJGYmF0RmJedkZbW3hGXWd5RmhiW2xGXF5dbEZpaF5sRl9jYGxGXl1ibEZmZmNsRmdfZWxGYWhmbEZkYGhsRmBoaWxGZV9bbUZjZlxtRmpcXm1GamJfbUZjaGBtRmVdYm1GYGJjbUZkZmRtRmFqZW1GZ11nbUZmYGhtRl5jaW1GX2VqbUZpZltuRlxoXG5GaGhdbkZdaV5uRltpX25GYmhgbkZiZ2FuRltmYm5GXWRjbkZoYWRuRlxfZW5GaVtmbkZfaGZuRl5kZ25GZl9obkZnamhuRmFlaW5GZF9qbkZgaWpuRmViW29GY1tcb0ZqY1xvRmpbXW9GY2Ndb0Zlal1vRmBhXm9GZGdeby1GaG42KC1GIzYlLUZdbzYlUTczLjcwNjI1MjA3OTc3Mzc0MDAwMDAwRidGYG9GOUZgb0Y5RmJvRmRvRmZvRmhvRltwLUZobjYoLUYjNiUtRl1vNiVRNzUuMDk2NTQxODk1NzE2MzMwMDAwMDBGJ0Zgb0Y5RmBvRjlGYm9GZG9GZm9GaG9GW3AtRmhuNigtRiM2JS1GXW82JVE3Mi41NTA3MzU1NDkwOTg4MjAwMDAwMEYnRmBvRjlGYG9GOUZib0Zkb0Zmb0Zob0ZbcC1GaG42KC1GIzYlLUZdbzYlUTczLjE1MTM0Mjg1MTk1MDUwMDAwMDAwRidGYG9GOUZgb0Y5RmJvRmRvRmZvRmhvRltwLUZobjYoLUYjNiUtRl1vNiVRNzIuOTkzMjgzMTEyOTg5NzIwMDAwMDBGJ0Zgb0Y5RmBvRjlGYm9GZG9GZm9GaG9GW3AtRmhuNigtRiM2JS1GXW82JVE3NC41Nzc4MTU1OTQyNjM1MDAwMDAwMEYnRmBvRjlGYG9GOUZib0Zkb0Zmb0Zob0ZbcC1GaG42KC1GIzYlLUZdbzYlUTczLjQyODgzMTQ0NjQwMjQxMDAwMDAwRidGYG9GOUZgb0Y5RmJvRmRvRmZvRmhvRltwLUZobjYoLUYjNiUtRl1vNiVRNzIuNTAwNDk5ODE5OTQ3MTIwMDAwMDBGJ0Zgb0Y5RmBvRjlGYm9GZG9GZm9GaG9GW3AtRmhuNigtRiM2JS1GXW82JVE3My4wMzAwNDI5NzI1Nzc4MDAwMDAwMEYnRmBvRjlGYG9GOUZib0Zkb0Zmb0Zob0ZbcC1GaG42KC1GIzYlLUZdbzYlUTcxLjI3MDAxNDAzNTMxMjgwMDAwMDAwRidGYG9GOUZgb0Y5RmJvRmRvRmZvRmhvRltwLUZobjYoLUYjNiUtRl1vNiVRNzMuMTU1MzYwODYxMzE1ODAwMDAwMDBGJ0Zgb0Y5RmBvRjlGYm9GZG9GZm9GaG9GW3AtRmhuNigtRiM2JS1GXW82JVE3MS43MjgzOTk0MDA1NDE5NTAwMDAwMEYnRmBvRjlGYG9GOUZib0Zkb0Zmb0Zob0ZbcC1GaG42KC1GIzYlLUZdbzYlUTcwLjk0NDU4MzIyMTU2ODg1NTAwMDAwRidGYG9GOUZgb0Y5RmJvRmRvRmZvRmhvRltwRmJvRmRvRmZvLUZlbjZmb0ZjaWxGX2huRmRmcEZiZHJGaWF0RmledkZiW3hGZGd5Rl9jW2xGY15dbEZgaV5sRmZjYGxGZV1ibEZdZ2NsRl5gZWxGaGhmbEZbYWhsRmdoaWxGXGBbbUZqZlxtRmFdXm1GYWNfbUZqaGBtRlxeYm1GZ2JjbUZbZ2RtRmhqZW1GXl5nbUZdYWhtRmVjaW1GZmVqbUZgZ1tuRmNoXG5GX2ldbkZkaV5uRmJpX25GaWhgbkZpZ2FuRmJmYm5GZGRjbkZfYmRuRmNfZW5GYFxmbkZmaGZuRmVkZ25GXWBobkZeW2luRmhlaW5GW2BqbkZnaWpuRlxjW29Galtcb0ZhZFxvRmFcXW9GamNdb0ZcW15vRmdhXm9GW2heb0ZoXV9vLUZobjYoLUYjNiUtRl1vNiVRODExLjUzMTQ3MDI0MTQ5MzYwMDAwMDAwRidGYG9GOUZgb0Y5RmJvRmRvRmZvRmhvRltwLUZobjYoLUYjNiUtRl1vNiVRNzUuMzMzMDU2NjE3ODEzNzgwMDAwMDBGJ0Zgb0Y5RmBvRjlGYm9GZG9GZm9GaG9GW3AtRmhuNigtRiM2JS1GXW82JVE3OC4zODQ5OTg2MzUwOTAxNjAwMDAwMEYnRmBvRjlGYG9GOUZib0Zkb0Zmb0Zob0ZbcC1GaG42KC1GIzYlLUZdbzYlUTc4LjkwNjM5NTg3Mjc2NzEzMDAwMDAwRidGYG9GOUZgb0Y5RmJvRmRvRmZvRmhvRltwLUZobjYoLUYjNiUtRl1vNiVRNzQuODc0NjMyNjIwNzgwMDMwMDAwMDBGJ0Zgb0Y5RmBvRjlGYm9GZG9GZm9GaG9GW3AtRmhuNigtRiM2JS1GXW82JVE3Ny40OTEwMjQxMTc0NjI2NjAwMDAwMEYnRmBvRjlGYG9GOUZib0Zkb0Zmb0Zob0ZbcC1GaG42KC1GIzYlLUZdbzYlUTc1LjU4ODkxMzg0MTU2NzE4MDAwMDAwRidGYG9GOUZgb0Y5RmJvRmRvRmZvRmhvRltwLUZobjYoLUYjNiUtRl1vNiVRNzkuNTQxNzA3MDkyMzM0MzMwMDAwMDBGJ0Zgb0Y5RmBvRjlGYm9GZG9GZm9GaG9GW3AtRmhuNigtRiM2JS1GXW82JVE3NC42MDI3MDc1MTAzMjg1ODAwMDAwMEYnRmBvRjlGYG9GOUZib0Zkb0Zmb0Zob0ZbcC1GaG42KC1GIzYlLUZdbzYlUTc0LjI5MzgwMTMzMjAyODMwMDAwMDAwRidGYG9GOUZgb0Y5RmJvRmRvRmZvRmhvRltwLUZobjYoLUYjNiUtRl1vNiVRNzUuODEyMjIxMjc3ODI4NzQwMDAwMDBGJ0Zgb0Y5RmBvRjlGYm9GZG9GZm9GaG9GW3AtRmhuNigtRiM2JS1GXW82JVE3Mi4yMzUwNzYxNTA2Njg5MzAwMDAwMEYnRmBvRjlGYG9GOUZib0Zkb0Zmb0Zob0ZbcEZib0Zkb0Zmby1GZW42Zm9GamlsRmZobkZbZ3BGaWRyRmBidEZgX3ZGaVt4RltoeUZmY1tsRmpeXWxGZ2lebEZdZGBsRlxeYmxGZGdjbEZlYGVsRl9pZmxGYmFobEZeaWlsRmNgW21GYWdcbUZoXV5tRmhjX21GYWlgbUZjXmJtRl5jY21GYmdkbUZfW2ZtRmVeZ21GZGFobUZcZGltRl1mam1GZ2dbbkZqaFxuRmZpXW5GW2pebkZpaV9uRmBpYG5GYGhhbkZpZmJuRltlY25GZmJkbkZqX2VuRmdcZm5GXWlmbkZcZWduRmRgaG5GZVtpbkZfZmluRmJgam5GXmpqbkZjY1tvRmFcXG9GaGRcb0ZoXF1vRmFkXW9GY1teb0ZeYl5vRmJoXm9GX15fb0ZlY19vLUZobjYoLUYjNiUtRl1vNiVRNzIuNTg2MjUwMTY3NTE0MTYwMDAwMDBGJ0Zgb0Y5RmBvRjlGYm9GZG9GZm9GaG9GW3AtRmhuNigtRiM2JS1GXW82JVE3My44OTM3Mzk1MDQzMDgzMjAwMDAwMEYnRmBvRjlGYG9GOUZib0Zkb0Zmb0Zob0ZbcC1GaG42KC1GIzYlLUZdbzYlUTc0LjE0NjExNDEwNTAyMjgyMDAwMDAwRidGYG9GOUZgb0Y5RmJvRmRvRmZvRmhvRltwLUZobjYoLUYjNiUtRl1vNiVRNzIuNjIyMDQxMzM0NTk3MzEwMDAwMDBGJ0Zgb0Y5RmBvRjlGYm9GZG9GZm9GaG9GW3AtRmhuNigtRiM2JS1GXW82JVE3My41Mjk3MzUwOTQxNzk5OTAwMDAwMEYnRmBvRjlGYG9GOUZib0Zkb0Zmb0Zob0ZbcC1GaG42KC1GIzYlLUZdbzYlUTcyLjYyMDY4NTk5ODE5OTA3MDAwMDAwRidGYG9GOUZgb0Y5RmJvRmRvRmZvRmhvRltwLUZobjYoLUYjNiUtRl1vNiVRNzQuNDA4Mjc0ODk5Njk1ODgwMDAwMDBGJ0Zgb0Y5RmBvRjlGYm9GZG9GZm9GaG9GW3AtRmhuNigtRiM2JS1GXW82JVE3Mi4xMjgzNDYwNDI4NDg1OTAwMDAwMEYnRmBvRjlGYG9GOUZib0Zkb0Zmb0Zob0ZbcC1GaG42KC1GIzYlLUZdbzYlUTcyLjEyNTkyMzA3MzMwODQyMDAwMDAwRidGYG9GOUZgb0Y5RmJvRmRvRmZvRmhvRltwLUZobjYoLUYjNiUtRl1vNiVRNzIuNjE0MTMyNTE2MzQ2MTYwMDAwMDBGJ0Zgb0Y5RmBvRjlGYm9GZG9GZm9GaG9GW3AtRmhuNigtRiM2JS1GXW82JVE3MS4wMzA4OTU1NjU5MTM0NzAwMDAwMEYnRmBvRjlGYG9GOUZib0Zkb0Zmb0Zob0ZbcEZib0Zkb0Zmby1GZW42Zm9GYWpsRl1pbkZiZ3BGYGVyRmdidEZnX3ZGYFx4RmJoeUZdZFtsRmFfXWxGXmpebEZkZGBsRmNeYmxGW2hjbEZcYWVsRmZpZmxGaWFobEZlaWlsRmpgW21GaGdcbUZfXl5tRl9kX21GaGlgbUZqXmJtRmVjY21GaWdkbUZmW2ZtRlxfZ21GW2JobUZjZGltRmRmam1GXmhbbkZhaVxuRl1qXW5GYmpebkZgal9uRmdpYG5GZ2hhbkZgZ2JuRmJlY25GXWNkbkZhYGVuRl5dZm5GZGlmbkZjZWduRlthaG5GXFxpbkZmZmluRmlgam5GZWpqbkZqY1tvRmhcXG9GX2Vcb0ZfXV1vRmhkXW9Galteb0ZlYl5vRmloXm9GZl5fb0ZcZF9vRltpX28tRmhuNigtRiM2JS1GXW82JVE3Ni41NDA4Mjc5MTQ1NDYzODAwMDAwMEYnRmBvRjlGYG9GOUZib0Zkb0Zmb0Zob0ZbcC1GaG42KC1GIzYlLUZdbzYlUTc2LjkyNDcwMTcyMjAzMTg4MDAwMDAwRidGYG9GOUZgb0Y5RmJvRmRvRmZvRmhvRltwLUZobjYoLUYjNiUtRl1vNiVRNzIuNTcwNDMwNDUyNDU2NzYwMDAwMDBGJ0Zgb0Y5RmBvRjlGYm9GZG9GZm9GaG9GW3AtRmhuNigtRiM2JS1GXW82JVE3NS40MDE0NzkzMzg5MjM0NjAwMDAwMEYnRmBvRjlGYG9GOUZib0Zkb0Zmb0Zob0ZbcC1GaG42KC1GIzYlLUZdbzYlUTc0LjI0MTc4NDk4MDE3NTA4MDAwMDAwRidGYG9GOUZgb0Y5RmJvRmRvRmZvRmhvRltwLUZobjYoLUYjNiUtRl1vNiVRNzcuNTc3NzA3MTkzMDY3MzEwMDAwMDBGJ0Zgb0Y5RmBvRjlGYm9GZG9GZm9GaG9GW3AtRmhuNigtRiM2JS1GXW82JVE3My42ODkzODE1NTU1NDg4MDAwMDAwMEYnRmBvRjlGYG9GOUZib0Zkb0Zmb0Zob0ZbcC1GaG42KC1GIzYlLUZdbzYlUTcyLjU1Mzg0MjA5NTE5MjAwMDAwMDAwRidGYG9GOUZgb0Y5RmJvRmRvRmZvRmhvRltwLUZobjYoLUYjNiUtRl1vNiVRNzQuNjEwMTExNDkzMDYwOTQwMDAwMDBGJ0Zgb0Y5RmBvRjlGYm9GZG9GZm9GaG9GW3AtRmhuNigtRiM2JS1GXW82JVE3MS42NzQ1NTQ2NzI2NDU5MDAwMDAwMEYnRmBvRjlGYG9GOUZib0Zkb0Zmb0Zob0ZbcEZib0Zkb0Zmby1GZW42Zm9GaGpsRmRpbkZpZ3BGZ2VyRl5jdEZeYHZGZ1x4RmloeUZkZFtsRmhfXWxGZWpebEZbZWBsRmpeYmxGYmhjbEZjYWVsRl1qZmxGYGJobEZcamlsRmFhW21GX2hcbUZmXl5tRmZkX21GX2pgbUZhX2JtRlxkY21GYGhkbUZdXGZtRmNfZ21GYmJobUZqZGltRltnam1GZWhbbkZoaVxuRmRqXW5GaWpebkZnal9uRl5qYG5GXmlhbkZnZ2JuRmllY25GZGNkbkZoYGVuRmVdZm5GW2pmbkZqZWduRmJhaG5GY1xpbkZdZ2luRmBham5GXFtbb0ZhZFtvRl9dXG9GZmVcb0ZmXV1vRl9lXW9GYVxeb0ZcY15vRmBpXm9GXV9fb0ZjZF9vRmJpX29Gal1gby1GaG42KC1GIzYlLUZdbzYlUTc3LjkyNDcwNTM5MzYzMTk3MDAwMDAwRidGYG9GOUZgb0Y5RmJvRmRvRmZvRmhvRltwLUZobjYoLUYjNiUtRl1vNiVRNzIuMTg4NzczMDIxNjA4MzcwMDAwMDBGJ0Zgb0Y5RmBvRjlGYm9GZG9GZm9GaG9GW3AtRmhuNigtRiM2JS1GXW82JVE3NS44ODUzNDQ0NTg3NzA1MDAwMDAwMEYnRmBvRjlGYG9GOUZib0Zkb0Zmb0Zob0ZbcC1GaG42KC1GIzYlLUZdbzYlUTc0LjI1NDc0MTc0MzA2NDE2MDAwMDAwRidGYG9GOUZgb0Y5RmJvRmRvRmZvRmhvRltwLUZobjYoLUYjNiUtRl1vNiVRNzguNDE5NDEwMDM5NjE3OTcwMDAwMDBGJ0Zgb0Y5RmBvRjlGYm9GZG9GZm9GaG9GW3AtRmhuNigtRiM2JS1GXW82JVE3NC4zMjg1MjEwNTM1MzU5NDAwMDAwMEYnRmBvRjlGYG9GOUZib0Zkb0Zmb0Zob0ZbcC1GaG42KC1GIzYlLUZdbzYlUTcyLjUxMzA1OTY5NjM1NTk1MDAwMDAwRidGYG9GOUZgb0Y5RmJvRmRvRmZvRmhvRltwLUZobjYoLUYjNiUtRl1vNiVRNzUuMTQ3NzA1NTIyNjQ1MDYwMDAwMDBGJ0Zgb0Y5RmBvRjlGYm9GZG9GZm9GaG9GW3AtRmhuNigtRiM2JS1GXW82JVE3MS43NTcwNDAwNTkzODg0OTAwMDAwMEYnRmBvRjlGYG9GOUZib0Zkb0Zmb0Zob0ZbcEZib0Zkb0Zmby1GZW42Zm9GX1ttRltqbkZgaHBGXmZyRmVjdEZlYHZGXl14RmBpeUZbZVtsRl9gXWxGXFtfbEZiZWBsRmFfYmxGaWhjbEZqYWVsRmRqZmxGZ2JobEZjamlsRmhhW21GZmhcbUZdX15tRl1lX21GZmpgbUZoX2JtRmNkY21GZ2hkbUZkXGZtRmpfZ21GaWJobUZhZWltRmJnam1GXGlbbkZfalxuRltbXm5GYFtfbkZeW2BuRmVqYG5GZWlhbkZeaGJuRmBmY25GW2RkbkZfYWVuRlxeZm5GYmpmbkZhZmduRmlhaG5GalxpbkZkZ2luRmdham5GY1tbb0ZoZFtvRmZdXG9GXWZcb0ZdXl1vRmZlXW9GaFxeb0ZjY15vRmdpXm9GZF9fb0ZqZF9vRmlpX29GYV5gb0ZiYmBvLUZobjYoLUYjNiUtRl1vNiVRNzYuNTI1MjI1MzI1OTU1NzcwMDAwMDBGJ0Zgb0Y5RmBvRjlGYm9GZG9GZm9GaG9GW3AtRmhuNigtRiM2JS1GXW82JVE3My4yNzU4MTAzNjY0MTcxMTAwMDAwMEYnRmBvRjlGYG9GOUZib0Zkb0Zmb0Zob0ZbcC1GaG42KC1GIzYlLUZdbzYlUTcyLjIzMzU5NDE4MTg2MDA3MDAwMDAwRidGYG9GOUZgb0Y5RmJvRmRvRmZvRmhvRltwLUZobjYoLUYjNiUtRl1vNiVRNzIuMTQxMTY4NTQzODA2OTcwMDAwMDBGJ0Zgb0Y5RmBvRjlGYm9GZG9GZm9GaG9GW3AtRmhuNigtRiM2JS1GXW82JVE3MC42NTI2NjcxNTY0MDczMzMwMDAwMEYnRmBvRjlGYG9GOUZib0Zkb0Zmb0Zob0ZbcC1GaG42KC1GIzYlLUZdbzYlUTczLjkwNDE5NTEzNzk4OTMzMDAwMDAwRidGYG9GOUZgb0Y5RmJvRmRvRmZvRmhvRltwLUZobjYoLUYjNiUtRl1vNiVRNzEuMDEyOTc5ODQwODA4ODcwMDAwMDBGJ0Zgb0Y5RmBvRjlGYm9GZG9GZm9GaG9GW3AtRmhuNigtRiM2JS1GXW82JVE3MC44MzU0MTg0NjY2OTQ1MDUwMDAwMEYnRmBvRjlGYG9GOUZib0Zkb0Zmb0Zob0ZbcEZib0Zkb0Zmby1GZW42Zm9GZlttRmJqbkZnaHBGZWZyRlxkdEZcYXZGZV14RmdpeUZiZVtsRmZgXWxGY1tfbEZpZWBsRmhfYmxGYGljbEZhYmVsRltbZ2xGXmNobEZqamlsRl9iW21GXWlcbUZkX15tRmRlX21GXVthbUZfYGJtRmpkY21GXmlkbUZbXWZtRmFgZ21GYGNobUZoZWltRmlnam1GY2lbbkZmalxuRmJbXm5GZ1tfbkZlW2BuRlxbYW5GXGphbkZlaGJuRmdmY25GYmRkbkZmYWVuRmNeZm5GaWpmbkZoZmduRmBiaG5GYV1pbkZbaGluRl5iam5Galtbb0ZfZVtvRl1eXG9GZGZcb0ZkXl1vRl1mXW9GX11eb0ZqY15vRl5qXm9GW2Bfb0ZhZV9vRmBqX29GaF5gb0ZpYmBvRmNmYG8tRmhuNigtRiM2JS1GXW82JVE3NS4xMjk5MzkwNDgzMDc1MjAwMDAwMEYnRmBvRjlGYG9GOUZib0Zkb0Zmb0Zob0ZbcC1GaG42KC1GIzYlLUZdbzYlUTczLjYzMjY4Mjc4MTk5MTY3MDAwMDAwRidGYG9GOUZgb0Y5RmJvRmRvRmZvRmhvRltwLUZobjYoLUYjNiUtRl1vNiVRNzYuMjgzNzA4MTI0NzI4NzEwMDAwMDBGJ0Zgb0Y5RmBvRjlGYm9GZG9GZm9GaG9GW3AtRmhuNigtRiM2JS1GXW82JVE3My4wNTQ3Nzc3Mzk0MzEyNzAwMDAwMEYnRmBvRjlGYG9GOUZib0Zkb0Zmb0Zob0ZbcC1GaG42KC1GIzYlLUZdbzYlUTczLjAzODYzODk5NjAwMDA5MDAwMDAwRidGYG9GOUZgb0Y5RmJvRmRvRmZvRmhvRltwLUZobjYoLUYjNiUtRl1vNiVRNzMuNzE2MDQ2MjIzNzUxNDEwMDAwMDBGJ0Zgb0Y5RmBvRjlGYm9GZG9GZm9GaG9GW3AtRmhuNigtRiM2JS1GXW82JVE3MS40Mjg0NDg2ODU2NjM5MjAwMDAwMEYnRmBvRjlGYG9GOUZib0Zkb0Zmb0Zob0ZbcEZib0Zkb0Zmby1GZW42Zm9GXVxtRmlqbkZeaXBGXGdyRmNkdEZjYXZGXF54Rl5qeUZpZVtsRl1hXWxGaltfbEZgZmBsRl9gYmxGZ2ljbEZoYmVsRmJbZ2xGZWNobEZhW2psRmZiW21GZGlcbUZbYF5tRltmX21GZFthbUZmYGJtRmFlY21GZWlkbUZiXWZtRmhgZ21GZ2NobUZfZmltRmBoam1GamlbbkZdW11uRmlbXm5GXlxfbkZcXGBuRmNbYW5GY2phbkZcaWJuRl5nY25GaWRkbkZdYmVuRmpeZm5GYFtnbkZfZ2duRmdiaG5GaF1pbkZiaGluRmViam5GYVxbb0ZmZVtvRmReXG9GW2dcb0ZbX11vRmRmXW9GZl1eb0ZhZF5vRmVqXm9GYmBfb0ZoZV9vRmdqX29GX19gb0ZgY2BvRmpmYG9GXWpgby1GaG42KC1GIzYlLUZdbzYlUTczLjA0MDk5Mjc4MDU4MTI1MDAwMDAwRidGYG9GOUZgb0Y5RmJvRmRvRmZvRmhvRltwLUZobjYoLUYjNiUtRl1vNiVRNzQuNjQ5NTEyNjg4MDc0ODgwMDAwMDBGJ0Zgb0Y5RmBvRjlGYm9GZG9GZm9GaG9GW3AtRmhuNigtRiM2JS1GXW82JVE3Mi4yMDk2NzQ0ODY5NDc4OTAwMDAwMEYnRmBvRjlGYG9GOUZib0Zkb0Zmb0Zob0ZbcC1GaG42KC1GIzYlLUZdbzYlUTcxLjk5ODQ5NDk5NTMzNTE0MDAwMDAwRidGYG9GOUZgb0Y5RmJvRmRvRmZvRmhvRltwLUZobjYoLUYjNiUtRl1vNiVRNzIuODExNTQwMjIwMzU0MjkwMDAwMDBGJ0Zgb0Y5RmBvRjlGYm9GZG9GZm9GaG9GW3AtRmhuNigtRiM2JS1GXW82JVE3MS4xMjE5OTk5MjEzMTgwMDAwMDAwMEYnRmBvRjlGYG9GOUZib0Zkb0Zmb0Zob0ZbcEZib0Zkb0Zmby1GZW42Zm9GZFxtRmBbb0ZlaXBGY2dyRmpkdEZqYXZGY154RmVqeUZgZltsRmRhXWxGYVxfbEZnZmBsRmZgYmxGXmpjbEZfY2VsRmlbZ2xGXGRobEZoW2psRl1jW21GW2pcbUZiYF5tRmJmX21GW1xhbUZdYWJtRmhlY21GXGpkbUZpXWZtRl9hZ21GXmRobUZmZmltRmdoam1GYWpbbkZkW11uRmBcXm5GZVxfbkZjXGBuRmpbYW5GamphbkZjaWJuRmVnY25GYGVkbkZkYmVuRmFfZm5GZ1tnbkZmZ2duRl5jaG5GX15pbkZpaGluRlxjam5GaFxbb0ZdZltvRltfXG9GYmdcb0ZiX11vRltnXW9GXV5eb0ZoZF5vRlxbX29GaWBfb0ZfZl9vRl5bYG9GZl9gb0ZnY2BvRmFnYG9GZGpgb0ZgXWFvLUZobjYoLUYjNiUtRl1vNiVRNzkuMjg1MTA2ODE1NzI4MDUwMDAwMDBGJ0Zgb0Y5RmBvRjlGYm9GZG9GZm9GaG9GW3AtRmhuNigtRiM2JS1GXW82JVE3NC42MTc5NTU0MTQwNDI5MzAwMDAwMEYnRmBvRjlGYG9GOUZib0Zkb0Zmb0Zob0ZbcC1GaG42KC1GIzYlLUZdbzYlUTcyLjYxNTY0Nzg2NTE2OTE0MDAwMDAwRidGYG9GOUZgb0Y5RmJvRmRvRmZvRmhvRltwLUZobjYoLUYjNiUtRl1vNiVRNzUuNTU3MzIyMzE4MjczNzcwMDAwMDBGJ0Zgb0Y5RmBvRjlGYm9GZG9GZm9GaG9GW3AtRmhuNigtRiM2JS1GXW82JVE3MS44ODc3NjE1OTk3MjUzMDAwMDAwMEYnRmBvRjlGYG9GOUZib0Zkb0Zmb0Zob0ZbcEZib0Zkb0Zmby1GZW42Zm9GW11tRmdbb0ZcanBGamdyRmFldEZhYnZGal54RlxbekZnZltsRltiXWxGaFxfbEZeZ2BsRl1hYmxGZWpjbEZmY2VsRmBcZ2xGY2RobEZfXGpsRmRjW21GYmpcbUZpYF5tRmlmX21GYlxhbUZkYWJtRl9mY21GY2pkbUZgXmZtRmZhZ21GZWRobUZdZ2ltRl5pam1GaGpbbkZbXF1uRmdcXm5GXF1fbkZqXGBuRmFcYW5GYVtibkZqaWJuRlxoY25GZ2VkbkZbY2VuRmhfZm5GXlxnbkZdaGduRmVjaG5GZl5pbkZgaWluRmNjam5GX11bb0ZkZltvRmJfXG9GaWdcb0ZpX11vRmJnXW9GZF5eb0ZfZV5vRmNbX29GYGFfb0ZmZl9vRmVbYG9GXWBgb0ZeZGBvRmhnYG9GW1thb0ZnXWFvRlxgYW8tRmhuNigtRiM2JS1GXW82JVE3Mi40MzU3NDY2MTQ1NDY2NDAwMDAwMEYnRmBvRjlGYG9GOUZib0Zkb0Zmb0Zob0ZbcC1GaG42KC1GIzYlLUZdbzYlUTcxLjA3NzMzNjY5OTQwMTAzMDAwMDAwRidGYG9GOUZgb0Y5RmJvRmRvRmZvRmhvRltwLUZobjYoLUYjNiUtRl1vNiVRNzIuODI5NDUzMjkxMDA0MTYwMDAwMDBGJ0Zgb0Y5RmBvRjlGYm9GZG9GZm9GaG9GW3AtRmhuNigtRiM2JS1GXW82JVE3MC45MjIzMTg3MTA5NDQ2NTQwMDAwMEYnRmBvRjlGYG9GOUZib0Zkb0Zmb0Zob0ZbcEZib0Zkb0Zmby1GZW42Zm9GYl1tRl5cb0ZjanBGYWhyRmhldEZoYnZGYV94RmNbekZeZ1tsRmJiXWxGX11fbEZlZ2BsRmRhYmxGXFtkbEZdZGVsRmdcZ2xGamRobEZmXGpsRltkW21GaWpcbUZgYV5tRmBnX21GaVxhbUZbYmJtRmZmY21GampkbUZnXmZtRl1iZ21GXGVobUZkZ2ltRmVpam1GX1tcbkZiXF1uRl5dXm5GY11fbkZhXWBuRmhcYW5GaFtibkZhamJuRmNoY25GXmZkbkZiY2VuRl9gZm5GZVxnbkZkaGduRlxkaG5GXV9pbkZnaWluRmpjam5GZl1bb0ZbZ1tvRmlfXG9GYGhcb0ZgYF1vRmlnXW9GW19eb0ZmZV5vRmpbX29GZ2Ffb0ZdZ19vRlxcYG9GZGBgb0ZlZGBvRl9oYG9GYlthb0ZeXmFvRmNgYW9GYWJhby1GaG42KC1GIzYlLUZdbzYlUTcyLjkwMTczMTg1ODk0MTI3MDAwMDAwRidGYG9GOUZgb0Y5RmJvRmRvRmZvRmhvRltwLUZobjYoLUYjNiUtRl1vNiVRNzEuNDAyNDk0MDU2OTM5OTIwMDAwMDBGJ0Zgb0Y5RmBvRjlGYm9GZG9GZm9GaG9GW3AtRmhuNigtRiM2JS1GXW82JVE3MC43NzYwMzIxOTcyMzA2MjcwMDAwMEYnRmBvRjlGYG9GOUZib0Zkb0Zmb0Zob0ZbcEZib0Zkb0Zmby1GZW42Zm9GaV1tRmVcb0ZqanBGaGhyRl9mdEZfY3ZGaF94RmpbekZlZ1tsRmliXWxGZl1fbEZcaGBsRltiYmxGY1tkbEZkZGVsRl5dZ2xGYWVobEZdXWpsRmJkW21GYFtdbUZnYV5tRmdnX21GYF1hbUZiYmJtRl1nY21GYVtlbUZeX2ZtRmRiZ21GY2VobUZbaGltRlxqam1GZltcbkZpXF1uRmVdXm5Gal1fbkZoXWBuRl9dYW5GX1xibkZoamJuRmpoY25GZWZkbkZpY2VuRmZgZm5GXF1nbkZbaWduRmNkaG5GZF9pbkZeamluRmFkam5GXV5bb0ZiZ1tvRmBgXG9GZ2hcb0ZnYF1vRmBoXW9GYl9eb0ZdZl5vRmFcX29GXmJfb0ZkZ19vRmNcYG9GW2Fgb0ZcZWBvRmZoYG9GaVthb0ZlXmFvRmpgYW9GaGJhb0ZfZGFvLUZobjYoLUYjNiUtRl1vNiVRNzMuNDg0OTk4NzAwMTYzOTkwMDAwMDBGJ0Zgb0Y5RmBvRjlGYm9GZG9GZm9GaG9GW3AtRmhuNigtRiM2JS1GXW82JVE3MS4xNjI0NzM2NjcyMzA1MzAwMDAwMEYnRmBvRjlGYG9GOUZib0Zkb0Zmb0Zob0ZbcEZib0Zkb0Zmby1GZW42Zm9GYF5tRlxdb0ZhW3FGX2lyRmZmdEZmY3ZGX2B4RmFcekZcaFtsRmBjXWxGXV5fbEZjaGBsRmJiYmxGaltkbEZbZWVsRmVdZ2xGaGVobEZkXWpsRmlkW21GZ1tdbUZeYl5tRl5oX21GZ11hbUZpYmJtRmRnY21GaFtlbUZlX2ZtRltjZ21GamVobUZiaGltRmNqam1GXVxcbkZgXV1uRlxeXm5GYV5fbkZfXmBuRmZdYW5GZlxibkZfW2NuRmFpY25GXGdkbkZgZGVuRl1hZm5GY11nbkZiaWduRmpkaG5GW2BpbkZlamluRmhkam5GZF5bb0ZpZ1tvRmdgXG9GXmlcb0ZeYV1vRmdoXW9GaV9eb0ZkZl5vRmhcX29GZWJfb0ZbaF9vRmpcYG9GYmFgb0ZjZWBvRl1pYG9GYFxhb0ZcX2FvRmFhYW9GX2Nhb0ZmZGFvRmZlYW8tRmhuNigtRiM2JS1GXW82JVE3MC40NTAwNzY4NjQxODQ2NjcwMDAwMEYnRmBvRjlGYG9GOUZib0Zkb0Zmb0Zob0ZbcEZib0Zkb0Zmby8lJmFsaWduR1ElYXhpc0YnL0Zjb1EpYmFzZWxpbmVGJy9GZW9RJ2NlbnRlckYnL0Znb1EnfGZybGVmdHxockYnLyUvYWxpZ25tZW50c2NvcGVHRjEvJSxjb2x1bW53aWR0aEdRJWF1dG9GJy8lJndpZHRoR0ZjZ2FvLyUrcm93c3BhY2luZ0dRJjEuMGV4RicvJS5jb2x1bW5zcGFjaW5nR1EmMC44ZW1GJy8lKXJvd2xpbmVzR1Elbm9uZUYnLyUsY29sdW1ubGluZXNHRl5oYW8vJSZmcmFtZUdGXmhhby8lLWZyYW1lc3BhY2luZ0dRLDAuNGVtfjAuNWV4RicvJSplcXVhbHJvd3NHRj0vJS1lcXVhbGNvbHVtbnNHRj0vJS1kaXNwbGF5c3R5bGVHRj0vJSVzaWRlR1EmcmlnaHRGJy8lMG1pbmxhYmVsc3BhY2luZ0dGW2hhb0ZURmBvRjlGYG9GOS8lJW9wZW5HUSJbRicvJSZjbG9zZUdRIl1GJy1GNjYtUSI7RidGOUY7L0Y/RjFGQEZCRkRGRkZIL0ZLUSYwLjBlbUYnRk0tRjY2LVEifkYnRjlGO0Y+RkBGQkZERkZGSEZbamFvL0ZORlxqYW9GYG9GOQ==">QyQ+SSJBRzYiLUknTWF0cml4R0YlNiMvSSQlaWRHRiUiKl9GY3YiIiIi</Equation></Text-field>
</Input>
<Output>
<Text-field style="2D Output" layout="Maple Output"><Equation executable="false" style="2D Output" display="LUklbXJvd0c2Iy9JK21vZHVsZW5hbWVHNiJJLFR5cGVzZXR0aW5nR0koX3N5c2xpYkdGJzYoLUkjbWlHRiQ2JVEiQUYnLyUnaXRhbGljR1EldHJ1ZUYnLyUsbWF0aHZhcmlhbnRHUSdpdGFsaWNGJy1JI21vR0YkNi1RIzo9RicvRjNRJ25vcm1hbEYnLyUmZmVuY2VHUSZmYWxzZUYnLyUqc2VwYXJhdG9yR0Y9LyUpc3RyZXRjaHlHRj0vJSpzeW1tZXRyaWNHRj0vJShsYXJnZW9wR0Y9LyUubW92YWJsZWxpbWl0c0dGPS8lJ2FjY2VudEdGPS8lJ2xzcGFjZUdRLDAuMjc3Nzc3OGVtRicvJSdyc3BhY2VHRkwtSShtYWN0aW9uR0YkNiUtSShtZmVuY2VkR0YkNiYtSSdtdGFibGVHRiQ2OC1JJG10ckdGJDYmLUkkbXRkR0YkNigtRiM2Ji1GLDYlUSp+NzF+eH43MX5GJ0YvRjItRiw2JVEnTWF0cml4RidGL0YyLyUrZm9yZWdyb3VuZEdRKFswLDAsMF1GJ0Y5LyUpcm93YWxpZ25HUSFGJy8lLGNvbHVtbmFsaWduR0Zlby8lK2dyb3VwYWxpZ25HRmVvLyUocm93c3BhbkdRIjFGJy8lK2NvbHVtbnNwYW5HRlxwRmNvRmZvRmhvLUZZNiYtRmZuNigtRiM2Ji1GLDYlUSxEYXRhflR5cGU6fkYnRi9GMi1GLDYlUSlhbnl0aGluZ0YnRi9GMkZgb0Y5RmNvRmZvRmhvRmpvRl1wRmNvRmZvRmhvLUZZNiYtRmZuNigtRiM2Ji1GLDYlUSpTdG9yYWdlOn5GJ0YvRjItRiw2JVEscmVjdGFuZ3VsYXJGJ0YvRjJGYG9GOUZjb0Zmb0Zob0Zqb0ZdcEZjb0Zmb0Zoby1GWTYmLUZmbjYoLUYjNiYtRiw2JVEoT3JkZXI6fkYnRi9GMi1GLDYlUS5Gb3J0cmFuX29yZGVyRidGL0YyRmBvRjlGY29GZm9GaG9Gam9GXXBGY29GZm9GaG8vJSZhbGlnbkdRJWF4aXNGJy9GZG9RKWJhc2VsaW5lRicvRmdvUSdjZW50ZXJGJy9GaW9RJ3xmcmxlZnR8aHJGJy8lL2FsaWdubWVudHNjb3BlR0YxLyUsY29sdW1ud2lkdGhHUSVhdXRvRicvJSZ3aWR0aEdGYHMvJStyb3dzcGFjaW5nR1EmMS4wZXhGJy8lLmNvbHVtbnNwYWNpbmdHUSYwLjhlbUYnLyUpcm93bGluZXNHUSVub25lRicvJSxjb2x1bW5saW5lc0dGW3QvJSZmcmFtZUdGW3QvJS1mcmFtZXNwYWNpbmdHUSwwLjRlbX4wLjVleEYnLyUqZXF1YWxyb3dzR0Y9LyUtZXF1YWxjb2x1bW5zR0Y9LyUtZGlzcGxheXN0eWxlR0Y9LyUlc2lkZUdRJnJpZ2h0RicvJTBtaW5sYWJlbHNwYWNpbmdHRmhzRjkvJSVvcGVuR1EiW0YnLyUmY2xvc2VHUSJdRicvJSthY3Rpb250eXBlR1EtYnJvd3NlcnRhYmxlRicvJSlydGFibGVpZEdRKjE3NTU2Mjc1MkYnRmBvLyUpcmVhZG9ubHlHRj1GOQ==">LUknTWF0cml4RzYkJSpwcm90ZWN0ZWRHSShfc3lzbGliRzYiNiMvSSQlaWRHRiciKl9GY3Yi</Equation></Text-field>
</Output>
</Group>
<Group labelreference="L5" drawlabel="true">
<Input>
<Text-field prompt="&gt; " style="Maple Input" layout="Normal"><Equation executable="true" style="2D Input" input-equation="" display="LUklbXJvd0c2Iy9JK21vZHVsZW5hbWVHNiJJLFR5cGVzZXR0aW5nR0koX3N5c2xpYkdGJzYlLUkjbWlHRiQ2I1EhRicvJStleGVjdXRhYmxlR1EmZmFsc2VGJy8lLG1hdGh2YXJpYW50R1Enbm9ybWFsRic=">LUklbXJvd0c2Iy9JK21vZHVsZW5hbWVHNiJJLFR5cGVzZXR0aW5nR0koX3N5c2xpYkdGJzYjLUkjbWlHRiQ2I1EhRic=</Equation></Text-field>
</Input>
</Group>
<Group labelreference="L10" drawlabel="true">
<Input>
<Text-field prompt="&gt; " style="Maple Input" layout="Normal"><Equation executable="true" style="2D Input" input-equation="v, e := Eigenvectors(Matrix(A, shape = hermitian));" display="LUklbXJvd0c2Iy9JK21vZHVsZW5hbWVHNiJJLFR5cGVzZXR0aW5nR0koX3N5c2xpYkdGJzYrLUkjbWlHRiQ2JVEidkYnLyUnaXRhbGljR1EldHJ1ZUYnLyUsbWF0aHZhcmlhbnRHUSdpdGFsaWNGJy1JI21vR0YkNi1RIixGJy9GM1Enbm9ybWFsRicvJSZmZW5jZUdRJmZhbHNlRicvJSpzZXBhcmF0b3JHRjEvJSlzdHJldGNoeUdGPS8lKnN5bW1ldHJpY0dGPS8lKGxhcmdlb3BHRj0vJS5tb3ZhYmxlbGltaXRzR0Y9LyUnYWNjZW50R0Y9LyUnbHNwYWNlR1EmMC4wZW1GJy8lJ3JzcGFjZUdRLDAuMzMzMzMzM2VtRictRiw2JVEiZUYnRi9GMi1GNjYtUSomY29sb25lcTtGJ0Y5RjsvRj9GPUZARkJGREZGRkgvRktRLDAuMjc3Nzc3OGVtRicvRk5GWC1GLDYlUS1FaWdlbnZlY3RvcnNGJ0YvRjItSShtZmVuY2VkR0YkNiQtRiM2Ji1GLDYlUSdNYXRyaXhGJ0YvRjItRmhuNiQtRiM2KS1GLDYlUSJBRidGL0YyRjUtRiw2JVEmc2hhcGVGJ0YvRjItRjY2LVEiPUYnRjlGO0ZWRkBGQkZERkZGSEZXRlktRiw2JVEqaGVybWl0aWFuRidGL0YyLyUrZXhlY3V0YWJsZUdGPUY5RjlGX3BGOUY5LUY2Ni1RIjtGJ0Y5RjtGPkZARkJGREZGRkhGSkZZRl9wRjk=">QyQ+NiRJInZHNiJJImVHRiYtSS1FaWdlbnZlY3RvcnNHRiY2Iy1JJ01hdHJpeEc2JCUqcHJvdGVjdGVkR0koX3N5c2xpYkdGJjYkSSJBR0YmL0kmc2hhcGVHRiZJKmhlcm1pdGlhbkdGJiIiIg==</Equation></Text-field>
</Input>
<Output>
<Text-field style="2D Output" layout="Maple Output"><Equation executable="false" style="2D Output" display="LUklbXJvd0c2Iy9JK21vZHVsZW5hbWVHNiJJLFR5cGVzZXR0aW5nR0koX3N5c2xpYkdGJzYoLUYjNigtSSNtaUdGJDYlUSJ2RicvJSdpdGFsaWNHUSV0cnVlRicvJSxtYXRodmFyaWFudEdRJ2l0YWxpY0YnLUkjbW9HRiQ2LVEiLEYnL0Y1USdub3JtYWxGJy8lJmZlbmNlR1EmZmFsc2VGJy8lKnNlcGFyYXRvckdGMy8lKXN0cmV0Y2h5R0Y/LyUqc3ltbWV0cmljR0Y/LyUobGFyZ2VvcEdGPy8lLm1vdmFibGVsaW1pdHNHRj8vJSdhY2NlbnRHRj8vJSdsc3BhY2VHUSYwLjBlbUYnLyUncnNwYWNlR1EsMC4zMzMzMzMzZW1GJy1GLjYlUSJlRidGMUY0LyUrZm9yZWdyb3VuZEdRKFswLDAsMF1GJy8lKXJlYWRvbmx5R0Y/RjstRjg2LVEjOj1GJ0Y7Rj0vRkFGP0ZCRkRGRkZIRkovRk1RLDAuMjc3Nzc3OGVtRicvRlBGaW4tRiM2KC1JKG1hY3Rpb25HRiQ2JS1JKG1mZW5jZWRHRiQ2Ji1JJ210YWJsZUdGJDY4LUkkbXRyR0YkNiYtSSRtdGRHRiQ2KC1GIzYmLUYuNiVRKn4xfi4ufjcxfkYnRjFGNC1JJW1zdWJHRiQ2JS1GLjYlUSdWZWN0b3JGJ0YxRjQtRiM2JS1GLjYlUSdjb2x1bW5GJ0YxRjRGVUY7LyUvc3Vic2NyaXB0c2hpZnRHUSIwRidGVUY7LyUpcm93YWxpZ25HUSFGJy8lLGNvbHVtbmFsaWduR0ZhcS8lK2dyb3VwYWxpZ25HRmFxLyUocm93c3BhbkdRIjFGJy8lK2NvbHVtbnNwYW5HRmhxRl9xRmJxRmRxLUZnbzYmLUZqbzYoLUYjNiYtRi42JVEsRGF0YX5UeXBlOn5GJ0YxRjQtRi42JVEnc2Zsb2F0RidGMUY0RlVGO0ZfcUZicUZkcUZmcUZpcUZfcUZicUZkcS1GZ282Ji1Gam82KC1GIzYmLUYuNiVRKlN0b3JhZ2U6fkYnRjFGNC1GLjYlUSxyZWN0YW5ndWxhckYnRjFGNEZVRjtGX3FGYnFGZHFGZnFGaXFGX3FGYnFGZHEtRmdvNiYtRmpvNigtRiM2Ji1GLjYlUShPcmRlcjp+RidGMUY0LUYuNiVRLkZvcnRyYW5fb3JkZXJGJ0YxRjRGVUY7Rl9xRmJxRmRxRmZxRmlxRl9xRmJxRmRxLyUmYWxpZ25HUSVheGlzRicvRmBxUSliYXNlbGluZUYnL0ZjcVEnY2VudGVyRicvRmVxUSd8ZnJsZWZ0fGhyRicvJS9hbGlnbm1lbnRzY29wZUdGMy8lLGNvbHVtbndpZHRoR1ElYXV0b0YnLyUmd2lkdGhHRlx1LyUrcm93c3BhY2luZ0dRJjEuMGV4RicvJS5jb2x1bW5zcGFjaW5nR1EmMC44ZW1GJy8lKXJvd2xpbmVzR1Elbm9uZUYnLyUsY29sdW1ubGluZXNHRmd1LyUmZnJhbWVHRmd1LyUtZnJhbWVzcGFjaW5nR1EsMC40ZW1+MC41ZXhGJy8lKmVxdWFscm93c0dGPy8lLWVxdWFsY29sdW1uc0dGPy8lLWRpc3BsYXlzdHlsZUdGPy8lJXNpZGVHUSZyaWdodEYnLyUwbWlubGFiZWxzcGFjaW5nR0ZkdUY7LyUlb3BlbkdRIltGJy8lJmNsb3NlR1EiXUYnLyUrYWN0aW9udHlwZUdRLWJyb3dzZXJ0YWJsZUYnLyUpcnRhYmxlaWRHUSoyMzEwMjA1NjBGJ0Y3LUZebzYlLUZhbzYmLUZkbzY4LUZnbzYmLUZqbzYoLUYjNiYtRi42JVEqfjcxfnh+NzF+RidGMUY0LUYuNiVRJ01hdHJpeEYnRjFGNEZVRjtGX3FGYnFGZHFGZnFGaXFGX3FGYnFGZHFGW3JGZ3JGY3NGX3RGYnRGZHRGZnRGaHRGanRGXXVGX3VGYnVGZXVGaHVGanVGXHZGX3ZGYXZGY3ZGZXZGaHZGO0ZqdkZdd0Zgdy9GZHdRKjk3MDI2MDM0MEYnRlVGWEY7RlVGWEY7">NiQtJkknVmVjdG9yRzYkJSpwcm90ZWN0ZWRHSShfc3lzbGliRzYiNiNJJ2NvbHVtbkdGKTYjL0kkJWlkR0YpIipnMC1KIy1JJ01hdHJpeEdGJjYjL0YuIipTLkVxKg==</Equation></Text-field>
</Output>
</Group>
<Group labelreference="L22" drawlabel="true">
<Input>
<Text-field prompt="&gt; " style="Maple Input" layout="Normal"><Equation executable="true" style="Maple Input" input-equation="(Vector[column](%id = 231020560), Matrix(%id = 970260340))[2]" display="LUklbXJvd0c2Iy9JK21vZHVsZW5hbWVHNiJJLFR5cGVzZXR0aW5nR0koX3N5c2xpYkdGJzYtLUkjbW9HRiQ2MVEiKEYnLyUnZmFtaWx5R1EwVGltZXN+TmV3flJvbWFuRicvJSVib2xkR1EmZmFsc2VGJy8lK2ZvcmVncm91bmRHUShbMCwwLDBdRicvJStleGVjdXRhYmxlR0Y0LyUsbWF0aHZhcmlhbnRHUSdub3JtYWxGJy8lJmZlbmNlR1EldHJ1ZUYnLyUqc2VwYXJhdG9yR0Y0LyUpc3RyZXRjaHlHRj8vJSpzeW1tZXRyaWNHRjQvJShsYXJnZW9wR0Y0LyUubW92YWJsZWxpbWl0c0dGNC8lJ2FjY2VudEdGNC8lJ2xzcGFjZUdRLDAuMTY2NjY2N2VtRicvJSdyc3BhY2VHRk4tSShtYWN0aW9uR0YkNiUtSSptdmVyYmF0aW1HRiQ2I1FpcDYkLSZJJ1ZlY3Rvckc2JCUqcHJvdGVjdGVkR0koX3N5c2xpYkc2IjYjSSdjb2x1bW5HRik2Iy9JJCVpZEdGKSIqZzAtSiMtSSdNYXRyaXhHRiY2Iy9GLiIqUy5FcSpGJy8lK2FjdGlvbnR5cGVHUTltYXBsZXNvZnQuY29tOmxhYmVsKEwxMClGJy8lJXZpZXdHUSZsYWJlbEYnLUYsNjFRIilGJ0YvRjJGNUY4RjpGPUZARkJGREZGRkhGSkZMRk8tRiw2MVEiW0YnRi9GMkY1RjhGOkY9RkBGQkZERkZGSEZKRkxGTy1JI21uR0YkNihRIjJGJ0YvRjJGNUY4RjotRiw2MVEiXUYnRi9GMkY1RjhGOkY9RkBGQkZERkZGSEZKRkwvRlBRLDAuMTExMTExMWVtRidGL0YyRjVGOEY6">JjYkLSZJJ1ZlY3Rvckc2JCUqcHJvdGVjdGVkR0koX3N5c2xpYkc2IjYjSSdjb2x1bW5HRio2Iy9JJCVpZEdGKiIqZzAtSiMtSSdNYXRyaXhHRic2Iy9GLyIqUy5FcSo2IyIiIw==</Equation></Text-field>
</Input>
<Output>
<Text-field style="2D Output" layout="Maple Output"><Equation executable="false" style="2D Output" display="LUkobWFjdGlvbkc2Iy9JK21vZHVsZW5hbWVHNiJJLFR5cGVzZXR0aW5nR0koX3N5c2xpYkdGJzYlLUkobWZlbmNlZEdGJDYmLUknbXRhYmxlR0YkNjgtSSRtdHJHRiQ2Ji1JJG10ZEdGJDYoLUklbXJvd0dGJDYmLUkjbWlHRiQ2JVEqfjcxfnh+NzF+RicvJSdpdGFsaWNHUSV0cnVlRicvJSxtYXRodmFyaWFudEdRJ2l0YWxpY0YnLUY7NiVRJ01hdHJpeEYnRj5GQS8lK2ZvcmVncm91bmRHUShbMCwwLDBdRicvRkJRJ25vcm1hbEYnLyUpcm93YWxpZ25HUSFGJy8lLGNvbHVtbmFsaWduR0ZOLyUrZ3JvdXBhbGlnbkdGTi8lKHJvd3NwYW5HUSIxRicvJStjb2x1bW5zcGFuR0ZVRkxGT0ZRLUYyNiYtRjU2KC1GODYmLUY7NiVRLERhdGF+VHlwZTp+RidGPkZBLUY7NiVRJ3NmbG9hdEYnRj5GQUZHRkpGTEZPRlFGU0ZWRkxGT0ZRLUYyNiYtRjU2KC1GODYmLUY7NiVRKlN0b3JhZ2U6fkYnRj5GQS1GOzYlUSxyZWN0YW5ndWxhckYnRj5GQUZHRkpGTEZPRlFGU0ZWRkxGT0ZRLUYyNiYtRjU2KC1GODYmLUY7NiVRKE9yZGVyOn5GJ0Y+RkEtRjs2JVEuRm9ydHJhbl9vcmRlckYnRj5GQUZHRkpGTEZPRlFGU0ZWRkxGT0ZRLyUmYWxpZ25HUSVheGlzRicvRk1RKWJhc2VsaW5lRicvRlBRJ2NlbnRlckYnL0ZSUSd8ZnJsZWZ0fGhyRicvJS9hbGlnbm1lbnRzY29wZUdGQC8lLGNvbHVtbndpZHRoR1ElYXV0b0YnLyUmd2lkdGhHRmNxLyUrcm93c3BhY2luZ0dRJjEuMGV4RicvJS5jb2x1bW5zcGFjaW5nR1EmMC44ZW1GJy8lKXJvd2xpbmVzR1Elbm9uZUYnLyUsY29sdW1ubGluZXNHRl5yLyUmZnJhbWVHRl5yLyUtZnJhbWVzcGFjaW5nR1EsMC40ZW1+MC41ZXhGJy8lKmVxdWFscm93c0dRJmZhbHNlRicvJS1lcXVhbGNvbHVtbnNHRmhyLyUtZGlzcGxheXN0eWxlR0Zoci8lJXNpZGVHUSZyaWdodEYnLyUwbWlubGFiZWxzcGFjaW5nR0ZbckZKLyUlb3BlbkdRIltGJy8lJmNsb3NlR1EiXUYnLyUrYWN0aW9udHlwZUdRLWJyb3dzZXJ0YWJsZUYnLyUpcnRhYmxlaWRHUSo5NzAyNjAzNDBGJw==">LUknTWF0cml4RzYkJSpwcm90ZWN0ZWRHSShfc3lzbGliRzYiNiMvSSQlaWRHRiciKlMuRXEq</Equation></Text-field>
</Output>
</Group>
<Group labelreference="L21" drawlabel="true">
<Input>
<Text-field prompt="&gt; " style="Maple Input" layout="Normal"><Equation executable="true" style="Maple Input" input-equation="(Vector[column](%id = 231020560), Matrix(%id = 970260340))[1]" display="LUklbXJvd0c2Iy9JK21vZHVsZW5hbWVHNiJJLFR5cGVzZXR0aW5nR0koX3N5c2xpYkdGJzYtLUkjbW9HRiQ2MVEiKEYnLyUnZmFtaWx5R1EwVGltZXN+TmV3flJvbWFuRicvJSVib2xkR1EmZmFsc2VGJy8lK2ZvcmVncm91bmRHUShbMCwwLDBdRicvJStleGVjdXRhYmxlR0Y0LyUsbWF0aHZhcmlhbnRHUSdub3JtYWxGJy8lJmZlbmNlR1EldHJ1ZUYnLyUqc2VwYXJhdG9yR0Y0LyUpc3RyZXRjaHlHRj8vJSpzeW1tZXRyaWNHRjQvJShsYXJnZW9wR0Y0LyUubW92YWJsZWxpbWl0c0dGNC8lJ2FjY2VudEdGNC8lJ2xzcGFjZUdRLDAuMTY2NjY2N2VtRicvJSdyc3BhY2VHRk4tSShtYWN0aW9uR0YkNiUtSSptdmVyYmF0aW1HRiQ2I1FpcDYkLSZJJ1ZlY3Rvckc2JCUqcHJvdGVjdGVkR0koX3N5c2xpYkc2IjYjSSdjb2x1bW5HRik2Iy9JJCVpZEdGKSIqZzAtSiMtSSdNYXRyaXhHRiY2Iy9GLiIqUy5FcSpGJy8lK2FjdGlvbnR5cGVHUTltYXBsZXNvZnQuY29tOmxhYmVsKEwxMClGJy8lJXZpZXdHUSZsYWJlbEYnLUYsNjFRIilGJ0YvRjJGNUY4RjpGPUZARkJGREZGRkhGSkZMRk8tRiw2MVEiW0YnRi9GMkY1RjhGOkY9RkBGQkZERkZGSEZKRkxGTy1JI21uR0YkNihRIjFGJ0YvRjJGNUY4RjotRiw2MVEiXUYnRi9GMkY1RjhGOkY9RkBGQkZERkZGSEZKRkwvRlBRLDAuMTExMTExMWVtRidGL0YyRjVGOEY6">JjYkLSZJJ1ZlY3Rvckc2JCUqcHJvdGVjdGVkR0koX3N5c2xpYkc2IjYjSSdjb2x1bW5HRio2Iy9JJCVpZEdGKiIqZzAtSiMtSSdNYXRyaXhHRic2Iy9GLyIqUy5FcSo2IyIiIg==</Equation></Text-field>
</Input>
<Output>
<Text-field style="2D Output" layout="Maple Output"><Equation executable="false" style="2D Output" display="LUkobWFjdGlvbkc2Iy9JK21vZHVsZW5hbWVHNiJJLFR5cGVzZXR0aW5nR0koX3N5c2xpYkdGJzYlLUkobWZlbmNlZEdGJDYmLUknbXRhYmxlR0YkNjgtSSRtdHJHRiQ2Ji1JJG10ZEdGJDYoLUklbXJvd0dGJDYmLUkjbWlHRiQ2JVEqfjF+Li5+NzF+RicvJSdpdGFsaWNHUSV0cnVlRicvJSxtYXRodmFyaWFudEdRJ2l0YWxpY0YnLUklbXN1YkdGJDYlLUY7NiVRJ1ZlY3RvckYnRj5GQS1GODYlLUY7NiVRJ2NvbHVtbkYnRj5GQS8lK2ZvcmVncm91bmRHUShbMCwwLDBdRicvRkJRJ25vcm1hbEYnLyUvc3Vic2NyaXB0c2hpZnRHUSIwRidGT0ZSLyUpcm93YWxpZ25HUSFGJy8lLGNvbHVtbmFsaWduR0ZZLyUrZ3JvdXBhbGlnbkdGWS8lKHJvd3NwYW5HUSIxRicvJStjb2x1bW5zcGFuR0ZqbkZXRlpGZm4tRjI2Ji1GNTYoLUY4NiYtRjs2JVEsRGF0YX5UeXBlOn5GJ0Y+RkEtRjs2JVEnc2Zsb2F0RidGPkZBRk9GUkZXRlpGZm5GaG5GW29GV0ZaRmZuLUYyNiYtRjU2KC1GODYmLUY7NiVRKlN0b3JhZ2U6fkYnRj5GQS1GOzYlUSxyZWN0YW5ndWxhckYnRj5GQUZPRlJGV0ZaRmZuRmhuRltvRldGWkZmbi1GMjYmLUY1NigtRjg2Ji1GOzYlUShPcmRlcjp+RidGPkZBLUY7NiVRLkZvcnRyYW5fb3JkZXJGJ0Y+RkFGT0ZSRldGWkZmbkZobkZbb0ZXRlpGZm4vJSZhbGlnbkdRJWF4aXNGJy9GWFEpYmFzZWxpbmVGJy9GZW5RJ2NlbnRlckYnL0ZnblEnfGZybGVmdHxockYnLyUvYWxpZ25tZW50c2NvcGVHRkAvJSxjb2x1bW53aWR0aEdRJWF1dG9GJy8lJndpZHRoR0Zeci8lK3Jvd3NwYWNpbmdHUSYxLjBleEYnLyUuY29sdW1uc3BhY2luZ0dRJjAuOGVtRicvJSlyb3dsaW5lc0dRJW5vbmVGJy8lLGNvbHVtbmxpbmVzR0Zpci8lJmZyYW1lR0Zpci8lLWZyYW1lc3BhY2luZ0dRLDAuNGVtfjAuNWV4RicvJSplcXVhbHJvd3NHUSZmYWxzZUYnLyUtZXF1YWxjb2x1bW5zR0Zjcy8lLWRpc3BsYXlzdHlsZUdGY3MvJSVzaWRlR1EmcmlnaHRGJy8lMG1pbmxhYmVsc3BhY2luZ0dGZnJGUi8lJW9wZW5HUSJbRicvJSZjbG9zZUdRIl1GJy8lK2FjdGlvbnR5cGVHUS1icm93c2VydGFibGVGJy8lKXJ0YWJsZWlkR1EqMjMxMDIwNTYwRic=">LSZJJ1ZlY3Rvckc2JCUqcHJvdGVjdGVkR0koX3N5c2xpYkc2IjYjSSdjb2x1bW5HRig2Iy9JJCVpZEdGKCIqZzAtSiM=</Equation></Text-field>
</Output>
</Group>
<Group labelreference="L23" drawlabel="true" applyint="true" applyrational="true">
<Input>
<Text-field prompt="&gt; " style="Maple Input" layout="Normal">LinearAlgebra:-Transpose( <Label label="L21" view="label"></Label> );</Text-field>
</Input>
<Output>
<Text-field style="2D Output" layout="Maple Output"><Equation executable="false" style="2D Output" display="LUkobWFjdGlvbkc2Iy9JK21vZHVsZW5hbWVHNiJJLFR5cGVzZXR0aW5nR0koX3N5c2xpYkdGJzYlLUkobWZlbmNlZEdGJDYmLUknbXRhYmxlR0YkNjgtSSRtdHJHRiQ2Ji1JJG10ZEdGJDYoLUklbXJvd0dGJDYmLUkjbWlHRiQ2JVEqfjF+Li5+NzF+RicvJSdpdGFsaWNHUSV0cnVlRicvJSxtYXRodmFyaWFudEdRJ2l0YWxpY0YnLUklbXN1YkdGJDYlLUY7NiVRJ1ZlY3RvckYnRj5GQS1GODYlLUY7NiVRJHJvd0YnRj5GQS8lK2ZvcmVncm91bmRHUShbMCwwLDBdRicvRkJRJ25vcm1hbEYnLyUvc3Vic2NyaXB0c2hpZnRHUSIwRidGT0ZSLyUpcm93YWxpZ25HUSFGJy8lLGNvbHVtbmFsaWduR0ZZLyUrZ3JvdXBhbGlnbkdGWS8lKHJvd3NwYW5HUSIxRicvJStjb2x1bW5zcGFuR0ZqbkZXRlpGZm4tRjI2Ji1GNTYoLUY4NiYtRjs2JVEsRGF0YX5UeXBlOn5GJ0Y+RkEtRjs2JVEnc2Zsb2F0RidGPkZBRk9GUkZXRlpGZm5GaG5GW29GV0ZaRmZuLUYyNiYtRjU2KC1GODYmLUY7NiVRKlN0b3JhZ2U6fkYnRj5GQS1GOzYlUSxyZWN0YW5ndWxhckYnRj5GQUZPRlJGV0ZaRmZuRmhuRltvRldGWkZmbi1GMjYmLUY1NigtRjg2Ji1GOzYlUShPcmRlcjp+RidGPkZBLUY7NiVRLkZvcnRyYW5fb3JkZXJGJ0Y+RkFGT0ZSRldGWkZmbkZobkZbb0ZXRlpGZm4vJSZhbGlnbkdRJWF4aXNGJy9GWFEpYmFzZWxpbmVGJy9GZW5RJ2NlbnRlckYnL0ZnblEnfGZybGVmdHxockYnLyUvYWxpZ25tZW50c2NvcGVHRkAvJSxjb2x1bW53aWR0aEdRJWF1dG9GJy8lJndpZHRoR0Zeci8lK3Jvd3NwYWNpbmdHUSYxLjBleEYnLyUuY29sdW1uc3BhY2luZ0dRJjAuOGVtRicvJSlyb3dsaW5lc0dRJW5vbmVGJy8lLGNvbHVtbmxpbmVzR0Zpci8lJmZyYW1lR0Zpci8lLWZyYW1lc3BhY2luZ0dRLDAuNGVtfjAuNWV4RicvJSplcXVhbHJvd3NHUSZmYWxzZUYnLyUtZXF1YWxjb2x1bW5zR0Zjcy8lLWRpc3BsYXlzdHlsZUdGY3MvJSVzaWRlR1EmcmlnaHRGJy8lMG1pbmxhYmVsc3BhY2luZ0dGZnJGUi8lJW9wZW5HUSJbRicvJSZjbG9zZUdRIl1GJy8lK2FjdGlvbnR5cGVHUS1icm93c2VydGFibGVGJy8lKXJ0YWJsZWlkR1EqNTk2NzU2MzQ0Ric=">LSZJJ1ZlY3Rvckc2JCUqcHJvdGVjdGVkR0koX3N5c2xpYkc2IjYjSSRyb3dHRig2Iy9JJCVpZEdGKCIqV2p2J2Y=</Equation></Text-field>
</Output>
</Group>
<Group labelreference="L11" drawlabel="true">
<Input>
<Text-field prompt="&gt; " style="Maple Input" layout="Normal"><Equation executable="true" style="2D Input" input-equation="simplify(v);" display="LUklbXJvd0c2Iy9JK21vZHVsZW5hbWVHNiJJLFR5cGVzZXR0aW5nR0koX3N5c2xpYkdGJzYnLUkjbWlHRiQ2JVEpc2ltcGxpZnlGJy8lJ2l0YWxpY0dRJXRydWVGJy8lLG1hdGh2YXJpYW50R1EnaXRhbGljRictSShtZmVuY2VkR0YkNiQtRiM2JC1GLDYlUSJ2RidGL0YyL0YzUSdub3JtYWxGJ0Y9LUkjbW9HRiQ2LVEiO0YnRj0vJSZmZW5jZUdRJmZhbHNlRicvJSpzZXBhcmF0b3JHRjEvJSlzdHJldGNoeUdGRS8lKnN5bW1ldHJpY0dGRS8lKGxhcmdlb3BHRkUvJS5tb3ZhYmxlbGltaXRzR0ZFLyUnYWNjZW50R0ZFLyUnbHNwYWNlR1EmMC4wZW1GJy8lJ3JzcGFjZUdRLDAuMjc3Nzc3OGVtRicvJStleGVjdXRhYmxlR0ZFRj0=">QyQtSSlzaW1wbGlmeUc2IjYjSSJ2R0YlIiIi</Equation></Text-field>
</Input>
<Output>
<Text-field style="2D Output" layout="Maple Output"><Equation executable="false" style="2D Output" display="LUkobWFjdGlvbkc2Iy9JK21vZHVsZW5hbWVHNiJJLFR5cGVzZXR0aW5nR0koX3N5c2xpYkdGJzYlLUkobWZlbmNlZEdGJDYmLUknbXRhYmxlR0YkNjgtSSRtdHJHRiQ2Ji1JJG10ZEdGJDYoLUklbXJvd0dGJDYmLUkjbWlHRiQ2JVEqfjF+Li5+NzF+RicvJSdpdGFsaWNHUSV0cnVlRicvJSxtYXRodmFyaWFudEdRJ2l0YWxpY0YnLUklbXN1YkdGJDYlLUY7NiVRJ1ZlY3RvckYnRj5GQS1GODYlLUY7NiVRJ2NvbHVtbkYnRj5GQS8lK2ZvcmVncm91bmRHUShbMCwwLDBdRicvRkJRJ25vcm1hbEYnLyUvc3Vic2NyaXB0c2hpZnRHUSIwRidGT0ZSLyUpcm93YWxpZ25HUSFGJy8lLGNvbHVtbmFsaWduR0ZZLyUrZ3JvdXBhbGlnbkdGWS8lKHJvd3NwYW5HUSIxRicvJStjb2x1bW5zcGFuR0ZqbkZXRlpGZm4tRjI2Ji1GNTYoLUY4NiYtRjs2JVEsRGF0YX5UeXBlOn5GJ0Y+RkEtRjs2JVEpYW55dGhpbmdGJ0Y+RkFGT0ZSRldGWkZmbkZobkZbb0ZXRlpGZm4tRjI2Ji1GNTYoLUY4NiYtRjs2JVEqU3RvcmFnZTp+RidGPkZBLUY7NiVRLHJlY3Rhbmd1bGFyRidGPkZBRk9GUkZXRlpGZm5GaG5GW29GV0ZaRmZuLUYyNiYtRjU2KC1GODYmLUY7NiVRKE9yZGVyOn5GJ0Y+RkEtRjs2JVEuRm9ydHJhbl9vcmRlckYnRj5GQUZPRlJGV0ZaRmZuRmhuRltvRldGWkZmbi8lJmFsaWduR1ElYXhpc0YnL0ZYUSliYXNlbGluZUYnL0ZlblEnY2VudGVyRicvRmduUSd8ZnJsZWZ0fGhyRicvJS9hbGlnbm1lbnRzY29wZUdGQC8lLGNvbHVtbndpZHRoR1ElYXV0b0YnLyUmd2lkdGhHRl5yLyUrcm93c3BhY2luZ0dRJjEuMGV4RicvJS5jb2x1bW5zcGFjaW5nR1EmMC44ZW1GJy8lKXJvd2xpbmVzR1Elbm9uZUYnLyUsY29sdW1ubGluZXNHRmlyLyUmZnJhbWVHRmlyLyUtZnJhbWVzcGFjaW5nR1EsMC40ZW1+MC41ZXhGJy8lKmVxdWFscm93c0dRJmZhbHNlRicvJS1lcXVhbGNvbHVtbnNHRmNzLyUtZGlzcGxheXN0eWxlR0Zjcy8lJXNpZGVHUSZyaWdodEYnLyUwbWlubGFiZWxzcGFjaW5nR0ZmckZSLyUlb3BlbkdRIltGJy8lJmNsb3NlR1EiXUYnLyUrYWN0aW9udHlwZUdRLWJyb3dzZXJ0YWJsZUYnLyUpcnRhYmxlaWRHUSo1OTY3NTYxMDRGJw==">LSZJJ1ZlY3Rvckc2JCUqcHJvdGVjdGVkR0koX3N5c2xpYkc2IjYjSSdjb2x1bW5HRig2Iy9JJCVpZEdGKCIqL2h2J2Y=</Equation></Text-field>
</Output>
</Group>
<Group labelreference="L12" drawlabel="true">
<Input>
<Text-field prompt="&gt; " style="Maple Input" layout="Normal"><Equation executable="true" style="2D Input" input-equation="simplify(e);" display="LUklbXJvd0c2Iy9JK21vZHVsZW5hbWVHNiJJLFR5cGVzZXR0aW5nR0koX3N5c2xpYkdGJzYnLUkjbWlHRiQ2JVEpc2ltcGxpZnlGJy8lJ2l0YWxpY0dRJXRydWVGJy8lLG1hdGh2YXJpYW50R1EnaXRhbGljRictSShtZmVuY2VkR0YkNiQtRiM2JC1GLDYlUSJlRidGL0YyL0YzUSdub3JtYWxGJ0Y9LUkjbW9HRiQ2LVEiO0YnRj0vJSZmZW5jZUdRJmZhbHNlRicvJSpzZXBhcmF0b3JHRjEvJSlzdHJldGNoeUdGRS8lKnN5bW1ldHJpY0dGRS8lKGxhcmdlb3BHRkUvJS5tb3ZhYmxlbGltaXRzR0ZFLyUnYWNjZW50R0ZFLyUnbHNwYWNlR1EmMC4wZW1GJy8lJ3JzcGFjZUdRLDAuMjc3Nzc3OGVtRicvJStleGVjdXRhYmxlR0ZFRj0=">QyQtSSlzaW1wbGlmeUc2JCUqcHJvdGVjdGVkR0koX3N5c2xpYkc2IjYjSSJlR0YoIiIi</Equation></Text-field>
</Input>
<Output>
<Text-field style="2D Output" layout="Maple Output"><Equation executable="false" style="2D Output" display="LUkobWFjdGlvbkc2Iy9JK21vZHVsZW5hbWVHNiJJLFR5cGVzZXR0aW5nR0koX3N5c2xpYkdGJzYlLUkobWZlbmNlZEdGJDYmLUknbXRhYmxlR0YkNjgtSSRtdHJHRiQ2Ji1JJG10ZEdGJDYoLUklbXJvd0dGJDYmLUkjbWlHRiQ2JVEqfjcxfnh+NzF+RicvJSdpdGFsaWNHUSV0cnVlRicvJSxtYXRodmFyaWFudEdRJ2l0YWxpY0YnLUY7NiVRJ01hdHJpeEYnRj5GQS8lK2ZvcmVncm91bmRHUShbMCwwLDBdRicvRkJRJ25vcm1hbEYnLyUpcm93YWxpZ25HUSFGJy8lLGNvbHVtbmFsaWduR0ZOLyUrZ3JvdXBhbGlnbkdGTi8lKHJvd3NwYW5HUSIxRicvJStjb2x1bW5zcGFuR0ZVRkxGT0ZRLUYyNiYtRjU2KC1GODYmLUY7NiVRLERhdGF+VHlwZTp+RidGPkZBLUY7NiVRKWFueXRoaW5nRidGPkZBRkdGSkZMRk9GUUZTRlZGTEZPRlEtRjI2Ji1GNTYoLUY4NiYtRjs2JVEqU3RvcmFnZTp+RidGPkZBLUY7NiVRLHJlY3Rhbmd1bGFyRidGPkZBRkdGSkZMRk9GUUZTRlZGTEZPRlEtRjI2Ji1GNTYoLUY4NiYtRjs2JVEoT3JkZXI6fkYnRj5GQS1GOzYlUS5Gb3J0cmFuX29yZGVyRidGPkZBRkdGSkZMRk9GUUZTRlZGTEZPRlEvJSZhbGlnbkdRJWF4aXNGJy9GTVEpYmFzZWxpbmVGJy9GUFEnY2VudGVyRicvRlJRJ3xmcmxlZnR8aHJGJy8lL2FsaWdubWVudHNjb3BlR0ZALyUsY29sdW1ud2lkdGhHUSVhdXRvRicvJSZ3aWR0aEdGY3EvJStyb3dzcGFjaW5nR1EmMS4wZXhGJy8lLmNvbHVtbnNwYWNpbmdHUSYwLjhlbUYnLyUpcm93bGluZXNHUSVub25lRicvJSxjb2x1bW5saW5lc0dGXnIvJSZmcmFtZUdGXnIvJS1mcmFtZXNwYWNpbmdHUSwwLjRlbX4wLjVleEYnLyUqZXF1YWxyb3dzR1EmZmFsc2VGJy8lLWVxdWFsY29sdW1uc0dGaHIvJS1kaXNwbGF5c3R5bGVHRmhyLyUlc2lkZUdRJnJpZ2h0RicvJTBtaW5sYWJlbHNwYWNpbmdHRltyRkovJSVvcGVuR1EiW0YnLyUmY2xvc2VHUSJdRicvJSthY3Rpb250eXBlR1EtYnJvd3NlcnRhYmxlRicvJSlydGFibGVpZEdRKjU5Njc1NDcyOEYn">LUknTWF0cml4RzYkJSpwcm90ZWN0ZWRHSShfc3lzbGliRzYiNiMvSSQlaWRHRiciKkdadidm</Equation></Text-field>
</Output>
</Group>
<Group labelreference="L13" drawlabel="true">
<Input>
<Text-field prompt="&gt; " style="Maple Input" layout="Normal"><Equation executable="true" style="2D Input" input-equation="" display="LUklbXJvd0c2Iy9JK21vZHVsZW5hbWVHNiJJLFR5cGVzZXR0aW5nR0koX3N5c2xpYkdGJzYlLUkjbWlHRiQ2I1EhRicvJStleGVjdXRhYmxlR1EmZmFsc2VGJy8lLG1hdGh2YXJpYW50R1Enbm9ybWFsRic=">LUklbXJvd0c2Iy9JK21vZHVsZW5hbWVHNiJJLFR5cGVzZXR0aW5nR0koX3N5c2xpYkdGJzYjLUkjbWlHRiQ2I1EhRic=</Equation></Text-field>
</Input>
</Group>
<Group labelreference="L14" drawlabel="true">
<Input>
<Text-field prompt="&gt; " style="Maple Input" layout="Normal"><Equation executable="true" style="2D Input" input-equation="" display="LUklbXJvd0c2Iy9JK21vZHVsZW5hbWVHNiJJLFR5cGVzZXR0aW5nR0koX3N5c2xpYkdGJzYlLUkjbWlHRiQ2I1EhRicvJStleGVjdXRhYmxlR1EmZmFsc2VGJy8lLG1hdGh2YXJpYW50R1Enbm9ybWFsRic=">LUklbXJvd0c2Iy9JK21vZHVsZW5hbWVHNiJJLFR5cGVzZXR0aW5nR0koX3N5c2xpYkdGJzYjLUkjbWlHRiQ2I1EhRic=</Equation></Text-field>
</Input>
</Group>
<Group labelreference="L15" drawlabel="true">
<Input>
<Text-field prompt="&gt; " style="Maple Input" layout="Normal"><Equation executable="true" style="2D Input" input-equation="" display="LUklbXJvd0c2Iy9JK21vZHVsZW5hbWVHNiJJLFR5cGVzZXR0aW5nR0koX3N5c2xpYkdGJzYlLUkjbWlHRiQ2I1EhRicvJStleGVjdXRhYmxlR1EmZmFsc2VGJy8lLG1hdGh2YXJpYW50R1Enbm9ybWFsRic=">LUklbXJvd0c2Iy9JK21vZHVsZW5hbWVHNiJJLFR5cGVzZXR0aW5nR0koX3N5c2xpYkdGJzYjLUkjbWlHRiQ2I1EhRic=</Equation></Text-field>
</Input>
</Group>
<Group labelreference="L16" drawlabel="true">
<Input>
<Text-field prompt="&gt; " style="Maple Input" layout="Normal"><Equation executable="true" style="2D Input" input-equation="" display="LUklbXJvd0c2Iy9JK21vZHVsZW5hbWVHNiJJLFR5cGVzZXR0aW5nR0koX3N5c2xpYkdGJzYmLUkjbW9HRiQ2LVEiI0YnLyUsbWF0aHZhcmlhbnRHUSdub3JtYWxGJy8lJmZlbmNlR1EmZmFsc2VGJy8lKnNlcGFyYXRvckdGNC8lKXN0cmV0Y2h5R0Y0LyUqc3ltbWV0cmljR0Y0LyUobGFyZ2VvcEdGNC8lLm1vdmFibGVsaW1pdHNHRjQvJSdhY2NlbnRHRjQvJSdsc3BhY2VHUSYwLjBlbUYnLyUncnNwYWNlR0ZDLUkjbWlHRiQ2JVFMfk5vd35ieX50YWtpbmd+YWxsfnBvc3NpYmxlfmNvbmZvcm1hdGlvbnM6fkYnLyUnaXRhbGljR1EldHJ1ZUYnL0YwUSdpdGFsaWNGJy8lK2V4ZWN1dGFibGVHRjRGLw==">NiI=</Equation></Text-field>
</Input>
</Group>
<Group labelreference="L17" drawlabel="true">
<Input>
[truncated: 1,158,806 more chars]
