# Supplementary material for: Statistical learning goes beyond the d-band model providing the thermochemistry of adsorbates on transition metals
Source: Nat Commun. 2019 Oct 15;10:4687. doi: 10.1038/s41467-019-12709-1 (PMC6794282; doi:10.1038/s41467-019-12709-1)
Supplement: Supplementary file 3 — Source Data [file 41467_2019_12709_MOESM3_ESM.zip › code/pca-alloys.ods]

## Sheet: stable
-24.06	CH4	0.00	0.00	0.00	2.00						-0.52	-0.70	-0.49
-6.77	H2	0.00	0.00	1.00	2.00						-0.16	-0.49	0.86
-14.22	H2O	0.00	1.00	1.00	1.00						-0.84	0.52	0.14
			-7.45	-10.84	-35.27	μ	0.69	0.17	3.49						full metals
		0000	0011	0111	2215		0011	0111	2215		t1	t2	t3		t1	t2			t2	t1
	Cu										-0.35	0.37	0.23		3.2767	-1.2039		t1*	2.29	-5.27	0.00
	Ag										-1.85	-0.13	0.18		9.4604	0.3701			0.21	0.12	#N/A
	Au										-1.81	-1.03	-0.09		7.6945	2.7824			1.00	0.49	#N/A
	Ni										0.96	0.40	0.10		-3.8845	-1.0542			1044.95	10.00	#N/A
	Pd										0.52	-0.61	0.01		-3.9873	1.6485			507.53	2.43	#N/A
	Pt										0.49	-1.17	-0.08		-4.6842	2.5909
	Rh										0.90	-0.23	0.01		-4.9831	0.0534		t2*	-2.25	-0.31	0.00
	Ir										0.80	-0.63	-0.01		-5.3464	0.8787			0.15	0.08	#N/A
	Ru										1.61	0.45	0.03		-6.8802	-1.6900			0.96	0.34	#N/A
	Os										1.49	0.24	-0.07		-7.3659	-1.4485			125.08	10.00	#N/A
	Cd										-1.51	0.72	-0.08		9.6015	-1.1602			28.91	1.16	#N/A
	Zn										-0.72	1.02	-0.22		7.0984	-1.7671
	ru-test	-423.07	-430.96	-434.22	-455.96		-1.14	-0.49	-1.12		1.61	0.45	-0.01
	rh-test	-333.73	-340.79	-344.43	-366.38		-0.31	-0.03	-0.87		0.90	-0.23	0.00
	pt-test	-282.76	-288.99	-292.86	-315.55		0.52	0.56	-1.01		0.49	-1.17	0.08
	ag-test	-125.30	-130.92	-135.77	-155.62		1.14	0.20	1.46		-1.85	-0.13	-0.19
	ol-cuni	-189.05	-196.83	-200.43	-221.82		-1.02	-0.71	-0.99		1.47	0.54	-0.25		-6.522	-1.664
	ol-cupd	-190.05	-195.65	-199.98	-221.47		1.16	0.74	0.36		-1.02	-0.98	0.11		3.159	2.518
	ol-cupt	-201.74	-207.16	-211.58	-233.52		1.34	0.83	0.00		-0.82	-1.34	0.06		1.278	3.270
	ol-cuco	-205.07	-213.12	-216.76	-237.76		-1.29	-1.03	-0.91		1.61	0.92	-0.37		-6.343	-2.571
	ol-curh	-210.20	-217.19	-220.54	-242.68		-0.23	0.33	-0.70		0.65	-0.37	0.30		-4.251	0.626
	ol-cuir	-227.96	-235.07	-238.08	-261.00		-0.35	0.55	-1.26		1.15	-0.69	0.47		-7.611	1.198
	ol-cufe	-218.72	-227.15	-230.52	-251.37		-1.67	-1.13	-0.87		1.78	1.26	-0.26		-6.503	-3.387
	ol-curu	-227.71	-235.51	-238.79	-260.73		-1.04	-0.41	-1.24		1.65	0.28	-0.01		-8.026	-1.131
	ol-cuos	-250.45	-257.72	-260.78	-283.60		-0.51	0.33	-1.36		1.36	-0.52	0.35		-8.332	0.759
	ol-cuzn	-143.41	-150.05	-154.01	-173.97		0.12	0.07	1.22		-1.10	0.52	0.17		7.000	-0.843
	ol-agau	-133.12	-138.16	-142.78	-163.65		1.72	1.01	1.24		-2.10	-1.04	0.19		8.676	2.983
	ol-agpd	-153.10	-159.42	-163.57	-185.36		0.43	0.19	-0.48		0.15	-0.65	-0.12		-2.242	1.413
	ol-agpt	-162.04	-168.89	-172.83	-195.44		-0.09	-0.13	-1.62		1.43	-0.72	-0.29		-9.203	1.192
	ol-agzn	-106.39	-113.87	-117.74	-137.54		-0.72	-0.69	0.63		-0.05	1.17	-0.15		2.907	-2.616
	ol-agcd	-103.89	-109.90	-114.31	-133.85		0.76	0.25	1.82		-1.96	0.30	0.09		11.039	-0.085
	ol-aucu	-151.39	-158.85	-163.14	-183.69		-0.71	-1.09	-0.53		0.98	0.75	-0.66		-3.476	-1.984
	ol-auag	-144.31	-150.02	-154.88	-174.82		1.05	0.09	1.26		-1.62	-0.12	-0.26		8.274	0.761
	ol-aupd	-171.77	-178.04	-182.31	-204.00		0.48	0.12	-0.45		0.10	-0.63	-0.20		-1.996	1.394
	ol-aupt	-179.58	-186.43	-190.40	-213.09		-0.09	-0.16	-1.73		1.53	-0.77	-0.33		-9.816	1.264
	ol-auzn	-125.93	-133.67	-137.61	-157.51		-0.98	-1.01	0.20		0.50	1.28	-0.36		0.294	-3.037
	ol-aucd	-123.42	-129.63	-133.97	-153.54		0.55	0.12	1.66		-1.70	0.43	0.06		9.918	-0.449
	ol-nicu	-232.04	-238.47	-242.62	-263.22		0.33	0.09	0.60		-0.69	0.04	-0.01		3.718	0.119
	ol-nipd	-246.27	-253.16	-255.90	-278.81		-0.13	1.03	-0.76		0.54	-0.81	0.85		-4.707	1.657
	ol-nico	-268.99	-276.64	-280.36	-301.11		-0.89	-0.71	-0.35		0.87	0.79	-0.22		-2.767	-2.040
	ol-nife	-282.41	-290.62	-293.17	-314.50		-1.45	-0.10	-0.32		1.03	0.89	0.59		-3.389	-2.332
	ol-nizn	-204.65	-210.94	-214.97	-235.04		0.47	0.34	1.39		-1.46	0.23	0.25		8.241	-0.078
	ol-pdcu	-223.80	-230.69	-235.08	-255.34		-0.13	-0.61	0.24		-0.04	0.52	-0.43		1.380	-1.151
	ol-pdag	-214.54	-219.70	-224.64	-244.64		1.60	0.56	1.68		-2.33	-0.51	-0.07		11.098	1.860
	ol-pdau	-221.64	-226.16	-230.86	-251.89		2.24	1.45	1.53		-2.68	-1.46	0.35		10.785	4.114
	ol-pdni	-239.01	-246.86	-250.77	-271.82		-1.10	-1.09	-1.03		1.61	0.76	-0.54		-6.767	-2.200
	ol-pdpt	-252.40	-258.74	-262.26	-285.31		0.42	0.80	-1.13		0.60	-1.28	0.33		-6.080	2.695
	ol-pdco	-257.25	-265.28	-268.76	-289.74		-1.27	-0.84	-0.71		1.39	0.93	-0.19		-5.191	-2.517
	ol-pdrh	-259.94	-267.59	-271.16	-293.39		-0.89	-0.55	-1.66		1.95	0.02	-0.26		-10.222	-0.635
	ol-pdir	-277.67	-285.23	-288.69	-311.42		-0.80	-0.35	-1.96		2.12	-0.30	-0.18		-11.847	0.033
	ol-pdfe	-272.50	-282.21	-285.70	-306.05		-2.95	-2.54	-1.77		3.43	2.36	-0.97		-12.662	-6.368
	ol-pdru	-278.69	-287.19	-290.58	-312.40		-1.74	-1.22	-1.93		2.72	0.80	-0.45		-12.505	-2.634
	ol-pdos	-301.80	-309.99	-313.24	-335.63		-1.44	-0.78	-2.05		2.59	0.31	-0.24		-12.950	-1.480
	ol-pdzn	-200.41	-207.65	-211.68	-231.46		-0.49	-0.61	0.73		-0.26	1.02	-0.19		3.691	-2.222
	ol-pdcd	-193.41	-199.09	-203.61	-223.78		1.08	0.47	1.41		-1.82	-0.25	0.06		9.009	1.112
	ol-pdre	-318.76	-327.55	-330.50	-352.37		-2.02	-1.07	-1.82		2.75	0.98	-0.17		-12.248	-3.048
	ol-ptcu	-255.05	-261.94	-266.37	-286.61		-0.13	-0.65	0.22		-0.01	0.53	-0.47		1.252	-1.183
	ol-ptag	-244.96	-250.18	-255.04	-275.13		1.54	0.59	1.61		-2.25	-0.52	-0.03		10.663	1.853
	ol-ptau	-251.13	-255.85	-260.60	-281.59		2.04	1.19	1.32		-2.36	-1.31	0.20		9.437	3.675
	ol-ptni	-271.05	-278.90	-282.84	-303.85		-1.09	-1.13	-1.01		1.60	0.77	-0.57		-6.647	-2.234
	ol-ptpd	-272.68	-279.11	-283.10	-305.00		0.33	0.25	-0.54		0.24	-0.64	-0.02		-2.715	1.359
	ol-ptco	-289.45	-297.30	-301.25	-321.94		-1.09	-1.13	-0.71		1.35	0.94	-0.53		-4.944	-2.530
	ol-ptrh	-292.34	-299.83	-303.32	-325.60		-0.73	-0.31	-1.48		1.67	-0.12	-0.11		-9.080	-0.247
	ol-ptir	-309.17	-316.63	-320.02	-342.80		-0.71	-0.19	-1.85		1.95	-0.39	-0.07		-11.172	0.273
	ol-ptfe	-304.57	-313.41	-317.76	-338.32		-2.08	-2.53	-1.98		3.15	1.64	-1.42		-12.824	-4.668
	ol-ptru	-311.87	-320.25	-323.63	-345.34		-1.62	-1.09	-1.69		2.44	0.77	-0.37		-11.062	-2.484
	ol-ptos	-334.18	-342.39	-345.41	-367.95		-1.44	-0.56	-1.99		2.51	0.24	-0.04		-12.656	-1.299
	ol-ptzn	-230.61	-237.97	-242.02	-261.84		-0.60	-0.75	0.55		-0.03	1.07	-0.27		2.584	-2.405
	ol-ptcd	-224.03	-229.73	-234.72	-254.27		1.06	-0.03	1.53		-1.83	0.08	-0.34		9.820	0.380
	ol-ptre	-351.96	-360.47	-363.39	-385.33		-1.75	-0.76	-1.58		2.36	0.76	-0.01		-10.695	-2.439
	ol-rhcu	-292.73	-299.69	-303.98	-324.28		-0.20	-0.58	0.23		0.00	0.54	-0.37		1.234	-1.225
	ol-rhag	-280.99	-286.10	-290.96	-310.98		1.65	0.70	1.79		-2.47	-0.55	0.03		11.749	1.990
	ol-rhau	-288.77	-293.15	-297.91	-318.95		2.38	1.53	1.60		-2.82	-1.57	0.36		11.287	4.390
	ol-rhni	-310.47	-318.23	-321.97	-343.04		-1.00	-0.84	-0.80		1.33	0.69	-0.34		-5.418	-1.958
	ol-rhpd	-312.09	-318.11	-322.26	-343.77		0.74	0.50	0.10		-0.55	-0.71	0.08		1.260	1.761
	ol-rhpt	-324.32	-329.92	-333.78	-356.18		1.16	1.21	-0.08		-0.73	-1.44	0.45		0.571	3.462
	ol-rhco	-328.27	-336.36	-339.98	-360.88		-1.33	-1.05	-0.83		1.55	1.00	-0.36		-5.886	-2.736
	ol-rhir	-352.48	-359.21	-362.55	-385.24		0.03	0.59	-0.98		0.71	-0.82	0.36		-5.628	1.628
	ol-rhfe	-343.04	-351.83	-355.21	-375.82		-2.03	-1.50	-1.00		2.13	1.62	-0.42		-7.526	-4.312
	ol-rhru	-353.35	-361.22	-364.71	-386.37		-1.11	-0.69	-1.24		1.73	0.46	-0.22		-8.026	-1.569
	ol-rhos	-377.02	-384.50	-387.83	-410.07		-0.72	-0.14	-1.27		1.46	-0.09	0.05		-7.917	-0.232
	ol-rhzn	-268.87	-275.67	-279.86	-299.56		-0.05	-0.33	1.09		-0.84	0.77	-0.11		6.161	-1.470
	ol-rhre	-392.56	-400.60	-403.95	-425.62		-1.29	-0.73	-1.28		1.86	0.58	-0.17		-8.450	-1.876					0011º		0.73	1.83	2.31	0.00	0.85	1.22	0.39	0.71	-0.44	-0.29	0.93	0.24
	ol-ircu	-348.11	-355.09	-359.47	-379.70		-0.22	-0.69	0.19		0.07	0.59	-0.46		0.996	-1.343					0111º		-0.15	0.37	1.03	-0.32	0.38	0.73	0.14	0.37	-0.32	-0.11	0.14	0.00
	ol-irag	-336.09	-341.35	-346.18	-366.23		1.50	0.58	1.65		-2.26	-0.47	-0.01		10.813	1.751					2215		3.94	4.95	4.48	2.87	2.73	2.48	2.62	2.48	2.37	2.38	5.14	4.66
	ol-irau	-343.36	-347.99	-352.83	-373.61		2.13	1.20	1.52		-2.58	-1.27	0.19		10.663	3.645
	ol-irni	-366.47	-374.26	-378.10	-399.14		-1.03	-0.96	-0.89		1.43	0.72	-0.44		-5.896	-2.068
	ol-irpd	-368.02	-374.00	-378.26	-399.60		0.78	0.42	0.20		-0.64	-0.64	0.01		1.873	1.647
	ol-irpt	-379.21	-384.95	-389.17	-411.18		1.02	0.72	-0.19		-0.49	-1.16	0.09		-0.095	2.762
	ol-irco	-384.07	-392.19	-395.85	-416.82		-1.36	-1.11	-0.96		1.69	0.98	-0.42		-6.665	-2.731
	ol-irrh	-390.27	-397.24	-400.99	-422.80		-0.21	-0.05	-0.75		0.74	-0.22	-0.04		-4.423	0.266
	ol-irfe	-399.06	-407.84	-411.31	-431.90		-2.02	-1.58	-1.05		2.19	1.63	-0.50		-7.811	-4.335
	ol-irru	-409.85	-417.77	-421.28	-442.95		-1.16	-0.77	-1.32		1.83	0.50	-0.27		-8.514	-1.677
	ol-iros	-432.89	-440.47	-443.77	-466.05		-0.81	-0.21	-1.37		1.61	-0.05	0.04		-8.572	-0.374
	ol-irzn	-323.57	-330.26	-334.53	-354.19		0.07	-0.29	1.16		-0.97	0.70	-0.13		6.686	-1.282
	ol-irre	-448.53	-456.71	-459.87	-481.74		-1.42	-0.67	-1.43		2.04	0.57	-0.08		-9.464	-1.909
	ol-rucu	-359.52	-366.38	-370.66	-390.86		-0.10	-0.48	0.44		-0.24	0.53	-0.30		2.479	-1.123
	ol-ruag	-347.68	-352.84	-357.77	-377.65		1.59	0.57	1.81		-2.44	-0.44	-0.05		11.825	1.742
	ol-ruau	-356.20	-360.60	-365.49	-386.27		2.36	1.38	1.72		-2.89	-1.43	0.26		11.965	4.095
	ol-runi	-379.00	-386.55	-390.28	-411.52		-0.79	-0.62	-0.74		1.12	0.46	-0.24		-4.867	-1.384
	ol-rupd	-381.16	-386.77	-391.11	-412.51		1.15	0.72	0.43		-1.07	-0.93	0.11		3.528	2.421
	ol-rupt	-393.58	-398.73	-402.93	-425.04		1.61	1.32	0.32		-1.31	-1.60	0.38		3.249	3.998
	ol-ruco	-396.19	-404.20	-407.83	-428.78		-1.25	-0.98	-0.81		1.49	0.92	-0.33		-5.728	-2.532
	ol-rurh	-403.02	-410.01	-413.71	-435.65		-0.22	-0.02	-0.84		0.83	-0.28	-0.03		-4.981	0.369
	ol-ruir	-422.01	-428.60	-432.12	-454.71		0.17	0.56	-0.92		0.60	-0.87	0.27		-5.135	1.779
	ol-rufe	-409.57	-418.17	-421.69	-442.49		-1.84	-1.45	-1.14		2.15	1.39	-0.50		-8.136	-3.787
	ol-ruos	-446.64	-454.30	-457.36	-479.71		-0.91	-0.06	-1.29		1.57	-0.01	0.22		-8.268	-0.451
	ol-ruzn	-334.97	-341.94	-346.00	-365.82		-0.21	-0.36	0.93		-0.61	0.81	-0.08		5.079	-1.636
	ol-rure	-461.30	-469.70	-472.69	-494.31		-1.64	-0.72	-1.23		2.00	0.85	0.02		-8.570	-2.535
	ol-oscu	-430.81	-437.83	-442.32	-462.41		-0.26	-0.85	0.18		0.12	0.69	-0.58		0.953	-1.583
	ol-osag	-418.98	-424.30	-429.14	-449.15		1.44	0.50	1.61		-2.18	-0.40	-0.06		10.541	1.573
	ol-osau	-427.05	-431.67	-436.67	-457.18		2.14	1.05	1.65		-2.66	-1.14	0.07		11.418	3.379
	ol-osni	-450.67	-458.22	-462.20	-483.16		-0.79	-0.87	-0.71		1.15	0.60	-0.45		-4.681	-1.709
	ol-ospd	-452.83	-458.54	-463.06	-484.34		1.04	0.43	0.27		-0.84	-0.80	-0.11		2.571	2.060
	ol-ospt	-464.67	-469.97	-474.50	-496.36		1.46	0.83	0.09		-0.97	-1.38	0.00		1.938	3.399
	ol-osco	-468.20	-476.22	-479.66	-500.76		-1.27	-0.80	-0.79		1.45	0.86	-0.17		-5.648	-2.388
	ol-osrh	-474.59	-481.65	-485.51	-507.22		-0.30	-0.26	-0.85		0.91	-0.11	-0.19		-5.054	-0.031
	ol-osir	-493.08	-499.83	-503.68	-525.86		0.01	0.07	-1.00		0.82	-0.56	-0.09		-5.610	1.023
	ol-osfe	-481.75	-490.35	-493.94	-514.54		-1.84	-1.52	-1.01		2.05	1.50	-0.54		-7.362	-4.003
	ol-osru	-495.21	-503.10	-506.52	-527.94		-1.13	-0.65	-0.95		1.49	0.60	-0.13		-6.475	-1.816
	ol-oszn	-405.97	-413.09	-416.85	-436.71		-0.37	-0.22	1.03		-0.64	0.91	0.13		5.448	-1.849
	ol-osre	-533.42	-541.95	-544.78	-566.34		-1.77	-0.70	-1.14		1.99	0.98	0.12		-8.244	-2.814
	ol-zncu	-80.42	-87.40	-91.61	-112.12		-0.22	-0.52	0.08		0.13	0.45	-0.33		0.328	-1.047
	ol-znag	-70.12	-75.64	-80.24	-100.47		1.23	0.54	1.43		-1.93	-0.38	0.06		9.293	1.434
	ol-znau	-78.78	-83.73	-88.26	-109.14		1.81	1.19	1.41		-2.32	-1.10	0.32		9.694	3.183
	ol-znni	-99.54	-106.54	-110.96	-132.13		-0.24	-0.75	-0.81		0.92	0.11	-0.64		-4.615	-0.520
	ol-znpd	-104.50	-110.11	-114.63	-135.79		1.15	0.54	0.50		-1.10	-0.81	-0.04		3.944	2.153
	ol-znpt	-116.21	-121.17	-125.53	-147.41		1.80	1.35	0.58		-1.64	-1.61	0.35		4.944	4.122
	ol-znco	-113.83	-122.16	-125.99	-146.96		-1.57	-1.49	-1.35		2.18	1.11	-0.69		-8.953	-3.177
	ol-znrh	-123.76	-130.98	-134.34	-156.61		-0.46	0.09	-1.07		1.12	-0.29	0.16		-6.539	0.302
	ol-znir	-140.84	-147.76	-150.83	-173.87		-0.16	0.67	-1.25		1.03	-0.87	0.48		-7.406	1.649
	ol-znfe	-127.74	-136.59	-140.07	-160.77		-2.09	-1.66	-1.25		2.40	1.61	-0.57		-8.960	-4.361
	ol-znru	-138.77	-147.03	-150.36	-172.31		-1.51	-0.92	-1.76		2.41	0.58	-0.29		-11.369	-2.033
	ol-znos	-160.43	-168.74	-171.83	-194.44		-1.55	-0.74	-2.23		2.80	0.28	-0.17		-14.101	-1.475
	ol-znre	-174.54	-183.08	-186.30	-208.20		-1.79	-1.10	-1.88		2.69	0.80	-0.32		-12.335	-2.616
	ol-cdag	-57.03	-62.43	-67.48	-87.33		1.35	0.21	1.48		-1.97	-0.27	-0.28		9.768	1.215
	ol-cdau	-64.54	-70.18	-74.70	-95.53		1.12	0.51	0.79		-1.33	-0.62	-0.01		5.598	1.793
	ol-cdpd	-86.98	-93.13	-97.40	-118.93		0.61	0.24	-0.17		-0.21	-0.63	-0.11		-0.326	1.489
	ss-cuag	-151.62	-159.04	-162.46	-183.56		-0.66	-0.18	-0.16		0.51	0.46	0.15		-1.625	-1.200
	ss-cuni	-191.87	-198.39	-202.69	-223.05		0.23	-0.15	0.59		-0.59	0.22	-0.17		3.623	-0.322
	ss-cupd	-189.40	-196.09	-200.33	-220.87		0.07	-0.27	0.31		-0.25	0.24	-0.22		1.883	-0.473
	ss-cupt	-200.29	-206.94	-211.25	-231.78		0.12	-0.29	0.29		-0.26	0.21	-0.26		1.860	-0.396
	ss-cuco	-207.50	-213.91	-217.95	-238.91		0.36	0.22	0.37		-0.53	-0.16	0.06		2.428	0.523
	ss-curh	-210.96	-217.57	-221.83	-242.45		0.15	-0.21	0.29		-0.28	0.15	-0.21		1.828	-0.245
	ss-cuir	-227.53	-234.51	-238.64	-259.42		-0.22	-0.44	-0.11		0.28	0.31	-0.29		-0.758	-0.779
	ss-cufe	-221.96	-228.71	-232.97	-253.26		0.00	-0.35	0.47		-0.34	0.42	-0.24		2.762	-0.838
	ss-curu	-228.75	-236.11	-240.39	-260.77		-0.60	-0.97	-0.24		0.67	0.77	-0.57		-1.769	-1.932
	ss-cuos	-250.47	-258.83	-263.05	-283.44		-1.60	-1.91	-1.19		2.14	1.42	-1.02		-8.020	-3.862
	ss-cuzn	-140.15	-147.04	-151.21	-171.62		-0.13	-0.39	0.31		-0.13	0.45	-0.23		1.718	-0.967
	ss-cure	-267.23	-274.54	-278.78	-298.92		-0.55	-0.88	0.09		0.35	0.86	-0.47		0.093	-2.041
	ss-agcu	-134.43	-140.01	-144.93	-164.60		1.18	0.16	1.61		-1.99	-0.06	-0.22		10.326	0.739
	ss-agau	-132.20	-137.86	-142.74	-162.67		1.10	0.13	1.31		-1.69	-0.14	-0.25		8.578	0.841
	ss-agni	-150.41	-155.85	-160.90	-180.66		1.33	0.18	1.54		-2.01	-0.21	-0.28		10.085	1.085
	ss-agpd	-156.83	-162.11	-167.19	-187.01		1.48	0.31	1.60		-2.17	-0.35	-0.25		10.613	1.442
	ss-agpt	-165.79	-171.17	-176.20	-196.16		1.39	0.26	1.42		-1.95	-0.35	-0.27		9.465	1.383
	ss-agco	-164.90	-170.77	-175.80	-196.20		0.89	-0.23	0.48		-0.83	-0.26	-0.57		3.773	0.830
	ss-agrh	-171.79	-177.37	-182.37	-202.36		1.18	0.08	1.22		-1.64	-0.23	-0.34		8.142	1.013
	ss-agir	-186.52	-192.35	-197.35	-217.77		0.93	-0.17	0.53		-0.90	-0.29	-0.52		4.076	0.922
	ss-agfe	-181.08	-186.92	-191.34	-211.78		0.93	0.40	1.08		-1.46	-0.27	0.04		7.037	1.063
	ss-agru	-185.53	-192.36	-197.37	-217.34		-0.07	-1.17	-0.03		0.26	0.60	-0.98		0.034	-1.436
	ss-agos	-205.52	-212.84	-217.85	-237.99		-0.56	-1.66	-0.69		1.14	0.83	-1.24		-4.120	-2.231
	ss-agzn	-107.13	-112.63	-117.57	-137.26		1.25	0.22	1.65		-2.07	-0.12	-0.20		10.628	0.905
	ss-agcd	-101.04	-106.87	-111.61	-131.52		0.93	0.10	1.30		-1.59	-0.02	-0.20		8.336	0.526
	ss-agre	-221.26	-228.27	-232.83	-254.23		-0.25	-0.91	-1.19		1.28	-0.01	-0.82		-6.761	-0.372
	ss-aucu	-157.86	-162.86	-167.59	-188.20		1.76	0.93	1.44		-2.27	-0.93	0.13		9.850	2.782
	ss-auag	-146.50	-151.46	-156.13	-176.96		1.80	1.04	1.32		-2.21	-1.07	0.18		9.174	3.092
	ss-auni	-173.21	-178.30	-183.04	-203.80		1.67	0.84	1.19		-1.99	-0.95	0.06		8.335	2.746
	ss-aupd	-176.24	-181.20	-185.98	-206.88		1.79	0.93	1.13		-2.03	-1.11	0.07		8.151	3.117
	ss-aupt	-183.26	-188.35	-193.14	-214.23		1.66	0.78	0.80		-1.66	-1.12	-0.04		6.196	3.032
	ss-auco	-189.16	-194.41	-199.20	-219.88		1.51	0.63	1.07		-1.78	-0.80	-0.06		7.535	2.348
	ss-aurh	-191.89	-197.22	-201.87	-223.00		1.42	0.68	0.66		-1.41	-0.98	-0.03		5.164	2.632
	ss-auir	-205.09	-210.75	-215.43	-236.68		1.10	0.32	0.19		-0.79	-0.83	-0.24		2.246	2.103
	ss-aufe	-206.87	-211.97	-216.82	-237.38		1.66	0.72	1.27		-2.04	-0.85	-0.02		8.834	2.529
	ss-auru	-208.02	-214.11	-218.83	-239.74		0.67	-0.15	0.06		-0.38	-0.36	-0.45		1.153	0.935
	ss-auos	-226.98	-233.62	-238.38	-259.14		0.12	-0.73	-0.38		0.38	0.07	-0.74		-1.826	-0.282
	ss-auzn	-130.13	-135.50	-140.08	-160.75		1.38	0.71	1.16		-1.80	-0.70	0.09		7.887	2.133
	ss-aucd	-122.35	-127.85	-132.37	-153.23		1.26	0.65	0.90		-1.51	-0.72	0.06		6.314	2.084
	ss-aure	-245.20	-251.04	-255.87	-277.42		0.92	0.00	-0.44		-0.10	-0.88	-0.52		-1.459	2.004
	ss-nicu	-229.17	-236.76	-240.28	-261.81		-0.83	-0.44	-0.86		1.22	0.34	-0.09		-5.642	-1.138
	ss-niag	-208.69	-214.81	-218.96	-241.72		0.64	0.39	-1.25		0.66	-1.29	-0.15		-6.412	2.713
	ss-nipd	-241.32	-248.96	-252.24	-274.08		-0.88	-0.25	-0.97		1.31	0.22	0.09		-6.392	-0.902
	ss-nipt	-251.40	-259.17	-262.87	-285.87		-1.01	-0.81	-2.69		2.91	-0.31	-0.57		-16.061	-0.180
	ss-nico	-271.12	-278.27	-282.11	-303.12		-0.39	-0.32	-0.23		0.45	0.31	-0.12		-1.640	-0.839
	ss-nirh	-267.45	-275.01	-278.79	-299.98		-0.80	-0.67	-0.75		1.15	0.49	-0.28		-4.955	-1.456
	ss-nife	-285.87	-291.67	-296.82	-317.77		0.96	-0.28	-0.13		-0.34	-0.60	-0.73		0.436	1.453
	ss-niru	-289.29	-296.93	-300.80	-321.72		-0.88	-0.85	-0.65		1.14	0.68	-0.38		-4.434	-1.887
	ss-nizn	-200.63	-207.87	-211.55	-232.88		-0.49	-0.25	-0.47		0.69	0.22	-0.04		-3.139	-0.697
	ss-pdcu	-226.41	-232.48	-236.50	-258.29		0.69	0.58	-0.10		-0.37	-0.82	0.14		0.083	1.954
	ss-pdag	-212.68	-218.98	-222.88	-244.87		0.46	0.46	-0.41		0.03	-0.76	0.11		-1.910	1.703
	ss-pdau	-218.40	-224.72	-228.61	-250.61		0.44	0.45	-0.44		0.07	-0.75	0.11		-2.081	1.678
	ss-pdni	-244.18	-250.09	-254.31	-275.73		0.84	0.53	0.23		-0.71	-0.73	0.07		2.095	1.858
	ss-pdpt	-252.67	-259.13	-263.11	-285.00		0.30	0.23	-0.55		0.27	-0.61	-0.03		-2.793	1.287
	ss-pdco	-264.45	-270.07	-274.57	-295.62		1.14	0.54	0.61		-1.19	-0.74	-0.01		4.564	2.032
	ss-pdrh	-264.08	-270.34	-274.51	-295.98		0.50	0.23	-0.12		-0.20	-0.52	-0.06		-0.162	1.235
	ss-pdir	-282.70	-289.03	-293.30	-314.55		0.42	0.06	-0.07		-0.17	-0.36	-0.17		0.058	0.870
	ss-pdfe	-282.56	-287.50	-292.63	-313.57		1.82	0.60	0.78		-1.69	-1.16	-0.27		6.259	3.126
	ss-pdru	-286.36	-292.44	-296.82	-317.79		0.68	0.20	0.35		-0.67	-0.39	-0.11		2.656	1.086
	ss-pdos	-310.15	-316.39	-320.85	-341.70		0.52	-0.03	0.23		-0.46	-0.23	-0.25		1.886	0.659
	ss-pdzn	-206.04	-211.63	-216.09	-237.12		1.17	0.62	0.70		-1.30	-0.75	0.05		5.112	2.080
	ss-pdcd	-192.78	-198.56	-202.86	-224.22		0.98	0.59	0.34		-0.88	-0.79	0.07		2.848	2.053
	ss-pdre	-329.23	-335.20	-339.81	-360.47		0.79	0.09	0.54		-0.88	-0.31	-0.24		3.912	0.973
	ss-ptcu	-258.94	-264.81	-268.66	-291.04		0.88	0.94	-0.32		-0.34	-1.24	0.33		-1.038	2.903
	ss-ptag	-242.93	-249.31	-252.91	-275.72		0.38	0.69	-1.01		0.54	-1.13	0.26		-5.414	2.383
	ss-ptau	-247.23	-253.48	-257.19	-279.99		0.50	0.71	-0.99		0.45	-1.21	0.22		-5.151	2.591
	ss-ptni	-278.22	-283.84	-288.00	-310.00		1.14	0.89	0.01		-0.74	-1.22	0.20		1.090	2.984
	ss-ptpd	-273.21	-279.54	-283.33	-306.11		0.43	0.55	-1.12		0.63	-1.16	0.11		-5.941	2.413
	ss-ptco	-298.64	-303.67	-308.42	-330.07		1.73	0.89	0.35		-1.33	-1.46	-0.04		3.686	3.692
	ss-ptrh	-297.25	-303.26	-307.30	-329.52		0.75	0.62	-0.49		-0.07	-1.08	0.09		-2.073	2.452
	ss-ptir	-314.33	-320.37	-324.46	-346.56		0.72	0.54	-0.45		-0.09	-1.00	0.05		-1.833	2.284
	ss-ptfe	-317.05	-322.16	-326.80	-348.22		1.65	0.91	0.61		-1.51	-1.28	0.05		5.053	3.341
	ss-ptru	-320.86	-326.67	-330.97	-352.62		0.95	0.56	0.02		-0.60	-0.92	0.01		1.061	2.268
	ss-ptos	-343.36	-349.36	-353.68	-375.30		0.76	0.34	-0.16		-0.32	-0.78	-0.10		-0.128	1.861
	ss-ptzn	-237.54	-242.91	-247.13	-268.85		1.39	1.08	0.47		-1.29	-1.25	0.30		3.945	3.205
	ss-ptcd	-222.90	-228.55	-232.62	-254.76		1.11	0.95	-0.07		-0.67	-1.28	0.26		0.597	3.088
	ss-ptre	-364.13	-369.96	-374.58	-395.71		0.93	0.22	0.20		-0.68	-0.65	-0.24		2.110	1.683
	ss-rhcu	-288.75	-296.22	-299.62	-321.87		-0.71	-0.20	-1.34		1.53	-0.11	-0.01		-8.305	-0.221
	ss-rhag	-271.54	-279.13	-282.52	-304.96		-0.84	-0.32	-1.65		1.87	-0.13	-0.09		-10.139	-0.284
	ss-rhau	-277.47	-285.16	-288.53	-311.04		-0.93	-0.39	-1.78		2.04	-0.10	-0.12		-10.972	-0.394
	ss-rhni	-310.44	-317.59	-321.11	-343.18		-0.39	0.00	-0.96		1.01	-0.23	0.06		-5.826	0.213
	ss-rhpd	-305.91	-313.34	-316.81	-339.11		-0.67	-0.24	-1.42		1.58	-0.16	-0.07		-8.698	-0.125
	ss-rhpt	-318.37	-325.85	-329.32	-351.60		-0.72	-0.29	-1.45		1.64	-0.12	-0.09		-8.909	-0.241
	ss-rhco	-330.88	-337.95	-341.46	-363.43		-0.30	0.08	-0.76		0.79	-0.23	0.12		-4.661	0.278
	ss-rhir	-353.67	-360.64	-364.41	-386.19		-0.22	-0.07	-0.75		0.75	-0.20	-0.06		-4.440	0.231
	ss-rhfe	-347.55	-354.55	-358.10	-380.00		-0.25	0.11	-0.67		0.67	-0.24	0.13		-4.088	0.327
	ss-rhru	-357.97	-364.84	-368.71	-390.30		-0.12	-0.08	-0.55		0.54	-0.17	-0.09		-3.224	0.223
	ss-rhos	-382.27	-389.17	-393.14	-414.58		-0.14	-0.20	-0.53		0.55	-0.08	-0.18		-3.096	0.022
	ss-rhzn	-265.88	-273.27	-276.56	-298.72		-0.63	-0.01	-1.06		1.22	-0.11	0.15		-6.664	-0.119
	ss-rhcd	-249.77	-257.34	-260.63	-282.94		-0.81	-0.19	-1.39		1.61	-0.07	0.04		-8.663	-0.330
	ss-rhre	-400.45	-407.19	-411.21	-432.46		0.02	-0.09	-0.23		0.20	-0.09	-0.12		-1.248	0.135
	ss-ircu	-342.98	-350.39	-353.63	-376.51		-0.65	0.02	-1.75		1.80	-0.47	0.10		-10.551	0.517
	ss-irag	-324.28	-331.82	-335.10	-358.11		-0.79	-0.16	-2.06		2.16	-0.45	-0.03		-12.424	0.365
	ss-irau	-329.38	-336.95	-340.25	-363.34		-0.81	-0.20	-2.17		2.28	-0.48	-0.07		-13.086	0.382
	ss-irni	-366.52	-373.36	-376.88	-399.35		-0.09	0.31	-1.05		0.88	-0.64	0.16		-6.080	1.176
	ss-irpd	-360.56	-367.71	-371.13	-393.96		-0.40	0.09	-1.62		1.55	-0.62	0.05		-9.604	0.924
	ss-irpt	-371.72	-378.77	-382.27	-405.06		-0.29	0.12	-1.56		1.44	-0.67	0.03		-9.134	1.074
	ss-irco	-386.64	-393.45	-397.01	-419.39		-0.04	0.30	-0.97		0.79	-0.62	0.14		-5.561	1.159
	ss-irrh	-389.30	-396.13	-399.68	-422.16		-0.07	0.29	-1.09		0.90	-0.66	0.13		-6.264	1.214
	ss-irfe	-403.94	-410.55	-414.21	-436.39		0.15	0.40	-0.67		0.42	-0.65	0.18		-3.703	1.332
	ss-irru	-414.56	-421.09	-424.96	-447.05		0.23	0.26	-0.71		0.43	-0.66	0.02		-3.792	1.354
	ss-iros	-438.08	-444.67	-448.61	-470.62		0.17	0.14	-0.76		0.53	-0.59	-0.07		-4.125	1.170
	ss-irzn	-318.37	-325.49	-328.67	-351.44		-0.36	0.37	-1.29		1.21	-0.61	0.31		-7.761	0.996
	ss-ircd	-301.78	-309.15	-312.36	-335.26		-0.61	0.08	-1.70		1.73	-0.50	0.14		-10.276	0.609
	ss-irre	-457.31	-463.75	-467.77	-489.50		0.31	0.20	-0.42		0.16	-0.53	-0.04		-2.054	1.155
	ss-rucu	-347.13	-355.50	-358.79	-380.81		-1.61	-0.99	-1.90		2.59	0.61	-0.32		-12.251	-2.173
	ss-ruag	-329.38	-337.82	-340.70	-362.85		-1.68	-0.65	-1.69		2.40	0.61	0.04		-11.246	-2.099
	ss-ruau	-336.02	-344.45	-347.87	-369.97		-1.67	-1.18	-2.17		2.88	0.60	-0.49		-13.778	-2.235
	ss-runi	-371.65	-379.85	-383.09	-405.07		-1.44	-0.77	-1.64		2.24	0.52	-0.18		-10.629	-1.858
	ss-rupd	-367.47	-375.84	-379.10	-401.22		-1.62	-0.97	-1.97		2.65	0.57	-0.31		-12.652	-2.090
	ss-rupt	-380.90	-389.14	-392.39	-414.52		-1.48	-0.83	-1.84		2.45	0.47	-0.23		-11.795	-1.810
	ss-ruco	-392.36	-400.56	-403.77	-425.60		-1.45	-0.75	-1.47		2.10	0.61	-0.13		-9.687	-2.008
	ss-rurh	-396.98	-405.20	-408.46	-430.40		-1.46	-0.81	-1.64		2.26	0.55	-0.20		-10.661	-1.934
	ss-ruir	-417.47	-425.62	-428.86	-450.86		-1.40	-0.73	-1.61		2.20	0.48	-0.16		-10.463	-1.760
	ss-rufe	-408.19	-416.66	-419.84	-441.17		-1.72	-0.99	-1.20		2.06	1.05	-0.17		-8.455	-2.993
	ss-ruos	-448.10	-455.94	-459.28	-480.95		-1.08	-0.52	-1.07		1.54	0.45	-0.06		-7.078	-1.478
	ss-ruzn	-321.84	-329.98	-333.27	-355.20		-1.39	-0.76	-1.58		2.17	0.51	-0.19		-10.242	-1.815
	ss-rucd	-305.97	-314.26	-317.61	-339.61		-1.53	-0.98	-1.87		2.52	0.57	-0.34		-11.971	-2.047
	ss-rure	-465.51	-473.21	-476.62	-497.94		-0.94	-0.45	-0.65		1.11	0.53	-0.01		-4.629	-1.537
	ss-oscu	-416.32	-424.41	-427.49	-450.07		-1.33	-0.50	-1.97		2.42	0.14	-0.04		-12.447	-1.052
	ss-osni	-442.16	-450.15	-453.18	-475.63		-1.23	-0.36	-1.69		2.12	0.14	0.07		-10.826	-0.970
	ss-ospd	-436.75	-444.79	-448.03	-470.84		-1.28	-0.61	-2.31		2.71	-0.02	-0.21		-14.294	-0.780
	ss-ospt	-449.19	-457.18	-460.27	-482.96		-1.23	-0.41	-1.98		2.37	0.02	-0.02		-12.422	-0.767
	ss-osco	-463.68	-471.58	-474.61	-496.80		-1.14	-0.26	-1.35		1.76	0.22	0.15		-8.789	-1.029
	ss-osrh	-467.44	-475.35	-478.44	-500.81		-1.15	-0.33	-1.59		1.99	0.13	0.06		-10.155	-0.903
	ss-osir	-487.07	-494.96	-498.08	-520.44		-1.13	-0.34	-1.59		1.97	0.12	0.05		-10.120	-0.874
	ss-osfe	-478.74	-487.78	-490.78	-512.73		-2.28	-1.38	-2.21		3.27	1.10	-0.36		-14.677	-3.481
	ss-osru	-493.86	-501.65	-504.78	-526.74		-1.02	-0.25	-1.10		1.50	0.26	0.14		-7.290	-1.038
	ss-oszn	-388.45	-396.89	-399.90	-422.56		-1.67	-0.78	-2.33		2.95	0.33	-0.17		-14.789	-1.639
	ss-osre	-535.85	-543.79	-546.84	-568.48		-1.19	-0.32	-0.85		1.38	0.54	0.19		-6.029	-1.642
	ss-zncu	-85.12	-92.25	-96.22	-116.03		-0.36	-0.43	0.88		-0.48	0.92	-0.07		4.627	-1.927
	ss-znag	-71.68	-78.70	-82.64	-102.58		-0.25	-0.29	0.88		-0.56	0.78	0.00		4.751	-1.586
	ss-znau	-80.01	-87.62	-91.56	-111.45		-0.85	-0.88	0.33		0.31	1.20	-0.29		1.134	-2.802
	ss-znni	-107.91	-114.80	-118.87	-138.58		-0.13	-0.29	1.11		-0.82	0.82	-0.03		6.177	-1.590
	ss-znpd	-110.30	-117.20	-121.22	-140.94		-0.15	-0.25	1.14		-0.84	0.82	0.01		6.304	-1.600
	ss-znpt	-120.99	-128.05	-131.97	-151.77		-0.30	-0.32	1.00		-0.63	0.89	0.01		5.357	-1.809
	ss-znco	-122.39	-129.26	-133.41	-153.17		-0.11	-0.35	1.00		-0.72	0.77	-0.11		5.579	-1.519
	ss-znrh	-132.26	-139.14	-143.22	-162.96		-0.12	-0.29	1.09		-0.81	0.79	-0.04		6.054	-1.544
	ss-znir	-148.74	-155.68	-159.72	-179.39		-0.18	-0.31	1.13		-0.80	0.87	-0.02		6.217	-1.716
	ss-znfe	-135.43	-142.48	-146.58	-166.41		-0.30	-0.49	0.80		-0.44	0.86	-0.17		4.279	-1.815
	ss-znru	-147.13	-154.09	-158.20	-178.02		-0.21	-0.41	0.88		-0.57	0.81	-0.12		4.834	-1.643
	ss-znos	-168.98	-175.87	-179.98	-199.74		-0.12	-0.33	1.02		-0.74	0.78	-0.08		5.703	-1.541
	ss-zncd	-44.65	-53.09	-57.07	-77.07		-1.68	-1.76	-0.64		1.69	1.70	-0.77		-5.046	-4.340
	ss-znre	-182.92	-189.67	-193.77	-213.63		0.00	-0.19	1.07		-0.87	0.65	-0.02		6.072	-1.203
	ss-cdcu	-67.42	-73.80	-78.20	-97.86		0.38	-0.12	1.34		-1.30	0.49	-0.11		7.998	-0.715
	ss-cdag	-59.96	-66.16	-70.65	-90.05		0.56	-0.02	1.70		-1.71	0.51	-0.06		10.166	-0.621
	ss-cdau	-68.11	-74.25	-78.67	-98.05		0.62	0.10	1.84		-1.89	0.48	0.03		11.023	-0.507
	ss-cdni	-86.37	-92.85	-97.32	-117.64		0.28	-0.28	0.51		-0.53	0.21	-0.31		3.260	-0.313
	ss-cdpd	-94.96	-101.11	-105.60	-125.00		0.60	0.02	1.74		-1.78	0.48	-0.04		10.443	-0.538
	ss-cdpt	-103.01	-109.23	-113.74	-133.13		0.53	-0.07	1.66		-1.65	0.53	-0.09		9.923	-0.689
	ss-cdco	-99.03	-106.50	-110.64	-132.34		-0.71	-0.94	-1.53		1.80	0.15	-0.67		-9.134	-0.887
	ss-cdrh	-111.54	-117.77	-122.30	-141.70		0.53	-0.10	1.62		-1.61	0.53	-0.12		9.713	-0.704
	ss-cdir	-124.77	-131.24	-135.71	-155.44		0.28	-0.28	1.10		-1.03	0.52	-0.22		6.584	-0.849
	ss-cdru	-123.21	-130.53	-135.03	-154.63		-0.57	-1.16	0.35		0.18	1.14	-0.67		1.642	-2.632
	ss-cdos	-141.40	-149.20	-153.64	-173.50		-1.04	-1.57	-0.32		1.06	1.32	-0.88		-2.547	-3.304
	ss-cdzn	-38.47	-44.98	-49.19	-68.57		0.26	-0.05	1.68		-1.54	0.73	0.06		9.751	-1.167
	sa-cuag	-170.42	-176.77	-181.19	-201.66		0.41	-0.10	0.55		-0.65	0.05	-0.21		3.561	0.086		sa-cuag	-0.65430985929822500000	0.05055149982375920000
	sa-cuau	-171.43	-177.53	-182.26	-202.44		0.65	-0.16	0.77		-0.96	0.03	-0.36		5.090	0.231		sa-cuau	-0.95501122645493800000	0.02693338151790590000
	sa-cuni	-172.93	-179.91	-183.92	-204.60		-0.22	-0.32	0.11		0.07	0.37	-0.15		0.456	-0.859		sa-cuni	0.07435113280319590000	0.37097276552794300000
	sa-cupd	-173.38	-179.72	-184.04	-204.61		0.42	0.01	0.54		-0.68	-0.01	-0.13		3.536	0.235		sa-cupd	-0.67696024088443100000	-0.01244085557436630000
	sa-cupt	-174.42	-180.68	-184.84	-205.81		0.50	0.24	0.39		-0.63	-0.26	0.02		2.716	0.779		sa-cupt	-0.62894455213049700000	-0.26062954280681800000
	sa-cuco	-173.71	-181.24	-185.03	-205.78		-0.77	-0.66	-0.30		0.76	0.70	-0.23		-2.372	-1.815		sa-cuco	0.75555076208828600000	0.70301532865421300000
	sa-curh	-174.75	-181.51	-185.43	-206.45		-0.01	-0.02	0.07		-0.05	0.05	0.00		0.401	-0.106		sa-curh	-0.05265087525565200000	0.05419861632917480000
	sa-cuir	-176.03	-182.82	-186.55	-207.91		-0.03	0.14	-0.11		0.08	-0.10	0.12		-0.661	0.210		sa-cuir	0.08046933724879220000	-0.10382471871663300000
	sa-cufe	-175.01	-182.61	-186.39	-206.95		-0.84	-0.71	-0.16		0.68	0.85	-0.22		-1.658	-2.130		sa-cufe	0.68477970207640000000	0.85234793035909700000
	sa-curu	-175.56	-182.89	-186.49	-207.71		-0.57	-0.27	-0.38		0.65	0.33	0.00		-2.688	-0.945		sa-curu	0.65401858794013000000	0.33091122133764800000
	sa-cuos	-177.06	-184.55	-187.92	-209.44		-0.73	-0.19	-0.59		0.90	0.29	0.12		-4.108	-0.923		sa-cuos	0.90471738454776400000	0.28712906272311600000
	sa-cuzn	-169.29	-176.06	-180.21	-200.48		-0.01	-0.25	0.59		-0.45	0.44	-0.13		3.395	-0.859		sa-cuzn	-0.45275348603665800000	0.44225598200730400000
	sa-cucd	-168.79	-175.28	-179.51	-200.07		0.27	-0.06	0.50		-0.55	0.10	-0.11		3.133	-0.056		sa-cucd	-0.55187394688269300000	0.09947102213911600000
	sa-cure	-177.67	-185.97	-189.33	-210.40		-1.54	-0.99	-0.95		1.76	1.06	-0.23		-6.845	-2.929		sa-cure	1.76035893747420000000	1.06088001910203000000
	sa-agcu	-125.85	-132.08	-136.70	-156.66		0.53	-0.18	0.97		-1.06	0.22	-0.28		6.089	-0.178		sa-agcu	-1.05984721242542000000	0.22237372674417500000
	sa-agau	-126.09	-131.56	-136.27	-156.52		1.29	0.48	1.34		-1.87	-0.43	-0.04		8.865	1.539		sa-agau	-1.87004540550007000000	-0.42945204566007300000
	sa-agni	-127.08	-133.68	-138.04	-158.30		0.16	-0.29	0.56		-0.51	0.32	-0.25		3.426	-0.575		sa-agni	-0.50989049613431000000	0.32420876494664700000
	sa-agpd	-127.87	-133.55	-138.25	-158.57		1.07	0.28	1.08		-1.50	-0.32	-0.14		7.192	1.180		sa-agpd	-1.50457946188990000000	-0.31966398282451200000
	sa-agpt	-128.54	-134.36	-138.81	-159.57		0.94	0.40	0.76		-1.19	-0.46	-0.02		5.206	1.392		sa-agpt	-1.18683489795056000000	-0.45667581273390400000
	sa-agco	-127.96	-135.11	-138.78	-159.33		-0.38	-0.15	0.42		-0.13	0.56	0.12		1.943	-1.223		sa-agco	-0.12617208423833200000	0.55963931258014500000
	sa-agrh	-128.86	-135.20	-139.32	-160.16		0.42	0.20	0.48		-0.65	-0.14	0.03		3.122	0.504		sa-agrh	-0.65166183999890500000	-0.13549297167629400000
	sa-agir	-129.74	-136.33	-140.19	-161.31		0.18	0.22	0.22		-0.31	-0.12	0.13		1.355	0.359		sa-agir	-0.30823749818204700000	-0.11743100997940200000
	sa-agfe	-128.17	-136.60	-140.62	-160.69		-1.68	-1.79	-0.74		1.78	1.65	-0.81		-5.600	-4.263		sa-agfe	1.77952365811595000000	1.65003354315855000000
	sa-agru	-129.31	-136.59	-140.17	-161.27		-0.52	-0.19	-0.17		0.44	0.36	0.07		-1.507	-0.958		sa-agru	0.44444474684624700000	0.36480249483242700000
	sa-agos	-130.42	-138.24	-141.62	-162.78		-1.06	-0.54	-0.58		1.13	0.70	-0.02		-4.338	-1.919		sa-agos	1.12711422148044000000	0.69857665969612300000
	sa-agzn	-123.91	-130.19	-134.73	-154.50		0.47	-0.16	1.18		-1.21	0.37	-0.21		7.217	-0.453		sa-agzn	-1.21218493393924000000	0.36510815376770000000
	sa-agcd	-123.79	-129.56	-134.28	-154.00		0.98	0.17	1.57		-1.86	0.05	-0.12		9.892	0.448		sa-agcd	-1.85596105624695000000	0.05223242685137610000
	sa-agre	-130.89	-139.98	-142.71	-163.68		-2.32	-1.15	-1.01		2.24	1.66	0.02		-8.000	-4.416		sa-agre	2.23796479195115000000	1.65605023364524000000
	sa-aucu	-150.95	-156.68	-161.36	-182.10		1.03	0.25	0.63		-1.10	-0.51	-0.20		4.645	1.489		sa-aucu	-1.10392442135827000000	-0.51092783603829000000
	sa-auag	-150.32	-155.55	-160.33	-181.10		1.53	0.66	0.99		-1.73	-0.87	-0.05		7.134	2.484		sa-auag	-1.73133725578918000000	-0.86765411859731900000
	sa-auni	-152.12	-158.21	-162.64	-183.71		0.67	0.15	0.19		-0.53	-0.45	-0.18		1.780	1.168		sa-auni	-0.53174238894836200000	-0.44637968456150000000
	sa-aupd	-152.65	-158.04	-162.64	-183.80		1.37	0.68	0.63		-1.35	-0.96	-0.01		4.920	2.576		sa-aupd	-1.35099596991360000000	-0.96001627082268500000
	sa-aupt	-153.16	-158.67	-163.08	-184.53		1.25	0.74	0.41		-1.11	-1.01	0.08		3.532	2.625		sa-aupt	-1.11082780023501000000	-1.01405470598195000000
	sa-auco	-153.33	-159.43	-163.96	-184.77		0.66	0.03	0.33		-0.63	-0.30	-0.25		2.615	0.871		sa-auco	-0.62740005581105900000	-0.30151299989895400000
	sa-aurh	-153.77	-159.71	-163.88	-185.45		0.82	0.56	0.10		-0.60	-0.79	0.09		1.327	1.966		sa-aurh	-0.59558788917539800000	-0.79159573529934500000
	sa-auir	-154.58	-160.76	-164.71	-186.53		0.58	0.53	-0.17		-0.24	-0.76	0.15		-0.450	1.776		sa-auir	-0.24218908461465500000	-0.75501600851909800000
	sa-aufe	-153.55	-159.78	-163.97	-185.34		0.53	0.24	-0.01		-0.31	-0.49	-0.05		0.494	1.197		sa-aufe	-0.30623633133941900000	-0.48966900193741300000
	sa-auru	-154.70	-161.46	-165.39	-186.70		0.00	-0.03	-0.23		0.20	-0.10	-0.06		-1.271	0.168		sa-auru	0.19743815865138800000	-0.10136069320878000000
	sa-auos	-155.84	-163.14	-166.81	-188.07		-0.53	-0.31	-0.45		0.70	0.29	-0.06		-3.036	-0.861		sa-auos	0.70111264864219500000	0.28694761551985300000
	sa-auzn	-149.11	-155.01	-159.63	-180.06		0.86	0.15	0.83		-1.17	-0.24	-0.18		5.607	0.891		sa-auzn	-1.16786984424388000000	-0.23727502166065100000
	sa-aucd	-149.01	-154.46	-159.11	-179.68		1.31	0.56	1.11		-1.70	-0.61	-0.01		7.557	1.882		sa-aucd	-1.69780520285417000000	-0.60531548819554000000
	sa-nicu	-249.29	-256.42	-260.29	-281.33		-0.37	-0.33	-0.26		0.47	0.28	-0.14		-1.819	-0.775		sa-nicu	0.46733125384255200000	0.28061935649143700000
	sa-niag	-248.15	-255.45	-259.14	-280.45		-0.54	-0.33	-0.52		0.77	0.27	-0.08		-3.432	-0.838		sa-niag	0.76794246491950800000	0.26785135770749200000
	sa-niau	-249.18	-256.37	-260.11	-281.40		-0.43	-0.26	-0.44		0.64	0.19	-0.07		-2.914	-0.634		sa-niau	0.63795431840678400000	0.19493782735405600000
	sa-nipd	-251.00	-257.98	-261.85	-283.08		-0.23	-0.19	-0.30		0.40	0.10	-0.09		-1.901	-0.337		sa-nipd	0.40231541423946200000	0.09506168194664150000
	sa-nipt	-252.22	-259.07	-262.81	-284.29		-0.08	0.08	-0.28		0.27	-0.13	0.07		-1.700	0.205		sa-nipt	0.26774136020431900000	-0.12697897250402300000
	sa-nico	-252.42	-259.96	-263.64	-284.81		-0.78	-0.55	-0.61		1.00	0.49	-0.17		-4.155	-1.418		sa-nico	1.00311803958771000000	0.49319614329760000000
	sa-nirh	-252.77	-260.02	-263.71	-285.14		-0.49	-0.27	-0.59		0.79	0.17	-0.07		-3.787	-0.619		sa-nirh	0.79202874159116600000	0.16761102183762300000
	sa-niir	-254.34	-261.54	-265.07	-286.73		-0.44	-0.07	-0.61		0.75	0.02	0.07		-3.914	-0.267		sa-niir	0.75051840734344600000	0.01675203698721270000
	sa-nife	-253.91	-261.51	-265.21	-286.23		-0.84	-0.64	-0.54		0.99	0.61	-0.21		-3.812	-1.681		sa-nife	0.98949469431638600000	0.61200245213169700000
	sa-niru	-254.18	-261.77	-265.28	-286.75		-0.83	-0.43	-0.79		1.16	0.37	-0.07		-5.248	-1.198		sa-niru	1.15918251518100000000	0.37464459178965600000
	sa-nios	-256.00	-263.67	-266.99	-288.65		-0.91	-0.33	-0.87		1.25	0.34	0.05		-5.827	-1.152		sa-nios	1.25474191566530000000	0.34127561118875500000
	sa-nizn	-247.49	-254.46	-258.41	-279.30		-0.21	-0.25	-0.03		0.18	0.26	-0.12		-0.335	-0.632		sa-nizn	0.17506537920278300000	0.25672087827167200000
	sa-nicd	-246.83	-254.07	-257.65	-279.14		-0.49	-0.15	-0.54		0.73	0.13	0.04		-3.520	-0.525		sa-nicd	0.72685232534172400000	0.13467627196578600000
	sa-nire	-257.15	-265.34	-268.52	-290.01		-1.43	-0.70	-1.08		1.76	0.77	-0.05		-7.517	-2.273		sa-nire	1.76171555222462000000	0.77010712014271800000
	sa-pdcu	-239.97	-246.47	-250.51	-272.14		0.26	0.12	-0.39		0.17	-0.45	-0.08		-1.935	0.953		sa-pdcu	0.17377941138687400000	-0.44618799779661800000
	sa-pdag	-239.12	-245.19	-249.51	-270.93		0.68	0.28	-0.03		-0.38	-0.63	-0.10		0.554	1.525		sa-pdag	-0.37666501822857000000	-0.62569088052156300000
	sa-pdau	-239.81	-245.75	-250.06	-271.63		0.82	0.42	-0.04		-0.46	-0.80	-0.05		0.602	1.932		sa-pdau	-0.45931875915379400000	-0.79506602324207100000
	sa-pdni	-241.54	-248.30	-252.23	-274.00		0.00	-0.03	-0.68		0.58	-0.34	-0.11		-3.840	0.601		sa-pdni	0.57959597628501900000	-0.34493712730418200000
	sa-pdpt	-242.20	-248.79	-252.52	-274.87		0.16	0.35	-0.89		0.60	-0.75	0.09		-4.884	1.503		sa-pdpt	0.60279396884401500000	-0.74814392393224700000
	sa-pdco	-242.35	-249.86	-253.28	-275.45		-0.74	-0.26	-1.31		1.53	-0.05	-0.04		-8.152	-0.364		sa-pdco	1.52860653621869000000	-0.04515839161943780000
	sa-pdrh	-242.75	-249.79	-253.42	-275.73		-0.28	-0.01	-1.20		1.16	-0.43	-0.04		-7.069	0.611		sa-pdrh	1.15706859735781000000	-0.42736841826557500000
	sa-pdir	-244.22	-251.24	-254.76	-277.20		-0.26	0.13	-1.20		1.12	-0.52	0.08		-7.065	0.822		sa-pdir	1.11784218534210000000	-0.51604420838437800000
	sa-pdfe	-243.39	-250.91	-254.39	-277.04		-0.76	-0.34	-1.87		2.02	-0.28	-0.17		-11.261	0.025		sa-pdfe	2.01544215061432000000	-0.28374470146015300000
	sa-pdru	-244.36	-251.68	-255.14	-277.33		-0.56	-0.12	-1.19		1.31	-0.18	0.01		-7.286	-0.001		sa-pdru	1.30714097309134000000	-0.17648702435566200000
	sa-pdos	-246.28	-253.65	-257.46	-279.18		-0.61	-0.52	-1.12		1.35	0.09	-0.30		-6.884	-0.612		sa-pdos	1.34615673803831000000	0.08937775503526600000
	sa-pdzn	-238.73	-245.00	-249.18	-270.47		0.49	0.21	0.04		-0.32	-0.42	-0.05		0.699	1.053		sa-pdzn	-0.31689391932002900000	-0.42420598102125300000
	sa-pdcd	-238.32	-244.32	-248.65	-269.89		0.76	0.34	0.21		-0.62	-0.59	-0.05		1.928	1.516		sa-pdcd	-0.62159260093016100000	-0.58855488292657300000
	sa-pdre	-248.21	-256.23	-259.73	-280.84		-1.26	-0.86	-0.85		1.51	0.85	-0.23		-6.000	-2.383		sa-pdre	1.50954824413856000000	0.85285791821708600000
	sa-ptcu	-280.46	-286.84	-290.68	-312.92		0.38	0.45	-0.68		0.31	-0.84	0.10		-3.530	1.804		sa-ptcu	0.30520875424954900000	-0.84130600355271000000
	sa-ptag	-279.58	-285.60	-289.69	-311.69		0.74	0.56	-0.33		-0.20	-0.96	0.07		-1.157	2.232		sa-ptag	-0.19829826818053200000	-0.96313353456905400000
	sa-ptau	-280.09	-285.94	-290.14	-312.21		0.91	0.62	-0.34		-0.29	-1.11	0.04		-1.047	2.600		sa-ptau	-0.28501432133052400000	-1.11480654536492000000
	sa-ptni	-281.86	-288.54	-292.32	-314.74		0.08	0.21	-1.10		0.84	-0.74	-0.01		-6.124	1.405		sa-ptni	0.84317674604379400000	-0.73721758727795600000
	sa-ptpd	-281.93	-288.21	-292.09	-314.60		0.48	0.51	-0.90		0.42	-1.05	0.08		-4.618	2.250		sa-ptpd	0.41932362051352900000	-1.05471157399093000000
	sa-ptco	-283.58	-289.92	-294.00	-316.09		0.42	0.25	-0.73		0.36	-0.80	-0.09		-3.725	1.687		sa-ptco	0.36140929570717700000	-0.79713874413949300000
	sa-ptrh	-283.60	-290.20	-293.99	-316.64		0.15	0.27	-1.27		0.95	-0.90	-0.02		-7.037	1.742		sa-ptrh	0.94546343740774700000	-0.90069071540942800000
	sa-ptir	-284.93	-291.50	-295.31	-317.99		0.19	0.29	-1.28		0.93	-0.94	-0.02		-7.063	1.845		sa-ptir	0.93145695376582900000	-0.94431694883985000000
	sa-ptfe	-285.37	-292.03	-294.75	-317.14		0.10	1.28	0.01		-0.27	-0.69	1.05		-0.151	1.635		sa-ptfe	-0.27033096754503200000	-0.68878440079472300000
	sa-ptru	-285.27	-292.10	-295.85	-318.32		-0.07	0.09	-1.27		1.09	-0.66	-0.06		-7.269	1.159		sa-ptru	1.09312753994427000000	-0.66221806770954300000
	sa-ptos	-287.04	-293.89	-298.07	-320.08		-0.09	-0.36	-1.26		1.16	-0.42	-0.44		-7.076	0.590		sa-ptos	1.16193099673365000000	-0.41901502472072600000
	sa-ptzn	-278.97	-285.33	-289.25	-311.15		0.40	0.39	-0.40		0.06	-0.68	0.08		-1.879	1.502		sa-ptzn	0.06384525908439830000	-0.67501307888361400000
	sa-ptcd	-278.66	-284.71	-288.85	-310.59		0.71	0.48	-0.15		-0.32	-0.81	0.04		-0.164	1.919		sa-ptcd	-0.31938307456166200000	-0.80786549584250200000
	sa-rhcu	-330.20	-337.07	-340.97	-362.40		-0.11	-0.10	-0.41		0.42	-0.09	-0.09		-2.420	0.075		sa-rhcu	0.42059142253425700000	-0.09003859281278330000
	sa-rhag	-329.10	-335.68	-339.77	-361.05		0.17	-0.01	-0.17		0.05	-0.21	-0.12		-0.750	0.446		sa-rhag	0.05350066914691960000	-0.20512738101239500000
	sa-rhau	-329.98	-336.35	-340.58	-361.85		0.39	0.07	-0.09		-0.13	-0.35	-0.14		-0.100	0.834		sa-rhau	-0.13375295418094900000	-0.35185199531398600000
	sa-rhni	-331.83	-338.99	-342.62	-364.41		-0.40	-0.13	-0.80		0.90	-0.08	-0.02		-4.905	-0.103		sa-rhni	0.89850525746841700000	-0.07592370215028600000
	sa-rhpd	-331.85	-338.64	-342.54	-364.17		-0.04	-0.03	-0.55		0.48	-0.25	-0.08		-3.119	0.411		sa-rhpd	0.48471399402843200000	-0.24802838389997200000
	sa-rhpt	-333.01	-339.68	-343.35	-365.35		0.08	0.33	-0.57		0.38	-0.51	0.16		-3.189	1.039		sa-rhpt	0.38309105723493900000	-0.51284481817627800000
	sa-rhco	-333.06	-340.45	-344.00	-365.87		-0.63	-0.28	-1.03		1.24	0.04	-0.07		-6.423	-0.464		sa-rhco	1.23649493555743000000	0.03849890278381250000
	sa-rhir	-335.29	-342.30	-345.84	-367.93		-0.25	0.11	-0.86		0.83	-0.33	0.10		-5.149	0.495		sa-rhir	0.83374791824158700000	-0.33218688502314700000
	sa-rhfe	-334.14	-342.17	-345.17	-366.97		-1.27	-0.37	-1.05		1.59	0.52	0.17		-7.215	-1.649		sa-rhfe	1.59416775886481000000	0.51593691466006600000
	sa-rhru	-335.39	-342.69	-346.24	-368.11		-0.54	-0.18	-0.94		1.10	-0.02	-0.02		-5.853	-0.285		sa-rhru	1.10174557939028000000	-0.02252117278461530000
	sa-rhos	-337.29	-344.59	-348.06	-369.98		-0.54	-0.10	-0.91		1.06	-0.05	0.05		-5.717	-0.214		sa-rhos	1.06451227943189000000	-0.04890826729165300000
	sa-rhzn	-328.58	-335.32	-339.31	-360.49		0.02	-0.06	-0.13		0.11	-0.06	-0.08		-0.697	0.096		sa-rhzn	0.10766056251561900000	-0.05708330510576120000
	sa-rhcd	-328.04	-334.55	-338.66	-360.77		0.25	0.05	-0.95		0.66	-0.69	-0.21		-5.064	1.359		sa-rhcd	0.66120339367626000000	-0.69247617121331100000
	sa-rhre	-338.89	-346.47	-350.22	-371.56		-0.83	-0.67	-0.90		1.29	0.43	-0.29		-5.805	-1.364		sa-rhre	1.28922864536337000000	0.43054056333505300000
	sa-ircu	-402.77	-409.50	-413.28	-435.15		0.03	0.15	-0.60		0.47	-0.41	0.03		-3.395	0.783		sa-ircu	0.46664105675260500000	-0.41027194935375500000
	sa-irag	-401.65	-408.09	-412.13	-433.78		0.32	0.19	-0.35		0.10	-0.49	-0.04		-1.630	1.085		sa-irag	0.09509169542934920000	-0.49431427826059100000
	sa-irau	-402.42	-408.63	-412.87	-434.46		0.55	0.21	-0.26		-0.10	-0.62	-0.12		-0.872	1.430		sa-irau	-0.10371228901207600000	-0.62049552816741300000
	sa-irni	-404.57	-411.50	-415.01	-437.29		-0.17	0.22	-0.94		0.84	-0.48	0.14		-5.516	0.836		sa-irni	0.83750054829359000000	-0.48403415067215400000
	sa-irpd	-404.55	-411.17	-415.07	-437.06		0.14	0.15	-0.72		0.51	-0.55	-0.04		-3.957	1.087		sa-irpd	0.51223434733329900000	-0.55143665421233300000
	sa-irpt	-405.61	-412.11	-416.08	-438.15		0.26	0.20	-0.76		0.47	-0.68	-0.06		-4.008	1.381		sa-irpt	0.46776789079158700000	-0.67608919823811900000
	sa-irco	-406.10	-413.02	-416.62	-438.86		-0.17	0.14	-0.98		0.89	-0.46	0.07		-5.734	0.775		sa-irco	0.88771828516130000000	-0.46391520973702900000
	sa-irrh	-406.59	-413.42	-417.11	-439.39		-0.07	0.14	-1.02		0.87	-0.55	0.02		-5.837	0.982		sa-irrh	0.86854556976568500000	-0.55298067123706900000
	sa-irfe	-407.07	-414.28	-417.85	-440.28		-0.45	-0.11	-1.43		1.45	-0.38	-0.07		-8.501	0.414		sa-irfe	1.44955033091592000000	-0.37998879567854400000
	sa-irru	-408.38	-415.36	-419.05	-441.20		-0.22	0.00	-1.04		0.99	-0.39	-0.04		-6.101	0.571		sa-irru	0.99062277464485000000	-0.38729639694918500000
	sa-iros	-410.20	-417.16	-420.89	-443.01		-0.19	-0.02	-1.03		0.96	-0.40	-0.06		-5.977	0.598		sa-iros	0.96347305643359000000	-0.39551309998279100000
	sa-irzn	-401.02	-407.76	-411.44	-433.18		0.03	0.25	-0.38		0.26	-0.34	0.15		-2.147	0.687		sa-irzn	0.26028040674691800000	-0.33991362849463700000
	sa-ircd	-400.56	-407.04	-411.03	-433.39		0.29	0.20	-1.04		0.70	-0.84	-0.11		-5.596	1.691		sa-ircd	0.69636417447943100000	-0.84439869106691300000
	sa-irre	-411.86	-419.08	-423.10	-444.68		-0.45	-0.57	-1.04		1.20	0.05	-0.41		-6.214	-0.476		sa-irre	1.20122771806327000000	0.04849572586685460000
	sa-rucu	-417.42	-424.98	-428.61	-449.94		-0.79	-0.52	-0.74		1.12	0.42	-0.16		-4.924	-1.287		sa-rucu	1.11721568879766000000	0.41955271993799300000
	sa-ruag	-416.25	-423.66	-427.51	-448.59		-0.65	-0.59	-0.55		0.90	0.45	-0.26		-3.694	-1.294		sa-ruag	0.89792575871176200000	0.45259647182820100000
	sa-ruau	-417.30	-424.91	-428.55	-449.63		-0.85	-0.58	-0.55		0.99	0.59	-0.15		-3.889	-1.628		sa-ruau	0.99368853739821100000	0.58780113874952100000
	sa-runi	-419.24	-427.05	-430.40	-452.09		-1.05	-0.49	-1.06		1.51	0.41	-0.05		-7.035	-1.387		sa-runi	1.51424250914883000000	0.41049604882598800000
	sa-rupd	-419.27	-426.82	-430.39	-451.93		-0.79	-0.46	-0.88		1.22	0.31	-0.12		-5.717	-1.079		sa-rupd	1.22178492076462000000	0.31340612651607300000
	sa-rupt	-420.62	-427.94	-431.80	-453.31		-0.56	-0.52	-0.91		1.14	0.17	-0.29		-5.631	-0.727		sa-rupt	1.14223724076889000000	0.16803735281107400000
	sa-ruco	-420.62	-428.59	-431.89	-453.58		-1.21	-0.60	-1.17		1.71	0.52	-0.08		-7.802	-1.697		sa-ruco	1.70809254034155000000	0.52178003832161000000
	sa-rurh	-421.39	-429.06	-432.44	-454.20		-0.91	-0.38	-1.03		1.40	0.28	-0.02		-6.745	-1.063		sa-rurh	1.40316577095680000000	0.28177795819363000000
	sa-ruir	-423.07	-430.63	-433.91	-455.95		-0.80	-0.17	-1.10		1.36	0.06	0.10		-7.018	-0.561		sa-ruir	1.36094015351663000000	0.06479775573277070000
	sa-rufe	-422.04	-430.04	-433.05	-454.87		-1.25	-0.35	-1.05		1.59	0.49	0.17		-7.242	-1.591		sa-rufe	1.58837201008869000000	0.49094823510068400000
	sa-ruos	-425.01	-432.87	-436.04	-457.99		-1.10	-0.36	-1.19		1.63	0.32	0.07		-7.863	-1.211		sa-ruos	1.63067726260043000000	0.31665984738784600000
	sa-ruzn	-415.62	-423.00	-426.76	-447.78		-0.61	-0.47	-0.37		0.71	0.46	-0.16		-2.677	-1.255		sa-ruzn	0.70832956588746000000	0.46088179035596600000
	sa-rucd	-415.07	-422.32	-426.24	-447.78		-0.49	-0.51	-0.93		1.12	0.10	-0.32		-5.676	-0.571		sa-rucd	1.12199010851602000000	0.10162367954224100000
	sa-rure	-426.35	-434.48	-437.60	-459.32		-1.38	-0.59	-1.20		1.81	0.62	0.01		-8.127	-1.961		sa-rure	1.81435866488219000000	0.62419717279181000000
	sa-oscu	-510.65	-518.18	-521.51	-543.11		-0.77	-0.19	-0.67		0.99	0.28	0.12		-4.602	-0.931		sa-oscu	0.99473213323921800000	0.27841723074183000000
	sa-osag	-509.35	-516.76	-520.18	-541.63		-0.65	-0.16	-0.50		0.78	0.28	0.11		-3.485	-0.863		sa-osag	0.78210009010706900000	0.27708958738268500000
	sa-osau	-510.38	-517.56	-521.20	-542.56		-0.42	-0.15	-0.40		0.57	0.15	0.02		-2.668	-0.524		sa-osau	0.57387981803854400000	0.15480194149331300000
	sa-osni	-512.62	-520.34	-523.45	-545.45		-0.95	-0.16	-1.04		1.39	0.20	0.19		-6.892	-0.870		sa-osni	1.39433489117227000000	0.19705298509078200000
	sa-ospd	-512.56	-520.09	-523.34	-545.21		-0.77	-0.12	-0.88		1.16	0.14	0.16		-5.773	-0.666		sa-ospd	1.15675969246734000000	0.13896788191171800000
	sa-ospt	-513.92	-521.18	-524.73	-546.49		-0.50	-0.14	-0.80		0.95	0.00	0.01		-5.006	-0.290		sa-ospt	0.95080719528783100000	0.00006292299008464620
	sa-osco	-514.20	-522.03	-525.15	-547.16		-1.07	-0.29	-1.19		1.60	0.27	0.12		-7.813	-1.090		sa-osco	1.59976795786899000000	0.26720102610330700000
	sa-osrh	-514.84	-522.47	-525.73	-547.68		-0.87	-0.22	-1.06		1.37	0.16	0.09		-6.865	-0.786		sa-osrh	1.37445773164084000000	0.16275165530994400000
	sa-osir	-516.55	-524.01	-527.31	-549.33		-0.70	-0.09	-1.00		1.22	0.01	0.13		-6.390	-0.395		sa-osir	1.21794467755292000000	0.01022124971877070000
	sa-osfe	-515.29	-523.43	-526.50	-548.37		-1.38	-0.54	-1.30		1.90	0.55	0.04		-8.727	-1.818		sa-osfe	1.89603075574415000000	0.54969570508091600000
	sa-osru	-516.62	-524.44	-527.63	-549.54		-1.06	-0.34	-1.14		1.57	0.31	0.07		-7.543	-1.168		sa-osru	1.56545384823550000000	0.30622175185440600000
	sa-oszn	-508.76	-516.18	-519.58	-540.89		-0.66	-0.15	-0.35		0.66	0.35	0.15		-2.665	-0.991		sa-oszn	0.65835316148337200000	0.35062563238546600000
	sa-oscd	-508.16	-515.44	-518.94	-541.36		-0.52	-0.11	-1.42		1.49	-0.33	-0.03		-8.575	0.283		sa-oscd	1.48672651834237000000	-0.32664461260984400000
	sa-osre	-519.93	-527.97	-531.12	-552.89		-1.27	-0.52	-1.18		1.73	0.52	0.02		-7.925	-1.709		sa-osre	1.73239332905635000000	0.52362938248706400000
	sa-zncu	-56.38	-63.23	-67.14	-86.99		-0.09	-0.09	1.17		-0.92	0.72	0.13		6.523	-1.350		sa-zncu	-0.92462466381755600000	0.72391443669207900000
	sa-znag	-55.52	-62.10	-66.30	-85.90		0.18	-0.11	1.40		-1.25	0.67	0.01		8.111	-1.122		sa-znag	-1.25096553424554000000	0.66684494878727700000
	sa-znau	-56.54	-62.87	-67.33	-86.75		0.43	-0.13	1.57		-1.52	0.59	-0.11		9.348	-0.858		sa-znau	-1.52092144269601000000	0.58633139250892800000
	sa-znni	-58.18	-65.10	-68.94	-89.14		-0.16	-0.09	0.82		-0.59	0.58	0.12		4.454	-1.134		sa-znni	-0.59272011012746100000	0.58317545136250900000
	sa-znpd	-58.87	-65.31	-69.69	-89.41		0.31	-0.16	1.24		-1.18	0.51	-0.12		7.376	-0.792		sa-znpd	-1.17912952469359000000	0.51096908363701400000
	sa-znpt	-59.89	-66.18	-70.69	-90.38		0.47	-0.14	1.29		-1.31	0.41	-0.17		7.830	-0.534		sa-znpt	-1.30744405866925000000	0.41360111779041300000
	sa-znco	-59.17	-66.32	-69.95	-90.39		-0.40	-0.12	0.56		-0.25	0.63	0.17		2.734	-1.345		sa-znco	-0.24598665237996200000	0.62976285360594100000
	sa-znrh	-60.57	-67.13	-71.31	-91.33		0.20	-0.07	1.02		-0.95	0.43	-0.02		5.957	-0.675		sa-znrh	-0.94586580781387400000	0.42726763836873600000
	sa-znir	-61.76	-68.28	-72.48	-92.56		0.24	-0.06	0.98		-0.93	0.38	-0.03		5.779	-0.562		sa-znir	-0.93457389640707200000	0.37559870452861800000
	sa-znfe	-59.77	-67.55	-70.60	-91.29		-1.03	-0.17	0.25		0.35	0.93	0.40		0.300	-2.209		sa-znfe	0.34781332992155200000	0.93277118867936400000
	sa-znru	-61.50	-68.37	-72.02	-92.41		-0.11	0.14	0.86		-0.69	0.46	0.29		4.693	-0.831		sa-znru	-0.69084466292248100000	0.46199357933743700000
	sa-znos	-62.83	-69.79	-73.30	-93.87		-0.20	0.19	0.74		-0.55	0.44	0.37		3.889	-0.815		sa-znos	-0.54941396853222300000	0.43597402508061100000
	sa-zncd	-53.50	-60.40	-64.21	-83.92		-0.14	-0.05	1.35		-1.05	0.83	0.21		7.457	-1.561		sa-zncd	-1.05373670793060000000	0.83496953928021500000
	sa-cdcu	-38.61	-45.29	-49.39	-69.00		0.08	-0.12	1.39		-1.19	0.73	0.05		7.920	-1.290		sa-cdcu	-1.18600780669771000000	0.73280750553163200000
	sa-cdag	-38.06	-44.25	-48.62	-68.12		0.57	0.10	1.72		-1.76	0.45	0.04		10.303	-0.487		sa-cdag	-1.75959554648865000000	0.45411271401087000000
	sa-cdau	-38.86	-44.87	-49.51	-68.94		0.75	0.02	1.71		-1.83	0.36	-0.12		10.451	-0.255		sa-cdau	-1.82831376320761000000	0.36053200098777600000
	sa-cdni	-40.25	-46.87	-51.00	-70.85		0.15	-0.08	1.18		-1.06	0.56	0.02		6.832	-0.937		sa-cdni	-1.05512323231461000000	0.55827308880948300000
	sa-cdpd	-41.20	-47.15	-51.76	-71.31		0.80	0.10	1.67		-1.83	0.27	-0.08		10.253	-0.041		sa-cdpd	-1.83171137657941000000	0.26594375935460700000
	sa-cdpt	-41.92	-47.85	-52.52	-72.26		0.83	0.07	1.44		-1.65	0.15	-0.15		9.021	0.176		sa-cdpt	-1.65020525696508000000	0.14500827867815600000
	sa-cdco	-41.09	-47.88	-51.88	-71.95		-0.03	-0.12	0.92		-0.73	0.56	0.03		5.146	-1.042		sa-cdco	-0.73367157394900600000	0.56149293626827700000
	sa-cdrh	-42.62	-48.68	-52.99	-73.04		0.70	0.30	1.36		-1.55	0.08	0.10		8.363	0.297		sa-cdrh	-1.55425036077271000000	0.07850452506643890000
	sa-cdir	-43.51	-49.67	-53.82	-74.26		0.59	0.35	1.03		-1.22	-0.04	0.15		6.347	0.473		sa-cdir	-1.22445089504061000000	-0.04404535704381600000
	sa-cdfe	-42.26	-49.47	-53.23	-73.04		-0.46	-0.30	0.99		-0.55	0.99	0.10		5.153	-2.062		sa-cdfe	-0.54939326826036300000	0.98906514525400200000
	sa-cdru	-43.35	-49.87	-53.81	-74.45		0.24	0.20	0.68		-0.73	0.09	0.15		4.018	0.025		sa-cdru	-0.72542697869146700000	0.08683978576701920000
	sa-cdos	-44.40	-51.18	-55.16	-75.98		-0.02	-0.09	0.20		-0.15	0.16	-0.04		1.157	-0.324		sa-cdos	-0.14871970782331400000	0.16370437987150800000
	sa-cdzn	-36.18	-43.14	-47.09	-66.65		-0.20	-0.25	1.31		-0.96	0.95	0.07		7.199	-1.842		sa-cdzn	-0.95627423469242400000	0.94667170963492600000
	sa-cdre	-44.80	-52.88	-56.05	-76.80		-1.32	-0.58	-0.22		0.96	1.09	0.12		-2.582	-2.746		sa-cdre	0.96234963343773100000	1.08773386116348000000

## Sheet: molec.csv
spec	w1	w2	µ
0101	-0.309139603113034	0.268072377837821	-0.250976820105107
0011	-0.517591368273265	-0.699217057052722	0.693736904306520
0111	-0.162619417801098	-0.485462353313523	0.170071685351982
0211	-0.104387445165578	0.019586017754574	-0.362403614623111
1001	-1.143293627118720	0.602146426672352	2.941431464393670
1101	-0.959621386902151	0.535951477064565	1.823078120924200
1201	-0.632600932528381	0.242666356083105	1.461633364755270
1301	-0.322588847798403	0.167176369107609	0.647486931855406
1401	-0.004838195376197	0.019962886225552	-0.089756688787987
1011	-0.671703973099130	0.458167204435820	1.807960852249640
1111	-0.531931444319029	0.386012399396953	2.230153774521870
1112	-1.016770947464280	0.756578627473863	2.360189806536890
1211	-0.327484971404179	0.051717361194292	1.931309958137480
1212	-0.642376802810751	0.550525267478148	2.145739939148810
1311	-0.218295938213395	-0.479620997759952	1.294779808628630
1312	-0.380949959196914	0.357668345179296	1.564720621461270
1411	-0.117226446542818	0.029894581786805	0.811599262474020
2001	-0.846013582259941	0.006274051873018	4.842547247935130
2101	-0.888857349609805	0.238891873774308	3.769987824461620
2201	-0.916787354200342	0.596731780793267	3.005373491000580
2202	-0.949199868261676	0.468115580566699	3.045975053504620
2301	-1.037326150162230	0.696523733741739	2.342796522651000
2302	-0.625735008470360	0.418240688907097	2.559178560311390
2401	-0.645960232719783	0.354039123659241	2.166041576822130
2402	-0.358222612953325	0.322670294019803	1.803337481451080
2501	-0.282214096267866	0.294525813653106	1.429217889833120
2601	-0.012887955126884	0.037187250969521	0.605442223365803
2011	-0.633425879837221	0.121206164443268	4.004598314860700
2111	-0.550011230781981	0.276479613774439	3.631064202384010
2112	-0.874707510961378	0.378260506534735	4.244133909548000
2113	-0.967272648652185	0.405939843665530	4.513693821745490
2211	-0.617689570689891	0.385172100369737	3.272362375749810
2212	-0.579085016908874	0.021373095952091	3.286224442291910
2213	-1.134682244710990	0.037308398477600	4.425875285356820
2214	-0.912905021374483	0.511416833560243	3.509666170786930
2215	-0.840032202039550	0.524806450927833	3.488684634611930
2311	-0.483782582245147	0.365354930046188	2.564663876352110
2312	-0.370765255132446	-0.091170090910683	2.706512913539690
2313	-0.806261886172066	0.145654283567279	3.714444354127630
2314	-0.679708405300809	0.429332366895284	3.053661666711540
2315	-0.621243622862098	0.297082855358699	3.117477194233360
2316	-0.967655511839557	0.653652473799612	3.378985208243230
2411	-0.266548940470030	0.104660044866185	2.354468690751410
2412	-0.476504082896951	-0.148697651018603	2.784323636464360
2413	-0.599035309601539	0.612214988644214	2.685669384572660
2414	-0.331542903384225	0.313073020724978	2.422823730598930
2415	-0.696331806450461	0.348178767453726	2.885902659988390
2511	-0.233453412320795	-0.456347594688312	1.878245918991650
2512	-0.371349574748207	0.402877864180840	2.092868657633940
2513	-0.381705984034847	0.229302103816702	2.117011265900200
2611	-0.114846352176982	0.049151076467571	1.321139833253420
2121	-0.703829711105657	0.157899035483402	4.439563751990120
2122	-0.840931646416111	0.586416490510542	4.649255683280650
2221	-0.465874266368763	-0.403341904038779	3.896573782383610
2222	-0.547639332952637	-0.048845145932970	4.080062867483350
2223	-0.684019216006070	0.170519820676387	4.146345235780240
2224	-0.668384197690520	0.260214486104535	4.048014827806540
2225	-0.957671692691448	0.527561272576839	4.237511003720830
2321	-0.376153159770202	-0.427350637681007	3.729287186940890
2322	-0.801082027789828	0.160603430812106	4.039349990238120
2323	-0.382221260359943	0.006016216353527	3.483630839608840
2324	-0.579113322668231	0.324225268217320	3.471446460010440
2325	-0.621133342994056	0.454946453400950	3.761356825869900
2421	-0.392724730578806	-0.825975425625755	3.349207861834330
2422	-0.529627278780754	0.074857481296483	3.610608466153550
2423	-0.381026542229779	0.101190478678443	3.155899295192050
2424	-0.663821884858871	0.544538206776608	3.635889067970600
2425	-0.317748222964648	0.333762383546922	3.209160282217660
2521	-0.318490926837087	-0.364896635697000	2.844921004604140
2522	-0.394743695180581	0.376655848916414	2.890122945301750
2621	-0.152668225624210	0.053806947171324	2.187818167970520

## Sheet: metal.csv
alloy	t1	t2
ol-cuni	1.472508813255930	0.538758627387335
ol-cupd	-1.024347133348910	-0.978135232628767
ol-cupt	-0.823850417676622	-1.339081266597320
ol-cuco	1.605174187428330	0.923121429551447
ol-curh	0.648720458114926	-0.365429603613121
ol-cuir	1.147427356452260	-0.686562153959144
ol-cufe	1.782392357094190	1.261327374446760
ol-curu	1.645309131210050	0.279033930646288
ol-cuos	1.356530470325760	-0.520231262265498
ol-cuzn	-1.102366963160410	0.523153982465821
ol-agau	-2.098760536146350	-1.039289082913450
ol-agpd	0.145366784228912	-0.646347384629603
ol-agpt	1.434054290166500	-0.722753929143156
ol-agzn	-0.045714060678387	1.166568750038490
ol-agcd	-1.964847362914690	0.303421041949018
ol-aucu	0.984304390311159	0.747038756441566
ol-auag	-1.622643183951790	-0.118079336528804
ol-aupd	0.104626112999541	-0.632319687971803
ol-aupt	1.530995134419970	-0.767619396594215
ol-auzn	0.499511663283408	1.279567198140260
ol-aucd	-1.697412817511410	0.428953632209111
ol-nicu	-0.688536576132291	0.040587786069165
ol-nipd	0.543147906694776	-0.808297051357631
ol-nico	0.867278651589242	0.787536776240955
ol-nife	1.032062389707400	0.894855952295930
ol-nizn	-1.464119452551430	0.232775117502623
ol-pdcu	-0.038313669709395	0.515692631842491
ol-pdag	-2.328949405590030	-0.509907800582242
ol-pdau	-2.682571535581600	-1.461871787760330
ol-pdni	1.613930914005040	0.757396009947630
ol-pdpt	0.600670771055450	-1.276678587980220
ol-pdco	1.388766891421730	0.928411995722444
ol-pdrh	1.949051705522790	0.018034892322811
ol-pdir	2.119080422616450	-0.301436163794511
ol-pdfe	3.429233500965770	2.360946599544590
ol-pdru	2.721991737558460	0.799963574259353
ol-pdos	2.592052684921940	0.305916583060803
ol-pdzn	-0.258118024990555	1.020623377245020
ol-pdcd	-1.818251299193660	-0.247439232275245
ol-pdre	2.751387824523930	0.979851619432222
ol-ptcu	-0.009522780027520	0.526066257735227
ol-ptag	-2.249703666754630	-0.517717555100013
ol-ptau	-2.361048123805280	-1.310814232098100
ol-ptni	1.598575681452630	0.774729967763769
ol-ptpd	0.239846319480590	-0.635485927074142
ol-ptco	1.346803183295510	0.939971519455878
ol-ptrh	1.673566167030910	-0.117073839704291
ol-ptir	1.954354630340610	-0.385746079483100
ol-ptfe	3.149297590944330	1.644682784828130
ol-ptru	2.435984260665510	0.772060605642825
ol-ptos	2.506442369997160	0.237226898131688
ol-ptzn	-0.026083563864653	1.070445306663310
ol-ptcd	-1.830632873696570	0.079158532216834
ol-ptre	2.361877979098700	0.762282091922203
ol-rhcu	0.001476034979476	0.543295061350434
ol-rhag	-2.469269679854630	-0.548515112579998
ol-rhau	-2.822907195662110	-1.565441639764440
ol-rhni	1.328018649803720	0.688993633001827
ol-rhpd	-0.546285491524054	-0.707355782759345
ol-rhpt	-0.731847012068547	-1.436505137802320
ol-rhco	1.553255668748230	1.003283866314870
ol-rhir	0.713481174649577	-0.818878683875012
ol-rhfe	2.134069715646960	1.623979981471540
ol-rhru	1.725031628180880	0.462621944562501
ol-rhos	1.462309241598600	-0.094883838521476
ol-rhzn	-0.837876925426339	0.765588954367544
ol-rhre	1.856918760413360	0.581090625892106
ol-ircu	0.065594742945435	0.586987593845634
ol-irag	-2.258109211140730	-0.471342414080161
ol-irau	-2.575580609675370	-1.268519191594340
ol-irni	1.433748794212040	0.723341331904700
ol-irpd	-0.635528911178525	-0.644607113659023
ol-irpt	-0.485151558792847	-1.159428094074010
ol-irco	1.692229259615950	0.982597660074488
ol-irrh	0.744882966774701	-0.218950432039922
ol-irfe	2.189239083314840	1.626543689945400
ol-irru	1.832141473074510	0.496112422928447
ol-iros	1.605613947346910	-0.051461766312813
ol-irzn	-0.966203761754542	0.699554780411982
ol-irre	2.044754709507820	0.569969904960024
ol-rucu	-0.240625593815716	0.530571973940563
ol-ruag	-2.437998918093780	-0.442966704597205
ol-ruau	-2.890912291148390	-1.425202774186040
ol-runi	1.124690400724770	0.461749971363294
ol-rupd	-1.073095232916630	-0.928775533171099
ol-rupt	-1.309902714564590	-1.596321502583180
ol-ruco	1.487805089784650	0.921810594623053
ol-rurh	0.826337688706041	-0.275542067705719
ol-ruir	0.597543577267404	-0.870204500885537
ol-rufe	2.148029493324280	1.389020391436480
ol-ruos	1.565133734751420	-0.011678628694742
ol-ruzn	-0.613665334228199	0.808622486098498
ol-rure	1.998104382221010	0.853998298979779
ol-oscu	0.116816988909469	0.686177574572687
ol-osag	-2.176974692216560	-0.403359074780335
ol-osau	-2.662510290119690	-1.138444997918680
ol-osni	1.150456505810360	0.602322712276276
ol-ospd	-0.835808328546277	-0.800873248917174
ol-ospt	-0.965618827205836	-1.377111035594640
ol-osco	1.447384577249160	0.863529217838858
ol-osrh	0.912225537130775	-0.109511251443549
ol-osir	0.820359234170239	-0.564779323820412
ol-osfe	2.048540744369510	1.498552378524240
ol-osru	1.491600271371300	0.603558607971110
ol-oszn	-0.641043089813322	0.907107081705757
ol-osre	1.990525895933500	0.978982338919437
ol-zncu	0.131459256595551	0.446598690880847
ol-znag	-1.927609021417770	-0.375087943633471
ol-znau	-2.317714302441300	-1.098544692511820
ol-znni	0.922388931952668	0.105666357447773
ol-znpd	-1.099002426359850	-0.806496342512977
ol-znpt	-1.636220539800380	-1.606887622522760
ol-znco	2.183801162464070	1.113966243129360
ol-znrh	1.118047413762630	-0.285303513771570
ol-znir	1.028579874597630	-0.870767610894120
ol-znfe	2.400073682249450	1.609553200883600
ol-znru	2.409116217397430	0.575835498798826
ol-znos	2.797543767758310	0.275596998989386
ol-znre	2.688436357430030	0.796878295328056
ol-cdag	-1.972997740864530	-0.271916674112182
ol-cdau	-1.330161664542680	-0.615479571565771
ol-cdpd	-0.212254857293619	-0.631822072082543
ss-cuag	0.509658982119976	0.463175385022008
ss-cuni	-0.591421856084873	0.222684040006976
ss-cupd	-0.251833284296928	0.243897222364255
ss-cupt	-0.261674358261291	0.210881388539469
ss-cuco	-0.530485848497856	-0.160054424762435
ss-curh	-0.283400826204819	0.147067525971933
ss-cuir	0.277597569840116	0.307906993951397
ss-cufe	-0.343070111693251	0.418225024017021
ss-curu	0.668676263453020	0.766614691076090
ss-cuos	2.140953510395090	1.423617293612650
ss-cuzn	-0.132259787092920	0.447004428299264
ss-cure	0.354542200774310	0.857437357965293
ss-agcu	-1.986643987323760	-0.058962076863520
ss-agau	-1.691710735518430	-0.144383328989753
ss-agni	-2.006364457596550	-0.209784957812683
ss-agpd	-2.165898299165990	-0.346390583661573
ss-agpt	-1.949350889873460	-0.349893389471355
ss-agco	-0.827618902462262	-0.256052130588816
ss-agrh	-1.644790303224180	-0.226840084533362
ss-agir	-0.898772631244996	-0.287474420411828
ss-agfe	-1.455713990723970	-0.274751642116475
ss-agru	0.255047088473752	0.602599068460683
ss-agos	1.144569133919350	0.834592376479628
ss-agzn	-2.071016530685480	-0.121268991435953
ss-agcd	-1.590964144987180	-0.018118339384169
ss-agre	1.280422099557380	-0.008299599684927
ss-aucu	-2.272708945153400	-0.926478841307344
ss-auag	-2.207790308960680	-1.072822117926500
ss-auni	-1.994417206384940	-0.948211016746684
ss-aupd	-2.029018413866560	-1.108332405230560
ss-aupt	-1.662839193042890	-1.120147889084810
ss-auco	-1.778470191762170	-0.800727508042924
ss-aurh	-1.405001507448830	-0.977602423677426
ss-auir	-0.785268710689299	-0.826512090049762
ss-aufe	-2.044443204152310	-0.845224550693186
ss-auru	-0.376725562605489	-0.363568782264296
ss-auos	0.378730862769517	0.073649564440931
ss-auzn	-1.802694065848890	-0.702321120332275
ss-aucd	-1.511545376128480	-0.719970593104437
ss-aure	-0.102670253978802	-0.875122051417442
ss-nicu	1.218965592383120	0.340017668665356
ss-niag	0.656964745423037	-1.292288345999700
ss-nipd	1.310613272375860	0.222770171439131
ss-nipt	2.913767296919750	-0.314217929304169
ss-nico	0.446680701727838	0.311765066375767
ss-nirh	1.153524532693550	0.489704638844545
ss-nife	-0.342400386164345	-0.598151012741430
ss-niru	1.138520641271030	0.683013567237035
ss-nizn	0.689859718482771	0.215875040815084
ss-pdcu	-0.370170535974030	-0.816623611854352
ss-pdag	0.032889023413186	-0.759857284419463
ss-pdau	0.068101203339558	-0.753550463670527
ss-pdni	-0.713562982830556	-0.727550966360314
ss-pdpt	0.267000552950646	-0.607038670668636
ss-pdco	-1.188256860491350	-0.740569126514771
ss-pdrh	-0.195506304436629	-0.521288381037641
ss-pdir	-0.168671579522298	-0.363077826930580
ss-pdfe	-1.691028162788200	-1.157661357810980
ss-pdru	-0.673894910315932	-0.390428980346743
ss-pdos	-0.458175761615998	-0.230203874330027
ss-pdzn	-1.295234181425540	-0.747448006006926
ss-pdcd	-0.884056795624680	-0.790975900404484
ss-pdre	-0.878546404604797	-0.312668506704110
ss-ptcu	-0.341718227929752	-1.241492696771300
ss-ptag	0.537823206964432	-1.129862864098100
ss-ptau	0.452726942081509	-1.210797129251810
ss-ptni	-0.738182289508003	-1.223875900251390
ss-ptpd	0.626953074100520	-1.155258795419560
ss-ptco	-1.332567819341860	-1.457372933616320
ss-ptrh	-0.074047846229420	-1.077653492041060
ss-ptir	-0.086537152663397	-1.001583048138580
ss-ptfe	-1.513968352295340	-1.277329149508120
ss-ptru	-0.602836813130715	-0.924607082682048
ss-ptos	-0.315498457287682	-0.782938490715190
ss-ptzn	-1.290515898229410	-1.247163396272570
ss-ptcd	-0.668573234069633	-1.279488641897690
ss-ptre	-0.684493197194701	-0.654022042319080
ss-rhcu	1.529990243550160	-0.108928050114436
ss-rhag	1.870239782035430	-0.127266655408263
ss-rhau	2.039869961711890	-0.101146919980115
ss-rhni	1.006337617287770	-0.230811287362912
ss-rhpd	1.582971506865360	-0.158785670577681
ss-rhpt	1.642042502606650	-0.115119378633851
ss-rhco	0.785504420062904	-0.229485052788058
ss-rhir	0.754454381881594	-0.204485976358338
ss-rhfe	0.673859157492007	-0.236101600630333
ss-rhru	0.537748831229080	-0.171630334431670
ss-rhos	0.551272805415273	-0.084482928353286
ss-rhzn	1.217002743851470	-0.111914960554137
ss-rhcd	1.614063044400060	-0.072015335598946
ss-rhre	0.199247144741690	-0.086875155752970
ss-ircu	1.798568753239120	-0.472641910113324
ss-irag	2.162164184997070	-0.454568050668030
ss-irau	2.277975935254400	-0.477714828986559
ss-irni	0.876963269954216	-0.640097587407164
ss-irpd	1.554668046865120	-0.620426795225169
ss-irpt	1.443180909491930	-0.671688997710389
ss-irco	0.786797326616324	-0.620615393466672
ss-irrh	0.902803308684438	-0.660881255409736
ss-irfe	0.422091278942010	-0.648041698122246
ss-irru	0.433956445926602	-0.659332124681427
ss-iros	0.527065248420077	-0.590462826690020
ss-irzn	1.210949146045050	-0.605824895588087
ss-ircd	1.732533811392390	-0.504558994852795
ss-irre	0.158402400434891	-0.533763084947589
ss-rucu	2.592787156920080	0.613218976129419
ss-ruag	2.399041282059660	0.606550894175738
ss-ruau	2.877918770909720	0.602196109203464
ss-runi	2.244553263305810	0.520625150288576
ss-rupd	2.649475078449170	0.568523905121166
ss-rupt	2.445030558560240	0.472220848111176
ss-ruco	2.102780388127810	0.606166049087978
ss-rurh	2.264186170759360	0.551710774397646
ss-ruir	2.196839623102510	0.483494514571908
ss-rufe	2.060760521128490	1.048708392564170
ss-ruos	1.538272087996020	0.447278156827313
ss-ruzn	2.167290650877510	0.512013810355119
ss-rucd	2.519568170340040	0.567203742171231
ss-rure	1.109726620068690	0.531453647757187
ss-oscu	2.424047619186480	0.138553676866981
ss-osni	2.118284262913820	0.143696869938633
ss-ospd	2.705994911371010	-0.019994639776046
ss-ospt	2.367793782782780	0.019871432825314
ss-osco	1.763592010302060	0.217821826564846
ss-osrh	1.985829608150020	0.131901577757643
ss-osir	1.974166876188430	0.120556996375904
ss-osfe	3.265712558909700	1.102185218345550
ss-osru	1.496574066381350	0.258105171381189
ss-oszn	2.950885884447010	0.327972889367111
ss-osre	1.379998260439590	0.541677963215949
ss-zncu	-0.479638079805169	0.919551757127012
ss-znag	-0.563809622923401	0.779912174067302
ss-znau	0.306202418134457	1.201580877906820
ss-znni	-0.819001849887983	0.815974471603572
ss-znpd	-0.839805503024275	0.823537493903610
ss-znpt	-0.632013562971381	0.888114333517512
ss-znco	-0.724574297078079	0.771895983638420
ss-znrh	-0.805321002050855	0.793791272151023
ss-znir	-0.803277565150304	0.869781635197546
ss-znfe	-0.437569804817906	0.864112005553937
ss-znru	-0.568266262484834	0.805910140787696
ss-znos	-0.742863962767739	0.783872853011717
ss-zncd	1.694270700047190	1.695953427210320
ss-znre	-0.870354209767499	0.651419937796737
ss-cdcu	-1.304635968038350	0.493573568288457
ss-cdag	-1.710593522850350	0.507039247515646
ss-cdau	-1.885164939456170	0.479818289771503
ss-cdni	-0.527926531618380	0.210135426538835
ss-cdpd	-1.775532230016130	0.478755676877288
ss-cdpt	-1.654694267574890	0.529473598986754
ss-cdco	1.799699104455700	0.149861420264659
ss-cdrh	-1.614296780457050	0.530760661528574
ss-cdir	-1.026532053242970	0.515672020771965
ss-cdru	0.184066255679244	1.142799215372180
ss-cdos	1.057784372134130	1.322683085190900
ss-cdzn	-1.537042733229090	0.725506526263638
sa-cuag	-0.654309859298225	0.050551499823759
sa-cuau	-0.955011226454938	0.026933381517906
sa-cuni	0.074351132803196	0.370972765527943
sa-cupd	-0.676960240884431	-0.012440855574366
sa-cupt	-0.628944552130497	-0.260629542806818
sa-cuco	0.755550762088286	0.703015328654213
sa-curh	-0.052650875255652	0.054198616329175
sa-cuir	0.080469337248792	-0.103824718716633
sa-cufe	0.684779702076400	0.852347930359097
sa-curu	0.654018587940130	0.330911221337648
sa-cuos	0.904717384547764	0.287129062723116
sa-cuzn	-0.452753486036658	0.442255982007304
sa-cucd	-0.551873946882693	0.099471022139116
sa-cure	1.760358937474200	1.060880019102030
sa-agcu	-1.059847212425420	0.222373726744175
sa-agau	-1.870045405500070	-0.429452045660073
sa-agni	-0.509890496134310	0.324208764946647
sa-agpd	-1.504579461889900	-0.319663982824512
sa-agpt	-1.186834897950560	-0.456675812733904
sa-agco	-0.126172084238332	0.559639312580145
sa-agrh	-0.651661839998905	-0.135492971676294
sa-agir	-0.308237498182047	-0.117431009979402
sa-agfe	1.779523658115950	1.650033543158550
sa-agru	0.444444746846247	0.364802494832427
sa-agos	1.127114221480440	0.698576659696123
sa-agzn	-1.212184933939240	0.365108153767700
sa-agcd	-1.855961056246950	0.052232426851376
sa-agre	2.237964791951150	1.656050233645240
sa-aucu	-1.103924421358270	-0.510927836038290
sa-auag	-1.731337255789180	-0.867654118597319
sa-auni	-0.531742388948362	-0.446379684561500
sa-aupd	-1.350995969913600	-0.960016270822685
sa-aupt	-1.110827800235010	-1.014054705981950
sa-auco	-0.627400055811059	-0.301512999898954
sa-aurh	-0.595587889175398	-0.791595735299345
sa-auir	-0.242189084614655	-0.755016008519098
sa-aufe	-0.306236331339419	-0.489669001937413
sa-auru	0.197438158651388	-0.101360693208780
sa-auos	0.701112648642195	0.286947615519853
sa-auzn	-1.167869844243880	-0.237275021660651
sa-aucd	-1.697805202854170	-0.605315488195540
sa-nicu	0.467331253842552	0.280619356491437
sa-niag	0.767942464919508	0.267851357707492
sa-niau	0.637954318406784	0.194937827354056
sa-nipd	0.402315414239462	0.095061681946642
sa-nipt	0.267741360204319	-0.126978972504023
sa-nico	1.003118039587710	0.493196143297600
sa-nirh	0.792028741591166	0.167611021837623
sa-niir	0.750518407343446	0.016752036987213
sa-nife	0.989494694316386	0.612002452131697
sa-niru	1.159182515181000	0.374644591789656
sa-nios	1.254741915665300	0.341275611188755
sa-nizn	0.175065379202783	0.256720878271672
sa-nicd	0.726852325341724	0.134676271965786
sa-nire	1.761715552224620	0.770107120142718
sa-pdcu	0.173779411386874	-0.446187997796618
sa-pdag	-0.376665018228570	-0.625690880521563
sa-pdau	-0.459318759153794	-0.795066023242071
sa-pdni	0.579595976285019	-0.344937127304182
sa-pdpt	0.602793968844015	-0.748143923932247
sa-pdco	1.528606536218690	-0.045158391619438
sa-pdrh	1.157068597357810	-0.427368418265575
sa-pdir	1.117842185342100	-0.516044208384378
sa-pdfe	2.015442150614320	-0.283744701460153
sa-pdru	1.307140973091340	-0.176487024355662
sa-pdos	1.346156738038310	0.089377755035266
sa-pdzn	-0.316893919320029	-0.424205981021253
sa-pdcd	-0.621592600930161	-0.588554882926573
sa-pdre	1.509548244138560	0.852857918217086
sa-ptcu	0.305208754249549	-0.841306003552710
sa-ptag	-0.198298268180532	-0.963133534569054
sa-ptau	-0.285014321330524	-1.114806545364920
sa-ptni	0.843176746043794	-0.737217587277956
sa-ptpd	0.419323620513529	-1.054711573990930
sa-ptco	0.361409295707177	-0.797138744139493
sa-ptrh	0.945463437407747	-0.900690715409428
sa-ptir	0.931456953765829	-0.944316948839850
sa-ptfe	-0.270330967545032	-0.688784400794723
sa-ptru	1.093127539944270	-0.662218067709543
sa-ptos	1.161930996733650	-0.419015024720726
sa-ptzn	0.063845259084398	-0.675013078883614
sa-ptcd	-0.319383074561662	-0.807865495842502
sa-rhcu	0.420591422534257	-0.090038592812783
sa-rhag	0.053500669146920	-0.205127381012395
sa-rhau	-0.133752954180949	-0.351851995313986
sa-rhni	0.898505257468417	-0.075923702150286
sa-rhpd	0.484713994028432	-0.248028383899972
sa-rhpt	0.383091057234939	-0.512844818176278
sa-rhco	1.236494935557430	0.038498902783813
sa-rhir	0.833747918241587	-0.332186885023147
sa-rhfe	1.594167758864810	0.515936914660066
sa-rhru	1.101745579390280	-0.022521172784615
sa-rhos	1.064512279431890	-0.048908267291653
sa-rhzn	0.107660562515619	-0.057083305105761
sa-rhcd	0.661203393676260	-0.692476171213311
sa-rhre	1.289228645363370	0.430540563335053
sa-ircu	0.466641056752605	-0.410271949353755
sa-irag	0.095091695429349	-0.494314278260591
sa-irau	-0.103712289012076	-0.620495528167413
sa-irni	0.837500548293590	-0.484034150672154
sa-irpd	0.512234347333299	-0.551436654212333
sa-irpt	0.467767890791587	-0.676089198238119
sa-irco	0.887718285161300	-0.463915209737029
sa-irrh	0.868545569765685	-0.552980671237069
sa-irfe	1.449550330915920	-0.379988795678544
sa-irru	0.990622774644850	-0.387296396949185
sa-iros	0.963473056433590	-0.395513099982791
sa-irzn	0.260280406746918	-0.339913628494637
sa-ircd	0.696364174479431	-0.844398691066913
sa-irre	1.201227718063270	0.048495725866855
sa-rucu	1.117215688797660	0.419552719937993
sa-ruag	0.897925758711762	0.452596471828201
sa-ruau	0.993688537398211	0.587801138749521
sa-runi	1.514242509148830	0.410496048825988
sa-rupd	1.221784920764620	0.313406126516073
sa-rupt	1.142237240768890	0.168037352811074
sa-ruco	1.708092540341550	0.521780038321610
sa-rurh	1.403165770956800	0.281777958193630
sa-ruir	1.360940153516630	0.064797755732771
sa-rufe	1.588372010088690	0.490948235100684
sa-ruos	1.630677262600430	0.316659847387846
sa-ruzn	0.708329565887460	0.460881790355966
sa-rucd	1.121990108516020	0.101623679542241
sa-rure	1.814358664882190	0.624197172791810
sa-oscu	0.994732133239218	0.278417230741830
sa-osag	0.782100090107069	0.277089587382685
sa-osau	0.573879818038544	0.154801941493313
sa-osni	1.394334891172270	0.197052985090782
sa-ospd	1.156759692467340	0.138967881911718
sa-ospt	0.950807195287831	0.000062922990085
sa-osco	1.599767957868990	0.267201026103307
sa-osrh	1.374457731640840	0.162751655309944
sa-osir	1.217944677552920	0.010221249718771
sa-osfe	1.896030755744150	0.549695705080916
sa-osru	1.565453848235500	0.306221751854406
sa-oszn	0.658353161483372	0.350625632385466
sa-oscd	1.486726518342370	-0.326644612609844
sa-osre	1.732393329056350	0.523629382487064
sa-zncu	-0.924624663817556	0.723914436692079
sa-znag	-1.250965534245540	0.666844948787277
sa-znau	-1.520921442696010	0.586331392508928
sa-znni	-0.592720110127461	0.583175451362509
sa-znpd	-1.179129524693590	0.510969083637014
sa-znpt	-1.307444058669250	0.413601117790413
sa-znco	-0.245986652379962	0.629762853605941
sa-znrh	-0.945865807813874	0.427267638368736
sa-znir	-0.934573896407072	0.375598704528618
sa-znfe	0.347813329921552	0.932771188679364
sa-znru	-0.690844662922481	0.461993579337437
sa-znos	-0.549413968532223	0.435974025080611
sa-zncd	-1.053736707930600	0.834969539280215
sa-cdcu	-1.186007806697710	0.732807505531632
sa-cdag	-1.759595546488650	0.454112714010870
sa-cdau	-1.828313763207610	0.360532000987776
sa-cdni	-1.055123232314610	0.558273088809483
sa-cdpd	-1.831711376579410	0.265943759354607
sa-cdpt	-1.650205256965080	0.145008278678156
sa-cdco	-0.733671573949006	0.561492936268277
sa-cdrh	-1.554250360772710	0.078504525066439
sa-cdir	-1.224450895040610	-0.044045357043816
sa-cdfe	-0.549393268260363	0.989065145254002
sa-cdru	-0.725426978691467	0.086839785767019
sa-cdos	-0.148719707823314	0.163704379871508
sa-cdzn	-0.956274234692424	0.946671709634926
sa-cdre	0.962349633437731	1.087733861163480

## Sheet: validation
																mae ol	0.186
																mae sa	0.196
															|ERROR|	mae ss	0.193
	ol-agau-1401	1	4	0	0.00	Exyz:	-157.27	E000:	-133.12	Efor:	-0.095812	Pred:	-0.100350		0.004538
	ol-agau-2223	2	2	2	-5.00	Exyz:	-170.36	E000:	-133.12	Efor:	5.478464	Pred:	5.404718		0.073746
	ol-agcd-1111	1	1	1	-2.50	Exyz:	-121.84	E000:	-103.89	Efor:	3.412204	Pred:	3.392442		0.019762
	ol-agcd-2101	2	1	0	-3.50	Exyz:	-122.75	E000:	-103.89	Efor:	5.574957	Pred:	5.588942		0.013984
	ol-agpt-2101	2	1	0	-3.50	Exyz:	-184.15	E000:	-162.04	Efor:	2.324676	Pred:	2.322658		0.002018
	ol-agzn-2312	2	3	1	-3.50	Exyz:	-142.46	E000:	-106.39	Efor:	2.581538	Pred:	2.617106		0.035568
	ol-auag-1312	1	3	1	-1.50	Exyz:	-170.27	E000:	-144.31	Efor:	2.170432	Pred:	2.140633		0.029799
	ol-auag-2113	2	1	1	-4.50	Exyz:	-170.41	E000:	-144.31	Efor:	5.788936	Pred:	6.035299		0.246363
	ol-aucd-0211	0	2	1	0.00	Exyz:	-137.78	E000:	-123.42	Efor:	-0.140723	Pred:	-0.176814		0.036091
	ol-aucd-2611	2	6	1	-2.00	Exyz:	-170.62	E000:	-123.42	Efor:	1.606143	Pred:	1.537165		0.068978
	ol-aupd-2222	2	2	2	-5.00	Exyz:	-210.30	E000:	-171.77	Efor:	4.189523	Pred:	4.053651		0.135871
	ol-aupt-2313	2	3	1	-3.50	Exyz:	-215.48	E000:	-179.58	Efor:	2.746990	Pred:	2.368254		0.378735
	ol-auzn-1312	1	3	1	-1.50	Exyz:	-152.50	E000:	-125.93	Efor:	1.562263	Pred:	1.832092		0.269830
	ol-auzn-2202	2	2	0	-3.00	Exyz:	-150.42	E000:	-125.93	Efor:	3.330270	Pred:	3.170824		0.159446
	ol-auzn-2302	2	3	0	-2.50	Exyz:	-154.20	E000:	-125.93	Efor:	2.928863	Pred:	2.781784		0.147079
	ol-cdag-1111	1	1	1	-2.50	Exyz:	-75.07	E000:	-57.03	Efor:	3.320859	Pred:	3.174690		0.146168
	ol-cdpd-2513	2	5	1	-2.50	Exyz:	-130.04	E000:	-86.98	Efor:	2.360680	Pred:	2.053152		0.307528
	ol-cuco-2101	2	1	0	-3.50	Exyz:	-227.30	E000:	-205.07	Efor:	2.200739	Pred:	2.563743		0.363005
	ol-cufe-2324	2	3	2	-4.50	Exyz:	-262.47	E000:	-218.72	Efor:	2.358530	Pred:	2.848194		0.489664
	ol-cufe-2511	2	5	1	-2.50	Exyz:	-263.50	E000:	-218.72	Efor:	0.636111	Pred:	0.886537		0.250425
	ol-cuni-1311	1	3	1	-1.50	Exyz:	-216.61	E000:	-189.05	Efor:	0.573690	Pred:	0.714937		0.141247
	ol-cuos-1001	1	0	0	-2.00	Exyz:	-259.29	E000:	-250.45	Efor:	1.692802	Pred:	1.077263		0.615538
	ol-cupd-2222	2	2	2	-5.00	Exyz:	-227.94	E000:	-190.05	Efor:	4.827182	Pred:	4.688813		0.138369
	ol-cupd-2223	2	2	2	-5.00	Exyz:	-228.23	E000:	-190.05	Efor:	4.537481	Pred:	4.680227		0.142746
	ol-curh-2421	2	4	2	-4.00	Exyz:	-255.94	E000:	-210.20	Efor:	3.745454	Pred:	3.396275		0.349179
	ol-curu-2001	2	0	0	-4.00	Exyz:	-245.45	E000:	-227.71	Efor:	3.313028	Pred:	3.452344		0.139316
	ol-irag-2315	2	3	1	-3.50	Exyz:	-370.38	E000:	-336.09	Efor:	4.369504	Pred:	4.380285		0.010782
	ol-irau-2312	2	3	1	-3.50	Exyz:	-378.34	E000:	-343.36	Efor:	3.671846	Pred:	3.777100		0.105254
	ol-irco-2325	2	3	2	-4.50	Exyz:	-426.78	E000:	-384.07	Efor:	3.401356	Pred:	3.157286		0.244070
	ol-iros-2222	2	2	2	-5.00	Exyz:	-472.42	E000:	-432.89	Efor:	3.196079	Pred:	3.203279		0.007201
	ol-iros-2421	2	4	2	-4.00	Exyz:	-479.56	E000:	-432.89	Efor:	2.826368	Pred:	2.761150		0.065218
	ol-irpd-2214	2	2	1	-4.00	Exyz:	-399.60	E000:	-368.02	Efor:	3.684269	Pred:	3.760181		0.075912
	ol-irpt-2221	2	2	2	-5.00	Exyz:	-417.44	E000:	-379.21	Efor:	4.499803	Pred:	4.590239		0.090437
	ol-irru-1212	1	2	1	-2.00	Exyz:	-433.13	E000:	-409.85	Efor:	1.466593	Pred:	1.241937		0.224656
	ol-irru-2424	2	4	2	-4.00	Exyz:	-456.55	E000:	-409.85	Efor:	2.791325	Pred:	2.689826		0.101499
	ol-nicu-1401	1	4	0	0.00	Exyz:	-256.17	E000:	-232.04	Efor:	-0.076966	Pred:	-0.085615		0.008649
	ol-nife-2201	2	2	0	-3.00	Exyz:	-308.23	E000:	-282.41	Efor:	1.991934	Pred:	2.593181		0.601247
	ol-nipd-0101	0	1	0	0.50	Exyz:	-250.81	E000:	-246.27	Efor:	-1.160776	Pred:	-0.635567		0.525208
	ol-nipd-2512	2	5	1	-2.50	Exyz:	-290.11	E000:	-246.27	Efor:	1.575434	Pred:	1.565526		0.009908
	ol-nizn-1301	1	3	0	-0.50	Exyz:	-224.20	E000:	-204.65	Efor:	1.127642	Pred:	1.158710		0.031068
	ol-nizn-2201	2	2	0	-3.00	Exyz:	-227.65	E000:	-204.65	Efor:	4.819630	Pred:	4.486564		0.333066
	ol-osag-1112	1	1	1	-2.50	Exyz:	-435.97	E000:	-418.98	Efor:	4.363362	Pred:	4.268502		0.094861
	ol-osco-2211	2	2	1	-4.00	Exyz:	-501.16	E000:	-468.20	Efor:	2.303005	Pred:	2.710935		0.407930
	ol-osco-2224	2	2	2	-5.00	Exyz:	-507.84	E000:	-468.20	Efor:	3.076679	Pred:	3.305309		0.228630
	ol-osco-2225	2	2	2	-5.00	Exyz:	-507.67	E000:	-468.20	Efor:	3.249047	Pred:	3.306956		0.057909
	ol-oscu-2112	2	1	1	-4.50	Exyz:	-457.95	E000:	-430.81	Efor:	4.744073	Pred:	4.401507		0.342566
	ol-oscu-2212	2	2	1	-4.00	Exyz:	-463.03	E000:	-430.81	Efor:	3.050370	Pred:	3.233243		0.182873
	ol-oscu-2302	2	3	0	-2.50	Exyz:	-459.36	E000:	-430.81	Efor:	2.647221	Pred:	2.773069		0.125849
	ol-osfe-1401	1	4	0	0.00	Exyz:	-505.90	E000:	-481.75	Efor:	-0.095753	Pred:	-0.069752		0.026001
	ol-ospd-1001	1	0	0	-2.00	Exyz:	-460.40	E000:	-452.83	Efor:	2.956950	Pred:	3.414763		0.457813
	ol-ospd-2001	2	0	0	-4.00	Exyz:	-468.19	E000:	-452.83	Efor:	5.691180	Pred:	5.544628		0.146552
	ol-ospt-2224	2	2	2	-5.00	Exyz:	-503.50	E000:	-464.67	Efor:	3.883929	Pred:	4.335075		0.451146
	ol-ospt-2321	2	3	2	-4.50	Exyz:	-505.93	E000:	-464.67	Efor:	4.843950	Pred:	4.681017		0.162933
	ol-osre-2314	2	3	1	-3.50	Exyz:	-569.98	E000:	-533.42	Efor:	2.096642	Pred:	2.120993		0.024351
	ol-osru-2413	2	4	1	-3.00	Exyz:	-535.07	E000:	-495.21	Efor:	2.169984	Pred:	2.161656		0.008328
	ol-oszn-1011	1	0	1	-3.00	Exyz:	-421.11	E000:	-405.97	Efor:	2.837137	Pred:	2.654159		0.182978
	ol-oszn-2311	2	3	1	-3.50	Exyz:	-441.45	E000:	-405.97	Efor:	3.168888	Pred:	3.206205		0.037317
	ol-oszn-2413	2	4	1	-3.00	Exyz:	-444.32	E000:	-405.97	Efor:	3.684246	Pred:	3.625021		0.059224
	ol-pdag-2214	2	2	1	-4.00	Exyz:	-244.47	E000:	-214.54	Efor:	5.339614	Pred:	5.375000		0.035386
	ol-pdag-2421	2	4	2	-4.00	Exyz:	-259.60	E000:	-214.54	Efor:	4.430192	Pred:	4.685015		0.254823
	ol-pdag-2425	2	4	2	-4.00	Exyz:	-260.24	E000:	-214.54	Efor:	3.782295	Pred:	3.778992		0.003303
	ol-pdag-2611	2	6	1	-2.00	Exyz:	-261.84	E000:	-214.54	Efor:	1.500768	Pred:	1.563549		0.062781
	ol-pdau-2211	2	2	1	-4.00	Exyz:	-252.59	E000:	-221.64	Efor:	4.323327	Pred:	4.366287		0.042959
	ol-pdcd-2501	2	5	0	-1.50	Exyz:	-229.23	E000:	-193.41	Efor:	2.145269	Pred:	1.869477		0.275792
	ol-pdcu-2111	2	1	1	-4.50	Exyz:	-251.86	E000:	-223.80	Efor:	3.827979	Pred:	3.794716		0.033263
	ol-pdcu-2324	2	3	2	-4.50	Exyz:	-266.40	E000:	-223.80	Efor:	3.506712	Pred:	3.660835		0.154123
	ol-pdcu-2421	2	4	2	-4.00	Exyz:	-270.71	E000:	-223.80	Efor:	2.582006	Pred:	2.938305		0.356299
	ol-pdfe-1011	1	0	1	-3.00	Exyz:	-290.42	E000:	-272.50	Efor:	0.053138	Pred:	0.586239		0.533101
	ol-pdfe-2324	2	3	2	-4.50	Exyz:	-316.23	E000:	-272.50	Efor:	2.370121	Pred:	2.251010		0.119111
	ol-pdfe-2501	2	5	0	-1.50	Exyz:	-309.90	E000:	-272.50	Efor:	0.570240	Pred:	1.156800		0.586560
	ol-pdpt-2223	2	2	2	-5.00	Exyz:	-291.58	E000:	-252.40	Efor:	3.546690	Pred:	3.517776		0.028914
	ol-pdre-2201	2	2	0	-3.00	Exyz:	-345.60	E000:	-318.76	Efor:	0.981526	Pred:	1.067645		0.086118
	ol-pdre-2425	2	4	2	-4.00	Exyz:	-365.46	E000:	-318.76	Efor:	2.792196	Pred:	2.661949		0.130247
	ol-pdrh-1312	1	3	1	-1.50	Exyz:	-287.05	E000:	-259.94	Efor:	1.013803	Pred:	0.828680		0.185123
	ol-pdru-2302	2	3	0	-2.50	Exyz:	-308.79	E000:	-278.69	Efor:	1.096751	Pred:	1.190510		0.093760
	ol-ptag-2521	2	5	2	-3.50	Exyz:	-294.25	E000:	-244.96	Efor:	3.580239	Pred:	3.750345		0.170106
	ol-ptcd-1101	1	1	0	-1.50	Exyz:	-233.60	E000:	-224.03	Efor:	4.332427	Pred:	3.622218		0.710209
	ol-ptco-2421	2	4	2	-4.00	Exyz:	-336.63	E000:	-289.45	Efor:	2.306215	Pred:	2.043892		0.262323
	ol-ptco-2423	2	4	2	-4.00	Exyz:	-336.59	E000:	-289.45	Efor:	2.344421	Pred:	2.737848		0.393427
	ol-ptfe-2313	2	3	1	-3.50	Exyz:	-341.85	E000:	-304.57	Efor:	1.372500	Pred:	1.414841		0.042341
	ol-ptni-1311	1	3	1	-1.50	Exyz:	-298.08	E000:	-271.05	Efor:	1.102250	Pred:	0.574240		0.528009
	ol-ptni-2402	2	4	0	-2.00	Exyz:	-304.32	E000:	-271.05	Efor:	1.315835	Pred:	1.480674		0.164839
	ol-ptpd-2414	2	4	1	-3.00	Exyz:	-312.68	E000:	-272.68	Efor:	2.038703	Pred:	2.144351		0.105647
	ol-ptre-2312	2	3	1	-3.50	Exyz:	-389.04	E000:	-351.96	Efor:	1.568624	Pred:	1.761313		0.192689
	ol-ptru-2312	2	3	1	-3.50	Exyz:	-348.88	E000:	-311.87	Efor:	1.646797	Pred:	1.732946		0.086149
	ol-rhag-0211	0	2	1	0.00	Exyz:	-295.42	E000:	-280.99	Efor:	-0.213005	Pred:	-0.115386		0.097619
	ol-rhau-2325	2	3	2	-4.50	Exyz:	-329.86	E000:	-288.77	Efor:	5.013620	Pred:	4.802566		0.211054
	ol-rhcu-2311	2	3	1	-3.50	Exyz:	-328.65	E000:	-292.73	Efor:	2.730899	Pred:	2.762445		0.031546
	ol-rhfe-2211	2	2	1	-4.00	Exyz:	-376.27	E000:	-343.04	Efor:	2.040958	Pred:	2.579682		0.538724
	ol-rhfe-2224	2	2	2	-5.00	Exyz:	-382.88	E000:	-343.04	Efor:	2.879950	Pred:	3.044219		0.164269
	ol-rhni-1201	1	2	0	-1.00	Exyz:	-327.01	E000:	-310.47	Efor:	0.744030	Pred:	0.788723		0.044693
	ol-rhpt-1111	1	1	1	-2.50	Exyz:	-343.42	E000:	-324.32	Efor:	2.261120	Pred:	2.064937		0.196183
	ol-rhpt-2111	2	1	1	-4.50	Exyz:	-352.58	E000:	-324.32	Efor:	3.626896	Pred:	3.636424		0.009528
	ol-rhpt-2425	2	4	2	-4.00	Exyz:	-370.88	E000:	-324.32	Efor:	2.931159	Pred:	2.962252		0.031093
	ol-rhre-2001	2	0	0	-4.00	Exyz:	-410.90	E000:	-392.56	Efor:	2.712144	Pred:	3.275215		0.563070
	ol-rhre-2423	2	4	2	-4.00	Exyz:	-440.00	E000:	-392.56	Efor:	2.046500	Pred:	2.507165		0.460665
	ol-rhzn-1111	1	1	1	-2.50	Exyz:	-287.18	E000:	-268.87	Efor:	3.051633	Pred:	2.971374		0.080259
	ol-rhzn-2121	2	1	2	-5.50	Exyz:	-303.21	E000:	-268.87	Efor:	4.996894	Pred:	5.150172		0.153278
	ol-rhzn-2323	2	3	2	-4.50	Exyz:	-311.08	E000:	-268.87	Efor:	3.886970	Pred:	3.808491		0.078479
	ol-ruag-1401	1	4	0	0.00	Exyz:	-371.82	E000:	-347.68	Efor:	-0.081130	Pred:	-0.086804		0.005674
	ol-ruau-1201	1	2	0	-1.00	Exyz:	-370.96	E000:	-356.20	Efor:	2.538407	Pred:	2.944578		0.406172
	ol-ruau-2512	2	5	1	-2.50	Exyz:	-399.02	E000:	-356.20	Efor:	2.599699	Pred:	2.592225		0.007474
	ol-rucu-2511	2	5	1	-2.50	Exyz:	-403.57	E000:	-359.52	Efor:	1.370764	Pred:	1.692296		0.321532
	ol-rufe-1011	1	0	1	-3.00	Exyz:	-426.74	E000:	-409.57	Efor:	0.809732	Pred:	1.001524		0.191793
	ol-ruir-1001	1	0	0	-2.00	Exyz:	-430.66	E000:	-422.01	Efor:	1.875281	Pred:	1.734273		0.141007
	ol-runi-2601	2	6	0	-1.00	Exyz:	-419.77	E000:	-379.00	Efor:	0.577076	Pred:	0.608118		0.031042
	ol-ruos-2225	2	2	2	-5.00	Exyz:	-486.41	E000:	-446.64	Efor:	2.946146	Pred:	2.732466		0.213680
	ol-ruos-2401	2	4	0	-2.00	Exyz:	-480.70	E000:	-446.64	Efor:	0.515367	Pred:	1.150893		0.635526
	ol-ruos-2422	2	4	2	-4.00	Exyz:	-493.47	E000:	-446.64	Efor:	2.657976	Pred:	2.780797		0.122821
	ol-rupd-1211	1	2	1	-2.00	Exyz:	-403.69	E000:	-381.16	Efor:	2.220376	Pred:	2.234699		0.014322
	ol-rure-1111	1	1	1	-2.50	Exyz:	-481.05	E000:	-461.30	Efor:	1.609676	Pred:	1.496953		0.112723
	ol-rure-2201	2	2	0	-3.00	Exyz:	-487.47	E000:	-461.30	Efor:	1.648377	Pred:	1.683145		0.034768
	ol-rurh-2425	2	4	2	-4.00	Exyz:	-449.48	E000:	-403.02	Efor:	3.030707	Pred:	2.854627		0.176079
	ol-ruzn-2422	2	4	2	-4.00	Exyz:	-380.90	E000:	-334.97	Efor:	3.564671	Pred:	3.996154		0.431483
	ol-znag-2522	2	5	2	-3.50	Exyz:	-119.60	E000:	-70.12	Efor:	3.389219	Pred:	3.509755		0.120536
	ol-znau-2202	2	2	0	-3.00	Exyz:	-101.95	E000:	-78.78	Efor:	4.641148	Pred:	4.731703		0.090555
	ol-znau-2513	2	5	1	-2.50	Exyz:	-121.59	E000:	-78.78	Efor:	2.610549	Pred:	2.749798		0.139249
	ol-zncu-2113	2	1	1	-4.50	Exyz:	-107.61	E000:	-80.42	Efor:	4.693556	Pred:	4.567829		0.125727
	ol-znfe-2315	2	3	1	-3.50	Exyz:	-163.88	E000:	-127.74	Efor:	2.515476	Pred:	2.104617		0.410859
	ol-znir-2413	2	4	1	-3.00	Exyz:	-181.10	E000:	-140.84	Efor:	1.773092	Pred:	1.536417		0.236676
	ol-znni-2222	2	2	2	-5.00	Exyz:	-138.93	E000:	-99.54	Efor:	3.334482	Pred:	3.569765		0.235283
	ol-znpd-2321	2	3	2	-4.50	Exyz:	-146.13	E000:	-104.50	Efor:	4.477518	Pred:	4.487337		0.009819
	ol-znrh-1111	1	1	1	-2.50	Exyz:	-143.40	E000:	-123.76	Efor:	1.724584	Pred:	1.525299		0.199285
	sa-agau-2221	2	2	2	-5.00	Exyz:	-164.01	E000:	-126.09	Efor:	4.800920	Pred:	4.940996		0.140076
	sa-agcd-1101	1	1	0	-1.50	Exyz:	-133.93	E000:	-123.79	Efor:	3.764826	Pred:	3.632092		0.132734
	sa-agcd-1211	1	2	1	-2.00	Exyz:	-146.12	E000:	-123.79	Efor:	2.408362	Pred:	2.541811		0.133449
	sa-agcd-2214	2	2	1	-4.00	Exyz:	-153.77	E000:	-123.79	Efor:	5.282369	Pred:	5.230695		0.051675
	sa-agco-2113	2	1	1	-4.50	Exyz:	-154.73	E000:	-127.96	Efor:	5.119339	Pred:	4.862917		0.256422
	sa-agco-2411	2	4	1	-3.00	Exyz:	-167.32	E000:	-127.96	Efor:	2.677002	Pred:	2.446672		0.230330
	sa-agco-2414	2	4	1	-3.00	Exyz:	-167.08	E000:	-127.96	Efor:	2.920607	Pred:	2.639863		0.280744
	sa-agfe-2402	2	4	0	-2.00	Exyz:	-161.55	E000:	-128.17	Efor:	1.200618	Pred:	1.698289		0.497671
	sa-agni-2501	2	5	0	-1.50	Exyz:	-163.02	E000:	-127.08	Efor:	2.030793	Pred:	1.668604		0.362189
	sa-agpd-1001	1	0	0	-2.00	Exyz:	-134.06	E000:	-127.87	Efor:	4.329267	Pred:	4.469123		0.139856
	sa-agpd-2401	2	4	0	-2.00	Exyz:	-159.46	E000:	-127.87	Efor:	2.985649	Pred:	3.024767		0.039118
	sa-agpd-2601	2	6	0	-1.00	Exyz:	-168.61	E000:	-127.87	Efor:	0.605666	Pred:	0.612946		0.007280
	sa-agpt-2121	2	1	2	-5.50	Exyz:	-163.36	E000:	-128.54	Efor:	4.521894	Pred:	5.202785		0.680891
	sa-agpt-2314	2	3	1	-3.50	Exyz:	-163.98	E000:	-128.54	Efor:	3.213772	Pred:	3.664298		0.450525
	sa-agpt-2601	2	6	0	-1.00	Exyz:	-169.28	E000:	-128.54	Efor:	0.607753	Pred:	0.603756		0.003997
	sa-agrh-2302	2	3	0	-2.50	Exyz:	-157.30	E000:	-128.86	Efor:	2.755304	Pred:	2.910278		0.154973
	sa-agru-1311	1	3	1	-1.50	Exyz:	-156.27	E000:	-129.31	Efor:	1.174468	Pred:	1.022792		0.151675
	sa-auag-2522	2	5	2	-3.50	Exyz:	-199.99	E000:	-150.32	Efor:	3.195183	Pred:	3.246750		0.051567
	sa-aucd-1212	1	2	1	-2.00	Exyz:	-170.76	E000:	-149.01	Efor:	2.991298	Pred:	2.903129		0.088169
	sa-aucd-2011	2	0	1	-5.00	Exyz:	-172.38	E000:	-149.01	Efor:	5.133736	Pred:	5.006664		0.127072
	sa-aucd-2621	2	6	2	-3.00	Exyz:	-202.85	E000:	-149.01	Efor:	2.412689	Pred:	2.414449		0.001760
	sa-auco-2321	2	3	2	-4.50	Exyz:	-194.85	E000:	-153.33	Efor:	4.577522	Pred:	4.094137		0.483385
	sa-auco-2511	2	5	1	-2.50	Exyz:	-195.91	E000:	-153.33	Efor:	2.837104	Pred:	2.162309		0.674795
	sa-aucu-2411	2	4	1	-3.00	Exyz:	-190.35	E000:	-150.95	Efor:	2.639285	Pred:	2.595245		0.044040
	sa-auni-2112	2	1	1	-4.50	Exyz:	-179.36	E000:	-152.12	Efor:	4.642343	Pred:	4.540405		0.101938
	sa-auni-2302	2	3	0	-2.50	Exyz:	-180.30	E000:	-152.12	Efor:	3.020442	Pred:	2.705214		0.315228
	sa-aurh-2415	2	4	1	-3.00	Exyz:	-192.30	E000:	-153.77	Efor:	3.498832	Pred:	3.025013		0.473820
	sa-aurh-2421	2	4	2	-4.00	Exyz:	-198.76	E000:	-153.77	Efor:	4.492118	Pred:	4.236949		0.255170
	sa-auzn-2314	2	3	1	-3.50	Exyz:	-183.87	E000:	-149.11	Efor:	3.898573	Pred:	3.745603		0.152970
	sa-auzn-2415	2	4	1	-3.00	Exyz:	-187.80	E000:	-149.11	Efor:	3.351105	Pred:	3.616513		0.265408
	sa-cdag-2322	2	3	2	-4.50	Exyz:	-78.70	E000:	-38.06	Efor:	5.464805	Pred:	5.521862		0.057058
	sa-cdag-2521	2	5	2	-3.50	Exyz:	-87.67	E000:	-38.06	Efor:	3.259998	Pred:	3.239632		0.020366
	sa-cdco-2202	2	2	0	-3.00	Exyz:	-64.99	E000:	-41.09	Efor:	3.912138	Pred:	4.005220		0.093081
	sa-cdir-1211	1	2	1	-2.00	Exyz:	-65.71	E000:	-43.51	Efor:	2.537347	Pred:	2.330021		0.207325
	sa-cdos-2325	2	3	2	-4.50	Exyz:	-86.69	E000:	-44.40	Efor:	3.818436	Pred:	3.928208		0.109772
	sa-cdpd-2112	2	1	1	-4.50	Exyz:	-67.39	E000:	-41.20	Efor:	5.690275	Pred:	5.946942		0.256666
	sa-cdpt-2311	2	3	1	-3.50	Exyz:	-77.69	E000:	-41.92	Efor:	2.883197	Pred:	3.415984		0.532787
	sa-cdrh-2312	2	3	1	-3.50	Exyz:	-78.16	E000:	-42.62	Efor:	3.113204	Pred:	3.275618		0.162413
	sa-cdru-2411	2	4	1	-3.00	Exyz:	-82.68	E000:	-43.35	Efor:	2.708869	Pred:	2.556919		0.151950
	sa-cdzn-2316	2	3	1	-3.50	Exyz:	-69.98	E000:	-36.18	Efor:	4.852482	Pred:	4.923124		0.070641
	sa-cdzn-2611	2	6	1	-2.00	Exyz:	-83.43	E000:	-36.18	Efor:	1.551365	Pred:	1.477494		0.073871
	sa-cuag-1201	1	2	0	-1.00	Exyz:	-185.62	E000:	-170.42	Efor:	2.097654	Pred:	1.887818		0.209837
	sa-cuau-2314	2	3	1	-3.50	Exyz:	-206.51	E000:	-171.43	Efor:	3.562555	Pred:	3.714354		0.151800
	sa-cucd-1211	1	2	1	-2.00	Exyz:	-191.18	E000:	-168.79	Efor:	2.356962	Pred:	2.117185		0.239777
	sa-cuco-1301	1	3	0	-0.50	Exyz:	-193.97	E000:	-173.71	Efor:	0.413038	Pred:	0.521282		0.108245
	sa-cuir-2213	2	2	1	-4.00	Exyz:	-206.85	E000:	-176.03	Efor:	4.444119	Pred:	4.330695		0.113424
	sa-cuir-2322	2	3	2	-4.50	Exyz:	-218.98	E000:	-176.03	Efor:	3.153424	Pred:	3.958213		0.804789
	sa-cuir-2501	2	5	0	-1.50	Exyz:	-212.69	E000:	-176.03	Efor:	1.305072	Pred:	1.375929		0.070857
	sa-cuir-2512	2	5	1	-2.50	Exyz:	-219.68	E000:	-176.03	Efor:	1.770285	Pred:	2.021158		0.250873
	sa-cuni-1101	1	1	0	-1.50	Exyz:	-184.81	E000:	-172.93	Efor:	2.029010	Pred:	1.950553		0.078458
	sa-cuni-2423	2	4	2	-4.00	Exyz:	-219.02	E000:	-172.93	Efor:	3.393279	Pred:	3.165108		0.228170
	sa-cupd-1011	1	0	1	-3.00	Exyz:	-189.34	E000:	-173.38	Efor:	2.014884	Pred:	2.256978		0.242094
	sa-cupt-2413	2	4	1	-3.00	Exyz:	-213.99	E000:	-174.42	Efor:	2.464482	Pred:	2.902868		0.438386
	sa-curu-1212	1	2	1	-2.00	Exyz:	-198.94	E000:	-175.56	Efor:	1.368559	Pred:	1.907789		0.539230
	sa-cuzn-2323	2	3	2	-4.50	Exyz:	-211.63	E000:	-169.29	Efor:	3.766069	Pred:	3.659344		0.106725
	sa-irag-2001	2	0	0	-4.00	Exyz:	-417.75	E000:	-401.65	Efor:	4.953270	Pred:	4.758997		0.194273
	sa-irau-2315	2	3	1	-3.50	Exyz:	-438.03	E000:	-402.42	Efor:	3.042033	Pred:	2.997569		0.044464
	sa-irau-2402	2	4	0	-2.00	Exyz:	-435.63	E000:	-402.42	Efor:	1.371542	Pred:	1.640274		0.268732
	sa-ircd-2513	2	5	1	-2.50	Exyz:	-444.16	E000:	-400.56	Efor:	1.823090	Pred:	1.657582		0.165507
	sa-irfe-2311	2	3	1	-3.50	Exyz:	-444.43	E000:	-407.07	Efor:	1.294182	Pred:	1.724566		0.430384
	sa-irni-0211	0	2	1	0.00	Exyz:	-419.16	E000:	-404.57	Efor:	-0.369798	Pred:	-0.459308		0.089511
	sa-irni-2601	2	6	0	-1.00	Exyz:	-445.33	E000:	-404.57	Efor:	0.586090	Pred:	0.576649		0.009442
	sa-irpd-2011	2	0	1	-5.00	Exyz:	-429.38	E000:	-404.55	Efor:	3.674964	Pred:	3.613298		0.061666
	sa-irpt-2001	2	0	0	-4.00	Exyz:	-421.99	E000:	-405.61	Efor:	4.675525	Pred:	4.442567		0.232957
	sa-irpt-2423	2	4	2	-4.00	Exyz:	-452.10	E000:	-405.61	Efor:	3.000305	Pred:	2.909254		0.091051
	sa-irrh-1211	1	2	1	-2.00	Exyz:	-429.56	E000:	-406.59	Efor:	1.777526	Pred:	1.618276		0.159251
	sa-irru-1212	1	2	1	-2.00	Exyz:	-431.57	E000:	-408.38	Efor:	1.552695	Pred:	1.296170		0.256525
	sa-irzn-2214	2	2	1	-4.00	Exyz:	-432.67	E000:	-401.02	Efor:	3.619465	Pred:	3.098217		0.521248
	sa-nico-2211	2	2	1	-4.00	Exyz:	-284.58	E000:	-252.42	Efor:	3.112671	Pred:	2.842712		0.269959
	sa-nicu-2201	2	2	0	-3.00	Exyz:	-274.33	E000:	-249.29	Efor:	2.772582	Pred:	2.744385		0.028198
	sa-nife-2101	2	1	0	-3.50	Exyz:	-275.38	E000:	-253.91	Efor:	2.962332	Pred:	3.036671		0.074338
	sa-nife-2324	2	3	2	-4.50	Exyz:	-296.86	E000:	-253.91	Efor:	3.157664	Pred:	3.096844		0.060821
	sa-nife-2414	2	4	1	-3.00	Exyz:	-293.57	E000:	-253.91	Efor:	2.372384	Pred:	2.286365		0.086018
	sa-nife-2512	2	5	1	-2.50	Exyz:	-297.24	E000:	-253.91	Efor:	2.093770	Pred:	1.971982		0.121788
	sa-nios-1401	1	4	0	0.00	Exyz:	-280.14	E000:	-256.00	Efor:	-0.085875	Pred:	-0.089015		0.003140
	sa-nipd-2214	2	2	1	-4.00	Exyz:	-283.37	E000:	-251.00	Efor:	2.892705	Pred:	3.191007		0.298301
	sa-nire-1212	1	2	1	-2.00	Exyz:	-280.17	E000:	-257.15	Efor:	1.726414	Pred:	1.438018		0.288396
	sa-nirh-2011	2	0	1	-5.00	Exyz:	-277.70	E000:	-252.77	Efor:	3.575769	Pred:	3.523222		0.052546
	sa-osco-2111	2	1	1	-4.50	Exyz:	-543.03	E000:	-514.20	Efor:	3.054670	Pred:	2.825049		0.229620
	sa-osco-2313	2	3	1	-3.50	Exyz:	-550.15	E000:	-514.20	Efor:	2.693672	Pred:	2.463531		0.230141
	sa-oscu-1311	1	3	1	-1.50	Exyz:	-537.81	E000:	-510.65	Efor:	0.970802	Pred:	0.944099		0.026703
	sa-osni-2424	2	4	2	-4.00	Exyz:	-559.33	E000:	-512.62	Efor:	2.785080	Pred:	2.817602		0.032522
	sa-ospd-1212	1	2	1	-2.00	Exyz:	-535.80	E000:	-512.56	Efor:	1.496800	Pred:	1.479170		0.017630
	sa-ospt-1212	1	2	1	-2.00	Exyz:	-537.22	E000:	-513.92	Efor:	1.444117	Pred:	1.534998		0.090881
	sa-osrh-1201	1	2	0	-1.00	Exyz:	-531.49	E000:	-514.84	Efor:	0.646406	Pred:	0.631644		0.014761
	sa-osrh-2316	2	3	1	-3.50	Exyz:	-551.17	E000:	-514.84	Efor:	2.319999	Pred:	2.155367		0.164632
	sa-osrh-2423	2	4	2	-4.00	Exyz:	-561.79	E000:	-514.84	Efor:	2.539970	Pred:	2.648663		0.108694
	sa-pdag-2223	2	2	2	-5.00	Exyz:	-277.45	E000:	-239.12	Efor:	4.395043	Pred:	4.297299		0.097744
	sa-pdau-1401	1	4	0	0.00	Exyz:	-263.96	E000:	-239.81	Efor:	-0.088310	Pred:	-0.103406		0.015096
	sa-pdau-2223	2	2	2	-5.00	Exyz:	-278.23	E000:	-239.81	Efor:	4.301155	Pred:	4.324954		0.023798
	sa-pdcd-2322	2	3	2	-4.50	Exyz:	-280.37	E000:	-238.32	Efor:	4.053291	Pred:	4.442773		0.389482
	sa-pdcd-2413	2	4	1	-3.00	Exyz:	-278.01	E000:	-238.32	Efor:	2.340599	Pred:	2.697703		0.357104
	sa-pdco-1111	1	1	1	-2.50	Exyz:	-262.46	E000:	-242.35	Efor:	1.251991	Pred:	1.399608		0.147617
	sa-pdfe-2001	2	0	0	-4.00	Exyz:	-261.47	E000:	-243.39	Efor:	2.966300	Pred:	3.135676		0.169375
	sa-pdir-2512	2	5	1	-2.50	Exyz:	-288.26	E000:	-244.22	Efor:	1.379012	Pred:	1.469856		0.090844
	sa-pdni-2225	2	2	2	-5.00	Exyz:	-280.63	E000:	-241.54	Efor:	3.626937	Pred:	3.500473		0.126464
	sa-pdni-2412	2	4	1	-3.00	Exyz:	-280.94	E000:	-241.54	Efor:	2.632837	Pred:	2.559435		0.073402
	sa-pdni-2424	2	4	2	-4.00	Exyz:	-287.91	E000:	-241.54	Efor:	3.115753	Pred:	3.063309		0.052444
	sa-pdni-2611	2	6	1	-2.00	Exyz:	-289.09	E000:	-241.54	Efor:	1.252469	Pred:	1.237621		0.014847
	sa-pdos-2202	2	2	0	-3.00	Exyz:	-272.21	E000:	-246.28	Efor:	1.879657	Pred:	1.810042		0.069615
	sa-pdrh-2302	2	3	0	-2.50	Exyz:	-272.23	E000:	-242.75	Efor:	1.711398	Pred:	1.656417		0.054980
	sa-pdru-1001	1	0	0	-2.00	Exyz:	-253.53	E000:	-244.36	Efor:	1.355616	Pred:	1.340714		0.014901
	sa-pdru-2202	2	2	0	-3.00	Exyz:	-270.35	E000:	-244.36	Efor:	1.821917	Pred:	1.722621		0.099296
	sa-pdru-2311	2	3	1	-3.50	Exyz:	-281.02	E000:	-244.36	Efor:	1.991892	Pred:	1.867811		0.124081
	sa-pdzn-1312	1	3	1	-1.50	Exyz:	-264.44	E000:	-238.73	Efor:	2.416949	Pred:	1.533716		0.883232
	sa-ptag-2415	2	4	1	-3.00	Exyz:	-319.33	E000:	-279.58	Efor:	2.283696	Pred:	2.688641		0.404945
	sa-ptau-2323	2	3	2	-4.50	Exyz:	-322.30	E000:	-280.09	Efor:	3.897532	Pred:	3.585862		0.311669
	sa-ptau-2424	2	4	2	-4.00	Exyz:	-325.68	E000:	-280.09	Efor:	3.903329	Pred:	3.218033		0.685296
	sa-ptco-1411	1	4	1	-1.00	Exyz:	-313.70	E000:	-283.58	Efor:	1.389047	Pred:	0.745402		0.643645
	sa-ptco-2122	2	1	2	-5.50	Exyz:	-318.84	E000:	-283.58	Efor:	4.074484	Pred:	3.877880		0.196604
	sa-ptco-2325	2	3	2	-4.50	Exyz:	-326.21	E000:	-283.58	Efor:	3.475855	Pred:	3.174218		0.301637
	sa-ptcu-2315	2	3	1	-3.50	Exyz:	-316.47	E000:	-280.46	Efor:	2.639703	Pred:	2.677931		0.038228
	sa-ptcu-2421	2	4	2	-4.00	Exyz:	-325.52	E000:	-280.46	Efor:	4.422791	Pred:	3.924243		0.498548
	sa-ptfe-2401	2	4	0	-2.00	Exyz:	-317.11	E000:	-285.37	Efor:	2.844734	Pred:	2.096808		0.747926
	sa-ptni-2323	2	3	2	-4.50	Exyz:	-324.50	E000:	-281.86	Efor:	3.466714	Pred:	3.156916		0.309799
	sa-ptos-2621	2	6	2	-3.00	Exyz:	-341.11	E000:	-287.04	Efor:	2.183759	Pred:	1.987882		0.195877
	sa-ptpd-1411	1	4	1	-1.00	Exyz:	-312.67	E000:	-281.93	Efor:	0.771576	Pred:	0.730913		0.040663
	sa-ptrh-2112	2	1	1	-4.50	Exyz:	-312.26	E000:	-283.60	Efor:	3.216934	Pred:	3.076434		0.140500
	sa-ptzn-1401	1	4	0	0.00	Exyz:	-303.16	E000:	-278.97	Efor:	-0.130069	Pred:	-0.103541		0.026528
	sa-rhcd-2311	2	3	1	-3.50	Exyz:	-364.42	E000:	-328.04	Efor:	2.271958	Pred:	1.991786		0.280172
	sa-rhco-1411	1	4	1	-1.00	Exyz:	-363.92	E000:	-333.06	Efor:	0.651503	Pred:	0.667800		0.016297
	sa-rhco-2223	2	2	2	-5.00	Exyz:	-372.27	E000:	-333.06	Efor:	3.511247	Pred:	3.307124		0.204124
	sa-rhir-2322	2	3	2	-4.50	Exyz:	-378.13	E000:	-335.29	Efor:	3.264032	Pred:	3.318099		0.054067
	sa-rhir-2411	2	4	1	-3.00	Exyz:	-375.35	E000:	-335.29	Efor:	1.977926	Pred:	2.097467		0.119541
	sa-rhpt-2111	2	1	1	-4.50	Exyz:	-361.73	E000:	-333.01	Efor:	3.155459	Pred:	3.278569		0.123110
	sa-rhre-2323	2	3	2	-4.50	Exyz:	-381.76	E000:	-338.89	Efor:	3.233015	Pred:	2.993450		0.239564
	sa-rhru-2302	2	3	0	-2.50	Exyz:	-364.61	E000:	-335.39	Efor:	1.970866	Pred:	1.860359		0.110507
	sa-rhru-2311	2	3	1	-3.50	Exyz:	-371.93	E000:	-335.39	Efor:	2.104008	Pred:	2.023430		0.080578
	sa-rhru-2412	2	4	1	-3.00	Exyz:	-375.25	E000:	-335.39	Efor:	2.174535	Pred:	2.262686		0.088151
	sa-rhzn-2324	2	3	2	-4.50	Exyz:	-371.58	E000:	-328.58	Efor:	3.103047	Pred:	3.390591		0.287544
	sa-rhzn-2402	2	4	0	-2.00	Exyz:	-361.69	E000:	-328.58	Efor:	1.473916	Pred:	1.746352		0.272436
	sa-ruco-1212	1	2	1	-2.00	Exyz:	-443.90	E000:	-420.62	Efor:	1.468084	Pred:	1.335754		0.132330
	sa-rucu-2316	2	3	1	-3.50	Exyz:	-453.59	E000:	-417.42	Efor:	2.481176	Pred:	2.572147		0.090971
	sa-rucu-2412	2	4	1	-3.00	Exyz:	-457.57	E000:	-417.42	Efor:	1.884348	Pred:	2.189579		0.305232
	sa-rufe-2011	2	0	1	-5.00	Exyz:	-447.21	E000:	-422.04	Efor:	3.327956	Pred:	3.057988		0.269968
	sa-rufe-2601	2	6	0	-1.00	Exyz:	-462.77	E000:	-422.04	Efor:	0.618618	Pred:	0.603228		0.015390
	sa-ruos-2313	2	3	1	-3.50	Exyz:	-461.13	E000:	-425.01	Efor:	2.538390	Pred:	2.445814		0.092576
	sa-rupd-2225	2	2	2	-5.00	Exyz:	-458.70	E000:	-419.27	Efor:	3.293778	Pred:	3.232783		0.060995
	sa-rupt-2221	2	2	2	-5.00	Exyz:	-460.14	E000:	-420.62	Efor:	3.192497	Pred:	3.296658		0.104161
	sa-rure-2421	2	4	2	-4.00	Exyz:	-473.50	E000:	-426.35	Efor:	2.333609	Pred:	2.121093		0.212516
	sa-rurh-2112	2	1	1	-4.50	Exyz:	-450.02	E000:	-421.39	Efor:	3.248489	Pred:	3.123360		0.125129
	sa-ruzn-1301	1	3	0	-0.50	Exyz:	-435.80	E000:	-415.62	Efor:	0.501009	Pred:	0.496036		0.004973
	sa-ruzn-2301	2	3	0	-2.50	Exyz:	-445.16	E000:	-415.62	Efor:	1.662998	Pred:	1.929043		0.266045
	sa-ruzn-2323	2	3	2	-4.50	Exyz:	-457.89	E000:	-415.62	Efor:	3.840452	Pred:	3.215665		0.624787
	sa-znau-0101	0	1	0	0.50	Exyz:	-59.41	E000:	-56.54	Efor:	0.508811	Pred:	0.376379		0.132431
	sa-zncd-2325	2	3	2	-4.50	Exyz:	-94.75	E000:	-53.50	Efor:	4.850350	Pred:	4.795734		0.054616
	sa-znco-0211	0	2	1	0.00	Exyz:	-73.65	E000:	-59.17	Efor:	-0.262892	Pred:	-0.324391		0.061499
	sa-znfe-0211	0	2	1	0.00	Exyz:	-74.35	E000:	-59.77	Efor:	-0.365633	Pred:	-0.380442		0.014809
	sa-znir-1211	1	2	1	-2.00	Exyz:	-84.63	E000:	-61.76	Efor:	1.868417	Pred:	2.256794		0.388377
	sa-znir-1311	1	3	1	-1.50	Exyz:	-88.41	E000:	-61.76	Efor:	1.476640	Pred:	1.318648		0.157991
	sa-znir-2011	2	0	1	-5.00	Exyz:	-85.72	E000:	-61.76	Efor:	4.537935	Pred:	4.642106		0.104172
	sa-znir-2425	2	4	2	-4.00	Exyz:	-107.72	E000:	-61.76	Efor:	3.522819	Pred:	3.631480		0.108661
	sa-znni-2621	2	6	2	-3.00	Exyz:	-112.08	E000:	-58.18	Efor:	2.359086	Pred:	2.309687		0.049400
	sa-znpd-1101	1	1	0	-1.50	Exyz:	-69.73	E000:	-58.87	Efor:	3.045615	Pred:	3.228451		0.182835
	sa-znru-2222	2	2	2	-5.00	Exyz:	-100.60	E000:	-61.50	Efor:	3.614716	Pred:	4.435830		0.821114
	ss-agau-2111	2	1	1	-4.50	Exyz:	-159.67	E000:	-132.20	Efor:	4.417352	Pred:	4.521605		0.104253
	ss-agau-2601	2	6	0	-1.00	Exyz:	-172.92	E000:	-132.20	Efor:	0.635615	Pred:	0.621876		0.013740
	ss-agcd-2214	2	2	1	-4.00	Exyz:	-131.31	E000:	-101.04	Efor:	4.996299	Pred:	4.952799		0.043499
	ss-agfe-2221	2	2	2	-5.00	Exyz:	-219.82	E000:	-181.08	Efor:	3.986905	Pred:	4.685572		0.698667
	ss-agir-2011	2	0	1	-5.00	Exyz:	-210.42	E000:	-186.52	Efor:	4.595917	Pred:	4.539060		0.056856
	ss-agir-2201	2	2	0	-3.00	Exyz:	-210.43	E000:	-186.52	Efor:	3.902404	Pred:	3.657812		0.244592
	ss-agni-0211	0	2	1	0.00	Exyz:	-164.99	E000:	-150.41	Efor:	-0.358423	Pred:	-0.157073		0.201350
	ss-agos-2221	2	2	2	-5.00	Exyz:	-245.77	E000:	-205.52	Efor:	2.468492	Pred:	3.026722		0.558230
	ss-agpt-2222	2	2	2	-5.00	Exyz:	-203.59	E000:	-165.79	Efor:	4.924781	Pred:	5.164695		0.239914
	ss-agre-2201	2	2	0	-3.00	Exyz:	-247.17	E000:	-221.26	Efor:	1.906047	Pred:	1.826546		0.079501
	ss-agre-2322	2	3	2	-4.50	Exyz:	-265.06	E000:	-221.26	Efor:	2.301352	Pred:	3.012294		0.710942
	ss-agre-2422	2	4	2	-4.00	Exyz:	-268.71	E000:	-221.26	Efor:	2.033190	Pred:	2.931841		0.898650
	ss-agrh-2101	2	1	0	-3.50	Exyz:	-191.51	E000:	-171.79	Efor:	4.708904	Pred:	5.177782		0.468877
	ss-agrh-2315	2	3	1	-3.50	Exyz:	-206.80	E000:	-171.79	Efor:	3.643071	Pred:	4.071902		0.428831
	ss-auag-2201	2	2	0	-3.00	Exyz:	-169.95	E000:	-146.50	Efor:	4.362841	Pred:	4.389261		0.026419
	ss-auag-2321	2	3	2	-4.50	Exyz:	-187.55	E000:	-146.50	Efor:	5.056174	Pred:	5.018226		0.037948
	ss-auag-2421	2	4	2	-4.00	Exyz:	-190.68	E000:	-146.50	Efor:	5.310529	Pred:	5.102386		0.208142
	ss-aucd-2611	2	6	1	-2.00	Exyz:	-169.64	E000:	-122.35	Efor:	1.512793	Pred:	1.459348		0.053445
	ss-auco-2501	2	5	0	-1.50	Exyz:	-225.67	E000:	-189.16	Efor:	1.455997	Pred:	1.695292		0.239296
	ss-auir-1011	1	0	1	-3.00	Exyz:	-220.84	E000:	-205.09	Efor:	2.225584	Pred:	1.956748		0.268836
	ss-auir-2111	2	1	1	-4.50	Exyz:	-233.58	E000:	-205.09	Efor:	3.396381	Pred:	3.834457		0.438076
	ss-auir-2321	2	3	2	-4.50	Exyz:	-247.18	E000:	-205.09	Efor:	4.020069	Pred:	4.377879		0.357810
	ss-auir-2322	2	3	2	-4.50	Exyz:	-247.05	E000:	-205.09	Efor:	4.142794	Pred:	4.535674		0.392880
	ss-auir-2513	2	5	1	-2.50	Exyz:	-249.06	E000:	-205.09	Efor:	1.452537	Pred:	2.227232		0.774695
	ss-auir-2611	2	6	1	-2.00	Exyz:	-252.96	E000:	-205.09	Efor:	0.928038	Pred:	1.370701		0.442663
	ss-auni-2412	2	4	1	-3.00	Exyz:	-211.39	E000:	-173.21	Efor:	3.853444	Pred:	3.875668		0.022224
	ss-auos-2223	2	2	2	-5.00	Exyz:	-266.07	E000:	-226.98	Efor:	3.632857	Pred:	3.899845		0.266987
	ss-auos-2412	2	4	1	-3.00	Exyz:	-266.83	E000:	-226.98	Efor:	2.189132	Pred:	2.592905		0.403773
	ss-aupd-2314	2	3	1	-3.50	Exyz:	-210.60	E000:	-176.24	Efor:	4.283964	Pred:	3.956960		0.327005
	ss-aurh-1101	1	1	0	-1.50	Exyz:	-203.04	E000:	-191.89	Efor:	2.751752	Pred:	2.647400		0.104352
	ss-auru-2421	2	4	2	-4.00	Exyz:	-253.80	E000:	-208.02	Efor:	3.710289	Pred:	3.797456		0.087167
	ss-auzn-2201	2	2	0	-3.00	Exyz:	-153.73	E000:	-130.13	Efor:	4.210195	Pred:	4.238963		0.028768
	ss-cdag-2422	2	4	2	-4.00	Exyz:	-105.73	E000:	-59.96	Efor:	3.718103	Pred:	4.554541		0.836438
	ss-cdco-2325	2	3	2	-4.50	Exyz:	-142.56	E000:	-99.03	Efor:	2.577093	Pred:	2.711683		0.134589
	ss-cdco-2522	2	5	2	-3.50	Exyz:	-150.24	E000:	-99.03	Efor:	1.661748	Pred:	2.236149		0.574401
	ss-cdcu-2423	2	4	2	-4.00	Exyz:	-113.20	E000:	-67.42	Efor:	3.709775	Pred:	3.702945		0.006830
	ss-cdir-2415	2	4	1	-3.00	Exyz:	-162.64	E000:	-124.77	Efor:	4.159595	Pred:	3.780256		0.379340
	ss-cdni-2621	2	6	2	-3.00	Exyz:	-140.27	E000:	-86.37	Efor:	2.355885	Pred:	2.279723		0.076163
	ss-cdpd-2111	2	1	1	-4.50	Exyz:	-121.39	E000:	-94.96	Efor:	5.448330	Pred:	4.739993		0.708337
	ss-cdpt-2321	2	3	2	-4.50	Exyz:	-144.60	E000:	-103.01	Efor:	4.512249	Pred:	4.125435		0.386814
	ss-cdrh-2321	2	3	2	-4.50	Exyz:	-153.05	E000:	-111.54	Efor:	4.587554	Pred:	4.109689		0.477865
	ss-cdrh-2402	2	4	0	-2.00	Exyz:	-143.68	E000:	-111.54	Efor:	2.441474	Pred:	2.552876		0.111401
	ss-cufe-2601	2	6	0	-1.00	Exyz:	-262.69	E000:	-221.96	Efor:	0.615815	Pred:	0.625416		0.009602
	ss-cufe-2621	2	6	2	-3.00	Exyz:	-275.95	E000:	-221.96	Efor:	2.261177	Pred:	2.262697		0.001521
	ss-cuni-2313	2	3	1	-3.50	Exyz:	-226.54	E000:	-191.87	Efor:	3.980520	Pred:	4.223720		0.243200
	ss-cuni-2325	2	3	2	-4.50	Exyz:	-233.63	E000:	-191.87	Efor:	4.337314	Pred:	4.230018		0.107296
	ss-cuos-1111	1	1	1	-2.50	Exyz:	-269.89	E000:	-250.47	Efor:	1.943026	Pred:	1.640847		0.302179
	ss-cuos-2122	2	1	2	-5.50	Exyz:	-285.86	E000:	-250.47	Efor:	3.951646	Pred:	3.683693		0.267953
	ss-cupd-1111	1	1	1	-2.50	Exyz:	-208.09	E000:	-189.40	Efor:	2.665351	Pred:	2.458259		0.207091
	ss-cupd-1211	1	2	1	-2.00	Exyz:	-211.99	E000:	-189.40	Efor:	2.150070	Pred:	2.026395		0.123675
	ss-cupd-2401	2	4	0	-2.00	Exyz:	-221.50	E000:	-189.40	Efor:	2.478365	Pred:	2.415065		0.063300
	ss-cupt-2521	2	5	2	-3.50	Exyz:	-250.73	E000:	-200.29	Efor:	2.433608	Pred:	2.851312		0.417704
	ss-curh-2315	2	3	1	-3.50	Exyz:	-246.37	E000:	-210.96	Efor:	3.237631	Pred:	3.337229		0.099598
	ss-cuzn-2413	2	4	1	-3.00	Exyz:	-179.09	E000:	-140.15	Efor:	3.096596	Pred:	3.038560		0.058035
	ss-cuzn-2511	2	5	1	-2.50	Exyz:	-184.14	E000:	-140.15	Efor:	1.435246	Pred:	1.705133		0.269887
	ss-irau-2422	2	4	2	-4.00	Exyz:	-376.47	E000:	-329.38	Efor:	2.402464	Pred:	2.368370		0.034094
	ss-ircd-1211	1	2	1	-2.00	Exyz:	-325.05	E000:	-301.78	Efor:	1.469050	Pred:	1.337837		0.131213
	ss-ircd-2324	2	3	2	-4.50	Exyz:	-345.38	E000:	-301.78	Efor:	2.505832	Pred:	2.304522		0.201310
	ss-ircd-2401	2	4	0	-2.00	Exyz:	-335.27	E000:	-301.78	Efor:	1.091451	Pred:	0.868260		0.223191
	ss-irco-1212	1	2	1	-2.00	Exyz:	-409.93	E000:	-386.64	Efor:	1.452185	Pred:	1.298655		0.153529
	ss-ircu-2421	2	4	2	-4.00	Exyz:	-389.10	E000:	-342.98	Efor:	3.372536	Pred:	3.033256		0.339280
	ss-irni-1212	1	2	1	-2.00	Exyz:	-389.88	E000:	-366.52	Efor:	1.378543	Pred:	1.230009		0.148534
	ss-irni-2312	2	3	1	-3.50	Exyz:	-402.41	E000:	-366.52	Efor:	2.761809	Pred:	2.439723		0.322086
	ss-irni-2401	2	4	0	-2.00	Exyz:	-399.61	E000:	-366.52	Efor:	1.488509	Pred:	1.372939		0.115571
	ss-irni-2601	2	6	0	-1.00	Exyz:	-407.25	E000:	-366.52	Efor:	0.619482	Pred:	0.570336		0.049145
	ss-iros-2122	2	1	2	-5.50	Exyz:	-473.57	E000:	-438.08	Efor:	3.849987	Pred:	3.859773		0.009785
	ss-irpd-2121	2	1	2	-5.50	Exyz:	-396.51	E000:	-360.56	Efor:	3.379897	Pred:	3.247377		0.132520
	ss-irpd-2221	2	2	2	-5.00	Exyz:	-399.69	E000:	-360.56	Efor:	3.590173	Pred:	3.422538		0.167635
	ss-irre-1301	1	3	0	-0.50	Exyz:	-477.41	E000:	-457.31	Efor:	0.572351	Pred:	0.507156		0.065196
	ss-irzn-1201	1	2	0	-1.00	Exyz:	-334.85	E000:	-318.37	Efor:	0.814051	Pred:	0.548572		0.265478
	ss-nico-2421	2	4	2	-4.00	Exyz:	-317.87	E000:	-271.12	Efor:	2.737291	Pred:	2.916275		0.178984
	ss-nico-2501	2	5	0	-1.50	Exyz:	-307.63	E000:	-271.12	Efor:	1.456571	Pred:	1.394981		0.061589
	ss-nicu-2414	2	4	1	-3.00	Exyz:	-269.07	E000:	-229.17	Efor:	2.138668	Pred:	2.125135		0.013533
	ss-nife-2211	2	2	1	-4.00	Exyz:	-317.89	E000:	-285.87	Efor:	3.248957	Pred:	3.253468		0.004511
	ss-nife-2522	2	5	2	-3.50	Exyz:	-335.85	E000:	-285.87	Efor:	2.891222	Pred:	2.799986		0.091235
	ss-nipd-2501	2	5	0	-1.50	Exyz:	-278.11	E000:	-241.32	Efor:	1.179504	Pred:	1.124956		0.054548
	ss-nipd-2611	2	6	1	-2.00	Exyz:	-288.96	E000:	-241.32	Efor:	1.170746	Pred:	1.181570		0.010824
	ss-niru-1001	1	0	0	-2.00	Exyz:	-297.86	E000:	-289.29	Efor:	1.958905	Pred:	2.051042		0.092137
	ss-niru-1311	1	3	1	-1.50	Exyz:	-316.96	E000:	-289.29	Efor:	0.457407	Pred:	0.718658		0.261251
	ss-nizn-2001	2	0	0	-4.00	Exyz:	-217.54	E000:	-200.63	Efor:	4.138725	Pred:	4.260271		0.121546
	ss-osco-2401	2	4	0	-2.00	Exyz:	-496.90	E000:	-463.68	Efor:	1.355981	Pred:	1.103949		0.252032
	ss-oscu-2113	2	1	1	-4.50	Exyz:	-446.16	E000:	-416.32	Efor:	2.043902	Pred:	2.225223		0.181322
	ss-osni-2201	2	2	0	-3.00	Exyz:	-468.83	E000:	-442.16	Efor:	1.142135	Pred:	1.149106		0.006971
	ss-ospt-1101	1	1	0	-1.50	Exyz:	-463.19	E000:	-449.19	Efor:	-0.083921	Pred:	-0.438457		0.354537
	ss-ospt-2202	2	2	0	-3.00	Exyz:	-475.99	E000:	-449.19	Efor:	1.023794	Pred:	0.807768		0.216026
	ss-ospt-2414	2	4	1	-3.00	Exyz:	-489.94	E000:	-449.19	Efor:	1.288083	Pred:	1.644020		0.355937
	ss-ospt-2511	2	5	1	-2.50	Exyz:	-493.29	E000:	-449.19	Efor:	1.321413	Pred:	1.316408		0.005005
	ss-osre-1111	1	1	1	-2.50	Exyz:	-555.60	E000:	-535.85	Efor:	1.609146	Pred:	1.705184		0.096038
	ss-osre-1201	1	2	0	-1.00	Exyz:	-552.36	E000:	-535.85	Efor:	0.780688	Pred:	0.720092		0.060596
	ss-osre-2223	2	2	2	-5.00	Exyz:	-575.54	E000:	-535.85	Efor:	3.024489	Pred:	3.294767		0.270278
	ss-osrh-1401	1	4	0	0.00	Exyz:	-491.56	E000:	-467.44	Efor:	-0.065919	Pred:	-0.096731		0.030812
	ss-osrh-2521	2	5	2	-3.50	Exyz:	-518.07	E000:	-467.44	Efor:	2.241919	Pred:	2.164322		0.077597
	ss-osrh-2601	2	6	0	-1.00	Exyz:	-508.15	E000:	-467.44	Efor:	0.637156	Pred:	0.584754		0.052402
	ss-osru-2522	2	5	2	-3.50	Exyz:	-544.44	E000:	-493.86	Efor:	2.292171	Pred:	2.396577		0.104405
	ss-pdag-2501	2	5	0	-1.50	Exyz:	-249.42	E000:	-212.68	Efor:	1.220834	Pred:	1.196139		0.024695
	ss-pdau-2011	2	0	1	-5.00	Exyz:	-242.99	E000:	-218.40	Efor:	3.910062	Pred:	3.870126		0.039936
	ss-pdcd-2611	2	6	1	-2.00	Exyz:	-240.25	E000:	-192.78	Efor:	1.325884	Pred:	1.383793		0.057909
	ss-pdcu-0211	0	2	1	0.00	Exyz:	-240.96	E000:	-226.41	Efor:	-0.330785	Pred:	-0.339757		0.008972
	ss-pdcu-2225	2	2	2	-5.00	Exyz:	-264.84	E000:	-226.41	Efor:	4.293993	Pred:	4.161194		0.132799
	ss-pdfe-2111	2	1	1	-4.50	Exyz:	-310.10	E000:	-282.56	Efor:	4.349612	Pred:	4.241079		0.108534
	ss-pdfe-2513	2	5	1	-2.50	Exyz:	-324.94	E000:	-282.56	Efor:	3.045266	Pred:	2.497033		0.548233
	ss-pdir-2201	2	2	0	-3.00	Exyz:	-307.70	E000:	-282.70	Efor:	2.808799	Pred:	2.943349		0.134551
	ss-pdrh-2001	2	0	0	-4.00	Exyz:	-280.08	E000:	-264.08	Efor:	5.046656	Pred:	5.004678		0.041979
	ss-pdrh-2412	2	4	1	-3.00	Exyz:	-303.06	E000:	-264.08	Efor:	3.053818	Pred:	2.954998		0.098821
	ss-pdru-2211	2	2	1	-4.00	Exyz:	-318.32	E000:	-286.36	Efor:	3.309243	Pred:	3.538238		0.228994
	ss-ptco-2313	2	3	1	-3.50	Exyz:	-333.06	E000:	-298.64	Efor:	4.233602	Pred:	4.576570		0.342968
	ss-ptco-2411	2	4	1	-3.00	Exyz:	-338.03	E000:	-298.64	Efor:	2.650365	Pred:	2.557135		0.093231
	ss-ptos-2424	2	4	2	-4.00	Exyz:	-389.86	E000:	-343.36	Efor:	2.990075	Pred:	3.418984		0.428909
	ss-ptrh-2001	2	0	0	-4.00	Exyz:	-313.27	E000:	-297.25	Efor:	5.032129	Pred:	4.898431		0.133697
	ss-ptrh-2302	2	3	0	-2.50	Exyz:	-326.24	E000:	-297.25	Efor:	2.203742	Pred:	2.154794		0.048948
	ss-ptrh-2315	2	3	1	-3.50	Exyz:	-332.97	E000:	-297.25	Efor:	2.927486	Pred:	2.843327		0.084160
	ss-ptrh-2521	2	5	2	-3.50	Exyz:	-346.89	E000:	-297.25	Efor:	3.227490	Pred:	3.261737		0.034247
	ss-ptru-2511	2	5	1	-2.50	Exyz:	-363.98	E000:	-320.86	Efor:	2.295291	Pred:	2.440922		0.145632
	ss-rhag-2413	2	4	1	-3.00	Exyz:	-312.16	E000:	-271.54	Efor:	1.414361	Pred:	1.487415		0.073054
	ss-rhcd-1011	1	0	1	-3.00	Exyz:	-267.19	E000:	-249.77	Efor:	0.560367	Pred:	0.690793		0.130426
	ss-rhcd-2521	2	5	2	-3.50	Exyz:	-299.70	E000:	-249.77	Efor:	2.949905	Pred:	2.357135		0.592770
	ss-rhcu-2121	2	1	2	-5.50	Exyz:	-324.68	E000:	-288.75	Efor:	3.408943	Pred:	3.345512		0.063432
	ss-rhir-2312	2	3	1	-3.50	Exyz:	-390.00	E000:	-353.67	Efor:	2.315393	Pred:	2.445430		0.130038
	ss-rhni-2001	2	0	0	-4.00	Exyz:	-327.65	E000:	-310.44	Efor:	3.843892	Pred:	3.989724		0.145832
	ss-rhos-1111	1	1	1	-2.50	Exyz:	-401.95	E000:	-382.27	Efor:	1.675410	Pred:	1.904303		0.228893
	ss-rhpd-2122	2	1	2	-5.50	Exyz:	-342.09	E000:	-305.91	Efor:	3.155584	Pred:	3.224970		0.069386
	ss-rhpd-2214	2	2	1	-4.00	Exyz:	-339.14	E000:	-305.91	Efor:	2.035408	Pred:	1.983358		0.052050
	ss-rhpd-2225	2	2	2	-5.00	Exyz:	-346.01	E000:	-305.91	Efor:	2.621493	Pred:	2.637775		0.016281
	ss-rhpt-2001	2	0	0	-4.00	Exyz:	-336.07	E000:	-318.37	Efor:	3.347635	Pred:	3.452635		0.105000
	ss-rhre-2401	2	4	0	-2.00	Exyz:	-433.08	E000:	-400.45	Efor:	1.957075	Pred:	2.006579		0.049503
	ss-rhru-2223	2	2	2	-5.00	Exyz:	-396.92	E000:	-357.97	Efor:	3.762479	Pred:	3.749248		0.013231
	ss-rhzn-2411	2	4	1	-3.00	Exyz:	-305.73	E000:	-265.88	Efor:	2.180816	Pred:	2.018365		0.162451
	ss-rhzn-2425	2	4	2	-4.00	Exyz:	-312.33	E000:	-265.88	Efor:	3.032086	Pred:	2.785107		0.246979
	ss-ruag-1101	1	1	0	-1.50	Exyz:	-342.97	E000:	-329.38	Efor:	0.315420	Pred:	-0.154011		0.469431
	ss-ruau-2225	2	2	2	-5.00	Exyz:	-376.90	E000:	-336.02	Efor:	1.845802	Pred:	1.799105		0.046697
	ss-rucd-2212	2	2	1	-4.00	Exyz:	-339.70	E000:	-305.97	Efor:	1.536555	Pred:	1.839303		0.302748
	ss-rucd-2214	2	2	1	-4.00	Exyz:	-339.76	E000:	-305.97	Efor:	1.472595	Pred:	1.499617		0.027022
	ss-rucd-2323	2	3	2	-4.50	Exyz:	-349.84	E000:	-305.97	Efor:	2.225172	Pred:	2.524011		0.298838
	ss-ruco-1401	1	4	0	0.00	Exyz:	-416.53	E000:	-392.36	Efor:	-0.112739	Pred:	-0.087830		0.024910
	ss-rucu-2315	2	3	1	-3.50	Exyz:	-384.21	E000:	-347.13	Efor:	1.570698	Pred:	1.688902		0.118204
	ss-rucu-2621	2	6	2	-3.00	Exyz:	-401.37	E000:	-347.13	Efor:	2.010984	Pred:	1.824977		0.186006
	ss-rufe-1011	1	0	1	-3.00	Exyz:	-425.08	E000:	-408.19	Efor:	1.079831	Pred:	0.904224		0.175607
	ss-rufe-2316	2	3	1	-3.50	Exyz:	-444.85	E000:	-408.19	Efor:	1.984719	Pred:	2.070370		0.085651
	ss-ruir-2001	2	0	0	-4.00	Exyz:	-435.66	E000:	-417.47	Efor:	2.854026	Pred:	2.987025		0.132998
	ss-runi-2201	2	2	0	-3.00	Exyz:	-398.22	E000:	-371.65	Efor:	1.245931	Pred:	1.258269		0.012338
	ss-ruos-1011	1	0	1	-3.00	Exyz:	-464.95	E000:	-448.10	Efor:	1.131118	Pred:	0.979626		0.151492
	ss-ruos-2325	2	3	2	-4.50	Exyz:	-491.27	E000:	-448.10	Efor:	2.936638	Pred:	3.009372		0.072734
	ss-rupt-2312	2	3	1	-3.50	Exyz:	-417.92	E000:	-380.90	Efor:	1.632959	Pred:	1.756928		0.123969
	ss-rure-2325	2	3	2	-4.50	Exyz:	-508.39	E000:	-465.51	Efor:	3.219544	Pred:	3.313852		0.094307
	ss-rurh-2112	2	1	1	-4.50	Exyz:	-426.29	E000:	-396.98	Efor:	2.577606	Pred:	2.472324		0.105283
	ss-ruzn-1001	1	0	0	-2.00	Exyz:	-331.39	E000:	-321.84	Efor:	0.974933	Pred:	0.771889		0.203044
	ss-ruzn-1401	1	4	0	0.00	Exyz:	-345.98	E000:	-321.84	Efor:	-0.079374	Pred:	-0.090021		0.010647
	ss-zncd-1101	1	1	0	-1.50	Exyz:	-57.13	E000:	-44.65	Efor:	1.426480	Pred:	1.106168		0.320311
	ss-zncu-2122	2	1	2	-5.50	Exyz:	-118.73	E000:	-85.12	Efor:	5.730283	Pred:	5.591839		0.138444
	ss-znfe-2321	2	3	2	-4.50	Exyz:	-177.74	E000:	-135.43	Efor:	3.791028	Pred:	3.524602		0.266427
	ss-znir-2121	2	1	2	-5.50	Exyz:	-182.94	E000:	-148.74	Efor:	5.135431	Pred:	5.142272		0.006841
	ss-znir-2521	2	5	2	-3.50	Exyz:	-198.40	E000:	-148.74	Efor:	3.215989	Pred:	2.783377		0.432611
	ss-znni-2522	2	5	2	-3.50	Exyz:	-157.00	E000:	-107.91	Efor:	3.775884	Pred:	3.520760		0.255124
	ss-znos-2321	2	3	2	-4.50	Exyz:	-211.13	E000:	-168.98	Efor:	3.958890	Pred:	3.673729		0.285161
	ss-znpd-2221	2	2	2	-5.00	Exyz:	-149.00	E000:	-110.30	Efor:	4.021005	Pred:	3.955650		0.065354
	ss-znpt-1301	1	3	0	-0.50	Exyz:	-140.31	E000:	-120.99	Efor:	1.355667	Pred:	0.999839		0.355828
	ss-znrh-1011	1	0	1	-3.00	Exyz:	-147.21	E000:	-132.26	Efor:	3.032223	Pred:	2.712587		0.319636
	ss-znru-1311	1	3	1	-1.50	Exyz:	-174.34	E000:	-147.13	Efor:	0.908874	Pred:	1.032299		0.123424
	ss-znru-2323	2	3	2	-4.50	Exyz:	-189.22	E000:	-147.13	Efor:	4.007826	Pred:	3.705683		0.302143
