# Supplementary material for: Statistical learning goes beyond the d-band model providing the thermochemistry of adsorbates on transition metals
Source: Nat Commun. 2019 Oct 15;10:4687. doi: 10.1038/s41467-019-12709-1 (PMC6794282; doi:10.1038/s41467-019-12709-1)
Supplement: Supplementary file 3 — Source Data [file 41467_2019_12709_MOESM3_ESM.zip › code/pca-alloys.py]

#!/usr/bin/python3
# Rodrigo García-Muelas 
# Version corrected: Oct 17, 2017 
# This program predicts the potential energies of intermediates on a metal surface from PCA. 
# Input:  metal.csv contains the metal pc descriptors. 
# Input:  molec.csv contains the intermediates pc descriptors and the average. 
# Output: on screen 
import csv
import sys

# First, initialize the dictionaries for the metals. Also create a list for metals. 
dicmet1={} ; dicmet2={} ; listmet=[] 
# This is one of the two procedures to read a csv file, the alt is using "while".  
filemetal=open('metal.csv', 'r' , newline='') 
metalreader = csv.reader(filemetal, delimiter=',')
for row in metalreader:
    dicmet1[row[0]]=row[1] 
    dicmet2[row[0]]=row[2] 
# In parallel, create a list of metals (& molecules afterwards)
    listmet.append(row[0]) 
# Always close the file after reading it. In the alt procedure, the "close" is not needed. 
filemetal.close()

# Now the dictionaries and list for the molecules. 
dicmol1={} ; dicmol2={} ; dicmol3={} ; listmol=[]
filemolec=open('molec.csv', 'r' , newline='') 
molecreader = csv.reader(filemolec, delimiter=',')
for row in molecreader:
    dicmol1[row[0]]=row[1] 
    dicmol2[row[0]]=row[2]  
    dicmol3[row[0]]=row[3]
    listmol.append(row[0])
filemolec.close()

#print("este es el dicmet1 y 2 y las moleculas" )
#print(dicmet1) 
#print(dicmet2) 
#print(dicmol1) 
#print(dicmol2) 
#print(dicmol3) 
#print(listmet)
#print(listmol)

for i in listmet : 
   for j in listmol : 
      E=float(dicmet1[i])*float(dicmol1[j])+float(dicmet2[i])*float(dicmol2[j])+float(dicmol3[j])
      print(i+"-"+j+","+str(E)) 
