# Supplementary material for: Statistical learning goes beyond the d-band model providing the thermochemistry of adsorbates on transition metals
Source: Nat Commun. 2019 Oct 15;10:4687. doi: 10.1038/s41467-019-12709-1 (PMC6794282; doi:10.1038/s41467-019-12709-1)
Supplement: Supplementary file 3 — Source Data [file 41467_2019_12709_MOESM3_ESM.zip › code/pca-alloys.xlsx]

## Sheet: stable
-24.0579	CH4	0	0	0	2						-0.517589	-0.699226	-0.493138
-6.76671	H2	0	0	1	2						-0.162623	-0.485448	0.859008
-14.2192	H2O	0	1	1	1						-0.840033	0.524809	0.137552
			-7.45253	-10.8359	-35.2683	μ	0.693663	0.1702	3.48871						full metals
		0000	0011	0111	2215		0011	0111	2215		t1	t2	t3		t1	t2			t2	t1
	Cu										-0.350797	0.367004	0.234622		3.27671	-1.20391		t1*	2.2852	-5.26555	0
	Ag										-1.85161	-0.128532	0.182496		9.46043	0.370073			0.212611	0.118503	#N/A
	Au										-1.8101	-1.02913	-0.0918438		7.69446	2.78235			0.995238	0.492796	#N/A
	Ni										0.96107	0.397831	0.100485		-3.88447	-1.05415			1044.95	10	#N/A
	Pd										0.52091	-0.614366	0.00608524		-3.98727	1.64845			507.527	2.42847	#N/A
	Pt										0.488992	-1.16666	-0.0821929		-4.68423	2.59094
	Rh										0.89573	-0.229186	0.0058161		-4.98305	0.0533699		t2*	-2.25435	-0.305016	0
	Ir										0.803292	-0.634126	-0.0149817		-5.34635	0.878669			0.146669	0.081749	#N/A
	Ru										1.60545	0.447522	0.0333336		-6.88025	-1.69001			0.961563	0.339954	#N/A
	Os										1.48801	0.237673	-0.0723113		-7.36589	-1.44845			125.084	10	#N/A
	Cd										-1.50577	0.720228	-0.07935		9.60152	-1.16023			28.9116	1.15569	#N/A
	Zn										-0.724262	1.01738	-0.222158		7.09841	-1.76709
	ru-test	-423.069	-430.965	-434.224	-455.964		-1.1374	-0.489627	-1.11557		1.60545	0.447522	-0.0131498
	rh-test	-333.729	-340.793	-344.425	-366.38		-0.305408	-0.0308535	-0.872152		0.89573	-0.229186	0.00413875
	pt-test	-282.756	-288.992	-292.865	-315.547		0.522567	0.556677	-1.01186		0.488992	-1.16666	0.0813087
	ag-test	-125.304	-130.923	-135.768	-155.622		1.14071	0.202444	1.46217		-1.85161	-0.128532	-0.187502
	ol-cuni	-189.053	-196.829	-200.432	-221.821		-1.01723	-0.712891	-0.98814		1.47251	0.538759	-0.246666		-6.5224	-1.66369
	ol-cupd	-190.048	-195.648	-199.977	-221.465		1.15898	0.737487	0.362535		-1.02435	-0.978135	0.111839		3.15852	2.5175
	ol-cupt	-201.741	-207.164	-211.575	-233.524		1.33555	0.831383	-0.0031178		-0.82385	-1.33908	0.0551243		1.27796	3.27005
	ol-cuco	-205.067	-213.121	-216.757	-237.761		-1.29497	-1.02502	-0.914514		1.60517	0.923121	-0.367696		-6.34261	-2.57064
	ol-curh	-210.201	-217.186	-220.54	-242.677		-0.22655	0.326738	-0.69592		0.64872	-0.36543	0.296666		-4.25095	0.625936
	ol-cuir	-227.963	-235.069	-238.075	-261.002		-0.347461	0.553651	-1.25902		1.14743	-0.686562	0.473755		-7.61077	1.19777
	ol-cufe	-218.72	-227.153	-230.515	-251.371		-1.67391	-1.12963	-0.871737		1.78239	1.26133	-0.264803		-6.50289	-3.38713
	ol-curu	-227.712	-235.514	-238.788	-260.729		-1.04249	-0.410359	-1.23685		1.64531	0.279034	-0.00854111		-8.02581	-1.13089
	ol-cuos	-250.453	-257.724	-260.785	-283.597		-0.511978	0.33436	-1.36413		1.35653	-0.520231	0.352055		-8.33171	0.75902
	ol-cuzn	-143.415	-150.054	-154.006	-173.97		0.119233	0.0743059	1.22444		-1.10237	0.523154	0.173455		7.00008	-0.843132
	ol-agau	-133.117	-138.155	-142.777	-163.654		1.72117	1.00577	1.24321		-2.09876	-1.03929	0.186195		8.67615	2.98308
	ol-agpd	-153.099	-159.424	-163.574	-185.356		0.434055	0.190224	-0.477319		0.145367	-0.646347	-0.116302		-2.24247	1.41275
	ol-agpt	-162.038	-168.891	-172.835	-195.441		-0.0942829	-0.130749	-1.62374		1.43405	-0.722754	-0.289168		-9.20272	1.19193
	ol-agzn	-106.39	-113.866	-117.745	-137.54		-0.717297	-0.689058	0.629781		-0.0457141	1.16657	-0.151552		2.90655	-2.61591
	ol-agcd	-103.895	-109.895	-114.307	-133.852		0.758262	0.253342	1.82276		-1.96485	0.303421	0.0944189		11.0394	-0.0847069
	ol-aucu	-151.388	-158.854	-163.141	-183.693		-0.707504	-1.08764	-0.525256		0.984304	0.747039	-0.657644		-3.47577	-1.98432
	ol-auag	-144.309	-150.016	-154.88	-174.824		1.05239	0.0948105	1.26485		-1.62264	-0.118079	-0.263549		8.27428	0.761125
	ol-aupd	-171.769	-178.044	-182.313	-203.996		0.484663	0.12153	-0.446704		0.104626	-0.63232	-0.196056		-1.99589	1.39356
	ol-aupt	-179.578	-186.429	-190.405	-213.092		-0.0921434	-0.161217	-1.73456		1.531	-0.767619	-0.331639		-9.81569	1.2635
	ol-auzn	-125.932	-133.669	-137.605	-157.508		-0.977941	-1.00777	0.203023		0.499512	1.27957	-0.355492		0.29386	-3.03695
	ol-aucd	-123.421	-129.63	-133.969	-153.542		0.550185	0.117349	1.65893		-1.69741	0.428954	0.0576765		9.91806	-0.449273
	ol-nicu	-232.038	-238.466	-242.616	-263.219		0.33097	0.0870933	0.598865		-0.688537	0.0405878	-0.00602505		3.71828	0.118516
	ol-nipd	-246.266	-253.159	-255.898	-278.809		-0.134513	1.03317	-0.763711		0.543148	-0.808297	0.848784		-4.70709	1.65652
	ol-nico	-268.987	-276.638	-280.362	-301.111		-0.892439	-0.709943	-0.345116		0.867279	0.787537	-0.217222		-2.76702	-2.03992
	ol-nife	-282.407	-290.616	-293.169	-314.503		-1.45012	-0.0966868	-0.316384		1.03206	0.894856	0.588535		-3.38945	-2.33211
	ol-nizn	-204.651	-210.939	-214.975	-235.044		0.470583	0.341911	1.38679		-1.46412	0.232775	0.252398		8.24133	-0.0781764
	ol-pdcu	-223.804	-230.693	-235.081	-255.34		-0.129942	-0.61133	0.244022		-0.0383137	0.515693	-0.427492		1.3802	-1.15087
	ol-pdag	-214.54	-219.701	-224.641	-244.64		1.59764	0.564154	1.67884		-2.32895	-0.509908	-0.0723167		11.098	1.85988
	ol-pdau	-221.642	-226.164	-230.861	-251.887		2.23769	1.44719	1.53449		-2.68257	-1.46187	0.350731		10.7846	4.1138
	ol-pdni	-239.005	-246.863	-250.765	-271.818		-1.09864	-1.09402	-1.03255		1.61393	0.757396	-0.540019		-6.76744	-2.19971
	ol-pdpt	-252.401	-258.74	-262.262	-285.31		0.419618	0.804561	-1.12936		0.600671	-1.27668	0.328848		-6.08033	2.69487
	ol-pdco	-257.251	-265.283	-268.758	-289.736		-1.27315	-0.841729	-0.705822		1.38877	0.928412	-0.1923		-5.19102	-2.51656
	ol-pdrh	-259.942	-267.591	-271.16	-293.385		-0.890936	-0.553006	-1.6642		1.94905	0.0180349	-0.264595		-10.2216	-0.635149
	ol-pdir	-277.674	-285.233	-288.689	-311.416		-0.799735	-0.348619	-1.96237		2.11908	-0.301436	-0.175014		-11.847	0.0331887
	ol-pdfe	-272.5	-282.207	-285.702	-306.055		-2.94784	-2.53629	-1.77493		3.42923	2.36095	-0.969148		-12.6616	-6.36837
	ol-pdru	-278.691	-287.193	-290.578	-312.4		-1.74386	-1.22183	-1.92932		2.72199	0.799964	-0.45498		-12.5047	-2.63365
	ol-pdos	-301.798	-309.993	-313.241	-335.627		-1.43627	-0.777769	-2.05013		2.59205	0.305917	-0.24183		-12.9495	-1.48026
	ol-pdzn	-200.406	-207.653	-211.684	-231.458		-0.488688	-0.612624	0.726977		-0.258118	1.02062	-0.185261		3.69146	-2.22211
	ol-pdcd	-193.411	-199.088	-203.605	-223.784		1.08223	0.471359	1.40643		-1.81825	-0.247439	0.0646677		9.00865	1.11241
	ol-pdre	-318.765	-327.547	-330.503	-352.365		-2.02343	-1.07255	-1.82095		2.75139	0.979852	-0.173972		-12.2484	-3.04815
	ol-ptcu	-255.052	-261.943	-266.372	-286.611		-0.132655	-0.654915	0.219858		-0.00952278	0.526066	-0.466918		1.25231	-1.18303
	ol-ptag	-244.964	-250.182	-255.037	-275.129		1.5404	0.592836	1.61422		-2.2497	-0.517718	-0.0283385		10.6628	1.85331
	ol-ptau	-251.132	-255.852	-260.603	-281.588		2.03878	1.19419	1.32328		-2.36105	-1.31081	0.202436		9.43675	3.67519
	ol-ptni	-271.051	-278.898	-282.843	-303.846		-1.08809	-1.12558	-1.01466		1.59858	0.77473	-0.569865		-6.64697	-2.2341
	ol-ptpd	-272.681	-279.108	-283.096	-304.998		0.331247	0.250257	-0.538067		0.239846	-0.635486	-0.02239		-2.71513	1.35945
	ol-ptco	-289.45	-297.3	-301.249	-321.941		-1.09111	-1.13386	-0.711477		1.3468	0.939972	-0.53379		-4.94364	-2.52982
	ol-ptrh	-292.34	-299.83	-303.315	-325.602		-0.73036	-0.309389	-1.48235		1.67357	-0.117074	-0.1095		-9.07978	-0.246539
	ol-ptir	-309.167	-316.633	-320.025	-342.801		-0.706647	-0.191849	-1.85398		1.95435	-0.385746	-0.0713437		-11.1723	0.273497
	ol-ptfe	-304.567	-313.408	-317.76	-338.324		-2.08179	-2.52686	-1.97714		3.1493	1.64468	-1.41595		-12.8244	-4.66828
	ol-ptru	-311.872	-320.249	-323.628	-345.344		-1.61763	-1.0898	-1.69218		2.43598	0.772061	-0.371196		-11.0625	-2.48351
	ol-ptos	-334.185	-342.385	-345.41	-367.951		-1.44172	-0.560154	-1.98698		2.50644	0.237227	-0.0435233		-12.6557	-1.2993
	ol-ptzn	-230.61	-237.971	-242.024	-261.843		-0.60155	-0.747831	0.546472		-0.0260836	1.07045	-0.270577		2.58352	-2.4052
	ol-ptcd	-224.026	-229.727	-234.721	-254.272		1.05756	-0.0288191	1.5332		-1.83063	0.0791585	-0.335382		9.82018	0.379922
	ol-ptre	-351.961	-360.473	-363.386	-385.326		-1.75268	-0.759044	-1.58479		2.36188	0.762282	-0.00570392		-10.6946	-2.43886
	ol-rhcu	-292.734	-299.69	-303.982	-324.28		-0.197759	-0.582562	0.232872		0.00147603	0.543295	-0.370871		1.23376	-1.22523
	ol-rhag	-280.988	-286.101	-290.959	-310.977		1.64585	0.695273	1.7908		-2.46927	-0.548515	0.0319397		11.7486	1.98971
	ol-rhau	-288.769	-293.15	-297.906	-318.95		2.37774	1.52901	1.59942		-2.82291	-1.56544	0.360885		11.2868	4.39009
	ol-rhni	-310.465	-318.228	-321.969	-343.045		-1.00364	-0.838716	-0.800151		1.32802	0.688994	-0.335595		-5.41826	-1.9583
	ol-rhpd	-312.092	-318.114	-322.256	-343.773		0.737217	0.502136	0.0988662		-0.546285	-0.707356	0.0813876		1.26005	1.76125
	ol-rhpt	-324.32	-329.918	-333.78	-356.176		1.16007	1.2051	-0.0768674		-0.731847	-1.43651	0.452539		0.570879	3.46161
	ol-rhco	-328.27	-336.357	-339.984	-360.877		-1.32808	-1.04864	-0.827734		1.55326	1.00328	-0.359722		-5.88604	-2.73552
	ol-rhir	-352.475	-359.206	-362.554	-385.235		0.0281014	0.58666	-0.980236		0.713481	-0.818879	0.355254		-5.62817	1.62842
	ol-rhfe	-343.04	-351.831	-355.205	-375.819		-2.03145	-1.49886	-0.998609		2.13407	1.62398	-0.423111		-7.52594	-4.31195
	ol-rhru	-353.351	-361.22	-364.707	-386.367		-1.11021	-0.689972	-1.2359		1.72503	0.462622	-0.215206		-8.02606	-1.56907
	ol-rhos	-377.02	-384.496	-387.83	-410.07		-0.717525	-0.144721	-1.27065		1.46231	-0.0948838	0.0547419		-7.91669	-0.232127
	ol-rhzn	-268.867	-275.672	-279.864	-299.556		-0.0463244	-0.331756	1.0902		-0.837877	0.765589	-0.112177		6.16141	-1.47034
	ol-rhre	-392.559	-400.604	-403.951	-425.617		-1.28587	-0.726154	-1.27766		1.85692	0.581091	-0.165408		-8.44979	-1.87637					0011º		0.730296	1.83437	2.31122	-7.851e-05	0.854507	1.21623	0.388255	0.71106	-0.443733	-0.287043	0.927986	0.241728
	ol-ircu	-348.114	-355.09	-359.472	-379.704		-0.216942	-0.691811	0.189513		0.0655947	0.586988	-0.46122		0.99599	-1.34328					0111º		-0.145457	0.372645	1.03196	-0.321832	0.382197	0.726877	0.139347	0.365212	-0.319427	-0.109919	0.137638	-0.00483543
	ol-irag	-336.094	-341.348	-346.175	-366.226		1.50479	0.584813	1.64772		-2.25811	-0.471342	-0.0130622		10.8131	1.75133					2215		3.94484	4.95087	4.48001	2.86732	2.72845	2.47684	2.61655	2.48397	2.37313	2.37583	5.14315	4.66323
	ol-irau	-343.359	-347.992	-352.827	-373.615		2.12612	1.19832	1.52405		-2.57558	-1.26852	0.190531		10.663	3.64528
	ol-irni	-366.47	-374.261	-378.098	-399.135		-1.03124	-0.96166	-0.885206		1.43375	0.723341	-0.439292		-5.8965	-2.06798
	ol-irpd	-368.017	-374	-378.26	-399.6		0.775964	0.422728	0.196603		-0.635529	-0.644607	0.00751264		1.87336	1.64702
	ol-irpt	-379.215	-384.954	-389.165	-411.184		1.01944	0.715539	-0.189117		-0.485152	-1.15943	0.0859138		-0.0949322	2.76174
	ol-irco	-384.073	-392.187	-395.853	-416.816		-1.35512	-1.1142	-0.963819		1.69223	0.982598	-0.421417		-6.66509	-2.73128
	ol-irrh	-390.274	-397.244	-400.992	-422.8		-0.21115	-0.0519458	-0.746574		0.744883	-0.21895	-0.0431887		-4.42256	0.26639
	ol-irfe	-399.061	-407.842	-411.306	-431.896		-2.02165	-1.579	-1.05481		2.18924	1.62654	-0.504513		-7.81058	-4.33455
	ol-irru	-409.85	-417.772	-421.285	-442.945		-1.16316	-0.768776	-1.31552		1.83214	0.496112	-0.26774		-8.51352	-1.67724
	ol-iros	-432.895	-440.466	-443.766	-466.045		-0.812624	-0.205541	-1.37088		1.60561	-0.0514618	0.0356072		-8.57204	-0.373725
	ol-irzn	-323.575	-330.26	-334.531	-354.193		0.0731665	-0.290846	1.16142		-0.966204	0.699555	-0.126164		6.68622	-1.28233
	ol-irre	-448.534	-456.713	-459.873	-481.742		-1.41982	-0.673767	-1.42887		2.04475	0.56997	-0.0751472		-9.46427	-1.9086
	ol-rucu	-359.518	-366.375	-370.66	-390.858		-0.0984567	-0.476216	0.439304		-0.240626	0.530572	-0.300094		2.47949	-1.1227
	ol-ruag	-347.676	-352.84	-357.77	-377.646		1.59437	0.571878	1.80918		-2.438	-0.442967	-0.0461396		11.8251	1.74223
	ol-ruau	-356.205	-360.599	-365.486	-386.268		2.3649	1.38485	1.71619		-2.89091	-1.4252	0.259437		11.9654	4.09468
	ol-runi	-379.001	-386.546	-390.282	-411.516		-0.785612	-0.615012	-0.735746		1.12469	0.46175	-0.242088		-4.86692	-1.38399
	ol-rupd	-381.163	-386.772	-391.108	-412.513		1.14983	0.721208	0.42935		-1.0731	-0.928776	0.111554		3.528	2.4211
	ol-rupt	-393.58	-398.733	-402.929	-425.044		1.60567	1.31632	0.31518		-1.3099	-1.59632	0.382269		3.24945	3.99821
	ol-ruco	-396.19	-404.199	-407.833	-428.782		-1.24954	-0.977008	-0.812078		1.48781	0.921811	-0.334765		-5.72759	-2.53189
	ol-rurh	-403.025	-410.005	-413.715	-435.647		-0.22145	-0.0242891	-0.842548		0.826338	-0.275542	-0.0275534		-4.98079	0.369122
	ol-ruir	-422.01	-428.602	-432.12	-454.711		0.166816	0.555844	-0.921725		0.597544	-0.870205	0.268426		-5.13499	1.77949
	ol-rufe	-409.571	-418.168	-421.686	-442.494		-1.83862	-1.44936	-1.14362		2.14803	1.38902	-0.495626		-8.13637	-3.78652
	ol-ruos	-446.636	-454.304	-457.363	-479.707		-0.909478	-0.0615181	-1.29089		1.56513	-0.0116786	0.218089		-8.26798	-0.451063
	ol-ruzn	-334.973	-341.939	-346.003	-365.825		-0.206657	-0.364385	0.9284		-0.613665	0.808622	-0.0833956		5.07915	-1.63574
	ol-rure	-461.302	-469.701	-472.692	-494.31		-1.64036	-0.723783	-1.22777		1.9981	0.853998	0.0183075		-8.56956	-2.53467
	ol-oscu	-430.812	-437.827	-442.324	-462.409		-0.256457	-0.846456	0.182821		0.116817	0.686178	-0.575496		0.952946	-1.58252
	ol-osag	-418.976	-424.296	-429.145	-449.147		1.43913	0.497032	1.60859		-2.17697	-0.403359	-0.0614712		10.5412	1.57333
	ol-osau	-427.054	-431.675	-436.671	-457.184		2.13792	1.04869	1.64923		-2.66251	-1.13844	0.0733932		11.418	3.37856
	ol-osni	-450.669	-458.222	-462.202	-483.161		-0.793987	-0.867302	-0.712417		1.15046	0.602323	-0.451468		-4.68136	-1.70875
	ol-ospd	-452.827	-458.542	-463.059	-484.34		1.04479	0.433782	0.267242		-0.835808	-0.800873	-0.105846		2.57084	2.06038
	ol-ospt	-464.667	-469.965	-474.503	-496.357		1.46048	0.829417	0.0890511		-0.965619	-1.37711	0.00450444		1.93754	3.39902
	ol-osco	-468.195	-476.222	-479.664	-500.761		-1.26775	-0.802991	-0.786428		1.44738	0.863529	-0.172774		-5.64794	-2.38817
	ol-osrh	-474.592	-481.655	-485.514	-507.221		-0.303549	-0.255506	-0.849444		0.912226	-0.109511	-0.186633		-5.05362	-0.0313669
	ol-osir	-493.084	-499.83	-503.682	-525.861		0.0123308	0.0675453	-0.997254		0.820359	-0.564779	-0.0852332		-5.61028	1.02299
	ol-osfe	-481.748	-490.351	-493.935	-514.536		-1.84379	-1.52107	-1.00812		2.04854	1.49855	-0.53604		-7.36221	-4.0031
	ol-osru	-495.209	-503.099	-506.52	-527.943		-1.13104	-0.645339	-0.953818		1.4916	0.603559	-0.127792		-6.47485	-1.81559
	ol-oszn	-405.967	-413.094	-416.854	-436.713		-0.368219	-0.221584	1.03289		-0.641043	0.907107	0.133317		5.44836	-1.84941
	ol-osre	-533.421	-541.955	-544.782	-566.343		-1.77443	-0.695092	-1.1417		1.99053	0.978982	0.120906		-8.24405	-2.81411
	ol-zncu	-80.4212	-87.3959	-91.6115	-112.123		-0.215878	-0.524615	0.0780821		0.131459	0.446599	-0.33345		0.328361	-1.04689
	ol-znag	-70.118	-75.6446	-80.2397	-100.467		1.23221	0.543942	1.43015		-1.92761	-0.375088	0.0563239		9.29277	1.43353
	ol-znau	-78.7795	-83.7299	-88.2575	-109.144		1.80846	1.18767	1.41486		-2.31771	-1.09854	0.323013		9.69365	3.18344
	ol-znni	-99.5434	-106.538	-110.961	-132.131		-0.235344	-0.751673	-0.807513		0.922389	0.105666	-0.640711		-4.61542	-0.519553
	ol-znpd	-104.504	-110.113	-114.63	-135.789		1.15043	0.539453	0.495013		-1.099	-0.806496	-0.035835		3.94385	2.15334
	ol-znpt	-116.211	-121.174	-125.526	-147.411		1.79586	1.3503	0.579874		-1.63622	-1.60689	0.354077		4.94355	4.12156
	ol-znco	-113.831	-122.157	-125.988	-146.956		-1.56738	-1.49137	-1.3452		2.1838	1.11397	-0.693198		-8.95328	-3.17736
	ol-znrh	-123.763	-130.979	-134.336	-156.609		-0.457099	0.0923767	-1.0672		1.11805	-0.285304	0.15797		-6.53911	0.302151
	ol-znir	-140.838	-147.759	-150.833	-173.872		-0.161813	0.67053	-1.25456		1.02858	-0.870768	0.48322		-7.40592	1.64928
	ol-znfe	-127.745	-136.589	-140.074	-160.775		-2.08526	-1.66363	-1.25021		2.40007	1.60955	-0.572723		-8.95956	-4.36056
	ol-znru	-138.769	-147.033	-150.357	-172.31		-1.50542	-0.922423	-1.76174		2.40912	0.575835	-0.292321		-11.3694	-2.03295
	ol-znos	-160.428	-168.742	-171.832	-194.437		-1.55492	-0.738118	-2.22931		2.79754	0.275597	-0.173904		-14.1008	-1.47459
	ol-znre	-174.536	-183.083	-186.305	-208.2		-1.78858	-1.10296	-1.88483		2.68844	0.796878	-0.324693		-12.3351	-2.61646
	ol-cdag	-57.0255	-62.433	-67.4825	-87.3295		1.35145	0.208781	1.47559		-1.973	-0.271917	-0.284137		9.76754	1.21479
	ol-cdau	-64.5433	-70.1807	-74.6985	-95.5293		1.12145	0.510537	0.79364		-1.33016	-0.61548	-0.00531024		5.59754	1.79323
	ol-cdpd	-86.982	-93.1331	-97.4042	-118.931		0.607776	0.243462	-0.168941		-0.212255	-0.631822	-0.113819		-0.3262	1.48909
	ss-cuag	-151.618	-159.038	-162.463	-183.562		-0.661419	-0.179245	-0.164478		0.509659	0.463175	0.149574		-1.62519	-1.19961
	ss-cuni	-191.866	-198.392	-202.686	-223.054		0.232354	-0.154667	0.590823		-0.591422	0.222684	-0.166173		3.62304	-0.321615
	ss-cupd	-189.398	-196.087	-200.332	-220.868		0.069668	-0.268815	0.308904		-0.251833	0.243897	-0.222779		1.88339	-0.473016
	ss-cupt	-200.295	-206.935	-211.247	-231.78		0.118438	-0.287054	0.2941		-0.261674	0.210881	-0.264533		1.85977	-0.395586
	ss-cuco	-207.501	-213.905	-217.949	-238.911		0.355241	0.218398	0.370343		-0.530486	-0.160054	0.0633639		2.42754	0.522625
	ss-curh	-210.96	-217.572	-221.832	-242.453		0.147396	-0.205672	0.286367		-0.283401	0.147068	-0.20997		1.82834	-0.2451
	ss-cuir	-227.533	-234.508	-238.643	-259.424		-0.215903	-0.443842	-0.111507		0.277598	0.307907	-0.290132		-0.758076	-0.778802
	ss-cufe	-221.957	-228.714	-232.974	-253.262		0.00229682	-0.35132	0.474998		-0.34307	0.418225	-0.237583		2.76218	-0.838184
	ss-curu	-228.751	-236.111	-240.387	-260.769		-0.601225	-0.970218	-0.237739		0.668676	0.766615	-0.569639		-1.76908	-1.93217
	ss-cuos	-250.47	-258.831	-263.048	-283.441		-1.60218	-1.91263	-1.1912		2.14095	1.42362	-1.01672		-8.02005	-3.86236
	ss-cuzn	-140.154	-147.045	-151.21	-171.619		-0.13236	-0.390132	0.314526		-0.13226	0.447004	-0.226591		1.71791	-0.967363
	ss-cure	-267.232	-274.54	-278.779	-298.925		-0.548886	-0.881791	0.086848		0.354542	0.857437	-0.474842		0.0925539	-2.04111
	ss-agcu	-134.426	-140.007	-144.929	-164.598		1.17784	0.162962	1.60768		-1.98664	-0.0589621	-0.219713		10.326	0.73888
	ss-agau	-132.202	-137.86	-142.737	-162.67		1.10016	0.12991	1.31084		-1.69171	-0.144383	-0.250628		8.57784	0.84149
	ss-agni	-150.414	-155.848	-160.895	-180.657		1.32509	0.184378	1.53628		-2.00636	-0.209785	-0.28375		10.0852	1.0849
	ss-agpd	-156.832	-162.106	-167.189	-187.007		1.48497	0.308363	1.60369		-2.1659	-0.346391	-0.246816		10.6131	1.44152
	ss-agpt	-165.794	-171.167	-176.204	-196.157		1.38629	0.255752	1.41688		-1.94935	-0.349893	-0.269047		9.46483	1.38337
	ss-agco	-164.898	-170.766	-175.798	-196.195		0.890618	-0.234445	0.481851		-0.827619	-0.256052	-0.574308		3.77274	0.829668
	ss-agrh	-171.791	-177.371	-182.373	-202.355		1.17857	0.0838633	1.21559		-1.64479	-0.22684	-0.341949		8.14235	1.01306
	ss-agir	-186.517	-192.351	-197.348	-217.765		0.925088	-0.16524	0.531918		-0.898773	-0.287474	-0.524972		4.0756	0.922208
	ss-agfe	-181.083	-186.916	-191.345	-211.779		0.926118	0.404003	1.08408		-1.45571	-0.274752	0.0394549		7.03727	1.0634
	ss-agru	-185.531	-192.361	-197.37	-217.343		-0.0713272	-1.17367	-0.0324537		0.255047	0.602599	-0.977485		0.0340946	-1.43626
	ss-agos	-205.52	-212.841	-217.847	-237.995		-0.562082	-1.66066	-0.694712		1.14457	0.834592	-1.24489		-4.11958	-2.23058
	ss-agzn	-107.129	-112.633	-117.57	-137.26		1.25472	0.224975	1.64875		-2.07102	-0.121269	-0.198707		10.6279	0.905076
	ss-agcd	-101.041	-106.866	-111.607	-131.52		0.933018	0.0987598	1.29993		-1.59096	-0.0181183	-0.196463		8.3359	0.526115
	ss-agre	-221.26	-228.272	-232.833	-254.232		-0.253239	-0.907394	-1.19255		1.28042	-0.0082996	-0.818615		-6.76109	-0.371839
	ss-aucu	-157.86	-162.86	-167.593	-188.199		1.75919	0.932503	1.44104		-2.27271	-0.926479	0.131723		9.84988	2.78182
	ss-auag	-146.501	-151.457	-156.13	-176.964		1.80315	1.03613	1.31662		-2.20779	-1.07282	0.181948		9.17362	3.09193
	ss-auni	-173.207	-178.3	-183.036	-203.8		1.66585	0.835943	1.18596		-1.99442	-0.948211	0.0597172		8.33486	2.74593
	ss-aupd	-176.237	-181.204	-185.976	-206.884		1.79173	0.926261	1.13211		-2.02902	-1.10833	0.0678201		8.15114	3.11745
	ss-aupt	-183.256	-188.353	-193.139	-214.232		1.66215	0.782413	0.803888		-1.66284	-1.12015	-0.0369922		6.196	3.0324
	ss-auco	-189.162	-194.41	-199.202	-219.876		1.51042	0.625648	1.06537		-1.77847	-0.800728	-0.0608654		7.5348	2.34758
	ss-aurh	-191.885	-197.221	-201.87	-223.001		1.42347	0.680955	0.663653		-1.405	-0.977602	-0.0257336		5.16409	2.63241
	ss-auir	-205.091	-210.747	-215.434	-236.678		1.10275	0.322716	0.19287		-0.785269	-0.826512	-0.240062		2.24613	2.10277
	ss-aufe	-206.872	-211.971	-216.815	-237.381		1.66073	0.722674	1.2706		-2.04444	-0.845225	-0.023413		8.83361	2.52902
	ss-auru	-208.02	-214.108	-218.834	-239.736		0.670584	-0.147865	0.0639082		-0.376726	-0.363569	-0.448917		1.15284	0.934519
	ss-auos	-226.98	-233.623	-238.375	-259.14		0.115561	-0.729811	-0.380771		0.378731	0.0736496	-0.736277		-1.82592	-0.281551
	ss-auzn	-130.126	-135.504	-140.082	-160.748		1.38064	0.709874	1.15787		-1.80269	-0.702321	0.0882103		7.88723	2.13313
	ss-aucd	-122.349	-127.853	-132.366	-153.228		1.25513	0.648718	0.900451		-1.51155	-0.719971	0.0621618		6.31384	2.08411
	ss-aure	-245.201	-251.04	-255.869	-277.425		0.919673	-0.00201382	-0.444048		-0.10267	-0.875122	-0.516336		-1.45921	2.00415
	ss-nicu	-229.173	-236.759	-240.276	-261.81		-0.826585	-0.436606	-0.857266		1.21897	0.340018	-0.085346		-5.64152	-1.13832
	ss-niag	-208.693	-214.815	-218.965	-241.723		0.636578	0.393314	-1.25044		0.656965	-1.29229	-0.148062		-6.41242	2.71289
	ss-nipd	-241.324	-248.961	-252.236	-274.076		-0.877663	-0.245441	-0.971903		1.31061	0.22277	0.0882858		-6.39203	-0.90196
	ss-nipt	-251.398	-259.166	-262.872	-285.868		-1.00882	-0.808354	-2.69055		2.91377	-0.314218	-0.566984		-16.0606	-0.180389
	ss-nico	-271.118	-278.268	-282.108	-303.125		-0.391416	-0.324626	-0.227725		0.446681	0.311765	-0.117158		-1.63958	-0.839072
	ss-nirh	-267.454	-275.012	-278.788	-299.984		-0.799743	-0.668702	-0.75097		1.15352	0.489705	-0.283334		-4.95487	-1.45581
	ss-nife	-285.867	-291.669	-296.817	-317.774		0.957367	-0.284351	-0.127233		-0.3424	-0.598151	-0.733874		0.436033	1.45288
	ss-niru	-289.29	-296.927	-300.802	-321.721		-0.877779	-0.846092	-0.650686		1.13852	0.683014	-0.383436		-4.43412	-1.88702
	ss-nizn	-200.63	-207.875	-211.55	-232.881		-0.486477	-0.254491	-0.472218		0.68986	0.215875	-0.0436638		-3.13917	-0.697076
	ss-pdcu	-226.413	-232.48	-236.5	-258.291		0.692085	0.579459	-0.0979468		-0.370171	-0.816624	0.142993		0.0830054	1.95386
	ss-pdag	-212.679	-218.98	-222.884	-244.869		0.458357	0.460952	-0.410806		0.032889	-0.759857	0.113421		-1.9096	1.70295
	ss-pdau	-218.396	-224.718	-228.61	-250.612		0.436323	0.451115	-0.437244		0.0681012	-0.75355	0.1122		-2.0806	1.67799
	ss-pdni	-244.175	-250.09	-254.313	-275.728		0.844184	0.528229	0.227039		-0.713563	-0.727551	0.0686834		2.0947	1.8578
	ss-pdpt	-252.67	-259.129	-263.109	-284.997		0.300119	0.227124	-0.546734		0.267001	-0.607039	-0.0281032		-2.79311	1.28704
	ss-pdco	-264.448	-270.067	-274.573	-295.62		1.13994	0.5404	0.607541		-1.18826	-0.740569	-0.0143724		4.56448	2.03194
	ss-pdrh	-264.08	-270.344	-274.512	-295.977		0.495076	0.233665	-0.117542		-0.195506	-0.521288	-0.059589		-0.161799	1.2348
	ss-pdir	-282.698	-289.033	-293.303	-314.549		0.423574	0.0601538	-0.0718403		-0.168672	-0.363078	-0.16709		0.0584442	0.869952
	ss-pdfe	-282.563	-287.502	-292.626	-313.567		1.81943	0.602331	0.775393		-1.69103	-1.15766	-0.273168		6.25871	3.12556
	ss-pdru	-286.359	-292.44	-296.823	-317.793		0.677864	0.201462	0.345555		-0.673895	-0.390429	-0.113691		2.65622	1.08571
	ss-pdos	-310.153	-316.389	-320.849	-341.703		0.522748	-0.0308452	0.229304		-0.458176	-0.230204	-0.252742		1.88649	0.658711
	ss-pdzn	-206.042	-211.634	-216.088	-237.118		1.16667	0.619408	0.703126		-1.29523	-0.747448	0.0534636		5.11205	2.08008
	ss-pdcd	-192.779	-198.561	-202.858	-224.221		0.976695	0.58689	0.336996		-0.884057	-0.790976	0.0688525		2.84751	2.05279
	ss-pdre	-329.232	-335.201	-339.805	-360.47		0.789583	0.0921903	0.541496		-0.878546	-0.312669	-0.235697		3.91152	0.972835
	ss-ptcu	-258.939	-264.815	-268.665	-291.038		0.883174	0.940058	-0.319366		-0.341718	-1.24149	0.328061		-1.03772	2.90299
	ss-ptag	-242.93	-249.307	-252.908	-275.718		0.381905	0.687045	-1.00856		0.537823	-1.12986	0.263116		-5.4139	2.38306
	ss-ptau	-247.226	-253.482	-257.186	-279.99		0.502499	0.705408	-0.985117		0.452727	-1.2108	0.222644		-5.15077	2.59147
	ss-ptni	-278.221	-283.841	-288	-309.995		1.13899	0.886354	0.0053677		-0.738182	-1.22388	0.200442		1.09014	2.9842
	ss-ptpd	-273.211	-279.539	-283.327	-306.109		0.431197	0.549589	-1.11842		0.626953	-1.15526	0.10562		-5.94125	2.41313
	ss-ptco	-298.641	-303.673	-308.416	-330.072		1.72766	0.891247	0.349284		-1.33257	-1.45737	-0.0383443		3.68632	3.69188
	ss-ptrh	-297.248	-303.262	-307.298	-329.518		0.745494	0.615934	-0.490429		-0.0740478	-1.07765	0.0940014		-2.07275	2.45199
	ss-ptir	-314.331	-320.367	-324.457	-346.557		0.722662	0.539415	-0.44668		-0.0865372	-1.00158	0.0455476		-1.83315	2.28431
	ss-ptfe	-317.049	-322.157	-326.805	-348.22		1.65159	0.91012	0.608449		-1.51397	-1.27733	0.0510319		5.05293	3.34133
	ss-ptru	-320.86	-326.666	-330.969	-352.617		0.952563	0.55728	0.0228255		-0.602837	-0.924607	0.0121024		1.06136	2.26826
	ss-ptos	-343.359	-349.356	-353.682	-375.299		0.761665	0.342691	-0.160066		-0.315498	-0.782938	-0.103249		-0.127896	1.86125
	ss-ptzn	-237.544	-242.913	-247.134	-268.853		1.39003	1.07654	0.471385		-1.29052	-1.24716	0.304118		3.94526	3.20517
	ss-ptcd	-222.904	-228.549	-232.618	-254.758		1.11355	0.951337	-0.0743971		-0.668573	-1.27949	0.25784		0.596522	3.08834
	ss-ptre	-364.134	-369.963	-374.575	-395.714		0.929085	0.22415	0.198989		-0.684493	-0.654022	-0.238249		2.10966	1.68318
	ss-rhcu	-288.75	-296.22	-299.62	-321.873		-0.711143	-0.203943	-1.34369		1.52999	-0.108928	-0.0093242		-8.30516	-0.22111
	ss-rhag	-271.535	-279.13	-282.518	-304.965		-0.83595	-0.317401	-1.64987		1.87024	-0.127267	-0.0873538		-10.1387	-0.28355
	ss-rhau	-277.474	-285.159	-288.525	-311.037		-0.926259	-0.385107	-1.78305		2.03987	-0.101147	-0.119299		-10.9722	-0.394173
	ss-rhni	-310.441	-317.589	-321.108	-343.179		-0.388477	-0.00109663	-0.9584		1.00634	-0.230811	0.058801		-5.82637	0.21338
	ss-rhpd	-305.908	-313.34	-316.815	-339.11		-0.673272	-0.241366	-1.42285		1.58297	-0.158786	-0.0710354		-8.69807	-0.124873
	ss-rhpt	-318.366	-325.848	-329.322	-351.598		-0.723568	-0.291002	-1.45257		1.64204	-0.115119	-0.0929585		-8.90933	-0.24133
	ss-rhco	-330.882	-337.945	-341.463	-363.426		-0.304195	0.0848471	-0.764083		0.785504	-0.229485	0.117793		-4.66053	0.277748
	ss-rhir	-353.665	-360.642	-364.406	-386.194		-0.218117	-0.0746348	-0.749283		0.754454	-0.204486	-0.0596155		-4.43991	0.230862
	ss-rhfe	-347.545	-354.55	-358.098	-379.997		-0.245783	0.113184	-0.672653		0.673859	-0.236102	0.125906		-4.08778	0.326718
	ss-rhru	-357.966	-364.84	-368.71	-390.299		-0.115556	-0.0786332	-0.553729		0.537749	-0.17163	-0.0867282		-3.22375	0.222893
	ss-rhos	-382.269	-389.166	-393.138	-414.581		-0.137682	-0.202935	-0.532132		0.551273	-0.0844829	-0.179622		-3.09582	0.022307
	ss-rhzn	-265.879	-273.266	-276.556	-298.719		-0.627589	-0.011311	-1.05988		1.217	-0.111915	0.153984		-6.66394	-0.11891
	ss-rhcd	-249.775	-257.34	-260.631	-282.942		-0.806293	-0.190551	-1.38774		1.61406	-0.0720153	0.0430427		-8.6635	-0.329968
	ss-rhre	-400.451	-407.193	-411.209	-432.46		0.0164348	-0.0926846	-0.229373		0.199247	-0.0868752	-0.119272		-1.24767	0.135073
	ss-ircu	-342.982	-350.389	-353.627	-376.507		-0.648438	0.0205688	-1.74551		1.79857	-0.472642	0.0973391		-10.5505	0.516908
	ss-irag	-324.276	-331.822	-335.098	-358.114		-0.786821	-0.156113	-2.05888		2.16216	-0.454568	-0.0292945		-12.4238	0.36526
	ss-irau	-329.382	-336.951	-340.248	-363.336		-0.809558	-0.200328	-2.17418		2.27798	-0.477715	-0.0719217		-13.0865	0.382117
	ss-irni	-366.517	-373.362	-376.876	-399.347		-0.0857905	0.306526	-1.05044		0.876963	-0.640098	0.161124		-6.08044	1.17552
	ss-irpd	-360.557	-367.712	-371.131	-393.961		-0.395662	0.0915606	-1.62466		1.55467	-0.620427	0.0502919		-9.60398	0.92446
	ss-irpt	-371.721	-378.773	-382.267	-405.06		-0.29317	0.118997	-1.5604		1.44318	-0.671689	0.032156		-9.13408	1.07403
	ss-irco	-386.643	-393.446	-397.012	-419.389		-0.0442011	0.29685	-0.96686		0.786797	-0.620615	0.143801		-5.56115	1.1591
	ss-irrh	-389.298	-396.127	-399.677	-422.164		-0.0699726	0.286877	-1.08715		0.902803	-0.660881	0.131396		-6.264	1.21449
	ss-irfe	-403.943	-410.553	-414.212	-436.393		0.148078	0.396763	-0.670519		0.422091	-0.648042	0.175568		-3.70345	1.33217
	ss-irru	-414.559	-421.089	-424.961	-447.046		0.228279	0.263664	-0.708293		0.433956	-0.659332	0.0164892		-3.79172	1.354
	ss-iros	-438.083	-444.668	-448.606	-470.624		0.173587	0.14253	-0.761983		0.527065	-0.590463	-0.0679807		-4.12461	1.17035
	ss-irzn	-318.369	-325.487	-328.667	-351.441		-0.358426	0.367618	-1.29187		1.21095	-0.605825	0.31484		-7.76074	0.996382
	ss-ircd	-301.777	-309.147	-312.364	-335.259		-0.610657	0.0794023	-1.70157		1.73253	-0.504559	0.135291		-10.2758	0.609002
	ss-irre	-457.305	-463.751	-467.774	-489.504		0.312454	0.196389	-0.419106		0.158402	-0.533763	-0.0430324		-2.05383	1.15497
	ss-rucu	-347.129	-355.502	-358.785	-380.808		-1.6149	-0.990853	-1.89968		2.59279	0.613219	-0.316085		-12.2511	-2.17325
	ss-ruag	-329.379	-337.823	-340.697	-362.851		-1.68476	-0.651615	-1.69167		2.39904	0.606551	0.0383855		-11.2462	-2.09912
	ss-ruau	-336.021	-344.448	-347.87	-369.97		-1.66818	-1.18271	-2.16914		2.87792	0.602196	-0.491684		-13.7777	-2.23537
	ss-runi	-371.649	-379.846	-383.085	-405.065		-1.43804	-0.770605	-1.63675		2.24455	0.520625	-0.177941		-10.6291	-1.8583
	ss-rupd	-367.467	-375.843	-379.102	-401.216		-1.61801	-0.969634	-1.96936		2.64948	0.568524	-0.30591		-12.6518	-2.08978
	ss-rupt	-380.9	-389.139	-392.394	-414.518		-1.48034	-0.827827	-1.83826		2.44503	0.472221	-0.233956		-11.7953	-1.81033
	ss-ruco	-392.359	-400.565	-403.774	-425.605		-1.4471	-0.749663	-1.46645		2.10278	0.606166	-0.132059		-9.68709	-2.00789
	ss-rurh	-396.983	-405.202	-408.455	-430.402		-1.45993	-0.806321	-1.63972		2.26419	0.551711	-0.198234		-10.6614	-1.93436
	ss-ruir	-417.468	-425.622	-428.864	-450.861		-1.39551	-0.730658	-1.61388		2.19684	0.483495	-0.161453		-10.4627	-1.76004
	ss-rufe	-408.185	-416.661	-419.839	-441.168		-1.7173	-0.988129	-1.20378		2.06076	1.04871	-0.167528		-8.45453	-2.99272
	ss-ruos	-448.101	-455.941	-459.283	-480.946		-1.08073	-0.516423	-1.06533		1.53827	0.447278	-0.0571991		-7.07773	-1.47752
	ss-ruzn	-321.838	-329.984	-333.268	-355.196		-1.38648	-0.763528	-1.57791		2.16729	0.512014	-0.189195		-10.2419	-1.81532
	ss-rucd	-305.965	-314.258	-317.607	-339.61		-1.53393	-0.975593	-1.86536		2.51957	0.567204	-0.338187		-11.9707	-2.04718
	ss-rure	-465.507	-473.208	-476.618	-497.941		-0.942153	-0.445142	-0.654365		1.10973	0.531454	-0.00777812		-4.62885	-1.53657
	ss-oscu	-416.32	-424.408	-427.485	-450.069		-1.32966	-0.499591	-1.96967		2.42405	0.138554	-0.044381		-12.4473	-1.05172
	ss-osni	-442.158	-450.147	-453.181	-475.632		-1.22969	-0.357087	-1.69486		2.11828	0.143697	0.0665337		-10.8256	-0.970054
	ss-ospd	-436.749	-444.79	-448.027	-470.841		-1.2824	-0.611889	-2.31269		2.70599	-0.0199946	-0.211334		-14.2942	-0.780297
	ss-ospt	-449.194	-457.181	-460.274	-482.955		-1.22795	-0.414709	-1.9818		2.36779	0.0198714	-0.0232878		-12.4223	-0.767013
	ss-osco	-463.677	-471.575	-474.607	-496.803		-1.13908	-0.263718	-1.34653		1.76359	0.217822	0.149968		-8.78852	-1.02897
	ss-osrh	-467.439	-475.35	-478.436	-500.809		-1.15188	-0.331563	-1.59007		1.98583	0.131902	0.0645048		-10.1551	-0.903063
	ss-osir	-487.072	-494.959	-498.079	-520.441		-1.12833	-0.340859	-1.5889		1.97417	0.120557	0.0450641		-10.1196	-0.873931
	ss-osfe	-478.738	-487.78	-490.779	-512.732		-2.28322	-1.37577	-2.21445		3.26571	1.10219	-0.360461		-14.6771	-3.48081
	ss-osru	-493.863	-501.645	-504.777	-526.745		-1.0238	-0.248974	-1.10255		1.49657	0.258105	0.139347		-7.29047	-1.03834
	ss-oszn	-388.452	-396.885	-399.902	-422.562		-1.67372	-0.783597	-2.32986		2.95089	0.327973	-0.168218		-14.7886	-1.63943
	ss-osre	-535.848	-543.794	-546.835	-568.476		-1.18791	-0.322098	-0.848501		1.38	0.541678	0.192406		-6.02861	-1.64205
	ss-zncu	-85.1247	-92.2454	-96.2162	-116.028		-0.361751	-0.425821	0.876305		-0.479638	0.919552	-0.0668533		4.62692	-1.92669
	ss-znag	-71.6843	-78.6957	-82.6387	-102.581		-0.252507	-0.288669	0.882643		-0.56381	0.779912	-0.00203904		4.75102	-1.58622
	ss-znau	-80.0063	-87.6193	-91.5569	-111.453		-0.854095	-0.884926	0.333056		0.306202	1.20158	-0.293158		1.13353	-2.80218
	ss-znni	-107.909	-114.799	-118.866	-138.577		-0.130475	-0.291089	1.11171		-0.819002	0.815974	-0.0327877		6.17716	-1.58968
	ss-znpd	-110.299	-117.205	-121.217	-140.939		-0.147375	-0.252394	1.1394		-0.839806	0.823537	0.0125939		6.30398	-1.60039
	ss-znpt	-120.993	-128.052	-131.974	-151.773		-0.301012	-0.315911	0.998995		-0.632014	0.888114	0.0144843		5.35742	-1.80935
	ss-znco	-122.392	-129.261	-133.408	-153.173		-0.110631	-0.351061	0.998683		-0.724574	0.771896	-0.109637		5.57922	-1.51912
	ss-znrh	-132.264	-139.141	-143.22	-162.956		-0.117489	-0.290481	1.0873		-0.805321	0.793791	-0.0420265		6.05443	-1.54385
	ss-znir	-148.742	-155.684	-159.715	-179.393		-0.183094	-0.307823	1.12865		-0.803278	0.869782	-0.0188833		6.21732	-1.71578
	ss-znfe	-135.426	-142.48	-146.582	-166.407		-0.295782	-0.491066	0.798209		-0.43757	0.864112	-0.166173		4.27871	-1.81455
	ss-znru	-147.127	-154.093	-158.198	-178.023		-0.207836	-0.406027	0.883143		-0.568266	0.80591	-0.12481		4.8339	-1.64347
	ss-znos	-168.982	-175.865	-179.976	-199.737		-0.1244	-0.328015	1.02448		-0.742864	0.783873	-0.0795016		5.70289	-1.54054
	ss-zncd	-44.6474	-53.0892	-57.0736	-77.0661		-1.68291	-1.76054	-0.639152		1.69427	1.69595	-0.770327		-5.04568	-4.34005
	ss-znre	-182.916	-189.671	-193.773	-213.626		0.00460718	-0.191432	1.07032		-0.870354	0.65142	-0.0194889		6.07152	-1.20306
	ss-cdcu	-67.4194	-73.7961	-78.2032	-97.8585		0.382197	-0.118108	1.34045		-1.30464	0.493574	-0.10555		7.99754	-0.714752
	ss-cdag	-59.9628	-66.1629	-70.6452	-90.0472		0.558807	-0.0166572	1.69526		-1.71059	0.507039	-0.0566916		10.1659	-0.621285
	ss-cdau	-68.1109	-74.2463	-78.6737	-98.0504		0.623445	0.1029	1.8401		-1.88516	0.479818	0.0340561		11.0229	-0.506673
	ss-cdni	-86.3691	-92.8486	-97.3175	-117.638		0.279368	-0.282759	0.511066		-0.527927	0.210135	-0.310361		3.26002	-0.312693
	ss-cdpd	-94.955	-101.111	-105.597	-124.997		0.602724	0.0241307	1.7376		-1.77553	0.478756	-0.0374868		10.4432	-0.537717
	ss-cdpt	-103.006	-109.234	-113.739	-133.131		0.531448	-0.066706	1.65526		-1.65469	0.529474	-0.0916944		9.92283	-0.68891
	ss-cdco	-99.0305	-106.495	-110.638	-132.335		-0.705617	-0.941432	-1.52539		1.7997	0.149861	-0.670552		-9.13394	-0.886778
	ss-cdrh	-111.536	-117.769	-122.302	-141.697		0.525134	-0.100891	1.61768		-1.6143	0.530761	-0.123115		9.71305	-0.704134
	ss-cdir	-124.766	-131.244	-135.708	-155.444		0.281057	-0.275538	1.10218		-1.02653	0.515672	-0.223681		6.58367	-0.849396
	ss-cdru	-123.208	-130.531	-135.031	-154.634		-0.565068	-1.15828	0.353283		0.184066	1.1428	-0.667718		1.64231	-2.63241
	ss-cdos	-141.401	-149.196	-153.64	-173.496		-1.03651	-1.57332	-0.315988		1.05778	1.32268	-0.883815		-2.54722	-3.30443
	ss-cdzn	-38.4742	-44.9766	-49.1867	-68.573		0.256453	-0.0468246	1.68079		-1.53704	0.725507	0.0645069		9.7513	-1.16672
	sa-cuag	-170.424	-176.774	-181.191	-201.657		0.408648	-0.101614	0.546791		-0.65431	0.0505515	-0.213595		3.56082	0.0856143		sa-cuag	-0.65431	0.0505515
	sa-cuau	-171.426	-177.534	-182.256	-202.438		0.651214	-0.163899	0.767355		-0.955011	0.0269334	-0.356378		5.09021	0.230577		sa-cuau	-0.955011	0.0269334
	sa-cuni	-172.929	-179.91	-183.92	-204.598		-0.221707	-0.324861	0.110986		0.0743511	0.370973	-0.154459		0.456246	-0.858981		sa-cuni	0.0743511	0.370973
	sa-cupd	-173.378	-179.715	-184.036	-204.613		0.42131	0.00773962	0.544783		-0.67696	-0.0124409	-0.12618		3.53614	0.23453		sa-cupd	-0.67696	-0.0124409
	sa-cupt	-174.422	-180.682	-184.844	-205.808		0.49925	0.243651	0.393931		-0.628945	-0.26063	0.0172854		2.71615	0.779389		sa-cupt	-0.628945	-0.26063
	sa-cuco	-173.707	-181.237	-185.03	-205.783		-0.77165	-0.657467	-0.296695		0.755551	0.703015	-0.22505		-2.37186	-1.8153		sa-cuco	0.755551	0.703015
	sa-curh	-174.746	-181.514	-185.433	-206.454		-0.00882326	-0.0209226	0.0721641		-0.0526509	0.0541986	-0.00369526		0.40109	-0.106123		sa-curh	-0.0526509	0.0541986
	sa-cuir	-176.028	-182.815	-186.552	-207.913		-0.0287435	0.141291	-0.105435		0.0804693	-0.103825	0.121042		-0.660975	0.209513		sa-cuir	0.0804693	-0.103825
	sa-cufe	-175.009	-182.61	-186.389	-206.947		-0.84179	-0.714353	-0.158218		0.68478	0.852348	-0.220279		-1.65796	-2.13036		sa-cufe	0.68478	0.852348
	sa-curu	-175.56	-182.89	-186.491	-207.715		-0.571005	-0.265065	-0.375422		0.654019	0.330911	0.00225144		-2.68757	-0.945476		sa-curu	0.654019	0.330911
	sa-cuos	-177.063	-184.548	-187.917	-209.436		-0.725814	-0.187619	-0.593468		0.904717	0.287129	0.115128		-4.10769	-0.923243		sa-cuos	0.904717	0.287129
	sa-cuzn	-169.291	-176.062	-180.207	-200.476		-0.0120649	-0.250511	0.594902		-0.452753	0.442256	-0.127412		3.39464	-0.858903		sa-cuzn	-0.452753	0.442256
	sa-cucd	-168.789	-175.275	-179.511	-200.068		0.272415	-0.056652	0.500085		-0.551874	0.099471	-0.114215		3.13323	-0.055912		sa-cucd	-0.551874	0.099471
	sa-cure	-177.668	-185.969	-189.329	-210.401		-1.54182	-0.99484	-0.952995		1.76036	1.06088	-0.225333		-6.84494	-2.92853		sa-cure	1.76036	1.06088
	sa-agcu	-125.853	-132.08	-136.696	-156.664		0.531769	-0.177188	0.968324		-1.05985	0.222374	-0.281247		6.08885	-0.178038		sa-agcu	-1.05985	0.222374
	sa-agau	-126.085	-131.556	-136.274	-156.525		1.28859	0.477074	1.33983		-1.87005	-0.429452	-0.0413443		8.86544	1.53853		sa-agau	-1.87005	-0.429452
	sa-agni	-127.084	-133.682	-138.04	-158.3		0.16072	-0.289596	0.564024		-0.50989	0.324209	-0.25044		3.42574	-0.575355		sa-agni	-0.50989	0.324209
	sa-agpd	-127.866	-133.554	-138.252	-158.569		1.07134	0.279546	1.07687		-1.50458	-0.319664	-0.140061		7.19194	1.17956		sa-agpd	-1.50458	-0.319664
	sa-agpt	-128.543	-134.36	-138.807	-159.567		0.941315	0.401282	0.755164		-1.18683	-0.456676	-0.0156197		5.20574	1.39151		sa-agpt	-1.18683	-0.456676
	sa-agco	-127.963	-135.106	-138.779	-159.327		-0.384095	-0.149975	0.415895		-0.126172	0.559639	0.11779		1.94325	-1.22314		sa-agco	-0.126172	0.559639
	sa-agrh	-128.858	-135.201	-139.325	-160.157		0.416186	0.199355	0.48073		-0.651662	-0.135493	0.0321353		3.12173	0.504216		sa-agrh	-0.651662	-0.135493
	sa-agir	-129.744	-136.326	-140.189	-161.308		0.176589	0.220467	0.215449		-0.308237	-0.117431	0.131936		1.35469	0.358748		sa-agir	-0.308237	-0.117431
	sa-agfe	-128.169	-136.603	-140.62	-160.688		-1.6755	-1.78597	-0.740287		1.77952	1.65003	-0.809736		-5.59952	-4.26254		sa-agfe	1.77952	1.65003
	sa-agru	-129.315	-136.594	-140.168	-161.266		-0.520343	-0.188013	-0.172072		0.444445	0.364802	0.0714277		-1.5066	-0.957955		sa-agru	0.444445	0.364802
	sa-agos	-130.415	-138.238	-141.618	-162.777		-1.06355	-0.536858	-0.582506		1.12711	0.698577	-0.0168109		-4.33849	-1.91862		sa-agos	1.12711	0.698577
	sa-agzn	-123.907	-130.192	-134.73	-154.505		0.473763	-0.157164	1.18154		-1.21218	0.365108	-0.206114		7.21717	-0.453346		sa-agzn	-1.21218	0.365108
	sa-agcd	-123.789	-129.565	-134.28	-153.998		0.98278	0.174255	1.57011		-1.85596	0.0522324	-0.118988		9.89202	0.448348		sa-agcd	-1.85596	0.0522324
	sa-agre	-130.893	-139.977	-142.712	-163.681		-2.32486	-1.15295	-1.00847		2.23796	1.65605	0.0173682		-7.99971	-4.41593		sa-agre	2.23796	1.65605
	sa-aucu	-150.952	-156.683	-161.363	-182.1		1.02806	0.254358	0.63146		-1.10392	-0.510928	-0.201622		4.6452	1.48853		sa-aucu	-1.10392	-0.510928
	sa-auag	-150.316	-155.546	-160.326	-181.104		1.52954	0.656194	0.991572		-1.73134	-0.867654	-0.0542051		7.13368	2.48408		sa-auag	-1.73134	-0.867654
	sa-auni	-152.122	-158.206	-162.637	-183.713		0.674986	0.150502	0.187971		-0.531742	-0.44638	-0.177724		1.77985	1.16849		sa-auni	-0.531742	-0.44638
	sa-aupd	-152.651	-158.035	-162.637	-183.8		1.37439	0.679021	0.62998		-1.351	-0.960016	-0.00782315		4.91991	2.57629		sa-aupd	-1.351	-0.960016
	sa-aupt	-153.157	-158.67	-163.084	-184.525		1.24586	0.739368	0.411588		-1.11083	-1.01405	0.077358		3.5318	2.62485		sa-aupt	-1.11083	-1.01405
	sa-auco	-153.327	-159.426	-163.96	-184.772		0.659848	0.0319007	0.334132		-0.6274	-0.301513	-0.252033		2.61459	0.871083		sa-auco	-0.6274	-0.301513
	sa-aurh	-153.768	-159.708	-163.876	-185.45		0.818179	0.557073	0.0970369		-0.595588	-0.791596	0.0884021		1.32715	1.9662		sa-aurh	-0.595588	-0.791596
	sa-auir	-154.578	-160.758	-164.71	-186.53		0.57969	0.534097	-0.172265		-0.242189	-0.755016	0.149231		-0.450102	1.77594		sa-auir	-0.242189	-0.755016
	sa-aufe	-153.55	-159.783	-163.972	-185.336		0.526016	0.243748	-0.00674153		-0.306236	-0.489669	-0.0509443		0.493512	1.19729		sa-aufe	-0.306236	-0.489669
	sa-auru	-154.696	-161.459	-165.392	-186.702		-0.00390411	-0.0306553	-0.226696		0.197438	-0.101361	-0.0555904		-1.27125	0.168281		sa-auru	0.197438	-0.101361
	sa-auos	-155.842	-163.135	-166.813	-188.069		-0.533824	-0.305059	-0.446651		0.701113	0.286948	-0.0602366		-3.03601	-0.860731		sa-auos	0.701113	0.286948
	sa-auzn	-149.112	-155.013	-159.625	-180.06		0.857813	0.152815	0.832139		-1.16787	-0.237275	-0.177289		5.60726	0.89112		sa-auzn	-1.16787	-0.237275
	sa-aucd	-149.008	-154.46	-159.114	-179.681		1.30765	0.560141	1.10697		-1.69781	-0.605315	-0.0114207		7.55661	1.88245		sa-aucd	-1.69781	-0.605315
	sa-nicu	-249.29	-256.419	-260.286	-281.334		-0.370192	-0.330519	-0.264244		0.467331	0.280619	-0.13771		-1.81949	-0.775158		sa-nicu	0.467331	0.280619
	sa-niag	-248.152	-255.454	-259.143	-280.447		-0.543966	-0.325986	-0.515907		0.767942	0.267851	-0.0827385		-3.43155	-0.838066		sa-niag	0.767942	0.267851
	sa-niau	-249.178	-256.367	-260.105	-281.401		-0.430166	-0.261677	-0.443733		0.637954	0.194938	-0.0736877		-2.91371	-0.634045		sa-niau	0.637954	0.194938
	sa-nipd	-250.995	-257.984	-261.851	-283.075		-0.229771	-0.189843	-0.300602		0.402315	0.0950617	-0.0911164		-1.90118	-0.337015		sa-nipd	0.402315	0.0950617
	sa-nipt	-252.224	-259.068	-262.811	-284.286		-0.0845897	0.0787136	-0.281845		0.267741	-0.126979	0.0705616		-1.69998	0.20459		sa-nipt	0.267741	-0.126979
	sa-nico	-252.424	-259.962	-263.64	-284.811		-0.779064	-0.550605	-0.607526		1.00312	0.493196	-0.172354		-4.15492	-1.4178		sa-nico	1.00312	0.493196
	sa-nirh	-252.775	-260.024	-263.714	-285.142		-0.49074	-0.273581	-0.587521		0.792029	0.167611	-0.0738203		-3.78744	-0.619436		sa-nirh	0.792029	0.167611
	sa-niir	-254.341	-261.536	-265.075	-286.732		-0.435954	-0.0678569	-0.611688		0.750518	0.016752	0.0725571		-3.91361	-0.266685		sa-niir	0.750518	0.016752
	sa-nife	-253.911	-261.507	-265.215	-286.23		-0.836957	-0.637641	-0.538788		0.989495	0.612002	-0.209114		-3.81169	-1.68148		sa-nife	0.989495	0.612002
	sa-niru	-254.18	-261.767	-265.276	-286.746		-0.82764	-0.43013	-0.786702		1.15918	0.374645	-0.069557		-5.2476	-1.19815		sa-niru	1.15918	0.374645
	sa-nios	-255.999	-263.67	-266.994	-288.647		-0.911786	-0.328409	-0.868305		1.25474	0.341276	0.0480934		-5.82702	-1.15207		sa-nios	1.25474	0.341276
	sa-nizn	-247.488	-254.459	-258.409	-279.296		-0.211813	-0.254657	-0.0285944		0.175065	0.256721	-0.118232		-0.335158	-0.632137		sa-nizn	0.175065	0.256721
	sa-nicd	-246.827	-254.073	-257.646	-279.141		-0.487746	-0.153332	-0.535057		0.726852	0.134676	0.0352145		-3.51952	-0.525309		sa-nicd	0.726852	0.134676
	sa-nire	-257.151	-265.336	-268.518	-290.012		-1.42652	-0.70181	-1.08238		1.76172	0.770107	-0.048274		-7.51656	-2.27344		sa-nire	1.76172	0.770107
	sa-pdcu	-239.969	-246.468	-250.512	-272.14		0.259778	0.122604	-0.39067		0.173779	-0.446188	-0.0765262		-1.93467	0.952858		sa-pdcu	0.173779	-0.446188
	sa-pdag	-239.12	-245.195	-249.511	-270.926		0.684026	0.275164	-0.0263416		-0.376665	-0.625691	-0.104575		0.553521	1.52542		sa-pdag	-0.376665	-0.625691
	sa-pdau	-239.809	-245.75	-250.056	-271.627		0.817822	0.418587	-0.0381518		-0.459319	-0.795066	-0.0489777		0.601683	1.93246		sa-pdau	-0.459319	-0.795066
	sa-pdni	-241.54	-248.301	-252.231	-274.003		-0.00223225	-0.02535	-0.683685		0.579596	-0.344937	-0.114717		-3.84014	0.600823		sa-pdni	0.579596	-0.344937
	sa-pdpt	-242.2	-248.794	-252.52	-274.866		0.164631	0.346139	-0.886032		0.602794	-0.748144	0.0942749		-4.8837	1.50272		sa-pdpt	0.602794	-0.748144
	sa-pdco	-242.354	-249.855	-253.277	-275.446		-0.742338	-0.25676	-1.3126		1.52861	-0.0451584	-0.0350342		-8.15215	-0.364447		sa-pdco	1.52861	-0.0451584
	sa-pdrh	-242.745	-249.786	-253.424	-275.726		-0.28183	-0.0124547	-1.20135		1.15707	-0.427368	-0.0369652		-7.06922	0.610513		sa-pdrh	1.15707	-0.427368
	sa-pdir	-244.224	-251.239	-254.755	-277.203		-0.255675	0.134784	-1.19927		1.11784	-0.516044	0.0769016		-7.06532	0.822384		sa-pdir	1.11784	-0.516044
	sa-pdfe	-243.39	-250.909	-254.395	-277.036		-0.759558	-0.338447	-1.86572		2.01544	-0.283745	-0.172795		-11.2608	0.0249174		sa-pdfe	2.01544	-0.283745
	sa-pdru	-244.36	-251.678	-255.141	-277.328		-0.559742	-0.115427	-1.18883		1.30714	-0.176487	0.0133521		-7.28612	-0.000835655		sa-pdru	1.30714	-0.176487
	sa-pdos	-246.277	-253.648	-257.461	-279.182		-0.612135	-0.51857	-1.12495		1.34616	0.0893778	-0.298327		-6.88401	-0.612088		sa-pdos	1.34616	0.0893778
	sa-pdzn	-238.73	-245.002	-249.183	-270.473		0.486259	0.212832	0.0364274		-0.316894	-0.424206	-0.0519578		0.699226	1.05297		sa-pdzn	-0.316894	-0.424206
	sa-pdcd	-238.32	-244.319	-248.646	-269.894		0.760068	0.340104	0.205802		-0.621593	-0.588555	-0.0543586		1.92806	1.5164		sa-pdcd	-0.621593	-0.588555
	sa-pdre	-248.205	-256.228	-259.729	-280.837		-1.26388	-0.857711	-0.852221		1.50955	0.852858	-0.230738		-5.99965	-2.38308		sa-pdre	1.50955	0.852858
	sa-ptcu	-280.457	-286.837	-290.675	-312.92		0.379371	0.447472	-0.683707		0.305209	-0.841306	0.103254		-3.52964	1.8035		sa-ptcu	0.305209	-0.841306
	sa-ptag	-279.581	-285.596	-289.69	-311.69		0.743562	0.556451	-0.329812		-0.198298	-0.963134	0.0659506		-1.1568	2.23172		sa-ptag	-0.198298	-0.963134
	sa-ptau	-280.092	-285.944	-290.136	-312.212		0.90731	0.621866	-0.340141		-0.285014	-1.11481	0.039971		-1.0468	2.6001		sa-ptau	-0.285014	-1.11481
	sa-ptni	-281.864	-288.539	-292.316	-314.74		0.0832259	0.213508	-1.09636		0.843177	-0.737218	-0.00844321		-6.12448	1.40476		sa-ptni	0.843177	-0.737218
	sa-ptpd	-281.93	-288.206	-292.085	-314.604		0.482291	0.510274	-0.895126		0.419324	-1.05471	0.0773668		-4.61819	2.24979		sa-ptpd	0.419324	-1.05471
	sa-ptco	-283.577	-289.919	-293.995	-316.091		0.416805	0.247219	-0.734908		0.361409	-0.797139	-0.0942671		-3.72464	1.68679		sa-ptco	0.361409	-0.797139
	sa-ptrh	-283.595	-290.204	-293.994	-316.644		0.149805	0.267144	-1.26953		0.945463	-0.900691	-0.0190221		-7.03664	1.74209		sa-ptrh	0.945463	-0.900691
	sa-ptir	-284.931	-291.5	-295.311	-317.992		0.190236	0.285937	-1.2814		0.931457	-0.944317	-0.0244506		-7.06258	1.84471		sa-ptir	0.931457	-0.944317
	sa-ptfe	-285.368	-292.026	-294.75	-317.137		0.101539	1.28412	0.0106506		-0.270331	-0.688784	1.05447		-0.150567	1.63522		sa-ptfe	-0.270331	-0.688784
	sa-ptru	-285.271	-292.102	-295.845	-318.324		-0.0726724	0.0913094	-1.27419		1.09313	-0.662218	-0.0609946		-7.26922	1.15945		sa-ptru	1.09313	-0.662218
	sa-ptos	-287.042	-293.893	-298.069	-320.077		-0.0927473	-0.361227	-1.25612		1.16193	-0.419015	-0.437341		-7.07574	0.590199		sa-ptos	1.16193	-0.419015
	sa-ptzn	-278.973	-285.334	-289.25	-311.149		0.398132	0.388386	-0.396502		0.0638453	-0.675013	0.0827533		-1.87872	1.50224		sa-ptzn	0.0638453	-0.675013
	sa-ptcd	-278.663	-284.712	-288.848	-310.592		0.709211	0.480657	-0.149831		-0.319383	-0.807865	0.0425396		-0.164405	1.91863		sa-ptcd	-0.319383	-0.807865
	sa-rhcu	-330.203	-337.074	-340.968	-362.395		-0.111958	-0.0992051	-0.412496		0.420591	-0.0900386	-0.0867468		-2.4204	0.0746913		sa-rhcu	0.420591	-0.0900386
	sa-rhag	-329.099	-335.684	-339.775	-361.047		0.173504	-0.00974491	-0.168708		0.0535007	-0.205127	-0.117139		-0.750467	0.44611		sa-rhag	0.0535007	-0.205127
	sa-rhau	-329.981	-336.354	-340.578	-361.853		0.386344	0.0687215	-0.0921278		-0.133753	-0.351852	-0.144161		-0.0997684	0.833994		sa-rhau	-0.133753	-0.351852
	sa-rhni	-331.831	-338.992	-342.622	-364.407		-0.402556	-0.125657	-0.797245		0.898505	-0.0759237	-0.0190878		-4.90463	-0.1029		sa-rhni	0.898505	-0.0759237
	sa-rhpd	-331.847	-338.644	-342.539	-364.175		-0.0385784	-0.0261408	-0.548187		0.484714	-0.248028	-0.078835		-3.11908	0.411297		sa-rhpd	0.484714	-0.248028
	sa-rhpt	-333.005	-339.683	-343.345	-365.353		0.0805701	0.325561	-0.568712		0.383091	-0.512845	0.1617		-3.18914	1.03928		sa-rhpt	0.383091	-0.512845
	sa-rhco	-333.06	-340.453	-344.003	-365.868		-0.633934	-0.277224	-1.02769		1.23649	0.0384989	-0.0668819		-6.42285	-0.463941		sa-rhco	1.23649	0.0384989
	sa-rhir	-335.289	-342.297	-345.843	-367.93		-0.249007	0.112319	-0.860836		0.833748	-0.332187	0.100868		-5.14925	0.494559		sa-rhir	0.833748	-0.332187
	sa-rhfe	-334.14	-342.167	-345.172	-366.965		-1.26798	-0.366702	-1.04549		1.59417	0.515937	0.166479		-7.21515	-1.64935		sa-rhfe	1.59417	0.515937
	sa-rhru	-335.386	-342.689	-346.236	-368.105		-0.544927	-0.184918	-0.939993		1.10175	-0.0225212	-0.0194199		-5.85276	-0.28528		sa-rhru	1.10175	-0.0225212
	sa-rhos	-337.289	-344.59	-348.059	-369.981		-0.542643	-0.104324	-0.912679		1.06451	-0.0489083	0.0524418		-5.71701	-0.214437		sa-rhos	1.06451	-0.0489083
	sa-rhzn	-328.583	-335.317	-339.309	-360.494		0.0248984	-0.0607077	-0.131751		0.107661	-0.0570833	-0.0825494		-0.697339	0.0958475		sa-rhzn	0.107661	-0.0570833
	sa-rhcd	-328.041	-334.553	-338.66	-360.768		0.246705	0.0461848	-0.948066		0.661203	-0.692476	-0.212395		-5.06404	1.35941		sa-rhcd	0.661203	-0.692476
	sa-rhre	-338.888	-346.474	-350.22	-371.564		-0.826474	-0.665775	-0.896613		1.28923	0.430541	-0.287671		-5.80463	-1.36382		sa-rhre	1.28923	0.430541
	sa-ircu	-402.772	-409.502	-413.285	-435.154		0.028457	0.152695	-0.602598		0.466641	-0.410272	0.0342444		-3.39467	0.782564		sa-ircu	0.466641	-0.410272
	sa-irag	-401.651	-408.092	-412.128	-433.775		0.317316	0.188097	-0.34513		0.0950917	-0.494314	-0.0423771		-1.63032	1.08535		sa-irag	0.0950917	-0.494314
	sa-irau	-402.422	-408.634	-412.874	-434.457		0.547241	0.214101	-0.25517		-0.103712	-0.620496	-0.12105		-0.871853	1.43045		sa-irau	-0.103712	-0.620496
	sa-irni	-404.571	-411.496	-415.014	-437.288		-0.166054	0.22249	-0.937743		0.837501	-0.484034	0.144019		-5.51602	0.835731		sa-irni	0.837501	-0.484034
	sa-irpd	-404.553	-411.173	-415.066	-437.057		0.13851	0.152937	-0.724729		0.512234	-0.551437	-0.0366188		-3.95734	1.08689		sa-irpd	0.512234	-0.551437
	sa-irpt	-405.613	-412.109	-416.082	-438.149		0.262676	0.196309	-0.756697		0.467768	-0.676089	-0.0649902		-4.00805	1.38146		sa-irpt	0.467768	-0.676089
	sa-irco	-406.098	-413.025	-416.624	-438.857		-0.168502	0.139041	-0.97986		0.887718	-0.463915	0.0677503		-5.73446	0.775059		sa-irco	0.887718	-0.463915
	sa-irrh	-406.589	-413.419	-417.112	-439.386		-0.0715743	0.142322	-1.01739		0.868546	-0.552981	0.0176072		-5.83704	0.981692		sa-irrh	0.868546	-0.552981
	sa-irfe	-407.072	-414.282	-417.847	-440.278		-0.451427	-0.109005	-1.42634		1.44955	-0.379989	-0.067216		-8.50103	0.414491		sa-irfe	1.44955	-0.379989
	sa-irru	-408.381	-415.364	-419.051	-441.201		-0.223998	-0.00431891	-1.04041		0.990623	-0.387296	-0.036359		-6.10122	0.570946		sa-irru	0.990623	-0.387296
	sa-iros	-410.205	-417.155	-420.889	-443.01		-0.191268	-0.0184424	-1.02553		0.963473	-0.395513	-0.062584		-5.97704	0.59775		sa-iros	0.963473	-0.395513
	sa-irzn	-401.025	-407.756	-411.436	-433.18		0.0274071	0.254286	-0.37596		0.26028	-0.339914	0.153204		-2.14729	0.686895		sa-irzn	0.26028	-0.339914
	sa-ircd	-400.562	-407.036	-411.028	-433.385		0.285547	0.199899	-1.04361		0.696364	-0.844399	-0.112651		-5.59636	1.69117		sa-ircd	0.696364	-0.844399
	sa-irre	-411.864	-419.077	-423.1	-444.684		-0.453827	-0.570452	-1.03992		1.20123	0.0484957	-0.409266		-6.2143	-0.47572		sa-irre	1.20123	0.0484957
	sa-rucu	-417.424	-424.975	-428.612	-449.943		-0.792898	-0.522485	-0.740271		1.11722	0.419553	-0.159636		-4.92399	-1.28659		sa-rucu	1.11722	0.419553
	sa-ruag	-416.253	-423.663	-427.511	-448.586		-0.651405	-0.59187	-0.552971		0.897926	0.452596	-0.26325		-3.6938	-1.29419		sa-ruag	0.897926	0.452596
	sa-ruau	-417.301	-424.91	-428.546	-449.628		-0.849664	-0.578744	-0.547353		0.993689	0.587801	-0.153433		-3.88908	-1.6282		sa-ruau	0.993689	0.587801
	sa-runi	-419.243	-427.048	-430.396	-452.086		-1.04629	-0.488196	-1.06341		1.51424	0.410496	-0.0496747		-7.03526	-1.38727		sa-runi	1.51424	0.410496
	sa-rupd	-419.269	-426.818	-430.393	-451.928		-0.789913	-0.458155	-0.879047		1.22178	0.313406	-0.124937		-5.71718	-1.07919		sa-rupd	1.22178	0.313406
	sa-rupt	-420.615	-427.938	-431.801	-453.306		-0.563709	-0.5199	-0.911773		1.14224	0.168037	-0.294028		-5.63051	-0.727216		sa-rupt	1.14224	0.168037
	sa-ruco	-420.625	-428.594	-431.889	-453.576		-1.21005	-0.598804	-1.17186		1.70809	0.52178	-0.0788481		-7.80168	-1.69727		sa-ruco	1.70809	0.52178
	sa-rurh	-421.388	-429.06	-432.436	-454.201		-0.912993	-0.382912	-1.0337		1.40317	0.281778	-0.0208801		-6.74452	-1.06321		sa-rurh	1.40317	0.281778
	sa-ruir	-423.073	-430.628	-433.909	-455.948		-0.79675	-0.170847	-1.09611		1.36094	0.0647978	0.0953771		-7.01802	-0.561186		sa-ruir	1.36094	0.0647978
	sa-rufe	-422.036	-430.043	-433.054	-454.869		-1.24802	-0.352732	-1.05359		1.58837	0.490948	0.167524		-7.24174	-1.59125		sa-rufe	1.58837	0.490948
	sa-ruos	-425.013	-432.869	-436.041	-457.987		-1.09776	-0.362601	-1.19462		1.63068	0.31666	0.0655491		-7.86278	-1.21125		sa-ruos	1.63068	0.31666
	sa-ruzn	-415.625	-422.996	-426.763	-447.779		-0.612245	-0.472423	-0.374522		0.70833	0.460882	-0.15541		-2.67654	-1.25504		sa-ruzn	0.70833	0.460882
	sa-rucd	-415.067	-422.32	-426.238	-447.779		-0.494588	-0.505625	-0.933024		1.12199	0.101624	-0.318775		-5.67567	-0.571321		sa-rucd	1.12199	0.101624
	sa-rure	-426.346	-434.484	-437.604	-459.321		-1.37922	-0.591682	-1.19551		1.81436	0.624197	0.00743879		-8.12718	-1.96057		sa-rure	1.81436	0.624197
	sa-oscu	-510.654	-518.181	-521.514	-543.106		-0.768312	-0.194546	-0.673098		0.994732	0.278417	0.119182		-4.60157	-0.931059		sa-oscu	0.994732	0.278417
	sa-osag	-509.351	-516.765	-520.18	-541.627		-0.654951	-0.163462	-0.49584		0.7821	0.27709	0.114362		-3.48498	-0.86321		sa-osag	0.7821	0.27709
	sa-osau	-510.381	-517.555	-521.198	-542.559		-0.415081	-0.151393	-0.398101		0.57388	0.154802	0.0198848		-2.66804	-0.52402		sa-osau	0.57388	0.154802
	sa-osni	-512.625	-520.337	-523.45	-545.446		-0.952863	-0.159739	-1.04182		1.39433	0.197053	0.189371		-6.89164	-0.869521		sa-osni	1.39433	0.197053
	sa-ospd	-512.558	-520.09	-523.344	-545.215		-0.773176	-0.120962	-0.877229		1.15676	0.138968	0.15671		-5.77341	-0.666113		sa-ospd	1.15676	0.138968
	sa-ospt	-513.918	-521.176	-524.726	-546.494		-0.499272	-0.142286	-0.796696		0.950807	6.2923e-05	0.0143983		-5.00638	-0.290153		sa-ospt	0.950807	6.2923e-05
	sa-osco	-514.195	-522.026	-525.151	-547.162		-1.07213	-0.290113	-1.18765		1.59977	0.267201	0.116132		-7.81305	-1.09032		sa-osco	1.59977	0.267201
	sa-osrh	-514.841	-522.471	-525.73	-547.678		-0.870776	-0.223144	-1.05646		1.37446	0.162752	0.0924118		-6.86536	-0.786131		sa-osrh	1.37446	0.162752
	sa-osir	-516.548	-524.009	-527.305	-549.328		-0.701859	-0.0909932	-0.999809		1.21794	0.0102212	0.130424		-6.38979	-0.394535		sa-osir	1.21794	0.0102212
	sa-osfe	-515.292	-523.435	-526.5	-548.37		-1.38428	-0.542869	-1.29907		1.89603	0.549696	0.0376226		-8.72748	-1.81753		sa-osfe	1.89603	0.549696
	sa-osru	-516.62	-524.438	-527.629	-549.544		-1.05913	-0.342704	-1.14463		1.56545	0.306222	0.070465		-7.5432	-1.16782		sa-osru	1.56545	0.306222
	sa-oszn	-508.759	-516.176	-519.576	-540.887		-0.658139	-0.151478	-0.348883		0.658353	0.350626	0.146443		-2.66534	-0.991241		sa-oszn	0.658353	0.350626
	sa-oscd	-508.16	-515.443	-518.938	-541.364		-0.524568	-0.112032	-1.42494		1.48673	-0.326645	-0.0335555		-8.57488	0.282896		sa-oscd	1.48673	-0.326645
	sa-osre	-519.935	-527.968	-531.116	-552.892		-1.27441	-0.515712	-1.17723		1.73239	0.523629	0.0235272		-7.92541	-1.70885		sa-osre	1.73239	0.523629
	sa-zncu	-56.3819	-63.2314	-67.1389	-86.9873		-0.0906088	-0.0913071	1.17421		-0.924625	0.723914	0.127764		6.52295	-1.34993		sa-zncu	-0.924625	0.723914
	sa-znag	-55.5182	-62.0996	-66.2976	-85.8959		0.177433	-0.113702	1.40187		-1.25097	0.666845	0.00766053		8.11089	-1.12174		sa-znag	-1.25097	0.666845
	sa-znau	-56.54	-62.8697	-67.3335	-86.7487		0.429198	-0.127813	1.57084		-1.52092	0.586331	-0.105374		9.34837	-0.857891		sa-znau	-1.52092	0.586331
	sa-znni	-58.1845	-65.1014	-68.9374	-89.1442		-0.158083	-0.0872512	0.819886		-0.59272	0.583175	0.115785		4.45367	-1.13389		sa-znni	-0.59272	0.583175
	sa-znpd	-58.8682	-65.3144	-69.6941	-89.4058		0.312654	-0.160169	1.24204		-1.17913	0.510969	-0.120923		7.37643	-0.79225		sa-znpd	-1.17913	0.510969
	sa-znpt	-59.8898	-66.1752	-70.6934	-90.378		0.473494	-0.137923	1.29138		-1.30744	0.413601	-0.174343		7.82957	-0.53361		sa-znpt	-1.30744	0.413601
	sa-znco	-59.1678	-66.3238	-69.9527	-90.3867		-0.397132	-0.119208	0.560602		-0.245987	0.629763	0.170552		2.73439	-1.34468		sa-znco	-0.245987	0.629763
	sa-znrh	-60.5714	-67.1295	-71.308	-91.3349		0.200772	-0.0709426	1.01601		-0.945866	0.427268	-0.0201935		5.9569	-0.674706		sa-znrh	-0.945866	0.427268
	sa-znir	-61.7576	-68.2782	-72.4835	-92.5597		0.238277	-0.0602768	0.977398		-0.934574	0.375599	-0.0348388		5.77936	-0.561671		sa-znir	-0.934574	0.375599
	sa-znfe	-59.7668	-67.5539	-70.6005	-91.2944		-1.02821	-0.168019	0.252013		0.347813	0.932771	0.397383		0.300138	-2.20888		sa-znfe	0.347813	0.932771
	sa-znru	-61.498	-68.3671	-72.0234	-92.4144		-0.110281	0.140333	0.863185		-0.690845	0.461994	0.293664		4.69342	-0.830776		sa-znru	-0.690845	0.461994
	sa-znos	-62.8269	-69.7868	-73.3005	-93.8658		-0.200967	0.19211	0.740674		-0.549414	0.435974	0.36601		3.88925	-0.815258		sa-znos	-0.549414	0.435974
	sa-zncd	-53.4981	-60.4014	-64.2131	-83.9247		-0.144454	-0.049286	1.35295		-1.05374	0.83497	0.214999		7.45657	-1.56091		sa-zncd	-1.05374	0.83497
	sa-cdcu	-38.6055	-45.2886	-49.3893	-68.997		0.0757888	-0.118138	1.38803		-1.18601	0.732808	0.0520712		7.91959	-1.29025		sa-cdcu	-1.18601	0.732808
	sa-cdag	-38.0597	-44.2454	-48.6247	-68.1172		0.57314	0.100682	1.72204		-1.7596	0.454113	0.0407203		10.303	-0.487024		sa-cdag	-1.7596	0.454113
	sa-cdau	-38.8645	-44.8684	-49.5135	-68.9359		0.7549	0.016611	1.70813		-1.82831	0.360532	-0.123044		10.451	-0.2551		sa-cdau	-1.82831	0.360532
	sa-cdni	-40.2534	-46.8654	-51.0031	-70.8512		0.146897	-0.0839834	1.1818		-1.05512	0.558273	0.0179758		6.83157	-0.936713		sa-cdni	-1.05512	0.558273
	sa-cdpd	-41.1971	-47.1545	-51.7626	-71.3094		0.801457	0.100254	1.66729		-1.83171	0.265944	-0.0797698		10.2527	-0.0408287		sa-cdpd	-1.83171	0.265944
	sa-cdpt	-41.9203	-47.8514	-52.5186	-72.2584		0.82772	0.0673502	1.44141		-1.65021	0.145008	-0.152056		9.02061	0.17644		sa-cdpt	-1.65021	0.145008
	sa-cdco	-41.0908	-47.8796	-51.8802	-71.9547		-0.0298716	-0.123647	0.915727		-0.733672	0.561493	0.0344768		5.14631	-1.04202		sa-cdco	-0.733672	0.561493
	sa-cdrh	-42.6189	-48.6764	-52.9861	-73.0382		0.701423	0.298517	1.36025		-1.55425	0.0785045	0.0976351		8.36338	0.297095		sa-cdrh	-1.55425	0.0785045
	sa-cdir	-43.5058	-49.6747	-53.821	-74.2591		0.58996	0.350454	1.02627		-1.22445	-0.0440454	0.151276		6.34676	0.472771		sa-cdir	-1.22445	-0.0440454
	sa-cdfe	-42.2571	-49.4738	-53.2254	-73.0419		-0.457839	-0.30262	0.994698		-0.549393	0.989065	0.102648		5.15307	-2.06213		sa-cdfe	-0.549393	0.989065
	sa-cdru	-43.3507	-49.8683	-53.8126	-74.4548		0.241286	0.203788	0.675449		-0.725427	0.0868398	0.148977		4.01822	0.0254997		sa-cdru	-0.725427	0.0868398
	sa-cdos	-44.4018	-51.1768	-55.1601	-75.9765		-0.0161069	-0.0925332	0.204878		-0.14872	0.163704	-0.0433624		1.15719	-0.323685		sa-cdos	-0.14872	0.163704
	sa-cdzn	-36.1779	-43.1374	-47.0891	-66.648		-0.200618	-0.245452	1.30951		-0.956274	0.946672	0.0682128		7.19864	-1.84245		sa-cdzn	-0.956274	0.946672
	sa-cdre	-44.8019	-52.878	-56.0499	-76.8026		-1.31732	-0.582383	-0.221195		0.96235	1.08773	0.118923		-2.58161	-2.74567		sa-cdre	0.96235	1.08773

## Sheet: molec.csv
spec	w1	w2	µ
0101	-0.30914	0.268072	-0.250977
0011	-0.517591	-0.699217	0.693737
0111	-0.162619	-0.485462	0.170072
0211	-0.104387	0.019586	-0.362404
1001	-1.14329	0.602146	2.94143
1101	-0.959621	0.535951	1.82308
1201	-0.632601	0.242666	1.46163
1301	-0.322589	0.167176	0.647487
1401	-0.0048382	0.0199629	-0.0897567
1011	-0.671704	0.458167	1.80796
1111	-0.531931	0.386012	2.23015
1112	-1.01677	0.756579	2.36019
1211	-0.327485	0.0517174	1.93131
1212	-0.642377	0.550525	2.14574
1311	-0.218296	-0.479621	1.29478
1312	-0.38095	0.357668	1.56472
1411	-0.117226	0.0298946	0.811599
2001	-0.846014	0.00627405	4.84255
2101	-0.888857	0.238892	3.76999
2201	-0.916787	0.596732	3.00537
2202	-0.9492	0.468116	3.04598
2301	-1.03733	0.696524	2.3428
2302	-0.625735	0.418241	2.55918
2401	-0.64596	0.354039	2.16604
2402	-0.358223	0.32267	1.80334
2501	-0.282214	0.294526	1.42922
2601	-0.012888	0.0371873	0.605442
2011	-0.633426	0.121206	4.0046
2111	-0.550011	0.27648	3.63106
2112	-0.874708	0.378261	4.24413
2113	-0.967273	0.40594	4.51369
2211	-0.61769	0.385172	3.27236
2212	-0.579085	0.0213731	3.28622
2213	-1.13468	0.0373084	4.42588
2214	-0.912905	0.511417	3.50967
2215	-0.840032	0.524806	3.48868
2311	-0.483783	0.365355	2.56466
2312	-0.370765	-0.0911701	2.70651
2313	-0.806262	0.145654	3.71444
2314	-0.679708	0.429332	3.05366
2315	-0.621244	0.297083	3.11748
2316	-0.967656	0.653652	3.37899
2411	-0.266549	0.10466	2.35447
2412	-0.476504	-0.148698	2.78432
2413	-0.599035	0.612215	2.68567
2414	-0.331543	0.313073	2.42282
2415	-0.696332	0.348179	2.8859
2511	-0.233453	-0.456348	1.87825
2512	-0.37135	0.402878	2.09287
2513	-0.381706	0.229302	2.11701
2611	-0.114846	0.0491511	1.32114
2121	-0.70383	0.157899	4.43956
2122	-0.840932	0.586416	4.64926
2221	-0.465874	-0.403342	3.89657
2222	-0.547639	-0.0488451	4.08006
2223	-0.684019	0.17052	4.14635
2224	-0.668384	0.260214	4.04801
2225	-0.957672	0.527561	4.23751
2321	-0.376153	-0.427351	3.72929
2322	-0.801082	0.160603	4.03935
2323	-0.382221	0.00601622	3.48363
2324	-0.579113	0.324225	3.47145
2325	-0.621133	0.454946	3.76136
2421	-0.392725	-0.825975	3.34921
2422	-0.529627	0.0748575	3.61061
2423	-0.381027	0.10119	3.1559
2424	-0.663822	0.544538	3.63589
2425	-0.317748	0.333762	3.20916
2521	-0.318491	-0.364897	2.84492
2522	-0.394744	0.376656	2.89012
2621	-0.152668	0.0538069	2.18782

## Sheet: metal.csv
alloy	t1	t2
ol-cuni	1.47251	0.538759
ol-cupd	-1.02435	-0.978135
ol-cupt	-0.82385	-1.33908
ol-cuco	1.60517	0.923121
ol-curh	0.64872	-0.36543
ol-cuir	1.14743	-0.686562
ol-cufe	1.78239	1.26133
ol-curu	1.64531	0.279034
ol-cuos	1.35653	-0.520231
ol-cuzn	-1.10237	0.523154
ol-agau	-2.09876	-1.03929
ol-agpd	0.145367	-0.646347
ol-agpt	1.43405	-0.722754
ol-agzn	-0.0457141	1.16657
ol-agcd	-1.96485	0.303421
ol-aucu	0.984304	0.747039
ol-auag	-1.62264	-0.118079
ol-aupd	0.104626	-0.63232
ol-aupt	1.531	-0.767619
ol-auzn	0.499512	1.27957
ol-aucd	-1.69741	0.428954
ol-nicu	-0.688537	0.0405878
ol-nipd	0.543148	-0.808297
ol-nico	0.867279	0.787537
ol-nife	1.03206	0.894856
ol-nizn	-1.46412	0.232775
ol-pdcu	-0.0383137	0.515693
ol-pdag	-2.32895	-0.509908
ol-pdau	-2.68257	-1.46187
ol-pdni	1.61393	0.757396
ol-pdpt	0.600671	-1.27668
ol-pdco	1.38877	0.928412
ol-pdrh	1.94905	0.0180349
ol-pdir	2.11908	-0.301436
ol-pdfe	3.42923	2.36095
ol-pdru	2.72199	0.799964
ol-pdos	2.59205	0.305917
ol-pdzn	-0.258118	1.02062
ol-pdcd	-1.81825	-0.247439
ol-pdre	2.75139	0.979852
ol-ptcu	-0.00952278	0.526066
ol-ptag	-2.2497	-0.517718
ol-ptau	-2.36105	-1.31081
ol-ptni	1.59858	0.77473
ol-ptpd	0.239846	-0.635486
ol-ptco	1.3468	0.939972
ol-ptrh	1.67357	-0.117074
ol-ptir	1.95435	-0.385746
ol-ptfe	3.1493	1.64468
ol-ptru	2.43598	0.772061
ol-ptos	2.50644	0.237227
ol-ptzn	-0.0260836	1.07045
ol-ptcd	-1.83063	0.0791585
ol-ptre	2.36188	0.762282
ol-rhcu	0.00147603	0.543295
ol-rhag	-2.46927	-0.548515
ol-rhau	-2.82291	-1.56544
ol-rhni	1.32802	0.688994
ol-rhpd	-0.546285	-0.707356
ol-rhpt	-0.731847	-1.43651
ol-rhco	1.55326	1.00328
ol-rhir	0.713481	-0.818879
ol-rhfe	2.13407	1.62398
ol-rhru	1.72503	0.462622
ol-rhos	1.46231	-0.0948838
ol-rhzn	-0.837877	0.765589
ol-rhre	1.85692	0.581091
ol-ircu	0.0655947	0.586988
ol-irag	-2.25811	-0.471342
ol-irau	-2.57558	-1.26852
ol-irni	1.43375	0.723341
ol-irpd	-0.635529	-0.644607
ol-irpt	-0.485152	-1.15943
ol-irco	1.69223	0.982598
ol-irrh	0.744883	-0.21895
ol-irfe	2.18924	1.62654
ol-irru	1.83214	0.496112
ol-iros	1.60561	-0.0514618
ol-irzn	-0.966204	0.699555
ol-irre	2.04475	0.56997
ol-rucu	-0.240626	0.530572
ol-ruag	-2.438	-0.442967
ol-ruau	-2.89091	-1.4252
ol-runi	1.12469	0.46175
ol-rupd	-1.0731	-0.928776
ol-rupt	-1.3099	-1.59632
ol-ruco	1.48781	0.921811
ol-rurh	0.826338	-0.275542
ol-ruir	0.597544	-0.870205
ol-rufe	2.14803	1.38902
ol-ruos	1.56513	-0.0116786
ol-ruzn	-0.613665	0.808622
ol-rure	1.9981	0.853998
ol-oscu	0.116817	0.686178
ol-osag	-2.17697	-0.403359
ol-osau	-2.66251	-1.13844
ol-osni	1.15046	0.602323
ol-ospd	-0.835808	-0.800873
ol-ospt	-0.965619	-1.37711
ol-osco	1.44738	0.863529
ol-osrh	0.912226	-0.109511
ol-osir	0.820359	-0.564779
ol-osfe	2.04854	1.49855
ol-osru	1.4916	0.603559
ol-oszn	-0.641043	0.907107
ol-osre	1.99053	0.978982
ol-zncu	0.131459	0.446599
ol-znag	-1.92761	-0.375088
ol-znau	-2.31771	-1.09854
ol-znni	0.922389	0.105666
ol-znpd	-1.099	-0.806496
ol-znpt	-1.63622	-1.60689
ol-znco	2.1838	1.11397
ol-znrh	1.11805	-0.285304
ol-znir	1.02858	-0.870768
ol-znfe	2.40007	1.60955
ol-znru	2.40912	0.575835
ol-znos	2.79754	0.275597
ol-znre	2.68844	0.796878
ol-cdag	-1.973	-0.271917
ol-cdau	-1.33016	-0.61548
ol-cdpd	-0.212255	-0.631822
ss-cuag	0.509659	0.463175
ss-cuni	-0.591422	0.222684
ss-cupd	-0.251833	0.243897
ss-cupt	-0.261674	0.210881
ss-cuco	-0.530486	-0.160054
ss-curh	-0.283401	0.147068
ss-cuir	0.277598	0.307907
ss-cufe	-0.34307	0.418225
ss-curu	0.668676	0.766615
ss-cuos	2.14095	1.42362
ss-cuzn	-0.13226	0.447004
ss-cure	0.354542	0.857437
ss-agcu	-1.98664	-0.0589621
ss-agau	-1.69171	-0.144383
ss-agni	-2.00636	-0.209785
ss-agpd	-2.1659	-0.346391
ss-agpt	-1.94935	-0.349893
ss-agco	-0.827619	-0.256052
ss-agrh	-1.64479	-0.22684
ss-agir	-0.898773	-0.287474
ss-agfe	-1.45571	-0.274752
ss-agru	0.255047	0.602599
ss-agos	1.14457	0.834592
ss-agzn	-2.07102	-0.121269
ss-agcd	-1.59096	-0.0181183
ss-agre	1.28042	-0.0082996
ss-aucu	-2.27271	-0.926479
ss-auag	-2.20779	-1.07282
ss-auni	-1.99442	-0.948211
ss-aupd	-2.02902	-1.10833
ss-aupt	-1.66284	-1.12015
ss-auco	-1.77847	-0.800728
ss-aurh	-1.405	-0.977602
ss-auir	-0.785269	-0.826512
ss-aufe	-2.04444	-0.845225
ss-auru	-0.376726	-0.363569
ss-auos	0.378731	0.0736496
ss-auzn	-1.80269	-0.702321
ss-aucd	-1.51155	-0.719971
ss-aure	-0.10267	-0.875122
ss-nicu	1.21897	0.340018
ss-niag	0.656965	-1.29229
ss-nipd	1.31061	0.22277
ss-nipt	2.91377	-0.314218
ss-nico	0.446681	0.311765
ss-nirh	1.15352	0.489705
ss-nife	-0.3424	-0.598151
ss-niru	1.13852	0.683014
ss-nizn	0.68986	0.215875
ss-pdcu	-0.370171	-0.816624
ss-pdag	0.032889	-0.759857
ss-pdau	0.0681012	-0.75355
ss-pdni	-0.713563	-0.727551
ss-pdpt	0.267001	-0.607039
ss-pdco	-1.18826	-0.740569
ss-pdrh	-0.195506	-0.521288
ss-pdir	-0.168672	-0.363078
ss-pdfe	-1.69103	-1.15766
ss-pdru	-0.673895	-0.390429
ss-pdos	-0.458176	-0.230204
ss-pdzn	-1.29523	-0.747448
ss-pdcd	-0.884057	-0.790976
ss-pdre	-0.878546	-0.312669
ss-ptcu	-0.341718	-1.24149
ss-ptag	0.537823	-1.12986
ss-ptau	0.452727	-1.2108
ss-ptni	-0.738182	-1.22388
ss-ptpd	0.626953	-1.15526
ss-ptco	-1.33257	-1.45737
ss-ptrh	-0.0740478	-1.07765
ss-ptir	-0.0865372	-1.00158
ss-ptfe	-1.51397	-1.27733
ss-ptru	-0.602837	-0.924607
ss-ptos	-0.315498	-0.782938
ss-ptzn	-1.29052	-1.24716
ss-ptcd	-0.668573	-1.27949
ss-ptre	-0.684493	-0.654022
ss-rhcu	1.52999	-0.108928
ss-rhag	1.87024	-0.127267
ss-rhau	2.03987	-0.101147
ss-rhni	1.00634	-0.230811
ss-rhpd	1.58297	-0.158786
ss-rhpt	1.64204	-0.115119
ss-rhco	0.785504	-0.229485
ss-rhir	0.754454	-0.204486
ss-rhfe	0.673859	-0.236102
ss-rhru	0.537749	-0.17163
ss-rhos	0.551273	-0.0844829
ss-rhzn	1.217	-0.111915
ss-rhcd	1.61406	-0.0720153
ss-rhre	0.199247	-0.0868752
ss-ircu	1.79857	-0.472642
ss-irag	2.16216	-0.454568
ss-irau	2.27798	-0.477715
ss-irni	0.876963	-0.640098
ss-irpd	1.55467	-0.620427
ss-irpt	1.44318	-0.671689
ss-irco	0.786797	-0.620615
ss-irrh	0.902803	-0.660881
ss-irfe	0.422091	-0.648042
ss-irru	0.433956	-0.659332
ss-iros	0.527065	-0.590463
ss-irzn	1.21095	-0.605825
ss-ircd	1.73253	-0.504559
ss-irre	0.158402	-0.533763
ss-rucu	2.59279	0.613219
ss-ruag	2.39904	0.606551
ss-ruau	2.87792	0.602196
ss-runi	2.24455	0.520625
ss-rupd	2.64948	0.568524
ss-rupt	2.44503	0.472221
ss-ruco	2.10278	0.606166
ss-rurh	2.26419	0.551711
ss-ruir	2.19684	0.483495
ss-rufe	2.06076	1.04871
ss-ruos	1.53827	0.447278
ss-ruzn	2.16729	0.512014
ss-rucd	2.51957	0.567204
ss-rure	1.10973	0.531454
ss-oscu	2.42405	0.138554
ss-osni	2.11828	0.143697
ss-ospd	2.70599	-0.0199946
ss-ospt	2.36779	0.0198714
ss-osco	1.76359	0.217822
ss-osrh	1.98583	0.131902
ss-osir	1.97417	0.120557
ss-osfe	3.26571	1.10219
ss-osru	1.49657	0.258105
ss-oszn	2.95089	0.327973
ss-osre	1.38	0.541678
ss-zncu	-0.479638	0.919552
ss-znag	-0.56381	0.779912
ss-znau	0.306202	1.20158
ss-znni	-0.819002	0.815974
ss-znpd	-0.839806	0.823537
ss-znpt	-0.632014	0.888114
ss-znco	-0.724574	0.771896
ss-znrh	-0.805321	0.793791
ss-znir	-0.803278	0.869782
ss-znfe	-0.43757	0.864112
ss-znru	-0.568266	0.80591
ss-znos	-0.742864	0.783873
ss-zncd	1.69427	1.69595
ss-znre	-0.870354	0.65142
ss-cdcu	-1.30464	0.493574
ss-cdag	-1.71059	0.507039
ss-cdau	-1.88516	0.479818
ss-cdni	-0.527927	0.210135
ss-cdpd	-1.77553	0.478756
ss-cdpt	-1.65469	0.529474
ss-cdco	1.7997	0.149861
ss-cdrh	-1.6143	0.530761
ss-cdir	-1.02653	0.515672
ss-cdru	0.184066	1.1428
ss-cdos	1.05778	1.32268
ss-cdzn	-1.53704	0.725507
sa-cuag	-0.65431	0.0505515
sa-cuau	-0.955011	0.0269334
sa-cuni	0.0743511	0.370973
sa-cupd	-0.67696	-0.0124409
sa-cupt	-0.628945	-0.26063
sa-cuco	0.755551	0.703015
sa-curh	-0.0526509	0.0541986
sa-cuir	0.0804693	-0.103825
sa-cufe	0.68478	0.852348
sa-curu	0.654019	0.330911
sa-cuos	0.904717	0.287129
sa-cuzn	-0.452753	0.442256
sa-cucd	-0.551874	0.099471
sa-cure	1.76036	1.06088
sa-agcu	-1.05985	0.222374
sa-agau	-1.87005	-0.429452
sa-agni	-0.50989	0.324209
sa-agpd	-1.50458	-0.319664
sa-agpt	-1.18683	-0.456676
sa-agco	-0.126172	0.559639
sa-agrh	-0.651662	-0.135493
sa-agir	-0.308237	-0.117431
sa-agfe	1.77952	1.65003
sa-agru	0.444445	0.364802
sa-agos	1.12711	0.698577
sa-agzn	-1.21218	0.365108
sa-agcd	-1.85596	0.0522324
sa-agre	2.23796	1.65605
sa-aucu	-1.10392	-0.510928
sa-auag	-1.73134	-0.867654
sa-auni	-0.531742	-0.44638
sa-aupd	-1.351	-0.960016
sa-aupt	-1.11083	-1.01405
sa-auco	-0.6274	-0.301513
sa-aurh	-0.595588	-0.791596
sa-auir	-0.242189	-0.755016
sa-aufe	-0.306236	-0.489669
sa-auru	0.197438	-0.101361
sa-auos	0.701113	0.286948
sa-auzn	-1.16787	-0.237275
sa-aucd	-1.69781	-0.605315
sa-nicu	0.467331	0.280619
sa-niag	0.767942	0.267851
sa-niau	0.637954	0.194938
sa-nipd	0.402315	0.0950617
sa-nipt	0.267741	-0.126979
sa-nico	1.00312	0.493196
sa-nirh	0.792029	0.167611
sa-niir	0.750518	0.016752
sa-nife	0.989495	0.612002
sa-niru	1.15918	0.374645
sa-nios	1.25474	0.341276
sa-nizn	0.175065	0.256721
sa-nicd	0.726852	0.134676
sa-nire	1.76172	0.770107
sa-pdcu	0.173779	-0.446188
sa-pdag	-0.376665	-0.625691
sa-pdau	-0.459319	-0.795066
sa-pdni	0.579596	-0.344937
sa-pdpt	0.602794	-0.748144
sa-pdco	1.52861	-0.0451584
sa-pdrh	1.15707	-0.427368
sa-pdir	1.11784	-0.516044
sa-pdfe	2.01544	-0.283745
sa-pdru	1.30714	-0.176487
sa-pdos	1.34616	0.0893778
sa-pdzn	-0.316894	-0.424206
sa-pdcd	-0.621593	-0.588555
sa-pdre	1.50955	0.852858
sa-ptcu	0.305209	-0.841306
sa-ptag	-0.198298	-0.963134
sa-ptau	-0.285014	-1.11481
sa-ptni	0.843177	-0.737218
sa-ptpd	0.419324	-1.05471
sa-ptco	0.361409	-0.797139
sa-ptrh	0.945463	-0.900691
sa-ptir	0.931457	-0.944317
sa-ptfe	-0.270331	-0.688784
sa-ptru	1.09313	-0.662218
sa-ptos	1.16193	-0.419015
sa-ptzn	0.0638453	-0.675013
sa-ptcd	-0.319383	-0.807865
sa-rhcu	0.420591	-0.0900386
sa-rhag	0.0535007	-0.205127
sa-rhau	-0.133753	-0.351852
sa-rhni	0.898505	-0.0759237
sa-rhpd	0.484714	-0.248028
sa-rhpt	0.383091	-0.512845
sa-rhco	1.23649	0.0384989
sa-rhir	0.833748	-0.332187
sa-rhfe	1.59417	0.515937
sa-rhru	1.10175	-0.0225212
sa-rhos	1.06451	-0.0489083
sa-rhzn	0.107661	-0.0570833
sa-rhcd	0.661203	-0.692476
sa-rhre	1.28923	0.430541
sa-ircu	0.466641	-0.410272
sa-irag	0.0950917	-0.494314
sa-irau	-0.103712	-0.620496
sa-irni	0.837501	-0.484034
sa-irpd	0.512234	-0.551437
sa-irpt	0.467768	-0.676089
sa-irco	0.887718	-0.463915
sa-irrh	0.868546	-0.552981
sa-irfe	1.44955	-0.379989
sa-irru	0.990623	-0.387296
sa-iros	0.963473	-0.395513
sa-irzn	0.26028	-0.339914
sa-ircd	0.696364	-0.844399
sa-irre	1.20123	0.0484957
sa-rucu	1.11722	0.419553
sa-ruag	0.897926	0.452596
sa-ruau	0.993689	0.587801
sa-runi	1.51424	0.410496
sa-rupd	1.22178	0.313406
sa-rupt	1.14224	0.168037
sa-ruco	1.70809	0.52178
sa-rurh	1.40317	0.281778
sa-ruir	1.36094	0.0647978
sa-rufe	1.58837	0.490948
sa-ruos	1.63068	0.31666
sa-ruzn	0.70833	0.460882
sa-rucd	1.12199	0.101624
sa-rure	1.81436	0.624197
sa-oscu	0.994732	0.278417
sa-osag	0.7821	0.27709
sa-osau	0.57388	0.154802
sa-osni	1.39433	0.197053
sa-ospd	1.15676	0.138968
sa-ospt	0.950807	6.2923e-05
sa-osco	1.59977	0.267201
sa-osrh	1.37446	0.162752
sa-osir	1.21794	0.0102212
sa-osfe	1.89603	0.549696
sa-osru	1.56545	0.306222
sa-oszn	0.658353	0.350626
sa-oscd	1.48673	-0.326645
sa-osre	1.73239	0.523629
sa-zncu	-0.924625	0.723914
sa-znag	-1.25097	0.666845
sa-znau	-1.52092	0.586331
sa-znni	-0.59272	0.583175
sa-znpd	-1.17913	0.510969
sa-znpt	-1.30744	0.413601
sa-znco	-0.245987	0.629763
sa-znrh	-0.945866	0.427268
sa-znir	-0.934574	0.375599
sa-znfe	0.347813	0.932771
sa-znru	-0.690845	0.461994
sa-znos	-0.549414	0.435974
sa-zncd	-1.05374	0.83497
sa-cdcu	-1.18601	0.732808
sa-cdag	-1.7596	0.454113
sa-cdau	-1.82831	0.360532
sa-cdni	-1.05512	0.558273
sa-cdpd	-1.83171	0.265944
sa-cdpt	-1.65021	0.145008
sa-cdco	-0.733672	0.561493
sa-cdrh	-1.55425	0.0785045
sa-cdir	-1.22445	-0.0440454
sa-cdfe	-0.549393	0.989065
sa-cdru	-0.725427	0.0868398
sa-cdos	-0.14872	0.163704
sa-cdzn	-0.956274	0.946672
sa-cdre	0.96235	1.08773

## Sheet: validation
																mae ol	0.185759
																mae sa	0.196096
															|ERROR|	mae ss	0.193296
	ol-agau-1401	1	4	0	0	Exyz:	-157.271	E000:	-133.117	Efor:	-0.095812	Pred:	-0.10035		0.00453772
	ol-agau-2223	2	2	2	-5	Exyz:	-170.36	E000:	-133.117	Efor:	5.47846	Pred:	5.40472		0.073746
	ol-agcd-1111	1	1	1	-2.5	Exyz:	-121.843	E000:	-103.895	Efor:	3.4122	Pred:	3.39244		0.0197621
	ol-agcd-2101	2	1	0	-3.5	Exyz:	-122.752	E000:	-103.895	Efor:	5.57496	Pred:	5.58894		0.0139844
	ol-agpt-2101	2	1	0	-3.5	Exyz:	-184.146	E000:	-162.038	Efor:	2.32468	Pred:	2.32266		0.00201761
	ol-agzn-2312	2	3	1	-3.5	Exyz:	-142.46	E000:	-106.39	Efor:	2.58154	Pred:	2.61711		0.0355679
	ol-auag-1312	1	3	1	-1.5	Exyz:	-170.266	E000:	-144.309	Efor:	2.17043	Pred:	2.14063		0.0297991
	ol-auag-2113	2	1	1	-4.5	Exyz:	-170.405	E000:	-144.309	Efor:	5.78894	Pred:	6.0353		0.246363
	ol-aucd-0211	0	2	1	0	Exyz:	-137.781	E000:	-123.421	Efor:	-0.140723	Pred:	-0.176814		0.0360907
	ol-aucd-2611	2	6	1	-2	Exyz:	-170.617	E000:	-123.421	Efor:	1.60614	Pred:	1.53717		0.0689777
	ol-aupd-2222	2	2	2	-5	Exyz:	-210.301	E000:	-171.769	Efor:	4.18952	Pred:	4.05365		0.135871
	ol-aupt-2313	2	3	1	-3.5	Exyz:	-215.482	E000:	-179.578	Efor:	2.74699	Pred:	2.36825		0.378735
	ol-auzn-1312	1	3	1	-1.5	Exyz:	-152.497	E000:	-125.932	Efor:	1.56226	Pred:	1.83209		0.26983
	ol-auzn-2202	2	2	0	-3	Exyz:	-150.417	E000:	-125.932	Efor:	3.33027	Pred:	3.17082		0.159446
	ol-auzn-2302	2	3	0	-2.5	Exyz:	-154.202	E000:	-125.932	Efor:	2.92886	Pred:	2.78178		0.147079
	ol-cdag-1111	1	1	1	-2.5	Exyz:	-75.0651	E000:	-57.0255	Efor:	3.32086	Pred:	3.17469		0.146168
	ol-cdpd-2513	2	5	1	-2.5	Exyz:	-130.04	E000:	-86.982	Efor:	2.36068	Pred:	2.05315		0.307528
	ol-cuco-2101	2	1	0	-3.5	Exyz:	-227.298	E000:	-205.067	Efor:	2.20074	Pred:	2.56374		0.363005
	ol-cufe-2324	2	3	2	-4.5	Exyz:	-262.466	E000:	-218.72	Efor:	2.35853	Pred:	2.84819		0.489664
	ol-cufe-2511	2	5	1	-2.5	Exyz:	-263.502	E000:	-218.72	Efor:	0.636111	Pred:	0.886537		0.250425
	ol-cuni-1311	1	3	1	-1.5	Exyz:	-216.607	E000:	-189.053	Efor:	0.57369	Pred:	0.714937		0.141247
	ol-cuos-1001	1	0	0	-2	Exyz:	-259.285	E000:	-250.453	Efor:	1.6928	Pred:	1.07726		0.615538
	ol-cupd-2222	2	2	2	-5	Exyz:	-227.942	E000:	-190.048	Efor:	4.82718	Pred:	4.68881		0.138369
	ol-cupd-2223	2	2	2	-5	Exyz:	-228.232	E000:	-190.048	Efor:	4.53748	Pred:	4.68023		0.142746
	ol-curh-2421	2	4	2	-4	Exyz:	-255.943	E000:	-210.201	Efor:	3.74545	Pred:	3.39628		0.349179
	ol-curu-2001	2	0	0	-4	Exyz:	-245.448	E000:	-227.712	Efor:	3.31303	Pred:	3.45234		0.139316
	ol-irag-2315	2	3	1	-3.5	Exyz:	-370.376	E000:	-336.094	Efor:	4.3695	Pred:	4.38029		0.0107818
	ol-irau-2312	2	3	1	-3.5	Exyz:	-378.339	E000:	-343.359	Efor:	3.67185	Pred:	3.7771		0.105254
	ol-irco-2325	2	3	2	-4.5	Exyz:	-426.775	E000:	-384.073	Efor:	3.40136	Pred:	3.15729		0.24407
	ol-iros-2222	2	2	2	-5	Exyz:	-472.419	E000:	-432.895	Efor:	3.19608	Pred:	3.20328		0.00720052
	ol-iros-2421	2	4	2	-4	Exyz:	-479.556	E000:	-432.895	Efor:	2.82637	Pred:	2.76115		0.0652179
	ol-irpd-2214	2	2	1	-4	Exyz:	-399.601	E000:	-368.017	Efor:	3.68427	Pred:	3.76018		0.0759119
	ol-irpt-2221	2	2	2	-5	Exyz:	-417.436	E000:	-379.215	Efor:	4.4998	Pred:	4.59024		0.0904365
	ol-irru-1212	1	2	1	-2	Exyz:	-433.127	E000:	-409.85	Efor:	1.46659	Pred:	1.24194		0.224656
	ol-irru-2424	2	4	2	-4	Exyz:	-456.546	E000:	-409.85	Efor:	2.79132	Pred:	2.68983		0.101499
	ol-nicu-1401	1	4	0	0	Exyz:	-256.173	E000:	-232.038	Efor:	-0.0769663	Pred:	-0.0856152		0.00864887
	ol-nife-2201	2	2	0	-3	Exyz:	-308.231	E000:	-282.407	Efor:	1.99193	Pred:	2.59318		0.601247
	ol-nipd-0101	0	1	0	0.5	Exyz:	-250.81	E000:	-246.266	Efor:	-1.16078	Pred:	-0.635567		0.525208
	ol-nipd-2512	2	5	1	-2.5	Exyz:	-290.108	E000:	-246.266	Efor:	1.57543	Pred:	1.56553		0.00990847
	ol-nizn-1301	1	3	0	-0.5	Exyz:	-224.198	E000:	-204.651	Efor:	1.12764	Pred:	1.15871		0.0310678
	ol-nizn-2201	2	2	0	-3	Exyz:	-227.647	E000:	-204.651	Efor:	4.81963	Pred:	4.48656		0.333066
	ol-osag-1112	1	1	1	-2.5	Exyz:	-435.973	E000:	-418.976	Efor:	4.36336	Pred:	4.2685		0.0948608
	ol-osco-2211	2	2	1	-4	Exyz:	-501.161	E000:	-468.195	Efor:	2.30301	Pred:	2.71094		0.40793
	ol-osco-2224	2	2	2	-5	Exyz:	-507.839	E000:	-468.195	Efor:	3.07668	Pred:	3.30531		0.22863
	ol-osco-2225	2	2	2	-5	Exyz:	-507.667	E000:	-468.195	Efor:	3.24905	Pred:	3.30696		0.0579095
	ol-oscu-2112	2	1	1	-4.5	Exyz:	-457.953	E000:	-430.812	Efor:	4.74407	Pred:	4.40151		0.342566
	ol-oscu-2212	2	2	1	-4	Exyz:	-463.03	E000:	-430.812	Efor:	3.05037	Pred:	3.23324		0.182873
	ol-oscu-2302	2	3	0	-2.5	Exyz:	-459.364	E000:	-430.812	Efor:	2.64722	Pred:	2.77307		0.125849
	ol-osfe-1401	1	4	0	0	Exyz:	-505.902	E000:	-481.748	Efor:	-0.0957531	Pred:	-0.0697525		0.0260006
	ol-ospd-1001	1	0	0	-2	Exyz:	-460.395	E000:	-452.827	Efor:	2.95695	Pred:	3.41476		0.457813
	ol-ospd-2001	2	0	0	-4	Exyz:	-468.185	E000:	-452.827	Efor:	5.69118	Pred:	5.54463		0.146552
	ol-ospt-2224	2	2	2	-5	Exyz:	-503.504	E000:	-464.667	Efor:	3.88393	Pred:	4.33507		0.451146
	ol-ospt-2321	2	3	2	-4.5	Exyz:	-505.927	E000:	-464.667	Efor:	4.84395	Pred:	4.68102		0.162933
	ol-osre-2314	2	3	1	-3.5	Exyz:	-569.976	E000:	-533.421	Efor:	2.09664	Pred:	2.12099		0.0243513
	ol-osru-2413	2	4	1	-3	Exyz:	-535.074	E000:	-495.209	Efor:	2.16998	Pred:	2.16166		0.00832824
	ol-oszn-1011	1	0	1	-3	Exyz:	-421.107	E000:	-405.967	Efor:	2.83714	Pred:	2.65416		0.182978
	ol-oszn-2311	2	3	1	-3.5	Exyz:	-441.449	E000:	-405.967	Efor:	3.16889	Pred:	3.20621		0.0373173
	ol-oszn-2413	2	4	1	-3	Exyz:	-444.317	E000:	-405.967	Efor:	3.68425	Pred:	3.62502		0.0592243
	ol-pdag-2214	2	2	1	-4	Exyz:	-244.468	E000:	-214.54	Efor:	5.33961	Pred:	5.375		0.0353859
	ol-pdag-2421	2	4	2	-4	Exyz:	-259.597	E000:	-214.54	Efor:	4.43019	Pred:	4.68502		0.254823
	ol-pdag-2425	2	4	2	-4	Exyz:	-260.245	E000:	-214.54	Efor:	3.7823	Pred:	3.77899		0.00330333
	ol-pdag-2611	2	6	1	-2	Exyz:	-261.841	E000:	-214.54	Efor:	1.50077	Pred:	1.56355		0.0627805
	ol-pdau-2211	2	2	1	-4	Exyz:	-252.587	E000:	-221.642	Efor:	4.32333	Pred:	4.36629		0.0429594
	ol-pdcd-2501	2	5	0	-1.5	Exyz:	-229.232	E000:	-193.411	Efor:	2.14527	Pred:	1.86948		0.275792
	ol-pdcu-2111	2	1	1	-4.5	Exyz:	-251.861	E000:	-223.804	Efor:	3.82798	Pred:	3.79472		0.0332634
	ol-pdcu-2324	2	3	2	-4.5	Exyz:	-266.401	E000:	-223.804	Efor:	3.50671	Pred:	3.66083		0.154123
	ol-pdcu-2421	2	4	2	-4	Exyz:	-270.71	E000:	-223.804	Efor:	2.58201	Pred:	2.93831		0.356299
	ol-pdfe-1011	1	0	1	-3	Exyz:	-290.424	E000:	-272.5	Efor:	0.0531382	Pred:	0.586239		0.533101
	ol-pdfe-2324	2	3	2	-4.5	Exyz:	-316.234	E000:	-272.5	Efor:	2.37012	Pred:	2.25101		0.119111
	ol-pdfe-2501	2	5	0	-1.5	Exyz:	-309.896	E000:	-272.5	Efor:	0.57024	Pred:	1.1568		0.58656
	ol-pdpt-2223	2	2	2	-5	Exyz:	-291.575	E000:	-252.401	Efor:	3.54669	Pred:	3.51778		0.0289138
	ol-pdre-2201	2	2	0	-3	Exyz:	-345.599	E000:	-318.765	Efor:	0.981526	Pred:	1.06764		0.0861184
	ol-pdre-2425	2	4	2	-4	Exyz:	-365.46	E000:	-318.765	Efor:	2.7922	Pred:	2.66195		0.130247
	ol-pdrh-1312	1	3	1	-1.5	Exyz:	-287.055	E000:	-259.942	Efor:	1.0138	Pred:	0.82868		0.185123
	ol-pdru-2302	2	3	0	-2.5	Exyz:	-308.793	E000:	-278.691	Efor:	1.09675	Pred:	1.19051		0.0937595
	ol-ptag-2521	2	5	2	-3.5	Exyz:	-294.254	E000:	-244.964	Efor:	3.58024	Pred:	3.75034		0.170106
	ol-ptcd-1101	1	1	0	-1.5	Exyz:	-233.602	E000:	-224.026	Efor:	4.33243	Pred:	3.62222		0.710209
	ol-ptco-2421	2	4	2	-4	Exyz:	-336.631	E000:	-289.45	Efor:	2.30621	Pred:	2.04389		0.262323
	ol-ptco-2423	2	4	2	-4	Exyz:	-336.593	E000:	-289.45	Efor:	2.34442	Pred:	2.73785		0.393427
	ol-ptfe-2313	2	3	1	-3.5	Exyz:	-341.847	E000:	-304.567	Efor:	1.3725	Pred:	1.41484		0.0423407
	ol-ptni-1311	1	3	1	-1.5	Exyz:	-298.076	E000:	-271.051	Efor:	1.10225	Pred:	0.57424		0.528009
	ol-ptni-2402	2	4	0	-2	Exyz:	-304.318	E000:	-271.051	Efor:	1.31584	Pred:	1.48067		0.164839
	ol-ptpd-2414	2	4	1	-3	Exyz:	-312.677	E000:	-272.681	Efor:	2.0387	Pred:	2.14435		0.105647
	ol-ptre-2312	2	3	1	-3.5	Exyz:	-389.044	E000:	-351.961	Efor:	1.56862	Pred:	1.76131		0.192689
	ol-ptru-2312	2	3	1	-3.5	Exyz:	-348.877	E000:	-311.872	Efor:	1.6468	Pred:	1.73295		0.0861486
	ol-rhag-0211	0	2	1	0	Exyz:	-295.42	E000:	-280.988	Efor:	-0.213005	Pred:	-0.115386		0.0976193
	ol-rhau-2325	2	3	2	-4.5	Exyz:	-329.86	E000:	-288.769	Efor:	5.01362	Pred:	4.80257		0.211054
	ol-rhcu-2311	2	3	1	-3.5	Exyz:	-328.654	E000:	-292.734	Efor:	2.7309	Pred:	2.76245		0.0315462
	ol-rhfe-2211	2	2	1	-4	Exyz:	-376.268	E000:	-343.04	Efor:	2.04096	Pred:	2.57968		0.538724
	ol-rhfe-2224	2	2	2	-5	Exyz:	-382.881	E000:	-343.04	Efor:	2.87995	Pred:	3.04422		0.164269
	ol-rhni-1201	1	2	0	-1	Exyz:	-327.012	E000:	-310.465	Efor:	0.74403	Pred:	0.788723		0.0446934
	ol-rhpt-1111	1	1	1	-2.5	Exyz:	-343.419	E000:	-324.32	Efor:	2.26112	Pred:	2.06494		0.196183
	ol-rhpt-2111	2	1	1	-4.5	Exyz:	-352.578	E000:	-324.32	Efor:	3.6269	Pred:	3.63642		0.0095279
	ol-rhpt-2425	2	4	2	-4	Exyz:	-370.876	E000:	-324.32	Efor:	2.93116	Pred:	2.96225		0.0310933
	ol-rhre-2001	2	0	0	-4	Exyz:	-410.896	E000:	-392.559	Efor:	2.71214	Pred:	3.27521		0.56307
	ol-rhre-2423	2	4	2	-4	Exyz:	-440	E000:	-392.559	Efor:	2.0465	Pred:	2.50716		0.460665
	ol-rhzn-1111	1	1	1	-2.5	Exyz:	-287.175	E000:	-268.867	Efor:	3.05163	Pred:	2.97137		0.0802589
	ol-rhzn-2121	2	1	2	-5.5	Exyz:	-303.207	E000:	-268.867	Efor:	4.99689	Pred:	5.15017		0.153278
	ol-rhzn-2323	2	3	2	-4.5	Exyz:	-311.084	E000:	-268.867	Efor:	3.88697	Pred:	3.80849		0.0784788
	ol-ruag-1401	1	4	0	0	Exyz:	-371.815	E000:	-347.676	Efor:	-0.08113	Pred:	-0.0868041		0.00567403
	ol-ruau-1201	1	2	0	-1	Exyz:	-370.958	E000:	-356.205	Efor:	2.53841	Pred:	2.94458		0.406172
	ol-ruau-2512	2	5	1	-2.5	Exyz:	-399.023	E000:	-356.205	Efor:	2.5997	Pred:	2.59223		0.00747413
	ol-rucu-2511	2	5	1	-2.5	Exyz:	-403.566	E000:	-359.518	Efor:	1.37076	Pred:	1.6923		0.321532
	ol-rufe-1011	1	0	1	-3	Exyz:	-426.738	E000:	-409.571	Efor:	0.809732	Pred:	1.00152		0.191793
	ol-ruir-1001	1	0	0	-2	Exyz:	-430.659	E000:	-422.01	Efor:	1.87528	Pred:	1.73427		0.141007
	ol-runi-2601	2	6	0	-1	Exyz:	-419.773	E000:	-379.001	Efor:	0.577076	Pred:	0.608118		0.031042
	ol-ruos-2225	2	2	2	-5	Exyz:	-486.411	E000:	-446.636	Efor:	2.94615	Pred:	2.73247		0.21368
	ol-ruos-2401	2	4	0	-2	Exyz:	-480.703	E000:	-446.636	Efor:	0.515367	Pred:	1.15089		0.635526
	ol-ruos-2422	2	4	2	-4	Exyz:	-493.466	E000:	-446.636	Efor:	2.65798	Pred:	2.7808		0.122821
	ol-rupd-1211	1	2	1	-2	Exyz:	-403.687	E000:	-381.163	Efor:	2.22038	Pred:	2.2347		0.0143224
	ol-rure-1111	1	1	1	-2.5	Exyz:	-481.053	E000:	-461.302	Efor:	1.60968	Pred:	1.49695		0.112723
	ol-rure-2201	2	2	0	-3	Exyz:	-487.47	E000:	-461.302	Efor:	1.64838	Pred:	1.68314		0.0347677
	ol-rurh-2425	2	4	2	-4	Exyz:	-449.482	E000:	-403.025	Efor:	3.03071	Pred:	2.85463		0.176079
	ol-ruzn-2422	2	4	2	-4	Exyz:	-380.896	E000:	-334.973	Efor:	3.56467	Pred:	3.99615		0.431483
	ol-znag-2522	2	5	2	-3.5	Exyz:	-119.6	E000:	-70.118	Efor:	3.38922	Pred:	3.50976		0.120536
	ol-znau-2202	2	2	0	-3	Exyz:	-101.954	E000:	-78.7795	Efor:	4.64115	Pred:	4.7317		0.0905554
	ol-znau-2513	2	5	1	-2.5	Exyz:	-121.587	E000:	-78.7795	Efor:	2.61055	Pred:	2.7498		0.139249
	ol-zncu-2113	2	1	1	-4.5	Exyz:	-107.613	E000:	-80.4212	Efor:	4.69356	Pred:	4.56783		0.125727
	ol-znfe-2315	2	3	1	-3.5	Exyz:	-163.881	E000:	-127.745	Efor:	2.51548	Pred:	2.10462		0.410859
	ol-znir-2413	2	4	1	-3	Exyz:	-181.1	E000:	-140.838	Efor:	1.77309	Pred:	1.53642		0.236676
	ol-znni-2222	2	2	2	-5	Exyz:	-138.93	E000:	-99.5434	Efor:	3.33448	Pred:	3.56977		0.235283
	ol-znpd-2321	2	3	2	-4.5	Exyz:	-146.131	E000:	-104.504	Efor:	4.47752	Pred:	4.48734		0.00981867
	ol-znrh-1111	1	1	1	-2.5	Exyz:	-143.398	E000:	-123.763	Efor:	1.72458	Pred:	1.5253		0.199285
	sa-agau-2221	2	2	2	-5	Exyz:	-164.005	E000:	-126.085	Efor:	4.80092	Pred:	4.941		0.140076
	sa-agcd-1101	1	1	0	-1.5	Exyz:	-133.932	E000:	-123.789	Efor:	3.76483	Pred:	3.63209		0.132734
	sa-agcd-1211	1	2	1	-2	Exyz:	-146.124	E000:	-123.789	Efor:	2.40836	Pred:	2.54181		0.133449
	sa-agcd-2214	2	2	1	-4	Exyz:	-153.774	E000:	-123.789	Efor:	5.28237	Pred:	5.23069		0.0516745
	sa-agco-2113	2	1	1	-4.5	Exyz:	-154.729	E000:	-127.963	Efor:	5.11934	Pred:	4.86292		0.256422
	sa-agco-2411	2	4	1	-3	Exyz:	-167.321	E000:	-127.963	Efor:	2.677	Pred:	2.44667		0.23033
	sa-agco-2414	2	4	1	-3	Exyz:	-167.077	E000:	-127.963	Efor:	2.92061	Pred:	2.63986		0.280744
	sa-agfe-2402	2	4	0	-2	Exyz:	-161.55	E000:	-128.169	Efor:	1.20062	Pred:	1.69829		0.497671
	sa-agni-2501	2	5	0	-1.5	Exyz:	-163.019	E000:	-127.084	Efor:	2.03079	Pred:	1.6686		0.362189
	sa-agpd-1001	1	0	0	-2	Exyz:	-134.062	E000:	-127.866	Efor:	4.32927	Pred:	4.46912		0.139856
	sa-agpd-2401	2	4	0	-2	Exyz:	-159.463	E000:	-127.866	Efor:	2.98565	Pred:	3.02477		0.0391179
	sa-agpd-2601	2	6	0	-1	Exyz:	-168.61	E000:	-127.866	Efor:	0.605666	Pred:	0.612946		0.00728007
	sa-agpt-2121	2	1	2	-5.5	Exyz:	-163.358	E000:	-128.543	Efor:	4.52189	Pred:	5.20278		0.680891
	sa-agpt-2314	2	3	1	-3.5	Exyz:	-163.981	E000:	-128.543	Efor:	3.21377	Pred:	3.6643		0.450525
	sa-agpt-2601	2	6	0	-1	Exyz:	-169.284	E000:	-128.543	Efor:	0.607753	Pred:	0.603756		0.00399724
	sa-agrh-2302	2	3	0	-2.5	Exyz:	-157.302	E000:	-128.858	Efor:	2.7553	Pred:	2.91028		0.154973
	sa-agru-1311	1	3	1	-1.5	Exyz:	-156.267	E000:	-129.315	Efor:	1.17447	Pred:	1.02279		0.151675
	sa-auag-2522	2	5	2	-3.5	Exyz:	-199.992	E000:	-150.316	Efor:	3.19518	Pred:	3.24675		0.0515671
	sa-aucd-1212	1	2	1	-2	Exyz:	-170.761	E000:	-149.008	Efor:	2.9913	Pred:	2.90313		0.0881689
	sa-aucd-2011	2	0	1	-5	Exyz:	-172.376	E000:	-149.008	Efor:	5.13374	Pred:	5.00666		0.127072
	sa-aucd-2621	2	6	2	-3	Exyz:	-202.85	E000:	-149.008	Efor:	2.41269	Pred:	2.41445		0.00175993
	sa-auco-2321	2	3	2	-4.5	Exyz:	-194.853	E000:	-153.327	Efor:	4.57752	Pred:	4.09414		0.483385
	sa-auco-2511	2	5	1	-2.5	Exyz:	-195.908	E000:	-153.327	Efor:	2.8371	Pred:	2.16231		0.674795
	sa-aucu-2411	2	4	1	-3	Exyz:	-190.347	E000:	-150.952	Efor:	2.63928	Pred:	2.59524		0.04404
	sa-auni-2112	2	1	1	-4.5	Exyz:	-179.364	E000:	-152.122	Efor:	4.64234	Pred:	4.54041		0.101938
	sa-auni-2302	2	3	0	-2.5	Exyz:	-180.3	E000:	-152.122	Efor:	3.02044	Pred:	2.70521		0.315228
	sa-aurh-2415	2	4	1	-3	Exyz:	-192.304	E000:	-153.768	Efor:	3.49883	Pred:	3.02501		0.47382
	sa-aurh-2421	2	4	2	-4	Exyz:	-198.763	E000:	-153.768	Efor:	4.49212	Pred:	4.23695		0.25517
	sa-auzn-2314	2	3	1	-3.5	Exyz:	-183.865	E000:	-149.112	Efor:	3.89857	Pred:	3.7456		0.15297
	sa-auzn-2415	2	4	1	-3	Exyz:	-187.796	E000:	-149.112	Efor:	3.35111	Pred:	3.61651		0.265408
	sa-cdag-2322	2	3	2	-4.5	Exyz:	-78.699	E000:	-38.0597	Efor:	5.4648	Pred:	5.52186		0.0570576
	sa-cdag-2521	2	5	2	-3.5	Exyz:	-87.6705	E000:	-38.0597	Efor:	3.26	Pred:	3.23963		0.0203663
	sa-cdco-2202	2	2	0	-3	Exyz:	-64.9945	E000:	-41.0908	Efor:	3.91214	Pred:	4.00522		0.0930812
	sa-cdir-1211	1	2	1	-2	Exyz:	-65.7122	E000:	-43.5058	Efor:	2.53735	Pred:	2.33002		0.207325
	sa-cdos-2325	2	3	2	-4.5	Exyz:	-86.6876	E000:	-44.4018	Efor:	3.81844	Pred:	3.92821		0.109772
	sa-cdpd-2112	2	1	1	-4.5	Exyz:	-67.3918	E000:	-41.1971	Efor:	5.69028	Pred:	5.94694		0.256666
	sa-cdpt-2311	2	3	1	-3.5	Exyz:	-77.6887	E000:	-41.9203	Efor:	2.8832	Pred:	3.41598		0.532787
	sa-cdrh-2312	2	3	1	-3.5	Exyz:	-78.1573	E000:	-42.6189	Efor:	3.1132	Pred:	3.27562		0.162413
	sa-cdru-2411	2	4	1	-3	Exyz:	-82.6768	E000:	-43.3507	Efor:	2.70887	Pred:	2.55692		0.15195
	sa-cdzn-2316	2	3	1	-3.5	Exyz:	-69.9771	E000:	-36.1779	Efor:	4.85248	Pred:	4.92312		0.0706412
	sa-cdzn-2611	2	6	1	-2	Exyz:	-83.4283	E000:	-36.1779	Efor:	1.55137	Pred:	1.47749		0.0738711
	sa-cuag-1201	1	2	0	-1	Exyz:	-185.617	E000:	-170.424	Efor:	2.09765	Pred:	1.88782		0.209837
	sa-cuau-2314	2	3	1	-3.5	Exyz:	-206.515	E000:	-171.426	Efor:	3.56255	Pred:	3.71435		0.1518
	sa-cucd-1211	1	2	1	-2	Exyz:	-191.175	E000:	-168.789	Efor:	2.35696	Pred:	2.11718		0.239777
	sa-cuco-1301	1	3	0	-0.5	Exyz:	-193.968	E000:	-173.707	Efor:	0.413038	Pred:	0.521282		0.108245
	sa-cuir-2213	2	2	1	-4	Exyz:	-206.852	E000:	-176.028	Efor:	4.44412	Pred:	4.33069		0.113424
	sa-cuir-2322	2	3	2	-4.5	Exyz:	-218.978	E000:	-176.028	Efor:	3.15342	Pred:	3.95821		0.804789
	sa-cuir-2501	2	5	0	-1.5	Exyz:	-212.688	E000:	-176.028	Efor:	1.30507	Pred:	1.37593		0.0708575
	sa-cuir-2512	2	5	1	-2.5	Exyz:	-219.676	E000:	-176.028	Efor:	1.77028	Pred:	2.02116		0.250873
	sa-cuni-1101	1	1	0	-1.5	Exyz:	-184.808	E000:	-172.929	Efor:	2.02901	Pred:	1.95055		0.0784576
	sa-cuni-2423	2	4	2	-4	Exyz:	-219.023	E000:	-172.929	Efor:	3.39328	Pred:	3.16511		0.22817
	sa-cupd-1011	1	0	1	-3	Exyz:	-189.34	E000:	-173.378	Efor:	2.01488	Pred:	2.25698		0.242094
	sa-cupt-2413	2	4	1	-3	Exyz:	-213.993	E000:	-174.422	Efor:	2.46448	Pred:	2.90287		0.438386
	sa-curu-1212	1	2	1	-2	Exyz:	-198.935	E000:	-175.56	Efor:	1.36856	Pred:	1.90779		0.53923
	sa-cuzn-2323	2	3	2	-4.5	Exyz:	-211.629	E000:	-169.291	Efor:	3.76607	Pred:	3.65934		0.106725
	sa-irag-2001	2	0	0	-4	Exyz:	-417.746	E000:	-401.651	Efor:	4.95327	Pred:	4.759		0.194273
	sa-irau-2315	2	3	1	-3.5	Exyz:	-438.032	E000:	-402.422	Efor:	3.04203	Pred:	2.99757		0.0444642
	sa-irau-2402	2	4	0	-2	Exyz:	-435.633	E000:	-402.422	Efor:	1.37154	Pred:	1.64027		0.268732
	sa-ircd-2513	2	5	1	-2.5	Exyz:	-444.157	E000:	-400.562	Efor:	1.82309	Pred:	1.65758		0.165507
	sa-irfe-2311	2	3	1	-3.5	Exyz:	-444.429	E000:	-407.072	Efor:	1.29418	Pred:	1.72457		0.430384
	sa-irni-0211	0	2	1	0	Exyz:	-419.16	E000:	-404.571	Efor:	-0.369798	Pred:	-0.459308		0.0895108
	sa-irni-2601	2	6	0	-1	Exyz:	-445.334	E000:	-404.571	Efor:	0.58609	Pred:	0.576649		0.00944171
	sa-irpd-2011	2	0	1	-5	Exyz:	-429.379	E000:	-404.553	Efor:	3.67496	Pred:	3.6133		0.0616661
	sa-irpt-2001	2	0	0	-4	Exyz:	-421.986	E000:	-405.613	Efor:	4.67552	Pred:	4.44257		0.232957
	sa-irpt-2423	2	4	2	-4	Exyz:	-452.1	E000:	-405.613	Efor:	3.0003	Pred:	2.90925		0.0910511
	sa-irrh-1211	1	2	1	-2	Exyz:	-429.555	E000:	-406.589	Efor:	1.77753	Pred:	1.61828		0.159251
	sa-irru-1212	1	2	1	-2	Exyz:	-431.572	E000:	-408.381	Efor:	1.5527	Pred:	1.29617		0.256525
	sa-irzn-2214	2	2	1	-4	Exyz:	-432.673	E000:	-401.025	Efor:	3.61946	Pred:	3.09822		0.521248
	sa-nico-2211	2	2	1	-4	Exyz:	-284.58	E000:	-252.424	Efor:	3.11267	Pred:	2.84271		0.269959
	sa-nicu-2201	2	2	0	-3	Exyz:	-274.333	E000:	-249.29	Efor:	2.77258	Pred:	2.74438		0.0281975
	sa-nife-2101	2	1	0	-3.5	Exyz:	-275.381	E000:	-253.911	Efor:	2.96233	Pred:	3.03667		0.0743382
	sa-nife-2324	2	3	2	-4.5	Exyz:	-296.858	E000:	-253.911	Efor:	3.15766	Pred:	3.09684		0.0608206
	sa-nife-2414	2	4	1	-3	Exyz:	-293.574	E000:	-253.911	Efor:	2.37238	Pred:	2.28637		0.0860184
	sa-nife-2512	2	5	1	-2.5	Exyz:	-297.236	E000:	-253.911	Efor:	2.09377	Pred:	1.97198		0.121788
	sa-nios-1401	1	4	0	0	Exyz:	-280.143	E000:	-255.999	Efor:	-0.085875	Pred:	-0.0890145		0.00313955
	sa-nipd-2214	2	2	1	-4	Exyz:	-283.371	E000:	-250.995	Efor:	2.89271	Pred:	3.19101		0.298301
	sa-nire-1212	1	2	1	-2	Exyz:	-280.168	E000:	-257.151	Efor:	1.72641	Pred:	1.43802		0.288396
	sa-nirh-2011	2	0	1	-5	Exyz:	-277.701	E000:	-252.775	Efor:	3.57577	Pred:	3.52322		0.0525462
	sa-osco-2111	2	1	1	-4.5	Exyz:	-543.025	E000:	-514.195	Efor:	3.05467	Pred:	2.82505		0.22962
	sa-osco-2313	2	3	1	-3.5	Exyz:	-550.153	E000:	-514.195	Efor:	2.69367	Pred:	2.46353		0.230141
	sa-oscu-1311	1	3	1	-1.5	Exyz:	-537.81	E000:	-510.654	Efor:	0.970802	Pred:	0.944099		0.0267029
	sa-osni-2424	2	4	2	-4	Exyz:	-559.327	E000:	-512.625	Efor:	2.78508	Pred:	2.8176		0.0325223
	sa-ospd-1212	1	2	1	-2	Exyz:	-535.805	E000:	-512.558	Efor:	1.4968	Pred:	1.47917		0.0176303
	sa-ospt-1212	1	2	1	-2	Exyz:	-537.217	E000:	-513.918	Efor:	1.44412	Pred:	1.535		0.0908811
	sa-osrh-1201	1	2	0	-1	Exyz:	-531.486	E000:	-514.841	Efor:	0.646406	Pred:	0.631644		0.0147613
	sa-osrh-2316	2	3	1	-3.5	Exyz:	-551.173	E000:	-514.841	Efor:	2.32	Pred:	2.15537		0.164632
	sa-osrh-2423	2	4	2	-4	Exyz:	-561.789	E000:	-514.841	Efor:	2.53997	Pred:	2.64866		0.108694
	sa-pdag-2223	2	2	2	-5	Exyz:	-277.446	E000:	-239.12	Efor:	4.39504	Pred:	4.2973		0.0977444
	sa-pdau-1401	1	4	0	0	Exyz:	-263.955	E000:	-239.809	Efor:	-0.0883102	Pred:	-0.103406		0.015096
	sa-pdau-2223	2	2	2	-5	Exyz:	-278.229	E000:	-239.809	Efor:	4.30116	Pred:	4.32495		0.0237984
	sa-pdcd-2322	2	3	2	-4.5	Exyz:	-280.371	E000:	-238.32	Efor:	4.05329	Pred:	4.44277		0.389482
	sa-pdcd-2413	2	4	1	-3	Exyz:	-278.015	E000:	-238.32	Efor:	2.3406	Pred:	2.6977		0.357104
	sa-pdco-1111	1	1	1	-2.5	Exyz:	-262.463	E000:	-242.354	Efor:	1.25199	Pred:	1.39961		0.147617
	sa-pdfe-2001	2	0	0	-4	Exyz:	-261.473	E000:	-243.39	Efor:	2.9663	Pred:	3.13568		0.169375
	sa-pdir-2512	2	5	1	-2.5	Exyz:	-288.264	E000:	-244.224	Efor:	1.37901	Pred:	1.46986		0.0908441
	sa-pdni-2225	2	2	2	-5	Exyz:	-280.634	E000:	-241.54	Efor:	3.62694	Pred:	3.50047		0.126464
	sa-pdni-2412	2	4	1	-3	Exyz:	-280.942	E000:	-241.54	Efor:	2.63284	Pred:	2.55944		0.0734018
	sa-pdni-2424	2	4	2	-4	Exyz:	-287.912	E000:	-241.54	Efor:	3.11575	Pred:	3.06331		0.0524439
	sa-pdni-2611	2	6	1	-2	Exyz:	-289.089	E000:	-241.54	Efor:	1.25247	Pred:	1.23762		0.0148473
	sa-pdos-2202	2	2	0	-3	Exyz:	-272.213	E000:	-246.277	Efor:	1.87966	Pred:	1.81004		0.069615
	sa-pdrh-2302	2	3	0	-2.5	Exyz:	-272.233	E000:	-242.745	Efor:	1.7114	Pred:	1.65642		0.0549803
	sa-pdru-1001	1	0	0	-2	Exyz:	-253.529	E000:	-244.36	Efor:	1.35562	Pred:	1.34071		0.0149011
	sa-pdru-2202	2	2	0	-3	Exyz:	-270.354	E000:	-244.36	Efor:	1.82192	Pred:	1.72262		0.0992963
	sa-pdru-2311	2	3	1	-3.5	Exyz:	-281.019	E000:	-244.36	Efor:	1.99189	Pred:	1.86781		0.124081
	sa-pdzn-1312	1	3	1	-1.5	Exyz:	-264.44	E000:	-238.73	Efor:	2.41695	Pred:	1.53372		0.883232
	sa-ptag-2415	2	4	1	-3	Exyz:	-319.332	E000:	-279.581	Efor:	2.2837	Pred:	2.68864		0.404945
	sa-ptau-2323	2	3	2	-4.5	Exyz:	-322.299	E000:	-280.092	Efor:	3.89753	Pred:	3.58586		0.311669
	sa-ptau-2424	2	4	2	-4	Exyz:	-325.676	E000:	-280.092	Efor:	3.90333	Pred:	3.21803		0.685296
	sa-ptco-1411	1	4	1	-1	Exyz:	-313.698	E000:	-283.577	Efor:	1.38905	Pred:	0.745402		0.643645
	sa-ptco-2122	2	1	2	-5.5	Exyz:	-318.84	E000:	-283.577	Efor:	4.07448	Pred:	3.87788		0.196604
	sa-ptco-2325	2	3	2	-4.5	Exyz:	-326.205	E000:	-283.577	Efor:	3.47586	Pred:	3.17422		0.301637
	sa-ptcu-2315	2	3	1	-3.5	Exyz:	-316.469	E000:	-280.457	Efor:	2.6397	Pred:	2.67793		0.0382277
	sa-ptcu-2421	2	4	2	-4	Exyz:	-325.522	E000:	-280.457	Efor:	4.42279	Pred:	3.92424		0.498548
	sa-ptfe-2401	2	4	0	-2	Exyz:	-317.106	E000:	-285.368	Efor:	2.84473	Pred:	2.09681		0.747926
	sa-ptni-2323	2	3	2	-4.5	Exyz:	-324.501	E000:	-281.864	Efor:	3.46671	Pred:	3.15692		0.309799
	sa-ptos-2621	2	6	2	-3	Exyz:	-341.112	E000:	-287.042	Efor:	2.18376	Pred:	1.98788		0.195877
	sa-ptpd-1411	1	4	1	-1	Exyz:	-312.668	E000:	-281.93	Efor:	0.771576	Pred:	0.730913		0.040663
	sa-ptrh-2112	2	1	1	-4.5	Exyz:	-312.263	E000:	-283.595	Efor:	3.21693	Pred:	3.07643		0.1405
	sa-ptzn-1401	1	4	0	0	Exyz:	-303.161	E000:	-278.973	Efor:	-0.130069	Pred:	-0.103541		0.0265279
	sa-rhcd-2311	2	3	1	-3.5	Exyz:	-364.42	E000:	-328.041	Efor:	2.27196	Pred:	1.99179		0.280172
	sa-rhco-1411	1	4	1	-1	Exyz:	-363.919	E000:	-333.06	Efor:	0.651503	Pred:	0.6678		0.0162972
	sa-rhco-2223	2	2	2	-5	Exyz:	-372.27	E000:	-333.06	Efor:	3.51125	Pred:	3.30712		0.204124
	sa-rhir-2322	2	3	2	-4.5	Exyz:	-378.129	E000:	-335.289	Efor:	3.26403	Pred:	3.3181		0.0540672
	sa-rhir-2411	2	4	1	-3	Exyz:	-375.346	E000:	-335.289	Efor:	1.97793	Pred:	2.09747		0.119541
	sa-rhpt-2111	2	1	1	-4.5	Exyz:	-361.735	E000:	-333.005	Efor:	3.15546	Pred:	3.27857		0.12311
	sa-rhre-2323	2	3	2	-4.5	Exyz:	-381.759	E000:	-338.888	Efor:	3.23301	Pred:	2.99345		0.239564
	sa-rhru-2302	2	3	0	-2.5	Exyz:	-364.614	E000:	-335.386	Efor:	1.97087	Pred:	1.86036		0.110507
	sa-rhru-2311	2	3	1	-3.5	Exyz:	-371.933	E000:	-335.386	Efor:	2.10401	Pred:	2.02343		0.0805781
	sa-rhru-2412	2	4	1	-3	Exyz:	-375.246	E000:	-335.386	Efor:	2.17453	Pred:	2.26269		0.0881513
	sa-rhzn-2324	2	3	2	-4.5	Exyz:	-371.584	E000:	-328.583	Efor:	3.10305	Pred:	3.39059		0.287544
	sa-rhzn-2402	2	4	0	-2	Exyz:	-361.691	E000:	-328.583	Efor:	1.47392	Pred:	1.74635		0.272436
	sa-ruco-1212	1	2	1	-2	Exyz:	-443.901	E000:	-420.625	Efor:	1.46808	Pred:	1.33575		0.13233
	sa-rucu-2316	2	3	1	-3.5	Exyz:	-453.594	E000:	-417.424	Efor:	2.48118	Pred:	2.57215		0.0909714
	sa-rucu-2412	2	4	1	-3	Exyz:	-457.574	E000:	-417.424	Efor:	1.88435	Pred:	2.18958		0.305232
	sa-rufe-2011	2	0	1	-5	Exyz:	-447.21	E000:	-422.036	Efor:	3.32796	Pred:	3.05799		0.269968
	sa-rufe-2601	2	6	0	-1	Exyz:	-462.767	E000:	-422.036	Efor:	0.618618	Pred:	0.603228		0.0153898
	sa-ruos-2313	2	3	1	-3.5	Exyz:	-461.126	E000:	-425.013	Efor:	2.53839	Pred:	2.44581		0.0925756
	sa-rupd-2225	2	2	2	-5	Exyz:	-458.696	E000:	-419.269	Efor:	3.29378	Pred:	3.23278		0.0609952
	sa-rupt-2221	2	2	2	-5	Exyz:	-460.143	E000:	-420.615	Efor:	3.1925	Pred:	3.29666		0.104161
	sa-rure-2421	2	4	2	-4	Exyz:	-473.5	E000:	-426.346	Efor:	2.33361	Pred:	2.12109		0.212516
	sa-rurh-2112	2	1	1	-4.5	Exyz:	-450.024	E000:	-421.388	Efor:	3.24849	Pred:	3.12336		0.125129
	sa-ruzn-1301	1	3	0	-0.5	Exyz:	-435.798	E000:	-415.625	Efor:	0.501009	Pred:	0.496036		0.00497313
	sa-ruzn-2301	2	3	0	-2.5	Exyz:	-445.161	E000:	-415.625	Efor:	1.663	Pred:	1.92904		0.266045
	sa-ruzn-2323	2	3	2	-4.5	Exyz:	-457.888	E000:	-415.625	Efor:	3.84045	Pred:	3.21566		0.624787
	sa-znau-0101	0	1	0	0.5	Exyz:	-59.4146	E000:	-56.54	Efor:	0.508811	Pred:	0.376379		0.132431
	sa-zncd-2325	2	3	2	-4.5	Exyz:	-94.7519	E000:	-53.4981	Efor:	4.85035	Pred:	4.79573		0.054616
	sa-znco-0211	0	2	1	0	Exyz:	-73.6499	E000:	-59.1678	Efor:	-0.262892	Pred:	-0.324391		0.0614989
	sa-znfe-0211	0	2	1	0	Exyz:	-74.3517	E000:	-59.7668	Efor:	-0.365633	Pred:	-0.380442		0.0148089
	sa-znir-1211	1	2	1	-2	Exyz:	-84.6329	E000:	-61.7576	Efor:	1.86842	Pred:	2.25679		0.388377
	sa-znir-1311	1	3	1	-1.5	Exyz:	-88.408	E000:	-61.7576	Efor:	1.47664	Pred:	1.31865		0.157991
	sa-znir-2011	2	0	1	-5	Exyz:	-85.7212	E000:	-61.7576	Efor:	4.53793	Pred:	4.64211		0.104172
	sa-znir-2425	2	4	2	-4	Exyz:	-107.722	E000:	-61.7576	Efor:	3.52282	Pred:	3.63148		0.108661
	sa-znni-2621	2	6	2	-3	Exyz:	-112.08	E000:	-58.1845	Efor:	2.35909	Pred:	2.30969		0.0493997
	sa-znpd-1101	1	1	0	-1.5	Exyz:	-69.7305	E000:	-58.8682	Efor:	3.04562	Pred:	3.22845		0.182835
	sa-znru-2222	2	2	2	-5	Exyz:	-100.604	E000:	-61.498	Efor:	3.61472	Pred:	4.43583		0.821114
	ss-agau-2111	2	1	1	-4.5	Exyz:	-159.669	E000:	-132.202	Efor:	4.41735	Pred:	4.52161		0.104253
	ss-agau-2601	2	6	0	-1	Exyz:	-172.915	E000:	-132.202	Efor:	0.635615	Pred:	0.621876		0.0137396
	ss-agcd-2214	2	2	1	-4	Exyz:	-131.312	E000:	-101.041	Efor:	4.9963	Pred:	4.9528		0.0434993
	ss-agfe-2221	2	2	2	-5	Exyz:	-219.817	E000:	-181.083	Efor:	3.98691	Pred:	4.68557		0.698667
	ss-agir-2011	2	0	1	-5	Exyz:	-210.423	E000:	-186.517	Efor:	4.59592	Pred:	4.53906		0.0568561
	ss-agir-2201	2	2	0	-3	Exyz:	-210.431	E000:	-186.517	Efor:	3.9024	Pred:	3.65781		0.244592
	ss-agni-0211	0	2	1	0	Exyz:	-164.991	E000:	-150.414	Efor:	-0.358423	Pred:	-0.157073		0.20135
	ss-agos-2221	2	2	2	-5	Exyz:	-245.773	E000:	-205.52	Efor:	2.46849	Pred:	3.02672		0.55823
	ss-agpt-2222	2	2	2	-5	Exyz:	-203.59	E000:	-165.794	Efor:	4.92478	Pred:	5.16469		0.239914
	ss-agre-2201	2	2	0	-3	Exyz:	-247.17	E000:	-221.26	Efor:	1.90605	Pred:	1.82655		0.0795008
	ss-agre-2322	2	3	2	-4.5	Exyz:	-265.063	E000:	-221.26	Efor:	2.30135	Pred:	3.01229		0.710942
	ss-agre-2422	2	4	2	-4	Exyz:	-268.715	E000:	-221.26	Efor:	2.03319	Pred:	2.93184		0.89865
	ss-agrh-2101	2	1	0	-3.5	Exyz:	-191.515	E000:	-171.791	Efor:	4.7089	Pred:	5.17778		0.468877
	ss-agrh-2315	2	3	1	-3.5	Exyz:	-206.8	E000:	-171.791	Efor:	3.64307	Pred:	4.0719		0.428831
	ss-auag-2201	2	2	0	-3	Exyz:	-169.954	E000:	-146.501	Efor:	4.36284	Pred:	4.38926		0.0264193
	ss-auag-2321	2	3	2	-4.5	Exyz:	-187.549	E000:	-146.501	Efor:	5.05617	Pred:	5.01823		0.0379484
	ss-auag-2421	2	4	2	-4	Exyz:	-190.678	E000:	-146.501	Efor:	5.31053	Pred:	5.10239		0.208142
	ss-aucd-2611	2	6	1	-2	Exyz:	-169.638	E000:	-122.349	Efor:	1.51279	Pred:	1.45935		0.0534455
	ss-auco-2501	2	5	0	-1.5	Exyz:	-225.671	E000:	-189.162	Efor:	1.456	Pred:	1.69529		0.239296
	ss-auir-1011	1	0	1	-3	Exyz:	-220.842	E000:	-205.091	Efor:	2.22558	Pred:	1.95675		0.268836
	ss-auir-2111	2	1	1	-4.5	Exyz:	-233.58	E000:	-205.091	Efor:	3.39638	Pred:	3.83446		0.438076
	ss-auir-2321	2	3	2	-4.5	Exyz:	-247.175	E000:	-205.091	Efor:	4.02007	Pred:	4.37788		0.35781
	ss-auir-2322	2	3	2	-4.5	Exyz:	-247.052	E000:	-205.091	Efor:	4.14279	Pred:	4.53567		0.39288
	ss-auir-2513	2	5	1	-2.5	Exyz:	-249.057	E000:	-205.091	Efor:	1.45254	Pred:	2.22723		0.774695
	ss-auir-2611	2	6	1	-2	Exyz:	-252.965	E000:	-205.091	Efor:	0.928038	Pred:	1.3707		0.442663
	ss-auni-2412	2	4	1	-3	Exyz:	-211.388	E000:	-173.207	Efor:	3.85344	Pred:	3.87567		0.0222242
	ss-auos-2223	2	2	2	-5	Exyz:	-266.067	E000:	-226.98	Efor:	3.63286	Pred:	3.89984		0.266987
	ss-auos-2412	2	4	1	-3	Exyz:	-266.825	E000:	-226.98	Efor:	2.18913	Pred:	2.59291		0.403773
	ss-aupd-2314	2	3	1	-3.5	Exyz:	-210.604	E000:	-176.237	Efor:	4.28396	Pred:	3.95696		0.327005
	ss-aurh-1101	1	1	0	-1.5	Exyz:	-203.041	E000:	-191.885	Efor:	2.75175	Pred:	2.6474		0.104352
	ss-auru-2421	2	4	2	-4	Exyz:	-253.797	E000:	-208.02	Efor:	3.71029	Pred:	3.79746		0.0871672
	ss-auzn-2201	2	2	0	-3	Exyz:	-153.732	E000:	-130.126	Efor:	4.2102	Pred:	4.23896		0.0287681
	ss-cdag-2422	2	4	2	-4	Exyz:	-105.732	E000:	-59.9628	Efor:	3.7181	Pred:	4.55454		0.836438
	ss-cdco-2325	2	3	2	-4.5	Exyz:	-142.558	E000:	-99.0305	Efor:	2.57709	Pred:	2.71168		0.134589
	ss-cdco-2522	2	5	2	-3.5	Exyz:	-150.24	E000:	-99.0305	Efor:	1.66175	Pred:	2.23615		0.574401
	ss-cdcu-2423	2	4	2	-4	Exyz:	-113.197	E000:	-67.4194	Efor:	3.70978	Pred:	3.70295		0.00682989
	ss-cdir-2415	2	4	1	-3	Exyz:	-162.642	E000:	-124.766	Efor:	4.1596	Pred:	3.78026		0.37934
	ss-cdni-2621	2	6	2	-3	Exyz:	-140.267	E000:	-86.3691	Efor:	2.35589	Pred:	2.27972		0.0761629
	ss-cdpd-2111	2	1	1	-4.5	Exyz:	-121.392	E000:	-94.955	Efor:	5.44833	Pred:	4.73999		0.708337
	ss-cdpt-2321	2	3	2	-4.5	Exyz:	-144.598	E000:	-103.006	Efor:	4.51225	Pred:	4.12543		0.386814
	ss-cdrh-2321	2	3	2	-4.5	Exyz:	-153.052	E000:	-111.536	Efor:	4.58755	Pred:	4.10969		0.477865
	ss-cdrh-2402	2	4	0	-2	Exyz:	-143.677	E000:	-111.536	Efor:	2.44147	Pred:	2.55288		0.111401
	ss-cufe-2601	2	6	0	-1	Exyz:	-262.691	E000:	-221.957	Efor:	0.615815	Pred:	0.625416		0.00960172
	ss-cufe-2621	2	6	2	-3	Exyz:	-275.951	E000:	-221.957	Efor:	2.26118	Pred:	2.2627		0.0015207
	ss-cuni-2313	2	3	1	-3.5	Exyz:	-226.537	E000:	-191.866	Efor:	3.98052	Pred:	4.22372		0.2432
	ss-cuni-2325	2	3	2	-4.5	Exyz:	-233.632	E000:	-191.866	Efor:	4.33731	Pred:	4.23002		0.107296
	ss-cuos-1111	1	1	1	-2.5	Exyz:	-269.887	E000:	-250.47	Efor:	1.94303	Pred:	1.64085		0.302179
	ss-cuos-2122	2	1	2	-5.5	Exyz:	-285.856	E000:	-250.47	Efor:	3.95165	Pred:	3.68369		0.267953
	ss-cupd-1111	1	1	1	-2.5	Exyz:	-208.093	E000:	-189.398	Efor:	2.66535	Pred:	2.45826		0.207091
	ss-cupd-1211	1	2	1	-2	Exyz:	-211.991	E000:	-189.398	Efor:	2.15007	Pred:	2.0264		0.123675
	ss-cupd-2401	2	4	0	-2	Exyz:	-221.502	E000:	-189.398	Efor:	2.47836	Pred:	2.41507		0.0632997
	ss-cupt-2521	2	5	2	-3.5	Exyz:	-250.732	E000:	-200.295	Efor:	2.43361	Pred:	2.85131		0.417704
	ss-curh-2315	2	3	1	-3.5	Exyz:	-246.374	E000:	-210.96	Efor:	3.23763	Pred:	3.33723		0.0995985
	ss-cuzn-2413	2	4	1	-3	Exyz:	-179.092	E000:	-140.154	Efor:	3.0966	Pred:	3.03856		0.0580353
	ss-cuzn-2511	2	5	1	-2.5	Exyz:	-184.137	E000:	-140.154	Efor:	1.43525	Pred:	1.70513		0.269887
	ss-irau-2422	2	4	2	-4	Exyz:	-376.467	E000:	-329.382	Efor:	2.40246	Pred:	2.36837		0.034094
	ss-ircd-1211	1	2	1	-2	Exyz:	-325.052	E000:	-301.777	Efor:	1.46905	Pred:	1.33784		0.131213
	ss-ircd-2324	2	3	2	-4.5	Exyz:	-345.376	E000:	-301.777	Efor:	2.50583	Pred:	2.30452		0.20131
	ss-ircd-2401	2	4	0	-2	Exyz:	-335.268	E000:	-301.777	Efor:	1.09145	Pred:	0.86826		0.223191
	ss-irco-1212	1	2	1	-2	Exyz:	-409.934	E000:	-386.643	Efor:	1.45218	Pred:	1.29866		0.153529
	ss-ircu-2421	2	4	2	-4	Exyz:	-389.097	E000:	-342.982	Efor:	3.37254	Pred:	3.03326		0.33928
	ss-irni-1212	1	2	1	-2	Exyz:	-389.882	E000:	-366.517	Efor:	1.37854	Pred:	1.23001		0.148534
	ss-irni-2312	2	3	1	-3.5	Exyz:	-402.407	E000:	-366.517	Efor:	2.76181	Pred:	2.43972		0.322086
	ss-irni-2401	2	4	0	-2	Exyz:	-399.611	E000:	-366.517	Efor:	1.48851	Pred:	1.37294		0.115571
	ss-irni-2601	2	6	0	-1	Exyz:	-407.247	E000:	-366.517	Efor:	0.619482	Pred:	0.570336		0.0491454
	ss-iros-2122	2	1	2	-5.5	Exyz:	-473.57	E000:	-438.083	Efor:	3.84999	Pred:	3.85977		0.00978532
	ss-irpd-2121	2	1	2	-5.5	Exyz:	-396.515	E000:	-360.557	Efor:	3.3799	Pred:	3.24738		0.13252
	ss-irpd-2221	2	2	2	-5	Exyz:	-399.688	E000:	-360.557	Efor:	3.59017	Pred:	3.42254		0.167635
	ss-irre-1301	1	3	0	-0.5	Exyz:	-477.407	E000:	-457.305	Efor:	0.572351	Pred:	0.507156		0.0651957
	ss-irzn-1201	1	2	0	-1	Exyz:	-334.846	E000:	-318.369	Efor:	0.814051	Pred:	0.548572		0.265478
	ss-nico-2421	2	4	2	-4	Exyz:	-317.868	E000:	-271.118	Efor:	2.73729	Pred:	2.91628		0.178984
	ss-nico-2501	2	5	0	-1.5	Exyz:	-307.627	E000:	-271.118	Efor:	1.45657	Pred:	1.39498		0.0615895
	ss-nicu-2414	2	4	1	-3	Exyz:	-269.07	E000:	-229.173	Efor:	2.13867	Pred:	2.12513		0.0135335
	ss-nife-2211	2	2	1	-4	Exyz:	-317.887	E000:	-285.867	Efor:	3.24896	Pred:	3.25347		0.00451101
	ss-nife-2522	2	5	2	-3.5	Exyz:	-335.847	E000:	-285.867	Efor:	2.89122	Pred:	2.79999		0.0912353
	ss-nipd-2501	2	5	0	-1.5	Exyz:	-278.111	E000:	-241.324	Efor:	1.1795	Pred:	1.12496		0.0545482
	ss-nipd-2611	2	6	1	-2	Exyz:	-288.955	E000:	-241.324	Efor:	1.17075	Pred:	1.18157		0.0108242
	ss-niru-1001	1	0	0	-2	Exyz:	-297.856	E000:	-289.29	Efor:	1.9589	Pred:	2.05104		0.0921373
	ss-niru-1311	1	3	1	-1.5	Exyz:	-316.96	E000:	-289.29	Efor:	0.457407	Pred:	0.718658		0.261251
	ss-nizn-2001	2	0	0	-4	Exyz:	-217.54	E000:	-200.63	Efor:	4.13873	Pred:	4.26027		0.121546
	ss-osco-2401	2	4	0	-2	Exyz:	-496.904	E000:	-463.677	Efor:	1.35598	Pred:	1.10395		0.252032
	ss-oscu-2113	2	1	1	-4.5	Exyz:	-446.161	E000:	-416.32	Efor:	2.0439	Pred:	2.22522		0.181322
	ss-osni-2201	2	2	0	-3	Exyz:	-468.832	E000:	-442.158	Efor:	1.14214	Pred:	1.14911		0.00697067
	ss-ospt-1101	1	1	0	-1.5	Exyz:	-463.186	E000:	-449.194	Efor:	-0.0839206	Pred:	-0.438457		0.354537
	ss-ospt-2202	2	2	0	-3	Exyz:	-475.986	E000:	-449.194	Efor:	1.02379	Pred:	0.807768		0.216026
	ss-ospt-2414	2	4	1	-3	Exyz:	-489.941	E000:	-449.194	Efor:	1.28808	Pred:	1.64402		0.355937
	ss-ospt-2511	2	5	1	-2.5	Exyz:	-493.291	E000:	-449.194	Efor:	1.32141	Pred:	1.31641		0.00500494
	ss-osre-1111	1	1	1	-2.5	Exyz:	-555.599	E000:	-535.848	Efor:	1.60915	Pred:	1.70518		0.0960379
	ss-osre-1201	1	2	0	-1	Exyz:	-552.358	E000:	-535.848	Efor:	0.780688	Pred:	0.720092		0.0605955
	ss-osre-2223	2	2	2	-5	Exyz:	-575.544	E000:	-535.848	Efor:	3.02449	Pred:	3.29477		0.270278
	ss-osrh-1401	1	4	0	0	Exyz:	-491.563	E000:	-467.439	Efor:	-0.0659191	Pred:	-0.0967314		0.0308122
	ss-osrh-2521	2	5	2	-3.5	Exyz:	-518.068	E000:	-467.439	Efor:	2.24192	Pred:	2.16432		0.0775974
	ss-osrh-2601	2	6	0	-1	Exyz:	-508.151	E000:	-467.439	Efor:	0.637156	Pred:	0.584754		0.0524015
	ss-osru-2522	2	5	2	-3.5	Exyz:	-544.441	E000:	-493.863	Efor:	2.29217	Pred:	2.39658		0.104405
	ss-pdag-2501	2	5	0	-1.5	Exyz:	-249.424	E000:	-212.679	Efor:	1.22083	Pred:	1.19614		0.0246954
	ss-pdau-2011	2	0	1	-5	Exyz:	-242.987	E000:	-218.396	Efor:	3.91006	Pred:	3.87013		0.0399356
	ss-pdcd-2611	2	6	1	-2	Exyz:	-240.255	E000:	-192.779	Efor:	1.32588	Pred:	1.38379		0.057909
	ss-pdcu-0211	0	2	1	0	Exyz:	-240.963	E000:	-226.413	Efor:	-0.330785	Pred:	-0.339757		0.00897171
	ss-pdcu-2225	2	2	2	-5	Exyz:	-264.84	E000:	-226.413	Efor:	4.29399	Pred:	4.16119		0.132799
	ss-pdfe-2111	2	1	1	-4.5	Exyz:	-310.098	E000:	-282.563	Efor:	4.34961	Pred:	4.24108		0.108534
	ss-pdfe-2513	2	5	1	-2.5	Exyz:	-324.936	E000:	-282.563	Efor:	3.04527	Pred:	2.49703		0.548233
	ss-pdir-2201	2	2	0	-3	Exyz:	-307.705	E000:	-282.698	Efor:	2.8088	Pred:	2.94335		0.134551
	ss-pdrh-2001	2	0	0	-4	Exyz:	-280.082	E000:	-264.08	Efor:	5.04666	Pred:	5.00468		0.0419786
	ss-pdrh-2412	2	4	1	-3	Exyz:	-303.061	E000:	-264.08	Efor:	3.05382	Pred:	2.955		0.0988209
	ss-pdru-2211	2	2	1	-4	Exyz:	-318.318	E000:	-286.359	Efor:	3.30924	Pred:	3.53824		0.228994
	ss-ptco-2313	2	3	1	-3.5	Exyz:	-333.06	E000:	-298.641	Efor:	4.2336	Pred:	4.57657		0.342968
	ss-ptco-2411	2	4	1	-3	Exyz:	-338.026	E000:	-298.641	Efor:	2.65037	Pred:	2.55713		0.093231
	ss-ptos-2424	2	4	2	-4	Exyz:	-389.856	E000:	-343.359	Efor:	2.99008	Pred:	3.41898		0.428909
	ss-ptrh-2001	2	0	0	-4	Exyz:	-313.265	E000:	-297.248	Efor:	5.03213	Pred:	4.89843		0.133697
	ss-ptrh-2302	2	3	0	-2.5	Exyz:	-326.244	E000:	-297.248	Efor:	2.20374	Pred:	2.15479		0.0489481
	ss-ptrh-2315	2	3	1	-3.5	Exyz:	-332.972	E000:	-297.248	Efor:	2.92749	Pred:	2.84333		0.0841598
	ss-ptrh-2521	2	5	2	-3.5	Exyz:	-346.892	E000:	-297.248	Efor:	3.22749	Pred:	3.26174		0.0342468
	ss-ptru-2511	2	5	1	-2.5	Exyz:	-363.983	E000:	-320.86	Efor:	2.29529	Pred:	2.44092		0.145632
	ss-rhag-2413	2	4	1	-3	Exyz:	-312.156	E000:	-271.535	Efor:	1.41436	Pred:	1.48742		0.0730541
	ss-rhcd-1011	1	0	1	-3	Exyz:	-267.191	E000:	-249.775	Efor:	0.560367	Pred:	0.690793		0.130426
	ss-rhcd-2521	2	5	2	-3.5	Exyz:	-299.696	E000:	-249.775	Efor:	2.9499	Pred:	2.35713		0.59277
	ss-rhcu-2121	2	1	2	-5.5	Exyz:	-324.679	E000:	-288.75	Efor:	3.40894	Pred:	3.34551		0.0634316
	ss-rhir-2312	2	3	1	-3.5	Exyz:	-390.002	E000:	-353.665	Efor:	2.31539	Pred:	2.44543		0.130038
	ss-rhni-2001	2	0	0	-4	Exyz:	-327.646	E000:	-310.441	Efor:	3.84389	Pred:	3.98972		0.145832
	ss-rhos-1111	1	1	1	-2.5	Exyz:	-401.954	E000:	-382.269	Efor:	1.67541	Pred:	1.9043		0.228893
	ss-rhpd-2122	2	1	2	-5.5	Exyz:	-342.089	E000:	-305.908	Efor:	3.15558	Pred:	3.22497		0.0693862
	ss-rhpd-2214	2	2	1	-4	Exyz:	-339.14	E000:	-305.908	Efor:	2.03541	Pred:	1.98336		0.0520502
	ss-rhpd-2225	2	2	2	-5	Exyz:	-346.007	E000:	-305.908	Efor:	2.62149	Pred:	2.63777		0.0162815
	ss-rhpt-2001	2	0	0	-4	Exyz:	-336.067	E000:	-318.366	Efor:	3.34763	Pred:	3.45263		0.105
	ss-rhre-2401	2	4	0	-2	Exyz:	-433.076	E000:	-400.451	Efor:	1.95708	Pred:	2.00658		0.0495032
	ss-rhru-2223	2	2	2	-5	Exyz:	-396.924	E000:	-357.966	Efor:	3.76248	Pred:	3.74925		0.013231
	ss-rhzn-2411	2	4	1	-3	Exyz:	-305.733	E000:	-265.879	Efor:	2.18082	Pred:	2.01836		0.162451
	ss-rhzn-2425	2	4	2	-4	Exyz:	-312.335	E000:	-265.879	Efor:	3.03209	Pred:	2.78511		0.246979
	ss-ruag-1101	1	1	0	-1.5	Exyz:	-342.972	E000:	-329.379	Efor:	0.31542	Pred:	-0.154011		0.469431
	ss-ruau-2225	2	2	2	-5	Exyz:	-376.896	E000:	-336.021	Efor:	1.8458	Pred:	1.79911		0.0466972
	ss-rucd-2212	2	2	1	-4	Exyz:	-339.697	E000:	-305.965	Efor:	1.53656	Pred:	1.8393		0.302748
	ss-rucd-2214	2	2	1	-4	Exyz:	-339.761	E000:	-305.965	Efor:	1.4726	Pred:	1.49962		0.027022
	ss-rucd-2323	2	3	2	-4.5	Exyz:	-349.844	E000:	-305.965	Efor:	2.22517	Pred:	2.52401		0.298838
	ss-ruco-1401	1	4	0	0	Exyz:	-416.53	E000:	-392.359	Efor:	-0.112739	Pred:	-0.0878295		0.0249097
	ss-rucu-2315	2	3	1	-3.5	Exyz:	-384.21	E000:	-347.129	Efor:	1.5707	Pred:	1.6889		0.118204
	ss-rucu-2621	2	6	2	-3	Exyz:	-401.372	E000:	-347.129	Efor:	2.01098	Pred:	1.82498		0.186006
	ss-rufe-1011	1	0	1	-3	Exyz:	-425.082	E000:	-408.185	Efor:	1.07983	Pred:	0.904224		0.175607
	ss-rufe-2316	2	3	1	-3.5	Exyz:	-444.852	E000:	-408.185	Efor:	1.98472	Pred:	2.07037		0.0856508
	ss-ruir-2001	2	0	0	-4	Exyz:	-435.663	E000:	-417.468	Efor:	2.85403	Pred:	2.98702		0.132998
	ss-runi-2201	2	2	0	-3	Exyz:	-398.219	E000:	-371.649	Efor:	1.24593	Pred:	1.25827		0.0123379
	ss-ruos-1011	1	0	1	-3	Exyz:	-464.947	E000:	-448.101	Efor:	1.13112	Pred:	0.979626		0.151492
	ss-ruos-2325	2	3	2	-4.5	Exyz:	-491.269	E000:	-448.101	Efor:	2.93664	Pred:	3.00937		0.0727344
	ss-rupt-2312	2	3	1	-3.5	Exyz:	-417.919	E000:	-380.9	Efor:	1.63296	Pred:	1.75693		0.123969
	ss-rure-2325	2	3	2	-4.5	Exyz:	-508.392	E000:	-465.507	Efor:	3.21954	Pred:	3.31385		0.0943074
	ss-rurh-2112	2	1	1	-4.5	Exyz:	-426.29	E000:	-396.983	Efor:	2.57761	Pred:	2.47232		0.105283
	ss-ruzn-1001	1	0	0	-2	Exyz:	-331.388	E000:	-321.838	Efor:	0.974933	Pred:	0.771889		0.203044
	ss-ruzn-1401	1	4	0	0	Exyz:	-345.976	E000:	-321.838	Efor:	-0.0793743	Pred:	-0.0900212		0.0106469
	ss-zncd-1101	1	1	0	-1.5	Exyz:	-57.1288	E000:	-44.6474	Efor:	1.42648	Pred:	1.10617		0.320311
	ss-zncu-2122	2	1	2	-5.5	Exyz:	-118.732	E000:	-85.1247	Efor:	5.73028	Pred:	5.59184		0.138444
	ss-znfe-2321	2	3	2	-4.5	Exyz:	-177.739	E000:	-135.426	Efor:	3.79103	Pred:	3.5246		0.266427
	ss-znir-2121	2	1	2	-5.5	Exyz:	-182.944	E000:	-148.742	Efor:	5.13543	Pred:	5.14227		0.00684148
	ss-znir-2521	2	5	2	-3.5	Exyz:	-198.396	E000:	-148.742	Efor:	3.21599	Pred:	2.78338		0.432611
	ss-znni-2522	2	5	2	-3.5	Exyz:	-157.004	E000:	-107.909	Efor:	3.77588	Pred:	3.52076		0.255124
	ss-znos-2321	2	3	2	-4.5	Exyz:	-211.127	E000:	-168.982	Efor:	3.95889	Pred:	3.67373		0.285161
	ss-znpd-2221	2	2	2	-5	Exyz:	-148.999	E000:	-110.299	Efor:	4.021	Pred:	3.95565		0.0653544
	ss-znpt-1301	1	3	0	-0.5	Exyz:	-140.311	E000:	-120.993	Efor:	1.35567	Pred:	0.999839		0.355828
	ss-znrh-1011	1	0	1	-3	Exyz:	-147.209	E000:	-132.264	Efor:	3.03222	Pred:	2.71259		0.319636
	ss-znru-1311	1	3	1	-1.5	Exyz:	-174.345	E000:	-147.127	Efor:	0.908874	Pred:	1.0323		0.123424
	ss-znru-2323	2	3	2	-4.5	Exyz:	-189.223	E000:	-147.127	Efor:	4.00783	Pred:	3.70568		0.302143
