# Supplementary material for: Statistical learning goes beyond the d-band model providing the thermochemistry of adsorbates on transition metals
Source: Nat Commun. 2019 Oct 15;10:4687. doi: 10.1038/s41467-019-12709-1 (PMC6794282; doi:10.1038/s41467-019-12709-1)
Supplement: Supplementary file 3 — Source Data [file 41467_2019_12709_MOESM3_ESM.zip › code/pca-regressions.ods]

## Sheet: Validation
																0.119	0.167	0.133	0.123	0.106	0.126	0.053	0.080	0.104	0.145	0.108	0.181	0.12
																cu	ag	au	ni	pd	pt	rh	ir	ru	os	cd	zn	0.00
																0.16	0.21	0.19	0.15	0.14	0.17	0.07	0.11	0.13	0.18	0.14	0.24	0.164
																0.49	0.63	0.28	0.35	0.40	0.33	0.19	0.33	0.33	0.37	0.48	0.40	0.63
			Energies predicted													-0.39	-0.42	-0.70	-0.39	-0.39	-0.46	-0.21	-0.22	-0.31	-0.37	-0.32	-0.78	-0.78
																																				2pc	2pc	2pc	2pc	2pc	2pc	2pc	2pc	2pc	2pc	2pc	2pc		2pc
			cu	ag	au	ni	pd	pt	rh	ir	ru	os	cd	zn		cu	ag	au	ni	pd	pt	rh	ir	ru	os	cd	zn			E	2pc			2pc		cu	ag	au	ni	pd	pt	rh	ir	ru	os	cd	zn		cu
																														-10.00	0					0	0	0	0	0	0	0	0	0	0	0	0
	0101º		-0.01	0.37	0.02	-0.40	-0.55	-0.80	-0.59	-0.70	-0.63	-0.65	0.30	0.13		0.30	0.30	-0.02	0.21	0.17	-0.26	-0.01	-0.20	0.01	-0.03	-0.32	-0.33			-1.00	0	_\	-1.05	0		0	0	0	0	0	0	0	0	0	0	0	0		0
	0011º		0.61	1.70	2.38	-0.10	0.85	1.27	0.39	0.72	-0.45	-0.23	0.99	0.43		-0.12	-0.14	0.07	-0.10	0.00	0.06	0.00	0.01	-0.01	0.06	0.06	0.19			-0.90	0	_\	-0.95	0		0	0	0	0	0	0	0	0	0	0	0	0		0
	0111º		0.08	0.60	0.90	-0.15	0.38	0.62	0.14	0.34	-0.30	-0.21	0.03	-0.30		0.22	0.23	-0.13	0.17	0.00	-0.11	0.00	-0.02	0.02	-0.10	-0.11	-0.29			-0.80	0	_\	-0.85	0		0	0	0	0	0	0	0	0	0	0	0	0		0
	0211t		-0.32	-0.14	-0.18	-0.46	-0.44	-0.47	-0.46	-0.46	-0.52	-0.48	-0.21	-0.30		0.02	0.11	0.03	-0.03	-0.04	-0.10	-0.01	0.01	0.01	0.14	-0.04	-0.10			-0.70	2	_\	-0.75	2		0	0	1	0	0	0	0	0	0	0	0	1		0
	1001º		3.51	4.87	4.52	2.07	2.01	1.67	1.79	1.61	1.38	1.39	5.19	4.43		-0.39	-0.37	0.28	-0.07	0.23	-0.04	0.10	-0.16	0.02	0.03	0.30	0.17			-0.60	3	_\	-0.65	1		0	0	1	0	0	0	0	0	0	0	0	2		0
	1101º		2.33	3.43	3.07	1.11	1.01	0.74	0.85	0.72	0.47	0.54	3.71	3.13		-0.22	-0.34	0.13	0.00	0.12	0.01	0.04	0.02	-0.21	0.06	0.17	0.25			-0.50	6	_\	-0.55	3		0	0	3	0	0	0	0	0	0	0	0	3		0
	1201º		1.76	2.55	2.41	0.97	0.98	0.88	0.84	0.79	0.55	0.58	2.64	2.14		-0.07	-0.16	0.11	0.09	-0.01	0.03	0.03	-0.06	-0.03	-0.01	0.16	-0.05			-0.40	15	_\	-0.45	9		0	1	5	0	0	2	0	0	0	0	0	7		0
	1301º		0.83	1.21	1.12	0.43	0.36	0.32	0.30	0.27	0.21	0.22	1.26	1.01		0.05	-0.05	0.13	0.15	-0.11	0.08	-0.13	-0.05	0.01	0.06	0.02	-0.11			-0.30	41	_\	-0.35	26		2	3	5	2	1	7	0	0	2	3	1	15		2
	1401t		-0.08	-0.08	-0.11	-0.09	-0.10	-0.12	-0.10	-0.11	-0.09	-0.10	-0.07	-0.06		0.01	0.00	-0.02	0.01	0.04	0.00	0.00	-0.01	-0.01	-0.03	-0.02	0.01			-0.20	92	_\	-0.25	51		5	6	12	7	3	13	1	4	7	7	2	25		3
	1011º		2.22	3.07	2.42	1.40	1.24	0.83	1.11	0.97	0.85	0.91	3.15	2.62		0.08	0.26	-0.29	0.35	0.40	-0.34	0.06	-0.07	-0.31	-0.04	0.02	-0.40			-0.10	192	_\	-0.15	100		20	11	23	16	14	21	5	9	19	10	7	37		15
	1111º		2.54	3.17	2.82	1.90	1.74	1.44	1.68	1.55	1.52	1.53	3.34	2.95		-0.15	0.03	0.06	0.16	0.17	-0.25	0.08	-0.02	-0.09	0.01	0.08	-0.14			0.00	420	_\	-0.05	228	*	42	17	38	36	35	45	38	34	37	21	23	54		22
	1112º		2.99	4.14	3.44	1.73	1.41	0.91	1.29	1.03	1.02	1.02	4.42	3.80		-0.02	0.01	0.05	0.28	0.26	-0.21	0.09	-0.17	-0.17	-0.05	-0.05	-0.14			0.10	643	_\	0.05	223	*	58	36	58	48	52	58	65	61	58	42	43	64		16
	1211º		2.04	2.59	2.52	1.66	1.73	1.62	1.64	1.63	1.46	1.46	2.47	2.14		-0.16	0.19	0.12	0.11	0.00	-0.27	0.08	-0.02	0.12	0.03	0.03	-0.25			0.20	776	_\	0.15	133		64	53	69	65	64	69	71	67	65	55	65	69		6
	1212º		2.56	3.25	2.70	1.76	1.50	1.18	1.44	1.28	1.31	1.34	3.54	3.15		-0.08	-0.04	-0.09	0.08	0.17	-0.03	-0.05	0.01	-0.21	0.09	0.11	-0.02			0.30	830	_\	0.25	54		68	65	71	70	70	70	71	70	70	66	69	70		4
	1311º		1.22	1.82	2.13	0.91	1.47	1.71	1.21	1.43	0.74	0.84	1.25	0.89		0.20	0.20	-0.12	0.11	-0.03	-0.11	-0.03	0.05	0.03	-0.07	-0.08	-0.25			0.40	846	_\	0.35	16		70	68	71	71	71	71	71	71	71	71	70	70		2
	1312t		1.81	2.21	1.92	1.33	1.14	0.96	1.14	1.03	1.11	1.11	2.43	2.20		-0.14	-0.05	0.07	-0.04	-0.02	0.00	-0.02	0.01	-0.01	0.12	0.11	0.00			0.50	850	_\	0.45	4		71	69	71	71	71	71	71	71	71	71	71	71		1
	1411t		0.86	1.05	1.00	0.70	0.73	0.69	0.70	0.70	0.63	0.68	1.00	0.90		0.01	0.10	0.02	-0.04	-0.04	-0.09	-0.02	0.03	-0.01	0.14	-0.04	-0.08			0.60	851	_\	0.55	1		71	70	71	71	71	71	71	71	71	71	71	71		0
	2001		5.16	6.51	6.41	4.06	4.39	4.32	4.10	4.12	3.50	3.63	6.05	5.30		0.16	0.37	0.11	0.15	-0.06	-0.31	0.09	-0.19	0.05	0.20	-0.20	-0.47			0.70	852	_\	0.65	1		71	71	71	71	71	71	71	71	71	71	71	71		0
	2101º		4.17	5.56	5.19	3.05	3.16	2.91	2.91	2.87	2.50	2.58	5.23	4.39		0.06	0.63	0.12	0.22	-0.03	-0.46	-0.06	-0.21	0.19	0.35	-0.14	-0.78			0.80	852	_\	0.75	0		71	71	71	71	71	71	71	71	71	71	71	71		0
	2201		3.54	4.65	4.06	2.37	2.16	1.83	2.05	1.89	1.82	1.78	4.82	4.21		-0.05	0.10	0.03	0.06	-0.02	-0.09	0.00	0.00	0.08	0.00	0.02	-0.16			0.90	852	_\	0.85	0		71	71	71	71	71	71	71	71	71	71	71	71		0
	2202		3.59	4.79	4.26	2.32	2.25	1.97	2.09	1.99	1.74	1.75	4.78	4.06		0.37	0.17	-0.04	0.01	-0.08	-0.20	0.01	0.04	0.04	0.03	-0.09	-0.43			1.00	852	_\	0.95	0		71	71	71	71	71	71	71	71	71	71	71	71		0
	2301º		2.94	4.11	3.54	1.65	1.40	1.00	1.26	1.06	0.92	0.97	4.43	3.83		-0.15	-0.20	0.07	0.14	0.18	-0.07	0.06	-0.03	-0.26	0.03	0.08	0.12			10.00	852	_\	1.05	0		71	71	71	71	71	71	71	71	71	71	71	71		0
	2302º		2.93	3.70	3.13	2.15	1.98	1.82	1.89	1.80	1.80	1.65	3.85	3.37		-0.01	0.12	-0.28	0.13	0.03	0.16	-0.08	0.05	0.21	-0.37	0.14	-0.17
	2401		2.51	3.27	3.00	1.72	1.62	1.46	1.50	1.42	1.31	1.24	3.44	2.98		-0.12	-0.16	0.06	0.17	0.07	0.07	-0.05	-0.03	0.10	-0.23	0.16	-0.01									2pc	2pc	2pc	2pc	2pc	2pc	2pc	2pc	2pc	2pc	2pc	2pc		2pc
	2402		2.04	2.49	1.86	1.58	1.45	1.32	1.40	1.32	1.40	1.28	2.63	2.35		-0.01	0.22	-0.56	-0.04	0.17	0.22	-0.04	0.05	0.10	-0.31	0.17	-0.10			E	2pc			2pc		cu	ag	au	ni	pd	pt	rh	ir	ru	os	cd	zn		cu
	2501		1.63	1.88	1.62	1.26	1.11	0.99	1.10	1.02	1.13	1.06	2.10	1.96		-0.06	-0.12	-0.04	-0.08	0.03	0.13	-0.06	0.04	0.08	-0.10	0.11	0.11			-10.00	0					0	0	0	0	0	0	0	0	0	0	0	0
	2601		0.63	0.63	0.58	0.61	0.58	0.56	0.59	0.56	0.60	0.59	0.64	0.65		0.01	0.01	-0.02	0.03	0.05	0.00	0.00	-0.04	-0.01	-0.04	-0.02	0.00			-0.95	0	_\	-1.00	0		0	0	0	0	0	0	0	0	0	0	0	0		0
	2011º		4.27	5.18	5.03	3.43	3.60	3.55	3.40	3.41	3.02	3.14	5.02	4.58		0.03	0.06	0.02	-0.07	-0.03	-0.01	-0.04	-0.04	-0.09	0.24	-0.07	-0.02			-0.85	0	_\	-0.90	0		0	0	0	0	0	0	0	0	0	0	0	0		0
	2111		3.92	4.68	4.13	3.19	3.19	3.10	3.08	3.03	2.94	2.81	4.72	4.26		-0.05	0.22	-0.46	-0.12	0.08	0.17	0.02	0.07	0.26	-0.33	0.19	-0.13			-0.75	1	_\	-0.80	1		0	0	0	0	0	0	0	0	0	0	0	1		0
	2112º		4.68	5.73	5.44	3.54	3.57	3.38	3.38	3.31	2.96	3.05	5.90	5.29		-0.07	-0.26	0.01	-0.08	0.11	0.02	0.04	0.04	-0.17	0.05	0.20	0.10			-0.65	2	_\	-0.70	1		0	0	1	0	0	0	0	0	0	0	0	1		0
	2113º		5.01	6.42	5.79	3.76	3.73	3.49	3.55	3.48	3.15	3.25	6.23	5.43		0.05	0.59	-0.11	0.10	-0.17	-0.24	-0.05	-0.02	0.01	0.37	-0.10	-0.57			-0.55	5	_\	-0.60	3		0	0	2	0	0	0	0	0	0	0	0	3		0
	2211º		3.59	4.51	3.87	2.79	2.71	2.54	2.63	2.52	2.51	2.51	4.51	4.04		-0.26	0.50	-0.28	-0.26	-0.04	0.06	-0.01	-0.09	0.20	0.30	0.10	-0.21			-0.45	9	_\	-0.50	4		0	0	4	0	0	1	0	0	0	0	0	4		0
	2212		3.49	4.37	4.27	2.72	2.94	2.97	2.77	2.86	2.32	2.48	4.21	3.72		-0.06	0.05	-0.09	-0.14	-0.22	-0.02	0.03	0.28	-0.16	0.23	0.10	-0.01			-0.35	25	_\	-0.40	16		2	2	5	2	1	3	0	0	0	1	0	9		2
	2213º		4.79	6.39	6.50	3.31	3.82	3.89	3.40	3.49	2.56	2.81	6.27	5.42		-0.37	-0.42	0.14	-0.23	0.06	0.18	-0.01	0.01	-0.23	0.30	0.31	0.40			-0.25	59	_\	-0.30	34		3	4	9	4	2	11	0	0	3	5	1	17		1
	2214		4.04	5.14	4.67	2.88	2.70	2.43	2.57	2.46	2.23	2.27	5.22	4.60		0.17	0.04	0.07	0.29	-0.15	-0.11	0.00	0.06	-0.15	0.00	-0.09	-0.24			-0.15	131	_\	-0.20	72		12	8	14	10	10	15	2	8	12	8	2	30		9
	2215		3.98	4.98	4.46	2.89	2.73	2.46	2.62	2.48	2.38	2.36	5.12	4.60		0.03	0.03	-0.02	0.03	0.00	-0.01	0.00	0.00	0.00	-0.02	-0.02	-0.07			-0.05	281	_\	-0.10	150		33	14	30	25	19	30	14	18	26	13	14	45		21
	2311		2.85	3.43	3.13	2.27	2.11	1.86	2.05	1.90	1.94	1.96	3.56	3.24		-0.15	0.06	0.14	0.16	0.15	-0.13	0.00	-0.22	-0.03	0.14	0.00	-0.12			0.05	559	_\	0.00	278	*	52	28	51	42	47	53	53	54	52	30	34	63		19
	2312		2.80	3.48	3.42	2.34	2.57	2.61	2.38	2.46	2.08	2.17	3.22	2.78		-0.01	0.26	-0.10	0.13	-0.01	-0.05	-0.15	-0.02	0.03	0.15	0.05	-0.31			0.15	719	_\	0.10	160		61	45	67	59	56	63	69	63	62	51	56	67		9
	2313		4.06	5.14	5.03	2.97	3.16	3.14	2.96	3.03	2.43	2.60	5.07	4.44		0.10	-0.14	0.02	-0.16	-0.26	-0.04	0.01	0.33	-0.20	0.22	0.11	-0.01			0.25	809	_\	0.20	90		66	58	70	68	69	70	71	69	69	62	67	70		5
	2314		3.44	4.31	3.52	2.53	2.47	2.33	2.34	2.24	2.11	2.16	4.48	3.97		-0.07	0.21	-0.70	-0.24	0.20	0.33	-0.06	0.04	-0.17	0.07	0.28	-0.01			0.35	838	_\	0.30	29		69	67	71	70	70	71	71	71	71	67	70	70		3
	2315		3.46	4.28	3.88	2.63	2.60	2.51	2.47	2.42	2.27	2.32	4.26	3.79		0.12	0.19	-0.12	-0.08	-0.05	0.12	-0.21	-0.07	0.06	0.23	0.00	-0.21			0.45	847	_\	0.40	9		70	68	71	71	71	71	71	71	71	71	70	71		1
	2316		3.94	5.01	4.46	2.74	2.51	2.15	2.37	2.18	2.09	2.03	5.34	4.76		-0.10	-0.23	0.01	0.21	0.22	0.00	0.07	-0.05	-0.09	-0.29	0.10	0.10			0.55	850	_\	0.50	3		71	69	71	71	71	71	71	71	71	71	71	71		1
	2411		2.46	2.89	2.80	2.17	2.15	2.00	2.10	2.06	2.01	2.00	2.88	2.52		-0.19	0.21	0.16	0.17	0.01	-0.33	0.09	-0.07	0.13	0.09	0.13	-0.41			0.65	852	_\	0.60	2		71	71	71	71	71	71	71	71	71	71	71	71		0
	2412		2.89	3.69	3.75	2.24	2.60	2.76	2.39	2.53	1.94	2.07	3.43	2.98		-0.03	0.02	-0.12	-0.14	-0.19	0.11	0.00	0.16	-0.06	0.13	0.12	0.01			0.75	852	_\	0.70	0		71	71	71	71	71	71	71	71	71	71	71	71		0
	2413		3.11	3.70	3.04	2.39	2.03	1.74	2.01	1.78	1.96	1.91	4.06	3.73		-0.05	-0.03	-0.21	0.20	0.24	0.18	0.00	-0.22	-0.13	-0.16	0.10	-0.01			0.85	852	_\	0.80	0		71	71	71	71	71	71	71	71	71	71	71	71		0
	2414		2.64	3.05	2.59	2.20	2.08	1.94	2.04	1.94	2.06	2.02	3.19	2.95		-0.08	0.18	-0.24	-0.15	0.12	0.14	-0.14	-0.07	0.11	0.09	0.12	-0.09			0.95	852	_\	0.90	0		71	71	71	71	71	71	71	71	71	71	71	71		0
	2415		3.25	4.13	3.81	2.37	2.30	2.11	2.18	2.12	1.89	1.97	4.21	3.70		-0.06	0.01	0.05	0.06	-0.08	-0.09	-0.03	0.10	-0.12	0.19	0.09	-0.12			1.05	852	_\	1.00	0		71	71	71	71	71	71	71	71	71	71	71	71		0
	2511		1.84	2.42	2.71	1.46	2.03	2.27	1.78	1.98	1.34	1.40	1.86	1.51		0.34	0.17	-0.12	-0.09	-0.03	-0.08	0.01	0.01	0.17	-0.11	-0.12	-0.25			10.00	852	_\	1.10	0		71	71	71	71	71	71	71	71	71	71	71	71		0
	2512		2.36	2.70	2.36	1.89	1.66	1.45	1.67	1.54	1.64	1.67	2.97	2.78		-0.10	-0.09	0.03	-0.02	0.06	0.01	-0.01	-0.02	-0.12	0.13	0.09	0.05
	2513		2.33	2.80	2.56	1.82	1.76	1.66	1.71	1.70	1.58	1.66	2.87	2.62		0.00	0.02	-0.02	-0.13	-0.13	-0.01	-0.06	0.17	-0.12	0.25	0.05	-0.01
	2611		1.38	1.56	1.48	1.23	1.23	1.18	1.21	1.20	1.16	1.18	1.51	1.43		0.02	0.10	0.01	-0.02	-0.01	-0.08	-0.01	0.00	0.00	0.10	-0.04	-0.08
	2121º		4.71	5.76	5.61	3.82	3.97	3.81	3.79	3.79	3.35	3.49	5.62	5.07		-0.23	0.13	0.12	-0.02	-0.03	-0.31	0.17	0.06	-0.10	0.26	0.03	-0.09
	2122		5.14	6.17	5.33	4.07	3.88	3.58	3.77	3.61	3.58	3.48	6.50	5.73		-0.13	0.14	-0.52	0.00	0.21	0.08	0.09	0.05	0.06	-0.27	0.48	-0.34
	2221		3.90	4.89	5.07	3.28	3.90	4.08	3.60	3.78	2.98	3.12	4.36	3.72		-0.07	0.27	-0.18	-0.06	0.01	-0.18	0.19	-0.01	0.04	0.07	0.17	-0.34
	2222		4.25	5.18	5.05	3.55	3.80	3.88	3.60	3.68	3.17	3.28	4.87	4.36		-0.02	0.27	-0.15	0.10	-0.15	0.02	-0.01	0.03	-0.02	0.10	0.00	-0.21
	2223		4.42	5.41	5.19	3.51	3.67	3.61	3.49	3.51	3.11	3.25	5.34	4.83		-0.18	0.08	-0.05	-0.27	-0.08	0.00	-0.03	0.12	-0.07	0.37	0.11	0.05
	2224		4.35	5.26	4.96	3.49	3.54	3.47	3.41	3.31	3.10	3.15	5.29	4.78		-0.19	0.06	-0.06	-0.11	0.01	0.14	0.12	-0.22	0.03	0.14	0.16	-0.03
	2225		4.78	5.96	5.34	3.52	3.41	3.13	3.27	3.16	2.85	2.98	6.07	5.40		0.14	0.08	-0.19	-0.04	-0.05	-0.08	0.08	0.12	-0.30	0.20	0.05	-0.17
	2321		3.73	4.56	4.81	3.17	3.77	3.96	3.50	3.73	2.93	3.13	4.01	3.45		0.15	0.26	-0.08	-0.18	-0.17	-0.26	0.07	0.17	-0.02	0.30	0.05	-0.39
	2322		4.39	5.58	5.33	3.33	3.46	3.41	3.29	3.33	2.80	2.97	5.32	4.70		0.10	0.29	0.02	-0.04	-0.39	-0.14	0.05	0.19	-0.11	0.36	-0.13	-0.24
	2323		3.61	4.23	4.12	3.11	3.28	3.27	3.15	3.16	2.88	2.94	4.10	3.70		-0.04	0.16	-0.10	-0.06	0.03	-0.05	0.09	-0.09	0.04	0.09	0.11	-0.21
	2324		3.78	4.55	4.28	3.07	2.98	2.68	2.89	2.79	2.69	2.72	4.57	4.10		-0.07	0.18	0.20	0.15	0.03	-0.40	0.11	-0.05	0.01	0.15	0.00	-0.36
	2325		4.13	4.88	4.23	3.31	3.19	2.98	3.10	2.98	2.95	2.96	5.09	4.68		-0.13	0.10	-0.42	-0.21	0.22	0.16	-0.04	0.02	-0.07	0.04	0.21	0.05
	2421		3.22	4.26	4.78	2.67	3.63	4.12	3.20	3.55	2.31	2.57	3.32	2.71		0.25	0.29	-0.28	0.13	-0.12	0.01	0.12	-0.04	-0.13	-0.01	-0.07	-0.30
	2422		3.83	4.60	4.46	3.07	3.26	3.26	3.11	3.18	2.88	2.85	4.52	4.01		0.10	0.06	-0.06	-0.38	-0.18	-0.02	-0.07	0.24	0.33	0.03	0.16	-0.19
	2423		3.31	3.94	3.85	2.85	2.87	2.71	2.79	2.80	2.64	2.68	3.86	3.32		-0.16	0.33	0.23	0.13	-0.18	-0.44	-0.03	0.09	0.19	0.29	0.18	-0.63
	2424		4.08	4.80	4.26	3.22	2.98	2.68	2.91	2.73	2.87	2.73	5.03	4.60		0.11	0.03	-0.04	0.06	0.15	0.01	-0.04	-0.14	0.21	-0.23	0.01	-0.18
	2425		3.43	3.77	3.33	3.01	2.86	2.73	2.83	2.73	2.86	2.83	3.97	3.78		-0.09	0.06	-0.25	-0.14	0.16	0.20	-0.12	-0.08	0.03	0.05	0.14	0.03
	2521		2.88	3.52	3.74	2.33	2.87	3.09	2.64	2.86	2.23	2.30	3.04	2.61		0.49	0.13	-0.12	-0.39	-0.20	-0.08	-0.06	0.20	0.21	0.09	-0.05	-0.30
	2522		3.16	3.55	3.23	2.66	2.45	2.25	2.45	2.34	2.37	2.43	3.77	3.55		-0.03	-0.05	0.03	0.02	0.01	-0.03	0.00	0.01	-0.19	0.18	0.03	0.01
	2621		2.26	2.50	2.42	2.06	2.07	2.02	2.04	2.03	1.96	2.01	2.44	2.32		0.01	0.12	0.02	0.00	-0.02	-0.11	-0.02	0.01	-0.03	0.14	-0.06	-0.10
			-0.0086
			0.6056
			0.0793
			-0.3167
			3.5107
			2.3251
			1.7619
			0.8265
			-0.0793
			2.2186
			2.5378
			2.9873
			2.0447
			2.5593
			1.2230
			1.8096
			0.8647
			5.1610
			4.1745
			3.5352
			3.5934
			2.9388
			2.9287
			2.5054
			2.0448
			1.6272
			0.6251
			4.2736
			3.9171
			4.6785
			5.0059
			3.5949
			3.4892
			4.7900
			4.0358
			3.9763
			2.8469
			2.8016
			4.0608
			3.4375
			3.4568
			3.9412
			2.4619
			2.8936
			3.1112
			2.6425
			3.2474
			1.8370
			2.3559
			2.3337
			1.3811
			4.7135
			5.1395
			3.9043
			4.2509
			4.4241
			4.3521
			4.7809
			3.7253
			4.3898
			3.6139
			3.7830
			4.1272
			3.2190
			3.8348
			3.3065
			4.0787
			3.4297
			2.8846
			3.1603
			2.2623
				0.3739
				1.6989
				0.5987
				-0.1396
				4.8664
				3.4274
				2.5512
				1.2059
				-0.0821
				3.0670
				3.1707
				4.1432
				2.5855
				3.2508
				1.8174
				2.2078
				1.0537
				6.5125
				5.5637
				4.6523
				4.7883
				4.1096
				3.6952
				3.2675
				2.4880
				1.8762
				0.6270
				5.1765
				4.6763
				5.7335
				6.4187
				4.5075
				4.3663
				6.3921
				5.1427
				4.9813
				3.4299
				3.4798
				5.1437
				4.3149
				4.2830
				5.0135
				2.8936
				3.6877
				3.7040
				3.0466
				4.1307
				2.4164
				2.7006
				2.7972
				1.5553
				5.7578
				6.1676
				4.8882
				5.1759
				5.4106
				5.2646
				5.9605
				4.5554
				5.5835
				4.2348
				4.5506
				4.8789
				4.2635
				4.5972
				3.9420
				4.8012
				3.7709
				3.5172
				3.5547
				2.4989
					0.0207
					2.3804
					0.9018
					-0.1793
					4.5203
					3.0701
					2.4074
					1.1180
					-0.1127
					2.4184
					2.8216
					3.4438
					2.5242
					2.7007
					2.1265
					1.9196
					1.0029
					6.4145
					5.1857
					4.0621
					4.2630
					3.5376
					3.1336
					2.9977
					1.8610
					1.6191
					0.5803
					5.0338
					4.1312
					5.4429
					5.7946
					3.8664
					4.2685
					6.5041
					4.6652
					4.4597
					3.1284
					3.4246
					5.0339
					3.5210
					3.8809
					4.4627
					2.8023
					3.7452
					3.0448
					2.5919
					3.8114
					2.7136
					2.3643
					2.5627
					1.4832
					5.6075
					5.3311
					5.0705
					5.0526
					5.1858
					4.9619
					5.3421
					4.8104
					5.3309
					4.1218
					4.2761
					4.2267
					4.7779
					4.4642
					3.8461
					4.2563
					3.3271
					3.7412
					3.2334
					2.4157
						-0.4049
						-0.0952
						-0.1479
						-0.4605
						2.0705
						1.1141
						0.9658
						0.4290
						-0.0857
						1.4045
						1.8990
						1.7318
						1.6568
						1.7599
						0.9141
						1.3338
						0.7048
						4.0588
						3.0498
						2.3719
						2.3220
						1.6460
						2.1461
						1.7150
						1.5799
						1.2620
						0.6128
						3.4338
						3.1920
						3.5400
						3.7641
						2.7880
						2.7156
						3.3134
						2.8848
						2.8948
						2.2711
						2.3363
						2.9720
						2.5314
						2.6257
						2.7442
						2.1685
						2.2442
						2.3860
						2.2028
						2.3653
						1.4585
						1.8924
						1.8194
						1.2275
						3.8233
						4.0736
						3.2800
						3.5518
						3.5120
						3.4917
						3.5213
						3.1696
						3.3275
						3.1091
						3.0690
						3.3093
						2.6687
						3.0687
						2.8528
						3.2248
						3.0127
						2.3293
						2.6633
						2.0625
							-0.5501
							0.8535
							0.3839
							-0.4352
							2.0123
							1.0130
							0.9813
							0.3591
							-0.0982
							1.2390
							1.7429
							1.4063
							1.7295
							1.4987
							1.4718
							1.1442
							0.7252
							4.3883
							3.1559
							2.1576
							2.2511
							1.4020
							1.9803
							1.6235
							1.4454
							1.1067
							0.5844
							3.5953
							3.1866
							3.5728
							3.7336
							2.7083
							2.9369
							3.8219
							2.6972
							2.7287
							2.1118
							2.5681
							3.1643
							2.4668
							2.6033
							2.5078
							2.1533
							2.5983
							2.0347
							2.0758
							2.2966
							2.0326
							1.6616
							1.7566
							1.2302
							3.9713
							3.8843
							3.9039
							3.8008
							3.6721
							3.5416
							3.4075
							3.7694
							3.4622
							3.2850
							2.9753
							3.1928
							3.6330
							3.2611
							2.8676
							2.9782
							2.8640
							2.8723
							2.4546
							2.0729
								-0.8013
								1.2747
								0.6200
								-0.4679
								1.6687
								0.7357
								0.8813
								0.3204
								-0.1168
								0.8342
								1.4381
								0.9118
								1.6219
								1.1812
								1.7098
								0.9611
								0.6914
								4.3184
								2.9062
								1.8336
								1.9715
								1.0026
								1.8181
								1.4612
								1.3232
								0.9918
								0.5554
								3.5505
								3.0969
								3.3843
								3.4902
								2.5416
								2.9729
								3.8887
								2.4311
								2.4620
								1.8605
								2.6146
								3.1382
								2.3285
								2.5057
								2.1457
								1.9954
								2.7605
								1.7393
								1.9409
								2.1120
								2.2675
								1.4474
								1.6594
								1.1803
								3.8109
								3.5804
								4.0784
								3.8751
								3.6134
								3.4655
								3.1271
								3.9571
								3.4130
								3.2748
								2.6797
								2.9795
								4.1218
								3.2567
								2.7081
								2.6799
								2.7303
								3.0869
								2.2488
								2.0152
									-0.5908
									0.3907
									0.1351
									-0.4618
									1.7927
									0.8460
									0.8432
									0.3031
									-0.0980
									1.1090
									1.6762
									1.2880
									1.6373
									1.4371
									1.2056
									1.1392
									0.6975
									4.0951
									2.9107
									2.0473
									2.0897
									1.2621
									1.8920
									1.4997
									1.4028
									1.1010
									0.5854
									3.4047
									3.0772
									3.3787
									3.5483
									2.6292
									2.7662
									3.4000
									2.5742
									2.6159
									2.0481
									2.3754
									2.9598
									2.3383
									2.4658
									2.3714
									2.1029
									2.3918
									2.0093
									2.0362
									2.1779
									1.7754
									1.6660
									1.7148
									1.2051
									3.7946
									3.7740
									3.5971
									3.5997
									3.4908
									3.4055
									3.2698
									3.4998
									3.2913
									3.1520
									2.8922
									3.0959
									3.2020
									3.1100
									2.7869
									2.9110
									2.8322
									2.6351
									2.4500
									2.0360
										-0.7046
										0.7236
										0.3432
										-0.4572
										1.6132
										0.7169
										0.7888
										0.2736
										-0.1087
										0.9654
										1.5546
										1.0333
										1.6312
										1.2830
										1.4320
										1.0341
										0.7032
										4.1246
										2.8662
										1.8912
										1.9941
										1.0631
										1.8008
										1.4167
										1.3202
										1.0226
										0.5648
										3.4119
										3.0258
										3.3094
										3.4758
										2.5155
										2.8577
										3.4932
										2.4636
										2.4805
										1.9049
										2.4624
										3.0340
										2.2424
										2.4170
										2.1788
										2.0613
										2.5254
										1.7774
										1.9448
										2.1232
										1.9815
										1.5350
										1.6953
										1.1978
										3.7857
										3.6101
										3.7762
										3.6771
										3.5107
										3.3064
										3.1559
										3.7287
										3.3275
										3.1562
										2.7914
										2.9778
										3.5511
										3.1802
										2.8023
										2.7319
										2.7280
										2.8567
										2.3356
										2.0325
											-0.6251
											-0.4525
											-0.3040
											-0.5180
											1.3813
											0.4650
											0.5474
											0.2078
											-0.0906
											0.8516
											1.5245
											1.0195
											1.4617
											1.3053
											0.7369
											1.1103
											0.6347
											3.5013
											2.5024
											1.8220
											1.7423
											0.9184
											1.7991
											1.3135
											1.4002
											1.1283
											0.5993
											3.0175
											2.9422
											2.9642
											3.1459
											2.5080
											2.3226
											2.5589
											2.2334
											2.3756
											1.9423
											2.0774
											2.4307
											2.1087
											2.2684
											2.0934
											2.0083
											1.9375
											1.9634
											2.0613
											1.8904
											1.3447
											1.6446
											1.5756
											1.1580
											3.3538
											3.5778
											2.9795
											3.1725
											3.1053
											3.0985
											2.8541
											2.9276
											2.7955
											2.8847
											2.6905
											2.9478
											2.3148
											2.8834
											2.6417
											2.8708
											2.8575
											2.2278
											2.3728
											1.9588
												-0.6540
												-0.2289
												-0.2087
												-0.4832
												1.3918
												0.5365
												0.5762
												0.2205
												-0.0983
												0.9076
												1.5323
												1.0154
												1.4637
												1.3408
												0.8419
												1.1098
												0.6754
												3.6300
												2.5815
												1.7840
												1.7525
												0.9716
												1.6470
												1.2397
												1.2795
												1.0573
												0.5872
												3.1431
												2.8067
												3.0451
												3.2519
												2.5107
												2.4799
												2.8139
												2.2721
												2.3605
												1.9627
												2.1664
												2.5984
												2.1593
												2.3153
												2.0318
												2.0034
												2.0682
												1.9055
												2.0246
												1.9742
												1.3988
												1.6655
												1.6583
												1.1849
												3.4869
												3.4788
												3.1242
												3.2753
												3.2504
												3.1463
												2.9828
												3.1341
												2.9659
												2.9353
												2.7205
												2.9553
												2.5675
												2.8466
												2.6776
												2.7274
												2.8260
												2.3043
												2.4326
												2.0052
													0.3004
													0.9918
													0.0290
													-0.2058
													5.1949
													3.7093
													2.6401
													1.2608
													-0.0741
													3.1549
													3.3353
													4.4178
													2.4706
													3.5440
													1.2497
													2.4321
													0.9970
													6.0512
													5.2307
													4.8187
													4.7798
													4.4307
													3.8489
													3.4450
													2.6314
													2.1018
													0.6439
													5.0226
													4.7215
													5.8995
													6.2253
													4.5117
													4.2082
													6.2653
													5.2194
													5.1231
													3.5555
													3.2153
													5.0684
													4.4787
													4.2642
													5.3395
													2.8754
													3.4335
													4.0597
													3.1857
													4.2133
													1.8615
													2.9720
													2.8715
													1.5146
													5.6222
													6.4967
													4.3643
													4.8699
													5.3362
													5.2928
													6.0732
													4.0055
													5.3162
													4.0987
													4.5742
													5.0920
													3.3223
													4.5151
													3.8602
													5.0282
													3.9747
													3.0446
													3.7662
													2.4364
														0.1295
														0.4298
														-0.2951
														-0.3011
														4.4269
														3.1327
														2.1431
														1.0101
														-0.0622
														2.6159
														2.9537
														3.8028
														2.1373
														3.1539
														0.8885
														2.1994
														0.8987
														5.3020
														4.3937
														4.2103
														4.0574
														3.8265
														3.3717
														2.9811
														2.3513
														1.9624
														0.6525
														4.5768
														4.2610
														5.2866
														5.4303
														4.0360
														3.7231
														5.4152
														4.6001
														4.5969
														3.2404
														2.7804
														4.4394
														3.9700
														3.7934
														4.7619
														2.5168
														2.9833
														3.7256
														2.9470
														3.6966
														1.5082
														2.7804
														2.6179
														1.4266
														5.0745
														5.7294
														3.7175
														4.3573
														4.8272
														4.7797
														5.3988
														3.4462
														4.6966
														3.6976
														4.0956
														4.6802
														2.7059
														4.0056
														3.3245
														4.5998
														3.7819
														2.6096
														3.5542
														2.3197
[truncated: 11 more columns]

## Sheet: vCu
This is the validation run
I am leaving one metal out, and taking just three molecules to predict the other ones.
				1.00	1.00	1.00	1.00	1.00	1.00	1.00	1.00	1.00	1.00	1.00		1.00
																			Here do eliminate the metal to be leaved out, and put it in the right side.
id				ag	au	ni	pd	pt	rh	ir	ru	os	cd	zn		cu		μ		ag	au	ni	pd	pt	rh	ir	ru	os	cd	zn		cu				Xt X					ag	au	ni	pd	pt	rh	ir	ru	os
		0011º		1.83	2.31	0.00	0.85	1.22	0.39	0.71	-0.44	-0.29	0.93	0.24		0.73		0.70		1.13	1.61	-0.71	0.15	0.51	-0.32	0.01	-1.15	-0.99	0.22	-0.46		0.03		0011º		7.30471352167442000000	3.20115592977374000000	5.53115752593740000000
		0111º		0.37	1.03	-0.32	0.38	0.73	0.14	0.37	-0.32	-0.11	0.14	0.00		-0.15		0.22		0.15	0.81	-0.54	0.16	0.51	-0.08	0.15	-0.54	-0.33	-0.08	-0.22		-0.36		0111º		3.20115592977374000000	1.74410270338138000000	1.21937148152162000000
		2215		4.95	4.48	2.87	2.73	2.48	2.62	2.48	2.37	2.38	5.14	4.66		3.94		3.38		1.57	1.10	-0.51	-0.65	-0.90	-0.76	-0.89	-1.00	-1.00	1.77	1.29		0.57		2215		5.53115752593740000000	1.21937148152162000000	13.34388864935110000000
1		0101º		0.07	0.04	-0.62	-0.72	-0.54	-0.58	-0.51	-0.63	-0.62	0.62	0.46		-0.30		-0.28		0.35	0.32	-0.34	-0.44	-0.26	-0.30	-0.23	-0.36	-0.35	0.89	0.74		-0.03		17.11		-0.53	-0.70	0.48		α1	-1.93	-1.91	0.89	0.43	0.39	0.81	0.71	1.54	1.41
6		0011º		1.83	2.31	0.00	0.85	1.22	0.39	0.71	-0.44	-0.29	0.93	0.24		0.73		0.70		1.13	1.61	-0.71	0.15	0.51	-0.32	0.01	-1.15	-0.99	0.22	-0.46		0.03		5.15		-0.18	-0.46	-0.87		α2	-0.01	-0.91	0.47	-0.53	-1.08	-0.15	-0.56	0.51	0.30
11		0111º		0.37	1.03	-0.32	0.38	0.73	0.14	0.37	-0.32	-0.11	0.14	0.00		-0.15		0.22		0.15	0.81	-0.54	0.16	0.51	-0.08	0.15	-0.54	-0.33	-0.08	-0.22		-0.36		0.14		-0.83	0.54	-0.12		α3	0.22	-0.07	0.19	0.01	-0.09	0.01	-0.02	0.04	-0.07
16		0211t		-0.25	-0.21	-0.43	-0.39	-0.37	-0.45	-0.47	-0.53	-0.62	-0.16	-0.20		-0.33		-0.37		0.12	0.16	-0.06	-0.02	0.00	-0.08	-0.09	-0.16	-0.25	0.21	0.17		0.04
17		1001º		5.24	4.24	2.14	1.78	1.71	1.69	1.77	1.36	1.36	4.90	4.25		3.90		2.77		2.47	1.47	-0.63	-0.99	-1.06	-1.08	-1.00	-1.41	-1.41	2.13	1.49		1.13
21		1101º		3.76	2.94	1.11	0.89	0.72	0.81	0.69	0.68	0.48	3.54	2.89		2.54		1.68		2.08	1.26	-0.57	-0.79	-0.96	-0.88	-0.99	-1.01	-1.21	1.86	1.20		0.86
24		1201º		2.71	2.30	0.88	0.99	0.85	0.81	0.85	0.57	0.59	2.48	2.20		1.83		1.38		1.33	0.91	-0.51	-0.39	-0.54	-0.57	-0.54	-0.81	-0.80	1.10	0.81		0.45
28		1301º		1.26	0.99	0.28	0.47	0.24	0.43	0.32	0.20	0.16	1.24	1.12		0.78		0.61		0.65	0.38	-0.33	-0.14	-0.37	-0.18	-0.29	-0.42	-0.45	0.63	0.51		0.17
32		1401t		-0.09	-0.09	-0.09	-0.14	-0.11	-0.10	-0.10	-0.08	-0.07	-0.06	-0.08		-0.09		-0.09		0.00	0.00	0.00	-0.05	-0.02	-0.01	0.00	0.01	0.02	0.03	0.02		0.00
33		1011º		2.80	2.71	1.05	0.84	1.17	1.05	1.03	1.16	0.95	3.13	3.02		2.14		1.72		1.08	0.99	-0.67	-0.88	-0.55	-0.67	-0.69	-0.56	-0.77	1.41	1.30		0.42
38		1111º		3.14	2.77	1.74	1.57	1.69	1.59	1.57	1.61	1.52	3.25	3.09		2.68		2.14		1.00	0.62	-0.40	-0.57	-0.45	-0.55	-0.57	-0.53	-0.62	1.11	0.95		0.54
41		1112º		4.13	3.40	1.45	1.15	1.13	1.20	1.20	1.19	1.07	4.47	3.94		3.01		2.21		1.92	1.19	-0.76	-1.06	-1.09	-1.01	-1.01	-1.02	-1.14	2.25	1.73		0.80
44		1211º		2.39	2.41	1.54	1.73	1.89	1.55	1.65	1.34	1.43	2.44	2.39		2.20		1.89		0.50	0.52	-0.34	-0.16	0.01	-0.34	-0.23	-0.55	-0.46	0.55	0.50		0.32
47		1212º		3.29	2.79	1.68	1.33	1.21	1.49	1.27	1.51	1.25	3.44	3.17		2.64		2.04		1.25	0.75	-0.36	-0.71	-0.83	-0.55	-0.77	-0.53	-0.79	1.40	1.13		0.60
51		1311º		1.62	2.25	0.81	1.50	1.82	1.23	1.38	0.71	0.91	1.33	1.14		1.02		1.34		0.28	0.91	-0.53	0.16	0.48	-0.10	0.05	-0.63	-0.43	0.00	-0.20		-0.32
55		1312t		2.26	1.85	1.37	1.16	0.97	1.16	1.02	1.12	0.99	2.32	2.19		1.95		1.49		0.77	0.36	-0.12	-0.33	-0.53	-0.33	-0.47	-0.37	-0.50	0.83	0.70		0.46
56		1411t		0.95	0.98	0.74	0.77	0.78	0.71	0.68	0.64	0.53	1.03	0.98		0.85		0.80		0.15	0.18	-0.06	-0.03	-0.02	-0.09	-0.12	-0.16	-0.27	0.23	0.18		0.05
57		2001		6.14	6.31	3.91	4.45	4.63	4.01	4.31	3.45	3.43	6.26	5.77		5.00		4.79		1.35	1.52	-0.88	-0.34	-0.16	-0.78	-0.47	-1.34	-1.36	1.47	0.99		0.21
58		2101º		4.94	5.07	2.83	3.18	3.36	2.97	3.08	2.31	2.23	5.37	5.17		4.12		3.68		1.25	1.38	-0.86	-0.50	-0.32	-0.71	-0.60	-1.37	-1.45	1.69	1.49		0.44
63		2201		4.55	4.04	2.31	2.18	1.92	2.05	1.89	1.74	1.78	4.80	4.37		3.59		2.88		1.67	1.16	-0.56	-0.69	-0.95	-0.83	-0.99	-1.13	-1.09	1.93	1.49		0.71
64		2202		4.62	4.30	2.31	2.33	2.17	2.08	1.95	1.70	1.72	4.87	4.48		3.22		2.96		1.66	1.34	-0.64	-0.63	-0.79	-0.88	-1.01	-1.26	-1.24	1.91	1.52		0.27
65		2301º		4.31	3.47	1.51	1.23	1.07	1.20	1.09	1.18	0.94	4.35	3.71		3.09		2.19		2.13	1.28	-0.68	-0.96	-1.12	-0.99	-1.10	-1.01	-1.24	2.17	1.52		0.90
68		2302º		3.58	3.41	2.02	1.95	1.66	1.97	1.75	1.59	2.01	3.71	3.54		2.94		2.47		1.11	0.94	-0.46	-0.52	-0.81	-0.50	-0.72	-0.88	-0.46	1.23	1.07		0.46
72		2401		3.42	2.94	1.54	1.55	1.39	1.55	1.45	1.22	1.47	3.29	3.00		2.62		2.07		1.35	0.87	-0.53	-0.52	-0.68	-0.52	-0.62	-0.86	-0.61	1.21	0.92		0.55
73		2402		2.27	2.42	1.62	1.27	1.11	1.45	1.27	1.30	1.59	2.46	2.45		2.05		1.75		0.52	0.68	-0.12	-0.47	-0.64	-0.30	-0.48	-0.45	-0.16	0.71	0.70		0.30
74		2501		2.00	1.66	1.34	1.07	0.86	1.16	0.99	1.05	1.16	1.99	1.86		1.69		1.38		0.62	0.28	-0.04	-0.30	-0.52	-0.21	-0.39	-0.32	-0.22	0.62	0.48		0.31
75		2601		0.62	0.60	0.58	0.53	0.56	0.58	0.60	0.61	0.62	0.67	0.65		0.61		0.60		0.02	0.00	-0.02	-0.07	-0.05	-0.02	0.00	0.00	0.02	0.06	0.05		0.01
76		2011º		5.11	5.02	3.50	3.63	3.56	3.44	3.45	3.11	2.91	5.09	4.59		4.24		3.95		1.17	1.07	-0.45	-0.32	-0.39	-0.51	-0.50	-0.84	-1.04	1.14	0.65		0.30
79		2111		4.45	4.59	3.31	3.11	2.92	3.06	2.96	2.68	3.13	4.53	4.39		3.97		3.56		0.89	1.03	-0.24	-0.45	-0.64	-0.50	-0.60	-0.88	-0.42	0.97	0.83		0.41
80		2112º		6.00	5.43	3.62	3.47	3.36	3.34	3.27	3.13	2.99	5.70	5.19		4.74		4.14		1.86	1.30	-0.51	-0.67	-0.78	-0.79	-0.87	-1.01	-1.15	1.56	1.05		0.61
83		2113º		5.83	5.90	3.66	3.91	3.73	3.59	3.49	3.13	2.88	6.33	6.00		4.95		4.41		1.43	1.50	-0.75	-0.50	-0.68	-0.81	-0.91	-1.27	-1.52	1.92	1.59		0.55
88		2211º		4.01	4.14	3.05	2.74	2.48	2.64	2.61	2.31	2.21	4.41	4.24		3.86		3.17		0.84	0.98	-0.12	-0.42	-0.69	-0.53	-0.56	-0.86	-0.96	1.24	1.07		0.69
92		2212		4.32	4.36	2.85	3.16	2.99	2.74	2.58	2.48	2.25	4.10	3.73		3.55		3.23		1.08	1.13	-0.38	-0.08	-0.24	-0.50	-0.65	-0.75	-0.98	0.87	0.50		0.31
93		2213º		6.81	6.37	3.54	3.76	3.71	3.41	3.48	2.79	2.51	5.95	5.01		5.16		4.30		2.51	2.06	-0.76	-0.55	-0.60	-0.90	-0.82	-1.52	-1.79	1.65	0.71		0.85
96		2214		5.10	4.60	2.60	2.84	2.54	2.58	2.40	2.38	2.28	5.31	4.84		3.86		3.41		1.69	1.19	-0.81	-0.56	-0.86	-0.83	-1.01	-1.03	-1.13	1.91	1.43		0.46
97		2215		4.95	4.48	2.87	2.73	2.48	2.62	2.48	2.37	2.38	5.14	4.66		3.94		3.38		1.57	1.10	-0.51	-0.65	-0.90	-0.76	-0.89	-1.00	-1.00	1.77	1.29		0.57
98		2311		3.37	2.99	2.12	1.96	1.99	2.04	2.12	1.98	1.82	3.55	3.36		3.00		2.48		0.88	0.51	-0.37	-0.52	-0.49	-0.44	-0.36	-0.51	-0.66	1.07	0.88		0.52
99		2312		3.22	3.52	2.21	2.58	2.66	2.53	2.49	2.05	2.02	3.17	3.09		2.81		2.68		0.53	0.84	-0.47	-0.11	-0.02	-0.16	-0.20	-0.63	-0.67	0.48	0.41		0.13
100		2313		5.28	5.01	3.13	3.42	3.18	2.95	2.70	2.63	2.38	4.96	4.45		3.96		3.65		1.64	1.37	-0.52	-0.22	-0.47	-0.69	-0.94	-1.01	-1.27	1.32	0.80		0.32
101		2314		4.10	4.22	2.77	2.27	2.00	2.40	2.20	2.28	2.09	4.20	3.98		3.51		2.96		1.15	1.27	-0.19	-0.69	-0.95	-0.56	-0.75	-0.68	-0.86	1.24	1.02		0.56
102		2315		4.09	4.00	2.70	2.65	2.39	2.67	2.49	2.21	2.08	4.27	4.00		3.34		3.05		1.04	0.95	-0.35	-0.40	-0.66	-0.38	-0.56	-0.84	-0.97	1.22	0.95		0.29
103		2316		5.25	4.45	2.53	2.29	2.14	2.30	2.23	2.18	2.32	5.24	4.66		4.04		3.24		2.01	1.22	-0.70	-0.95	-1.09	-0.93	-1.01	-1.05	-0.92	2.00	1.43		0.81
104		2411		2.69	2.64	2.00	2.14	2.32	2.02	2.13	1.88	1.91	2.74	2.93		2.65		2.31		0.38	0.33	-0.31	-0.17	0.01	-0.29	-0.18	-0.43	-0.40	0.43	0.62		0.34
105		2412		3.67	3.86	2.39	2.79	2.65	2.39	2.36	1.99	1.94	3.32	2.97		2.92		2.76		0.91	1.11	-0.37	0.03	-0.11	-0.37	-0.40	-0.76	-0.82	0.56	0.21		0.16
106		2413		3.74	3.25	2.19	1.80	1.56	2.01	1.99	2.09	2.06	3.96	3.74		3.16		2.58		1.16	0.67	-0.39	-0.78	-1.02	-0.58	-0.59	-0.49	-0.52	1.38	1.16		0.58
107		2414		2.87	2.83	2.35	1.96	1.80	2.17	2.02	1.95	1.93	3.07	3.03		2.72		2.36		0.51	0.47	-0.01	-0.40	-0.56	-0.19	-0.34	-0.41	-0.43	0.71	0.67		0.36
108		2415		4.12	3.76	2.31	2.38	2.20	2.21	2.03	2.01	1.79	4.13	3.82		3.31		2.79		1.32	0.97	-0.49	-0.42	-0.60	-0.58	-0.77	-0.78	-1.01	1.33	1.02		0.52
109		2511		2.25	2.83	1.55	2.06	2.35	1.76	1.97	1.18	1.51	1.98	1.75		1.50		1.93		0.32	0.91	-0.37	0.13	0.42	-0.16	0.05	-0.75	-0.42	0.05	-0.17		-0.43
110		2512		2.79	2.34	1.91	1.60	1.43	1.68	1.56	1.76	1.53	2.88	2.73		2.46		2.02		0.77	0.32	-0.11	-0.42	-0.59	-0.34	-0.46	-0.26	-0.49	0.86	0.71		0.44
111		2513		2.78	2.58	1.95	1.89	1.67	1.77	1.53	1.69	1.41	2.83	2.63		2.33		2.07		0.71	0.52	-0.12	-0.18	-0.39	-0.29	-0.54	-0.38	-0.66	0.76	0.56		0.26
112		2611		1.46	1.47	1.24	1.24	1.26	1.22	1.20	1.16	1.08	1.56	1.51		1.37		1.31		0.15	0.16	-0.06	-0.07	-0.05	-0.09	-0.11	-0.15	-0.23	0.25	0.20		0.06
113		2121º		5.62	5.48	3.84	4.00	4.12	3.63	3.72	3.45	3.23	5.59	5.17		4.95		4.35		1.27	1.13	-0.51	-0.35	-0.23	-0.72	-0.63	-0.90	-1.12	1.24	0.82		0.60
116		2122		6.03	5.85	4.08	3.67	3.50	3.68	3.56	3.52	3.75	6.01	6.07		5.27		4.52		1.51	1.33	-0.44	-0.85	-1.02	-0.84	-0.96	-1.00	-0.77	1.49	1.55		0.75
117		2221		4.61	5.25	3.34	3.89	4.26	3.40	3.79	2.94	3.05	4.19	4.06		3.98		3.89		0.72	1.36	-0.55	0.00	0.37	-0.49	-0.10	-0.95	-0.84	0.30	0.17		0.09
118		2222		4.91	5.20	3.46	3.95	3.86	3.61	3.64	3.20	3.18	4.87	4.56		4.27		4.04		0.87	1.16	-0.58	-0.08	-0.18	-0.43	-0.40	-0.84	-0.86	0.83	0.53		0.24
119		2223		5.33	5.24	3.78	3.76	3.62	3.52	3.39	3.18	2.88	5.22	4.78		4.61		4.06		1.27	1.17	-0.28	-0.31	-0.45	-0.54	-0.67	-0.89	-1.18	1.16	0.72		0.55
120		2224		5.21	5.02	3.60	3.53	3.32	3.29	3.53	3.07	3.01	5.14	4.81		4.54		3.96		1.25	1.07	-0.36	-0.43	-0.63	-0.67	-0.43	-0.88	-0.95	1.18	0.86		0.59
121		2225		5.88	5.53	3.56	3.45	3.21	3.19	3.03	3.16	2.78	6.03	5.57		4.64		4.13		1.76	1.40	-0.57	-0.67	-0.91	-0.94	-1.09	-0.97	-1.35	1.90	1.44		0.51
122		2321		4.29	4.89	3.35	3.94	4.22	3.43	3.56	2.95	2.83	3.95	3.83		3.57		3.75		0.54	1.14	-0.40	0.19	0.47	-0.32	-0.19	-0.80	-0.91	0.20	0.08		-0.18
123		2322		5.29	5.31	3.37	3.85	3.56	3.24	3.14	2.91	2.60	5.45	4.94		4.29		3.97		1.32	1.34	-0.60	-0.11	-0.41	-0.73	-0.83	-1.06	-1.37	1.48	0.97		0.32
124		2323		4.08	4.22	3.17	3.26	3.32	3.06	3.25	2.84	2.85	3.99	3.90		3.66		3.45		0.63	0.77	-0.28	-0.19	-0.13	-0.39	-0.20	-0.61	-0.60	0.54	0.45		0.21
125		2324		4.37	4.08	2.92	2.95	3.08	2.79	2.84	2.68	2.57	4.58	4.45		3.85		3.39		0.98	0.69	-0.47	-0.45	-0.31	-0.60	-0.55	-0.71	-0.82	1.19	1.06		0.46
126		2325		4.78	4.64	3.52	2.97	2.82	3.13	2.96	3.02	2.91	4.89	4.63		4.25		3.66		1.12	0.98	-0.14	-0.69	-0.84	-0.53	-0.71	-0.64	-0.75	1.22	0.97		0.59
127		2421		3.98	5.06	2.54	3.76	4.11	3.09	3.59	2.44	2.57	3.39	3.01		2.97		3.41		0.57	1.65	-0.87	0.34	0.70	-0.33	0.17	-0.97	-0.84	-0.02	-0.41		-0.45
128		2422		4.53	4.52	3.44	3.44	3.28	3.18	2.94	2.55	2.82	4.35	4.20		3.74		3.57		0.96	0.95	-0.13	-0.13	-0.29	-0.39	-0.62	-1.02	-0.75	0.78	0.63		0.17
129		2423		3.61	3.62	2.72	3.04	3.15	2.82	2.71	2.45	2.38	3.68	3.96		3.46		3.10		0.51	0.51	-0.38	-0.06	0.04	-0.28	-0.39	-0.66	-0.72	0.58	0.85		0.36
130		2424		4.77	4.30	3.16	2.83	2.67	2.95	2.87	2.66	2.96	5.02	4.78		3.97		3.54		1.23	0.76	-0.38	-0.71	-0.87	-0.59	-0.67	-0.88	-0.59	1.48	1.23		0.43
131		2425		3.71	3.58	3.15	2.70	2.53	2.95	2.81	2.82	2.78	3.83	3.75		3.52		3.15		0.56	0.43	0.00	-0.45	-0.62	-0.19	-0.34	-0.32	-0.37	0.69	0.61		0.37
132		2521		3.39	3.86	2.72	3.07	3.17	2.70	2.66	2.02	2.21	3.10	2.91		2.40		2.89		0.50	0.97	-0.17	0.18	0.28	-0.19	-0.23	-0.88	-0.68	0.20	0.02		-0.49
133		2522		3.61	3.20	2.64	2.44	2.28	2.45	2.33	2.57	2.25	3.73	3.55		3.19		2.82		0.79	0.38	-0.18	-0.38	-0.54	-0.37	-0.49	-0.26	-0.57	0.91	0.72		0.37
134		2621		2.38	2.40	2.06	2.09	2.12	2.06	2.02	1.99	1.86	2.50	2.42		2.25		2.17		0.20	0.23	-0.11	-0.08	-0.05	-0.12	-0.15	-0.18	-0.31	0.32	0.24		0.08
[truncated: 2 more columns]

## Sheet: vAg
This is the validation run
I am leaving one metal out, and taking just three molecules to predict the other ones.
				1.00	1.00	1.00	1.00	1.00	1.00	1.00	1.00	1.00	1.00	1.00		1.00
																			Here do eliminate the metal to be leaved out, and put it in the right side.
id				cu	au	ni	pd	pt	rh	ir	ru	os	cd	zn		ag		μ		cu	au	ni	pd	pt	rh	ir	ru	os	cd	zn		ag				Xt X					cu	au	ni	pd	pt	rh	ir	ru	os
		0011º		0.73	2.31	0.00	0.85	1.22	0.39	0.71	-0.44	-0.29	0.93	0.24		1.83		0.60		0.13	1.71	-0.60	0.25	0.61	-0.22	0.11	-1.05	-0.89	0.32	-0.36		1.23		0011º		5.91895164872349000000	2.96547103187635000000	3.66825093243115000000
		0111º		-0.15	1.03	-0.32	0.38	0.73	0.14	0.37	-0.32	-0.11	0.14	0.00		0.37		0.17		-0.32	0.86	-0.49	0.21	0.56	-0.03	0.19	-0.49	-0.28	-0.03	-0.18		0.20		0111º		2.96547103187635000000	1.82806135411572000000	0.72296259842809700000
		2215		3.94	4.48	2.87	2.73	2.48	2.62	2.48	2.37	2.38	5.14	4.66		4.95		3.29		0.66	1.19	-0.42	-0.56	-0.81	-0.67	-0.80	-0.91	-0.91	1.86	1.38		1.66		2215		3.66825093243115000000	0.72296259842809700000	11.09950938341600000000
1		0101º		-0.30	0.04	-0.62	-0.72	-0.54	-0.58	-0.51	-0.63	-0.62	0.62	0.46		0.07		-0.31		0.01	0.35	-0.31	-0.41	-0.23	-0.27	-0.20	-0.32	-0.31	0.93	0.77		0.38		13.37		-0.49	-0.71	0.51		α1	-0.57	-2.01	0.74	0.32	0.29	0.68	0.60	1.38	1.26
6		0011º		0.73	2.31	0.00	0.85	1.22	0.39	0.71	-0.44	-0.29	0.93	0.24		1.83		0.60		0.13	1.71	-0.60	0.25	0.61	-0.22	0.11	-1.05	-0.89	0.32	-0.36		1.23		5.33		-0.18	-0.49	-0.85		α2	0.40	-1.02	0.45	-0.57	-1.12	-0.17	-0.58	0.51	0.30
11		0111º		-0.15	1.03	-0.32	0.38	0.73	0.14	0.37	-0.32	-0.11	0.14	0.00		0.37		0.17		-0.32	0.86	-0.49	0.21	0.56	-0.03	0.19	-0.49	-0.28	-0.03	-0.18		0.20		0.15		-0.85	0.51	-0.11		α3	0.26	0.00	0.16	0.01	-0.07	-0.01	-0.02	-0.01	-0.11
16		0211t		-0.33	-0.21	-0.43	-0.39	-0.37	-0.45	-0.47	-0.53	-0.62	-0.16	-0.20		-0.25		-0.38		0.05	0.17	-0.05	-0.02	0.01	-0.07	-0.09	-0.15	-0.24	0.22	0.18		0.13
17		1001º		3.90	4.24	2.14	1.78	1.71	1.69	1.77	1.36	1.36	4.90	4.25		5.24		2.64		1.25	1.60	-0.51	-0.87	-0.93	-0.95	-0.88	-1.29	-1.29	2.25	1.61		2.59
21		1101º		2.54	2.94	1.11	0.89	0.72	0.81	0.69	0.68	0.48	3.54	2.89		3.76		1.57		0.97	1.37	-0.46	-0.68	-0.85	-0.77	-0.88	-0.89	-1.10	1.97	1.32		2.19
24		1201º		1.83	2.30	0.88	0.99	0.85	0.81	0.85	0.57	0.59	2.48	2.20		2.71		1.30		0.53	0.99	-0.43	-0.31	-0.46	-0.49	-0.46	-0.73	-0.72	1.18	0.89		1.41
28		1301º		0.78	0.99	0.28	0.47	0.24	0.43	0.32	0.20	0.16	1.24	1.12		1.26		0.57		0.21	0.42	-0.29	-0.09	-0.32	-0.13	-0.25	-0.37	-0.41	0.67	0.56		0.69
32		1401t		-0.09	-0.09	-0.09	-0.14	-0.11	-0.10	-0.10	-0.08	-0.07	-0.06	-0.08		-0.09		-0.09		0.00	0.00	0.00	-0.05	-0.02	-0.01	0.00	0.01	0.02	0.04	0.02		0.00
33		1011º		2.14	2.71	1.05	0.84	1.17	1.05	1.03	1.16	0.95	3.13	3.02		2.80		1.66		0.48	1.05	-0.61	-0.82	-0.49	-0.61	-0.63	-0.50	-0.71	1.47	1.36		1.14
38		1111º		2.68	2.77	1.74	1.57	1.69	1.59	1.57	1.61	1.52	3.25	3.09		3.14		2.10		0.58	0.67	-0.36	-0.53	-0.41	-0.51	-0.53	-0.49	-0.58	1.15	0.99		1.04
41		1112º		3.01	3.40	1.45	1.15	1.13	1.20	1.20	1.19	1.07	4.47	3.94		4.13		2.11		0.90	1.29	-0.66	-0.96	-0.98	-0.91	-0.91	-0.92	-1.04	2.36	1.83		2.03
44		1211º		2.20	2.41	1.54	1.73	1.89	1.55	1.65	1.34	1.43	2.44	2.39		2.39		1.87		0.33	0.54	-0.33	-0.15	0.02	-0.32	-0.22	-0.53	-0.44	0.57	0.52		0.52
47		1212º		2.64	2.79	1.68	1.33	1.21	1.49	1.27	1.51	1.25	3.44	3.17		3.29		1.98		0.66	0.81	-0.30	-0.65	-0.77	-0.49	-0.71	-0.47	-0.73	1.46	1.19		1.31
51		1311º		1.02	2.25	0.81	1.50	1.82	1.23	1.38	0.71	0.91	1.33	1.14		1.62		1.28		-0.26	0.96	-0.47	0.22	0.54	-0.05	0.10	-0.57	-0.37	0.05	-0.14		0.34
55		1312t		1.95	1.85	1.37	1.16	0.97	1.16	1.02	1.12	0.99	2.32	2.19		2.26		1.46		0.49	0.38	-0.09	-0.30	-0.50	-0.31	-0.44	-0.34	-0.48	0.86	0.73		0.79
56		1411t		0.85	0.98	0.74	0.77	0.78	0.71	0.68	0.64	0.53	1.03	0.98		0.95		0.79		0.06	0.19	-0.05	-0.02	-0.01	-0.08	-0.11	-0.15	-0.26	0.24	0.19		0.16
57		2001		5.00	6.31	3.91	4.45	4.63	4.01	4.31	3.45	3.43	6.26	5.77		6.14		4.68		0.31	1.62	-0.77	-0.23	-0.05	-0.68	-0.37	-1.23	-1.26	1.57	1.09		1.46
58		2101º		4.12	5.07	2.83	3.18	3.36	2.97	3.08	2.31	2.23	5.37	5.17		4.94		3.61		0.51	1.46	-0.78	-0.43	-0.24	-0.63	-0.53	-1.30	-1.38	1.76	1.56		1.33
63		2201		3.59	4.04	2.31	2.18	1.92	2.05	1.89	1.74	1.78	4.80	4.37		4.55		2.79		0.80	1.25	-0.48	-0.61	-0.87	-0.74	-0.90	-1.05	-1.01	2.01	1.58		1.76
64		2202		3.22	4.30	2.31	2.33	2.17	2.08	1.95	1.70	1.72	4.87	4.48		4.62		2.83		0.39	1.47	-0.52	-0.50	-0.66	-0.75	-0.88	-1.13	-1.11	2.04	1.65		1.79
65		2301º		3.09	3.47	1.51	1.23	1.07	1.20	1.09	1.18	0.94	4.35	3.71		4.31		2.08		1.01	1.39	-0.57	-0.85	-1.00	-0.87	-0.99	-0.90	-1.13	2.28	1.63		2.24
68		2302º		2.94	3.41	2.02	1.95	1.66	1.97	1.75	1.59	2.01	3.71	3.54		3.58		2.41		0.52	1.00	-0.40	-0.46	-0.75	-0.44	-0.67	-0.83	-0.40	1.29	1.13		1.16
72		2401		2.62	2.94	1.54	1.55	1.39	1.55	1.45	1.22	1.47	3.29	3.00		3.42		2.00		0.62	0.94	-0.46	-0.45	-0.61	-0.45	-0.55	-0.78	-0.54	1.29	0.99		1.42
73		2402		2.05	2.42	1.62	1.27	1.11	1.45	1.27	1.30	1.59	2.46	2.45		2.27		1.73		0.32	0.70	-0.10	-0.45	-0.62	-0.28	-0.46	-0.43	-0.14	0.73	0.72		0.54
74		2501		1.69	1.66	1.34	1.07	0.86	1.16	0.99	1.05	1.16	1.99	1.86		2.00		1.35		0.34	0.31	-0.01	-0.28	-0.49	-0.19	-0.36	-0.29	-0.19	0.65	0.51		0.65
75		2601		0.61	0.60	0.58	0.53	0.56	0.58	0.60	0.61	0.62	0.67	0.65		0.62		0.60		0.01	0.00	-0.02	-0.07	-0.05	-0.02	0.00	0.01	0.02	0.07	0.05		0.02
76		2011º		4.24	5.02	3.50	3.63	3.56	3.44	3.45	3.11	2.91	5.09	4.59		5.11		3.87		0.38	1.15	-0.37	-0.24	-0.31	-0.43	-0.42	-0.76	-0.96	1.22	0.73		1.25
79		2111		3.97	4.59	3.31	3.11	2.92	3.06	2.96	2.68	3.13	4.53	4.39		4.45		3.51		0.45	1.07	-0.20	-0.40	-0.59	-0.45	-0.55	-0.83	-0.38	1.01	0.88		0.94
80		2112º		4.74	5.43	3.62	3.47	3.36	3.34	3.27	3.13	2.99	5.70	5.19		6.00		4.02		0.72	1.41	-0.40	-0.56	-0.66	-0.68	-0.76	-0.89	-1.03	1.68	1.16		1.98
83		2113º		4.95	5.90	3.66	3.91	3.73	3.59	3.49	3.13	2.88	6.33	6.00		5.83		4.33		0.63	1.58	-0.67	-0.42	-0.60	-0.73	-0.83	-1.19	-1.44	2.00	1.67		1.51
88		2211º		3.86	4.14	3.05	2.74	2.48	2.64	2.61	2.31	2.21	4.41	4.24		4.01		3.15		0.70	0.99	-0.11	-0.41	-0.67	-0.51	-0.55	-0.85	-0.94	1.26	1.09		0.86
92		2212		3.55	4.36	2.85	3.16	2.99	2.74	2.58	2.48	2.25	4.10	3.73		4.32		3.16		0.38	1.20	-0.31	-0.01	-0.17	-0.42	-0.58	-0.68	-0.91	0.94	0.57		1.15
93		2213º		5.16	6.37	3.54	3.76	3.71	3.41	3.48	2.79	2.51	5.95	5.01		6.81		4.15		1.00	2.22	-0.61	-0.40	-0.45	-0.75	-0.67	-1.37	-1.64	1.80	0.86		2.66
96		2214		3.86	4.60	2.60	2.84	2.54	2.58	2.40	2.38	2.28	5.31	4.84		5.10		3.29		0.57	1.31	-0.70	-0.45	-0.75	-0.71	-0.89	-0.91	-1.02	2.02	1.54		1.81
97		2215		3.94	4.48	2.87	2.73	2.48	2.62	2.48	2.37	2.38	5.14	4.66		4.95		3.29		0.66	1.19	-0.42	-0.56	-0.81	-0.67	-0.80	-0.91	-0.91	1.86	1.38		1.66
98		2311		3.00	2.99	2.12	1.96	1.99	2.04	2.12	1.98	1.82	3.55	3.36		3.37		2.45		0.55	0.54	-0.33	-0.49	-0.46	-0.40	-0.32	-0.47	-0.63	1.11	0.91		0.92
99		2312		2.81	3.52	2.21	2.58	2.66	2.53	2.49	2.05	2.02	3.17	3.09		3.22		2.65		0.17	0.88	-0.44	-0.07	0.02	-0.12	-0.16	-0.60	-0.63	0.52	0.44		0.57
100		2313		3.96	5.01	3.13	3.42	3.18	2.95	2.70	2.63	2.38	4.96	4.45		5.28		3.53		0.44	1.49	-0.40	-0.10	-0.35	-0.57	-0.82	-0.89	-1.15	1.44	0.92		1.76
101		2314		3.51	4.22	2.77	2.27	2.00	2.40	2.20	2.28	2.09	4.20	3.98		4.10		2.90		0.61	1.32	-0.14	-0.63	-0.90	-0.50	-0.70	-0.62	-0.81	1.30	1.08		1.20
102		2315		3.34	4.00	2.70	2.65	2.39	2.67	2.49	2.21	2.08	4.27	4.00		4.09		2.98		0.36	1.02	-0.28	-0.33	-0.59	-0.31	-0.49	-0.77	-0.90	1.29	1.02		1.11
103		2316		4.04	4.45	2.53	2.29	2.14	2.30	2.23	2.18	2.32	5.24	4.66		5.25		3.13		0.92	1.33	-0.59	-0.84	-0.98	-0.82	-0.90	-0.94	-0.81	2.11	1.54		2.12
104		2411		2.65	2.64	2.00	2.14	2.32	2.02	2.13	1.88	1.91	2.74	2.93		2.69		2.31		0.35	0.34	-0.30	-0.16	0.02	-0.29	-0.17	-0.43	-0.40	0.44	0.62		0.38
105		2412		2.92	3.86	2.39	2.79	2.65	2.39	2.36	1.99	1.94	3.32	2.97		3.67		2.69		0.23	1.17	-0.30	0.10	-0.04	-0.30	-0.33	-0.70	-0.75	0.63	0.28		0.98
106		2413		3.16	3.25	2.19	1.80	1.56	2.01	1.99	2.09	2.06	3.96	3.74		3.74		2.53		0.63	0.73	-0.34	-0.73	-0.97	-0.52	-0.53	-0.44	-0.47	1.43	1.21		1.21
107		2414		2.72	2.83	2.35	1.96	1.80	2.17	2.02	1.95	1.93	3.07	3.03		2.87		2.35		0.37	0.48	0.01	-0.39	-0.54	-0.18	-0.33	-0.40	-0.42	0.72	0.68		0.52
108		2415		3.31	3.76	2.31	2.38	2.20	2.21	2.03	2.01	1.79	4.13	3.82		4.12		2.72		0.59	1.04	-0.41	-0.34	-0.52	-0.51	-0.69	-0.71	-0.94	1.40	1.10		1.40
109		2511		1.50	2.83	1.55	2.06	2.35	1.76	1.97	1.18	1.51	1.98	1.75		2.25		1.86		-0.36	0.97	-0.31	0.20	0.49	-0.10	0.11	-0.68	-0.35	0.12	-0.11		0.39
110		2512		2.46	2.34	1.91	1.60	1.43	1.68	1.56	1.76	1.53	2.88	2.73		2.79		1.99		0.47	0.35	-0.08	-0.39	-0.56	-0.31	-0.43	-0.23	-0.46	0.89	0.74		0.80
111		2513		2.33	2.58	1.95	1.89	1.67	1.77	1.53	1.69	1.41	2.83	2.63		2.78		2.03		0.31	0.56	-0.08	-0.14	-0.35	-0.25	-0.50	-0.33	-0.62	0.80	0.60		0.75
112		2611		1.37	1.47	1.24	1.24	1.26	1.22	1.20	1.16	1.08	1.56	1.51		1.46		1.30		0.06	0.17	-0.06	-0.06	-0.04	-0.08	-0.10	-0.14	-0.22	0.26	0.21		0.16
113		2121º		4.95	5.48	3.84	4.00	4.12	3.63	3.72	3.45	3.23	5.59	5.17		5.62		4.29		0.66	1.19	-0.45	-0.29	-0.17	-0.66	-0.57	-0.84	-1.06	1.30	0.88		1.33
116		2122		5.27	5.85	4.08	3.67	3.50	3.68	3.56	3.52	3.75	6.01	6.07		6.03		4.45		0.82	1.40	-0.37	-0.78	-0.95	-0.77	-0.89	-0.93	-0.70	1.56	1.62		1.58
117		2221		3.98	5.25	3.34	3.89	4.26	3.40	3.79	2.94	3.05	4.19	4.06		4.61		3.83		0.15	1.42	-0.49	0.06	0.43	-0.43	-0.05	-0.89	-0.78	0.36	0.23		0.78
118		2222		4.27	5.20	3.46	3.95	3.86	3.61	3.64	3.20	3.18	4.87	4.56		4.91		3.98		0.29	1.22	-0.53	-0.03	-0.13	-0.37	-0.34	-0.79	-0.80	0.88	0.58		0.92
119		2223		4.61	5.24	3.78	3.76	3.62	3.52	3.39	3.18	2.88	5.22	4.78		5.33		4.00		0.61	1.24	-0.22	-0.24	-0.38	-0.48	-0.61	-0.82	-1.11	1.23	0.78		1.33
120		2224		4.54	5.02	3.60	3.53	3.32	3.29	3.53	3.07	3.01	5.14	4.81		5.21		3.90		0.65	1.13	-0.30	-0.36	-0.57	-0.61	-0.37	-0.82	-0.89	1.24	0.92		1.31
121		2225		4.64	5.53	3.56	3.45	3.21	3.19	3.03	3.16	2.78	6.03	5.57		5.88		4.01		0.63	1.52	-0.46	-0.56	-0.80	-0.83	-0.98	-0.86	-1.23	2.01	1.56		1.87
122		2321		3.57	4.89	3.35	3.94	4.22	3.43	3.56	2.95	2.83	3.95	3.83		4.29		3.68		-0.11	1.21	-0.34	0.25	0.53	-0.26	-0.13	-0.73	-0.85	0.27	0.15		0.61
123		2322		4.29	5.31	3.37	3.85	3.56	3.24	3.14	2.91	2.60	5.45	4.94		5.29		3.88		0.41	1.43	-0.51	-0.02	-0.32	-0.64	-0.74	-0.97	-1.28	1.57	1.06		1.41
124		2323		3.66	4.22	3.17	3.26	3.32	3.06	3.25	2.84	2.85	3.99	3.90		4.08		3.41		0.25	0.81	-0.24	-0.15	-0.09	-0.35	-0.16	-0.57	-0.56	0.58	0.49		0.66
125		2324		3.85	4.08	2.92	2.95	3.08	2.79	2.84	2.68	2.57	4.58	4.45		4.37		3.34		0.51	0.73	-0.42	-0.40	-0.26	-0.56	-0.50	-0.67	-0.78	1.23	1.11		1.03
126		2325		4.25	4.64	3.52	2.97	2.82	3.13	2.96	3.02	2.91	4.89	4.63		4.78		3.61		0.64	1.03	-0.09	-0.64	-0.79	-0.48	-0.66	-0.59	-0.70	1.27	1.02		1.16
127		2421		2.97	5.06	2.54	3.76	4.11	3.09	3.59	2.44	2.57	3.39	3.01		3.98		3.32		-0.35	1.74	-0.78	0.44	0.79	-0.23	0.27	-0.88	-0.74	0.07	-0.31		0.66
128		2422		3.74	4.52	3.44	3.44	3.28	3.18	2.94	2.55	2.82	4.35	4.20		4.53		3.50		0.24	1.03	-0.05	-0.06	-0.22	-0.32	-0.55	-0.94	-0.68	0.86	0.70		1.04
129		2423		3.46	3.62	2.72	3.04	3.15	2.82	2.71	2.45	2.38	3.68	3.96		3.61		3.09		0.37	0.53	-0.37	-0.05	0.05	-0.27	-0.38	-0.64	-0.71	0.59	0.87		0.52
130		2424		3.97	4.30	3.16	2.83	2.67	2.95	2.87	2.66	2.96	5.02	4.78		4.77		3.47		0.50	0.83	-0.31	-0.64	-0.80	-0.52	-0.60	-0.81	-0.51	1.55	1.31		1.30
131		2425		3.52	3.58	3.15	2.70	2.53	2.95	2.81	2.82	2.78	3.83	3.75		3.71		3.13		0.39	0.45	0.02	-0.43	-0.60	-0.18	-0.32	-0.31	-0.35	0.70	0.62		0.58
132		2521		2.40	3.86	2.72	3.07	3.17	2.70	2.66	2.02	2.21	3.10	2.91		3.39		2.80		-0.40	1.06	-0.08	0.27	0.37	-0.10	-0.14	-0.79	-0.59	0.29	0.11		0.59
133		2522		3.19	3.20	2.64	2.44	2.28	2.45	2.33	2.57	2.25	3.73	3.55		3.61		2.79		0.41	0.41	-0.14	-0.34	-0.51	-0.33	-0.46	-0.22	-0.54	0.95	0.76		0.82
134		2621		2.25	2.40	2.06	2.09	2.12	2.06	2.02	1.99	1.86	2.50	2.42		2.38		2.16		0.09	0.24	-0.10	-0.07	-0.04	-0.10	-0.14	-0.17	-0.30	0.33	0.26		0.21
[truncated: 2 more columns]

## Sheet: vAu
This is the validation run
I am leaving one metal out, and taking just three molecules to predict the other ones.
				1.00	1.00	1.00	1.00	1.00	1.00	1.00	1.00	1.00	1.00	1.00		1.00
																			Here do eliminate the metal to be leaved out, and put it in the right side.
id				cu	ag	ni	pd	pt	rh	ir	ru	os	cd	zn		au		μ		cu	ag	ni	pd	pt	rh	ir	ru	os	cd	zn		au				Xt X					cu	ag	ni	pd	pt	rh	ir	ru	os
		0011º		0.73	1.83	0.00	0.85	1.22	0.39	0.71	-0.44	-0.29	0.93	0.24		2.31		0.56		0.17	1.27	-0.56	0.29	0.65	-0.17	0.15	-1.00	-0.85	0.37	-0.32		1.75		0011º		4.49806061095168000000	1.71556748780649000000	3.69869256702016000000
		0111º		-0.15	0.37	-0.32	0.38	0.73	0.14	0.37	-0.32	-0.11	0.14	0.00		1.03		0.11		-0.26	0.26	-0.43	0.27	0.62	0.03	0.25	-0.43	-0.22	0.03	-0.12		0.92		0111º		1.71556748780649000000	1.08805157704404000000	0.05931982692391740000
		2215		3.94	4.95	2.87	2.73	2.48	2.62	2.48	2.37	2.38	5.14	4.66		4.48		3.33		0.62	1.62	-0.46	-0.60	-0.85	-0.71	-0.85	-0.96	-0.95	1.81	1.33		1.15		2215		3.69869256702016000000	0.05931982692391740000	12.42487772882690000000
1		0101º		-0.30	0.07	-0.62	-0.72	-0.54	-0.58	-0.51	-0.63	-0.62	0.62	0.46		0.04		-0.31		0.00	0.38	-0.31	-0.41	-0.23	-0.27	-0.20	-0.33	-0.32	0.92	0.77		0.35		13.92		-0.37	-0.80	-0.46		α1	-0.62	-1.99	0.66	0.43	0.51	0.72	0.71	1.28	1.21
6		0011º		0.73	1.83	0.00	0.85	1.22	0.39	0.71	-0.44	-0.29	0.93	0.24		2.31		0.56		0.17	1.27	-0.56	0.29	0.65	-0.17	0.15	-1.00	-0.85	0.37	-0.32		1.75		3.91		-0.05	-0.48	0.87		α2	0.20	-0.58	0.50	-0.58	-1.12	-0.13	-0.54	0.68	0.45
11		0111º		-0.15	0.37	-0.32	0.38	0.73	0.14	0.37	-0.32	-0.11	0.14	0.00		1.03		0.11		-0.26	0.26	-0.43	0.27	0.62	0.03	0.25	-0.43	-0.22	0.03	-0.12		0.92		0.19		-0.93	0.35	0.14		α3	-0.22	-0.14	-0.18	0.02	0.12	0.01	0.04	-0.04	0.07
16		0211t		-0.33	-0.25	-0.43	-0.39	-0.37	-0.45	-0.47	-0.53	-0.62	-0.16	-0.20		-0.21		-0.38		0.05	0.13	-0.04	-0.01	0.01	-0.07	-0.08	-0.15	-0.24	0.22	0.18		0.17
17		1001º		3.90	5.24	2.14	1.78	1.71	1.69	1.77	1.36	1.36	4.90	4.25		4.24		2.74		1.16	2.50	-0.60	-0.96	-1.02	-1.04	-0.97	-1.38	-1.38	2.16	1.52		1.51
21		1101º		2.54	3.76	1.11	0.89	0.72	0.81	0.69	0.68	0.48	3.54	2.89		2.94		1.65		0.90	2.12	-0.53	-0.76	-0.93	-0.84	-0.95	-0.97	-1.17	1.89	1.24		1.29
24		1201º		1.83	2.71	0.88	0.99	0.85	0.81	0.85	0.57	0.59	2.48	2.20		2.30		1.34		0.49	1.37	-0.47	-0.35	-0.50	-0.53	-0.49	-0.77	-0.76	1.14	0.85		0.96
28		1301º		0.78	1.26	0.28	0.47	0.24	0.43	0.32	0.20	0.16	1.24	1.12		0.99		0.59		0.19	0.67	-0.31	-0.12	-0.35	-0.16	-0.27	-0.40	-0.43	0.65	0.53		0.40
32		1401t		-0.09	-0.09	-0.09	-0.14	-0.11	-0.10	-0.10	-0.08	-0.07	-0.06	-0.08		-0.09		-0.09		0.00	0.00	0.00	-0.05	-0.02	-0.01	0.00	0.01	0.02	0.03	0.02		0.00
33		1011º		2.14	2.80	1.05	0.84	1.17	1.05	1.03	1.16	0.95	3.13	3.02		2.71		1.67		0.47	1.13	-0.62	-0.83	-0.50	-0.62	-0.63	-0.51	-0.72	1.46	1.35		1.04
38		1111º		2.68	3.14	1.74	1.57	1.69	1.59	1.57	1.61	1.52	3.25	3.09		2.77		2.13		0.55	1.01	-0.39	-0.56	-0.44	-0.54	-0.56	-0.52	-0.61	1.12	0.96		0.63
41		1112º		3.01	4.13	1.45	1.15	1.13	1.20	1.20	1.19	1.07	4.47	3.94		3.40		2.18		0.83	1.96	-0.73	-1.03	-1.05	-0.98	-0.97	-0.98	-1.11	2.29	1.77		1.22
44		1211º		2.20	2.39	1.54	1.73	1.89	1.55	1.65	1.34	1.43	2.44	2.39		2.41		1.87		0.34	0.52	-0.33	-0.14	0.02	-0.32	-0.22	-0.53	-0.44	0.57	0.52		0.54
47		1212º		2.64	3.29	1.68	1.33	1.21	1.49	1.27	1.51	1.25	3.44	3.17		2.79		2.03		0.62	1.26	-0.34	-0.69	-0.82	-0.53	-0.76	-0.52	-0.78	1.41	1.15		0.77
51		1311º		1.02	1.62	0.81	1.50	1.82	1.23	1.38	0.71	0.91	1.33	1.14		2.25		1.22		-0.21	0.39	-0.42	0.27	0.59	0.01	0.16	-0.51	-0.32	0.11	-0.08		1.02
55		1312t		1.95	2.26	1.37	1.16	0.97	1.16	1.02	1.12	0.99	2.32	2.19		1.85		1.50		0.45	0.76	-0.13	-0.34	-0.54	-0.34	-0.48	-0.38	-0.51	0.82	0.69		0.35
56		1411t		0.85	0.95	0.74	0.77	0.78	0.71	0.68	0.64	0.53	1.03	0.98		0.98		0.79		0.07	0.16	-0.05	-0.02	-0.01	-0.07	-0.11	-0.15	-0.26	0.25	0.19		0.19
57		2001		5.00	6.14	3.91	4.45	4.63	4.01	4.31	3.45	3.43	6.26	5.77		6.31		4.67		0.33	1.47	-0.76	-0.22	-0.04	-0.66	-0.35	-1.22	-1.24	1.59	1.11		1.64
58		2101º		4.12	4.94	2.83	3.18	3.36	2.97	3.08	2.31	2.23	5.37	5.17		5.07		3.60		0.52	1.34	-0.77	-0.41	-0.23	-0.62	-0.52	-1.29	-1.37	1.78	1.57		1.47
63		2201		3.59	4.55	2.31	2.18	1.92	2.05	1.89	1.74	1.78	4.80	4.37		4.04		2.83		0.75	1.71	-0.52	-0.65	-0.91	-0.79	-0.95	-1.09	-1.05	1.97	1.54		1.20
64		2202		3.22	4.62	2.31	2.33	2.17	2.08	1.95	1.70	1.72	4.87	4.48		4.30		2.86		0.36	1.76	-0.55	-0.53	-0.69	-0.78	-0.91	-1.16	-1.14	2.01	1.62		1.44
65		2301º		3.09	4.31	1.51	1.23	1.07	1.20	1.09	1.18	0.94	4.35	3.71		3.47		2.15		0.94	2.16	-0.64	-0.93	-1.08	-0.95	-1.06	-0.97	-1.21	2.20	1.55		1.31
68		2302º		2.94	3.58	2.02	1.95	1.66	1.97	1.75	1.59	2.01	3.71	3.54		3.41		2.43		0.51	1.15	-0.41	-0.47	-0.77	-0.45	-0.68	-0.84	-0.41	1.28	1.11		0.98
72		2401		2.62	3.42	1.54	1.55	1.39	1.55	1.45	1.22	1.47	3.29	3.00		2.94		2.05		0.58	1.38	-0.50	-0.50	-0.65	-0.50	-0.60	-0.83	-0.58	1.24	0.95		0.89
73		2402		2.05	2.27	1.62	1.27	1.11	1.45	1.27	1.30	1.59	2.46	2.45		2.42		1.71		0.34	0.55	-0.09	-0.44	-0.61	-0.27	-0.44	-0.41	-0.12	0.75	0.74		0.71
74		2501		1.69	2.00	1.34	1.07	0.86	1.16	0.99	1.05	1.16	1.99	1.86		1.66		1.38		0.31	0.62	-0.04	-0.31	-0.52	-0.22	-0.39	-0.33	-0.22	0.62	0.48		0.28
75		2601		0.61	0.62	0.58	0.53	0.56	0.58	0.60	0.61	0.62	0.67	0.65		0.60		0.60		0.01	0.02	-0.02	-0.07	-0.05	-0.02	0.00	0.00	0.02	0.06	0.05		0.00
76		2011º		4.24	5.11	3.50	3.63	3.56	3.44	3.45	3.11	2.91	5.09	4.59		5.02		3.88		0.37	1.24	-0.38	-0.25	-0.31	-0.44	-0.43	-0.77	-0.97	1.21	0.72		1.14
79		2111		3.97	4.45	3.31	3.11	2.92	3.06	2.96	2.68	3.13	4.53	4.39		4.59		3.50		0.47	0.95	-0.19	-0.39	-0.58	-0.44	-0.54	-0.82	-0.37	1.03	0.89		1.09
80		2112º		4.74	6.00	3.62	3.47	3.36	3.34	3.27	3.13	2.99	5.70	5.19		5.43		4.07		0.67	1.92	-0.45	-0.61	-0.71	-0.73	-0.81	-0.94	-1.08	1.63	1.11		1.36
83		2113º		4.95	5.83	3.66	3.91	3.73	3.59	3.49	3.13	2.88	6.33	6.00		5.90		4.32		0.63	1.51	-0.66	-0.41	-0.59	-0.73	-0.82	-1.19	-1.43	2.01	1.68		1.59
88		2211º		3.86	4.01	3.05	2.74	2.48	2.64	2.61	2.31	2.21	4.41	4.24		4.14		3.14		0.72	0.87	-0.09	-0.40	-0.66	-0.50	-0.54	-0.84	-0.93	1.27	1.10		1.00
92		2212		3.55	4.32	2.85	3.16	2.99	2.74	2.58	2.48	2.25	4.10	3.73		4.36		3.16		0.39	1.16	-0.31	0.00	-0.17	-0.42	-0.58	-0.68	-0.91	0.94	0.57		1.20
93		2213º		5.16	6.81	3.54	3.76	3.71	3.41	3.48	2.79	2.51	5.95	5.01		6.37		4.19		0.96	2.62	-0.65	-0.44	-0.49	-0.79	-0.71	-1.41	-1.68	1.76	0.82		2.18
96		2214		3.86	5.10	2.60	2.84	2.54	2.58	2.40	2.38	2.28	5.31	4.84		4.60		3.34		0.52	1.76	-0.74	-0.50	-0.80	-0.76	-0.94	-0.96	-1.06	1.97	1.50		1.26
97		2215		3.94	4.95	2.87	2.73	2.48	2.62	2.48	2.37	2.38	5.14	4.66		4.48		3.33		0.62	1.62	-0.46	-0.60	-0.85	-0.71	-0.85	-0.96	-0.95	1.81	1.33		1.15
98		2311		3.00	3.37	2.12	1.96	1.99	2.04	2.12	1.98	1.82	3.55	3.36		2.99		2.48		0.52	0.88	-0.37	-0.52	-0.49	-0.44	-0.36	-0.51	-0.66	1.07	0.87		0.51
99		2312		2.81	3.22	2.21	2.58	2.66	2.53	2.49	2.05	2.02	3.17	3.09		3.52		2.62		0.20	0.60	-0.41	-0.04	0.04	-0.09	-0.13	-0.57	-0.60	0.55	0.47		0.90
100		2313		3.96	5.28	3.13	3.42	3.18	2.95	2.70	2.63	2.38	4.96	4.45		5.01		3.55		0.41	1.73	-0.42	-0.13	-0.37	-0.60	-0.85	-0.92	-1.17	1.41	0.90		1.46
101		2314		3.51	4.10	2.77	2.27	2.00	2.40	2.20	2.28	2.09	4.20	3.98		4.22		2.89		0.62	1.21	-0.12	-0.62	-0.89	-0.49	-0.69	-0.61	-0.80	1.31	1.09		1.33
102		2315		3.34	4.09	2.70	2.65	2.39	2.67	2.49	2.21	2.08	4.27	4.00		4.00		2.99		0.35	1.10	-0.29	-0.34	-0.60	-0.32	-0.50	-0.78	-0.91	1.28	1.01		1.01
103		2316		4.04	5.25	2.53	2.29	2.14	2.30	2.23	2.18	2.32	5.24	4.66		4.45		3.20		0.84	2.05	-0.66	-0.91	-1.06	-0.90	-0.97	-1.01	-0.88	2.04	1.47		1.25
104		2411		2.65	2.69	2.00	2.14	2.32	2.02	2.13	1.88	1.91	2.74	2.93		2.64		2.31		0.34	0.38	-0.31	-0.17	0.01	-0.29	-0.18	-0.43	-0.40	0.43	0.62		0.33
105		2412		2.92	3.67	2.39	2.79	2.65	2.39	2.36	1.99	1.94	3.32	2.97		3.86		2.67		0.25	1.00	-0.28	0.11	-0.02	-0.28	-0.31	-0.68	-0.73	0.65	0.30		1.19
106		2413		3.16	3.74	2.19	1.80	1.56	2.01	1.99	2.09	2.06	3.96	3.74		3.25		2.57		0.59	1.16	-0.38	-0.78	-1.01	-0.57	-0.58	-0.48	-0.51	1.39	1.17		0.68
107		2414		2.72	2.87	2.35	1.96	1.80	2.17	2.02	1.95	1.93	3.07	3.03		2.83		2.35		0.37	0.52	0.00	-0.39	-0.55	-0.18	-0.33	-0.40	-0.42	0.72	0.68		0.48
108		2415		3.31	4.12	2.31	2.38	2.20	2.21	2.03	2.01	1.79	4.13	3.82		3.76		2.75		0.56	1.36	-0.45	-0.38	-0.56	-0.54	-0.73	-0.74	-0.97	1.37	1.06		1.01
109		2511		1.50	2.25	1.55	2.06	2.35	1.76	1.97	1.18	1.51	1.98	1.75		2.83		1.81		-0.31	0.44	-0.25	0.25	0.54	-0.04	0.17	-0.63	-0.30	0.17	-0.05		1.03
110		2512		2.46	2.79	1.91	1.60	1.43	1.68	1.56	1.76	1.53	2.88	2.73		2.34		2.03		0.43	0.76	-0.12	-0.43	-0.60	-0.35	-0.47	-0.27	-0.50	0.85	0.70		0.31
111		2513		2.33	2.78	1.95	1.89	1.67	1.77	1.53	1.69	1.41	2.83	2.63		2.58		2.04		0.29	0.74	-0.09	-0.15	-0.37	-0.27	-0.52	-0.35	-0.63	0.78	0.59		0.54
112		2611		1.37	1.46	1.24	1.24	1.26	1.22	1.20	1.16	1.08	1.56	1.51		1.47		1.30		0.07	0.16	-0.05	-0.06	-0.04	-0.08	-0.10	-0.14	-0.22	0.26	0.21		0.17
113		2121º		4.95	5.62	3.84	4.00	4.12	3.63	3.72	3.45	3.23	5.59	5.17		5.48		4.30		0.65	1.32	-0.46	-0.30	-0.18	-0.67	-0.58	-0.85	-1.07	1.29	0.87		1.18
116		2122		5.27	6.03	4.08	3.67	3.50	3.68	3.56	3.52	3.75	6.01	6.07		5.85		4.47		0.80	1.56	-0.39	-0.80	-0.96	-0.79	-0.90	-0.95	-0.72	1.55	1.60		1.38
117		2221		3.98	4.61	3.34	3.89	4.26	3.40	3.79	2.94	3.05	4.19	4.06		5.25		3.77		0.20	0.84	-0.43	0.12	0.49	-0.37	0.01	-0.84	-0.72	0.42	0.28		1.48
118		2222		4.27	4.91	3.46	3.95	3.86	3.61	3.64	3.20	3.18	4.87	4.56		5.20		3.96		0.32	0.95	-0.50	0.00	-0.10	-0.35	-0.31	-0.76	-0.78	0.91	0.61		1.25
119		2223		4.61	5.33	3.78	3.76	3.62	3.52	3.39	3.18	2.88	5.22	4.78		5.24		4.01		0.60	1.32	-0.23	-0.25	-0.39	-0.49	-0.62	-0.83	-1.12	1.22	0.77		1.23
120		2224		4.54	5.21	3.60	3.53	3.32	3.29	3.53	3.07	3.01	5.14	4.81		5.02		3.91		0.63	1.30	-0.32	-0.38	-0.59	-0.63	-0.39	-0.84	-0.91	1.22	0.90		1.11
121		2225		4.64	5.88	3.56	3.45	3.21	3.19	3.03	3.16	2.78	6.03	5.57		5.53		4.05		0.59	1.84	-0.49	-0.59	-0.83	-0.86	-1.01	-0.89	-1.27	1.98	1.52		1.48
122		2321		3.57	4.29	3.35	3.94	4.22	3.43	3.56	2.95	2.83	3.95	3.83		4.89		3.63		-0.06	0.66	-0.28	0.31	0.59	-0.20	-0.07	-0.68	-0.79	0.32	0.20		1.26
123		2322		4.29	5.29	3.37	3.85	3.56	3.24	3.14	2.91	2.60	5.45	4.94		5.31		3.88		0.42	1.41	-0.51	-0.02	-0.32	-0.63	-0.73	-0.97	-1.27	1.57	1.06		1.44
124		2323		3.66	4.08	3.17	3.26	3.32	3.06	3.25	2.84	2.85	3.99	3.90		4.22		3.40		0.26	0.68	-0.23	-0.14	-0.08	-0.34	-0.15	-0.56	-0.55	0.59	0.51		0.83
125		2324		3.85	4.37	2.92	2.95	3.08	2.79	2.84	2.68	2.57	4.58	4.45		4.08		3.37		0.48	1.00	-0.45	-0.43	-0.29	-0.58	-0.53	-0.69	-0.80	1.21	1.08		0.71
126		2325		4.25	4.78	3.52	2.97	2.82	3.13	2.96	3.02	2.91	4.89	4.63		4.64		3.63		0.63	1.15	-0.11	-0.65	-0.80	-0.49	-0.67	-0.60	-0.72	1.26	1.01		1.02
127		2421		2.97	3.98	2.54	3.76	4.11	3.09	3.59	2.44	2.57	3.39	3.01		5.06		3.22		-0.26	0.76	-0.68	0.53	0.89	-0.14	0.36	-0.78	-0.65	0.17	-0.21		1.84
128		2422		3.74	4.53	3.44	3.44	3.28	3.18	2.94	2.55	2.82	4.35	4.20		4.52		3.50		0.24	1.04	-0.05	-0.06	-0.22	-0.32	-0.55	-0.95	-0.68	0.86	0.70		1.03
129		2423		3.46	3.61	2.72	3.04	3.15	2.82	2.71	2.45	2.38	3.68	3.96		3.62		3.09		0.37	0.52	-0.37	-0.05	0.06	-0.27	-0.38	-0.64	-0.71	0.59	0.87		0.53
130		2424		3.97	4.77	3.16	2.83	2.67	2.95	2.87	2.66	2.96	5.02	4.78		4.30		3.51		0.46	1.26	-0.35	-0.68	-0.84	-0.56	-0.64	-0.85	-0.56	1.51	1.26		0.79
131		2425		3.52	3.71	3.15	2.70	2.53	2.95	2.81	2.82	2.78	3.83	3.75		3.58		3.14		0.38	0.57	0.01	-0.44	-0.61	-0.19	-0.33	-0.32	-0.36	0.69	0.61		0.43
132		2521		2.40	3.39	2.72	3.07	3.17	2.70	2.66	2.02	2.21	3.10	2.91		3.86		2.76		-0.36	0.63	-0.04	0.31	0.41	-0.06	-0.10	-0.74	-0.54	0.34	0.15		1.10
133		2522		3.19	3.61	2.64	2.44	2.28	2.45	2.33	2.57	2.25	3.73	3.55		3.20		2.82		0.37	0.79	-0.18	-0.38	-0.54	-0.37	-0.49	-0.26	-0.57	0.91	0.72		0.38
134		2621		2.25	2.38	2.06	2.09	2.12	2.06	2.02	1.99	1.86	2.50	2.42		2.40		2.16		0.09	0.22	-0.09	-0.07	-0.04	-0.10	-0.13	-0.17	-0.30	0.34	0.26		0.24
[truncated: 2 more columns]

## Sheet: vNi
This is the validation run
I am leaving one metal out, and taking just three molecules to predict the other ones.
				1.00	1.00	1.00	1.00	1.00	1.00	1.00	1.00	1.00	1.00	1.00		1.00
																			Here do eliminate the metal to be leaved out, and put it in the right side.
id				cu	ag	au	pd	pt	rh	ir	ru	os	cd	zn		ni		μ		cu	ag	au	pd	pt	rh	ir	ru	os	cd	zn		ni				Xt X					cu	ag	au	pd	pt	rh	ir	ru	os
		0011º		0.73	1.83	2.31	0.85	1.22	0.39	0.71	-0.44	-0.29	0.93	0.24		0.00		0.77		-0.04	1.06	1.54	0.08	0.44	-0.38	-0.06	-1.22	-1.06	0.16	-0.53		-0.77		0011º		6.75978846286987000000	2.79951157736760000000	5.11384222384296000000
		0111º		-0.15	0.37	1.03	0.38	0.73	0.14	0.37	-0.32	-0.11	0.14	0.00		-0.32		0.23		-0.38	0.14	0.80	0.15	0.49	-0.09	0.13	-0.55	-0.34	-0.10	-0.24		-0.56		0111º		2.79951157736760000000	1.58189789499964000000	0.72018809930883300000
		2215		3.94	4.95	4.48	2.73	2.48	2.62	2.48	2.37	2.38	5.14	4.66		2.87		3.48		0.47	1.47	1.00	-0.75	-1.00	-0.86	-0.99	-1.10	-1.10	1.67	1.19		-0.61		2215		5.11384222384296000000	0.72018809930883300000	13.29858894514640000000
1		0101º		-0.30	0.07	0.04	-0.72	-0.54	-0.58	-0.51	-0.63	-0.62	0.62	0.46		-0.62		-0.25		-0.06	0.32	0.29	-0.47	-0.29	-0.33	-0.26	-0.39	-0.38	0.86	0.71		-0.37		16.37		-0.50	-0.73	0.48		α1	-0.33	-1.81	-1.73	0.58	0.57	0.94	0.86	1.62	1.52
6		0011º		0.73	1.83	2.31	0.85	1.22	0.39	0.71	-0.44	-0.29	0.93	0.24		0.00		0.77		-0.04	1.06	1.54	0.08	0.44	-0.38	-0.06	-1.22	-1.06	0.16	-0.53		-0.77		5.11		-0.14	-0.48	-0.87		α2	0.44	-0.11	-1.00	-0.50	-1.05	-0.10	-0.51	0.60	0.39
11		0111º		-0.15	0.37	1.03	0.38	0.73	0.14	0.37	-0.32	-0.11	0.14	0.00		-0.32		0.23		-0.38	0.14	0.80	0.15	0.49	-0.09	0.13	-0.55	-0.34	-0.10	-0.24		-0.56		0.16		-0.86	0.50	-0.14		α3	0.25	0.18	-0.10	0.01	-0.08	0.02	-0.01	0.06	-0.05
16		0211t		-0.33	-0.25	-0.21	-0.39	-0.37	-0.45	-0.47	-0.53	-0.62	-0.16	-0.20		-0.43		-0.36		0.03	0.11	0.15	-0.03	-0.01	-0.09	-0.10	-0.17	-0.26	0.20	0.16		-0.06
17		1001º		3.90	5.24	4.24	1.78	1.71	1.69	1.77	1.36	1.36	4.90	4.25		2.14		2.93		0.97	2.31	1.32	-1.15	-1.22	-1.24	-1.16	-1.57	-1.57	1.97	1.33		-0.79
21		1101º		2.54	3.76	2.94	0.89	0.72	0.81	0.69	0.68	0.48	3.54	2.89		1.11		1.81		0.73	1.95	1.13	-0.92	-1.09	-1.01	-1.12	-1.14	-1.34	1.73	1.07		-0.70
24		1201º		1.83	2.71	2.30	0.99	0.85	0.81	0.85	0.57	0.59	2.48	2.20		0.88		1.47		0.36	1.24	0.83	-0.48	-0.62	-0.66	-0.62	-0.90	-0.88	1.01	0.73		-0.60
28		1301º		0.78	1.26	0.99	0.47	0.24	0.43	0.32	0.20	0.16	1.24	1.12		0.28		0.66		0.12	0.60	0.33	-0.18	-0.41	-0.22	-0.33	-0.46	-0.50	0.58	0.47		-0.37
32		1401t		-0.09	-0.09	-0.09	-0.14	-0.11	-0.10	-0.10	-0.08	-0.07	-0.06	-0.08		-0.09		-0.09		0.00	0.00	0.00	-0.05	-0.02	-0.01	0.00	0.01	0.02	0.03	0.02		0.00
33		1011º		2.14	2.80	2.71	0.84	1.17	1.05	1.03	1.16	0.95	3.13	3.02		1.05		1.82		0.32	0.98	0.89	-0.98	-0.65	-0.77	-0.79	-0.66	-0.87	1.31	1.20		-0.77
38		1111º		2.68	3.14	2.77	1.57	1.69	1.59	1.57	1.61	1.52	3.25	3.09		1.74		2.23		0.46	0.92	0.54	-0.66	-0.54	-0.64	-0.65	-0.61	-0.70	1.03	0.87		-0.49
41		1112º		3.01	4.13	3.40	1.15	1.13	1.20	1.20	1.19	1.07	4.47	3.94		1.45		2.35		0.65	1.78	1.04	-1.21	-1.23	-1.16	-1.15	-1.16	-1.28	2.11	1.59		-0.90
44		1211º		2.20	2.39	2.41	1.73	1.89	1.55	1.65	1.34	1.43	2.44	2.39		1.54		1.95		0.26	0.44	0.46	-0.22	-0.05	-0.40	-0.29	-0.61	-0.52	0.49	0.44		-0.40
47		1212º		2.64	3.29	2.79	1.33	1.21	1.49	1.27	1.51	1.25	3.44	3.17		1.68		2.13		0.52	1.16	0.66	-0.79	-0.92	-0.64	-0.86	-0.62	-0.88	1.31	1.04		-0.44
51		1311º		1.02	1.62	2.25	1.50	1.82	1.23	1.38	0.71	0.91	1.33	1.14		0.81		1.36		-0.34	0.26	0.89	0.14	0.46	-0.12	0.03	-0.65	-0.45	-0.02	-0.22		-0.55
55		1312t		1.95	2.26	1.85	1.16	0.97	1.16	1.02	1.12	0.99	2.32	2.19		1.37		1.54		0.41	0.71	0.30	-0.38	-0.58	-0.39	-0.52	-0.42	-0.56	0.78	0.65		-0.17
56		1411t		0.85	0.95	0.98	0.77	0.78	0.71	0.68	0.64	0.53	1.03	0.98		0.74		0.81		0.04	0.14	0.17	-0.04	-0.03	-0.10	-0.13	-0.17	-0.28	0.22	0.17		-0.07
57		2001		5.00	6.14	6.31	4.45	4.63	4.01	4.31	3.45	3.43	6.26	5.77		3.91		4.89		0.11	1.25	1.42	-0.44	-0.26	-0.88	-0.57	-1.44	-1.46	1.37	0.89		-0.98
58		2101º		4.12	4.94	5.07	3.18	3.36	2.97	3.08	2.31	2.23	5.37	5.17		2.83		3.80		0.32	1.14	1.27	-0.62	-0.44	-0.83	-0.72	-1.49	-1.57	1.57	1.37		-0.97
63		2201		3.59	4.55	4.04	2.18	1.92	2.05	1.89	1.74	1.78	4.80	4.37		2.31		2.99		0.60	1.56	1.05	-0.81	-1.07	-0.94	-1.10	-1.25	-1.21	1.81	1.38		-0.68
64		2202		3.22	4.62	4.30	2.33	2.17	2.08	1.95	1.70	1.72	4.87	4.48		2.31		3.04		0.18	1.58	1.26	-0.71	-0.87	-0.96	-1.09	-1.34	-1.32	1.83	1.44		-0.73
65		2301º		3.09	4.31	3.47	1.23	1.07	1.20	1.09	1.18	0.94	4.35	3.71		1.51		2.33		0.76	1.98	1.13	-1.10	-1.26	-1.13	-1.24	-1.15	-1.39	2.02	1.38		-0.82
68		2302º		2.94	3.58	3.41	1.95	1.66	1.97	1.75	1.59	2.01	3.71	3.54		2.02		2.56		0.38	1.02	0.86	-0.60	-0.90	-0.58	-0.81	-0.97	-0.54	1.15	0.99		-0.54
72		2401		2.62	3.42	2.94	1.55	1.39	1.55	1.45	1.22	1.47	3.29	3.00		1.54		2.17		0.45	1.25	0.77	-0.62	-0.78	-0.62	-0.72	-0.96	-0.71	1.12	0.82		-0.63
73		2402		2.05	2.27	2.42	1.27	1.11	1.45	1.27	1.30	1.59	2.46	2.45		1.62		1.78		0.27	0.48	0.64	-0.51	-0.68	-0.34	-0.52	-0.49	-0.20	0.67	0.67		-0.16
74		2501		1.69	2.00	1.66	1.07	0.86	1.16	0.99	1.05	1.16	1.99	1.86		1.34		1.41		0.28	0.59	0.25	-0.34	-0.55	-0.25	-0.42	-0.35	-0.25	0.59	0.45		-0.07
75		2601		0.61	0.62	0.60	0.53	0.56	0.58	0.60	0.61	0.62	0.67	0.65		0.58		0.60		0.01	0.01	0.00	-0.08	-0.05	-0.02	0.00	0.00	0.02	0.06	0.05		-0.02
76		2011º		4.24	5.11	5.02	3.63	3.56	3.44	3.45	3.11	2.91	5.09	4.59		3.50		4.01		0.23	1.10	1.00	-0.39	-0.45	-0.57	-0.56	-0.91	-1.11	1.08	0.58		-0.51
79		2111		3.97	4.45	4.59	3.11	2.92	3.06	2.96	2.68	3.13	4.53	4.39		3.31		3.62		0.35	0.83	0.97	-0.51	-0.70	-0.56	-0.66	-0.94	-0.48	0.91	0.77		-0.30
80		2112º		4.74	6.00	5.43	3.47	3.36	3.34	3.27	3.13	2.99	5.70	5.19		3.62		4.24		0.51	1.76	1.20	-0.77	-0.88	-0.90	-0.97	-1.11	-1.25	1.46	0.95		-0.61
83		2113º		4.95	5.83	5.90	3.91	3.73	3.59	3.49	3.13	2.88	6.33	6.00		3.66		4.52		0.43	1.31	1.38	-0.62	-0.80	-0.93	-1.03	-1.39	-1.64	1.81	1.47		-0.86
88		2211º		3.86	4.01	4.14	2.74	2.48	2.64	2.61	2.31	2.21	4.41	4.24		3.05		3.24		0.62	0.77	0.90	-0.50	-0.76	-0.60	-0.64	-0.94	-1.03	1.17	1.00		-0.19
92		2212		3.55	4.32	4.36	3.16	2.99	2.74	2.58	2.48	2.25	4.10	3.73		2.85		3.30		0.25	1.02	1.07	-0.14	-0.31	-0.56	-0.72	-0.81	-1.04	0.81	0.43		-0.44
93		2213º		5.16	6.81	6.37	3.76	3.71	3.41	3.48	2.79	2.51	5.95	5.01		3.54		4.45		0.70	2.36	1.92	-0.69	-0.74	-1.04	-0.97	-1.66	-1.94	1.50	0.56		-0.91
96		2214		3.86	5.10	4.60	2.84	2.54	2.58	2.40	2.38	2.28	5.31	4.84		2.60		3.52		0.34	1.58	1.08	-0.68	-0.98	-0.94	-1.12	-1.14	-1.24	1.79	1.32		-0.92
97		2215		3.94	4.95	4.48	2.73	2.48	2.62	2.48	2.37	2.38	5.14	4.66		2.87		3.48		0.47	1.47	1.00	-0.75	-1.00	-0.86	-0.99	-1.10	-1.10	1.67	1.19		-0.61
98		2311		3.00	3.37	2.99	1.96	1.99	2.04	2.12	1.98	1.82	3.55	3.36		2.12		2.56		0.44	0.80	0.43	-0.60	-0.57	-0.52	-0.44	-0.59	-0.74	0.99	0.80		-0.45
99		2312		2.81	3.22	3.52	2.58	2.66	2.53	2.49	2.05	2.02	3.17	3.09		2.21		2.74		0.08	0.48	0.78	-0.16	-0.07	-0.21	-0.25	-0.69	-0.72	0.43	0.35		-0.53
100		2313		3.96	5.28	5.01	3.42	3.18	2.95	2.70	2.63	2.38	4.96	4.45		3.13		3.72		0.24	1.56	1.29	-0.30	-0.54	-0.77	-1.02	-1.09	-1.34	1.24	0.73		-0.59
101		2314		3.51	4.10	4.22	2.27	2.00	2.40	2.20	2.28	2.09	4.20	3.98		2.77		3.02		0.49	1.08	1.20	-0.76	-1.02	-0.62	-0.82	-0.75	-0.93	1.17	0.96		-0.26
102		2315		3.34	4.09	4.00	2.65	2.39	2.67	2.49	2.21	2.08	4.27	4.00		2.70		3.11		0.23	0.98	0.89	-0.45	-0.72	-0.44	-0.62	-0.90	-1.03	1.16	0.89		-0.40
103		2316		4.04	5.25	4.45	2.29	2.14	2.30	2.23	2.18	2.32	5.24	4.66		2.53		3.37		0.67	1.87	1.08	-1.09	-1.23	-1.07	-1.15	-1.19	-1.05	1.86	1.29		-0.84
104		2411		2.65	2.69	2.64	2.14	2.32	2.02	2.13	1.88	1.91	2.74	2.93		2.00		2.37		0.28	0.32	0.27	-0.23	-0.05	-0.35	-0.24	-0.49	-0.46	0.37	0.56		-0.37
105		2412		2.92	3.67	3.86	2.79	2.65	2.39	2.36	1.99	1.94	3.32	2.97		2.39		2.81		0.11	0.86	1.06	-0.02	-0.15	-0.42	-0.44	-0.81	-0.86	0.51	0.17		-0.42
106		2413		3.16	3.74	3.25	1.80	1.56	2.01	1.99	2.09	2.06	3.96	3.74		2.19		2.67		0.49	1.07	0.58	-0.87	-1.11	-0.66	-0.68	-0.58	-0.61	1.29	1.07		-0.48
107		2414		2.72	2.87	2.83	1.96	1.80	2.17	2.02	1.95	1.93	3.07	3.03		2.35		2.40		0.32	0.47	0.43	-0.44	-0.59	-0.22	-0.38	-0.45	-0.47	0.67	0.64		-0.04
108		2415		3.31	4.12	3.76	2.38	2.20	2.21	2.03	2.01	1.79	4.13	3.82		2.31		2.89		0.43	1.23	0.87	-0.51	-0.69	-0.67	-0.86	-0.87	-1.10	1.24	0.93		-0.58
109		2511		1.50	2.25	2.83	2.06	2.35	1.76	1.97	1.18	1.51	1.98	1.75		1.55		1.92		-0.43	0.33	0.91	0.14	0.43	-0.16	0.05	-0.75	-0.41	0.06	-0.17		-0.37
110		2512		2.46	2.79	2.34	1.60	1.43	1.68	1.56	1.76	1.53	2.88	2.73		1.91		2.07		0.39	0.72	0.27	-0.47	-0.64	-0.39	-0.51	-0.30	-0.54	0.81	0.66		-0.16
111		2513		2.33	2.78	2.58	1.89	1.67	1.77	1.53	1.69	1.41	2.83	2.63		1.95		2.10		0.23	0.68	0.48	-0.21	-0.43	-0.33	-0.57	-0.41	-0.69	0.72	0.53		-0.15
112		2611		1.37	1.46	1.47	1.24	1.26	1.22	1.20	1.16	1.08	1.56	1.51		1.24		1.32		0.05	0.14	0.15	-0.08	-0.06	-0.10	-0.12	-0.16	-0.24	0.24	0.19		-0.08
113		2121º		4.95	5.62	5.48	4.00	4.12	3.63	3.72	3.45	3.23	5.59	5.17		3.84		4.45		0.50	1.17	1.03	-0.45	-0.33	-0.82	-0.73	-1.00	-1.22	1.14	0.72		-0.61
116		2122		5.27	6.03	5.85	3.67	3.50	3.68	3.56	3.52	3.75	6.01	6.07		4.08		4.63		0.64	1.40	1.22	-0.96	-1.13	-0.95	-1.06	-1.11	-0.88	1.39	1.44		-0.55
117		2221		3.98	4.61	5.25	3.89	4.26	3.40	3.79	2.94	3.05	4.19	4.06		3.34		3.95		0.03	0.67	1.30	-0.06	0.31	-0.54	-0.16	-1.01	-0.90	0.25	0.11		-0.61
118		2222		4.27	4.91	5.20	3.95	3.86	3.61	3.64	3.20	3.18	4.87	4.56		3.46		4.11		0.16	0.79	1.09	-0.16	-0.26	-0.51	-0.47	-0.92	-0.94	0.75	0.45		-0.66
119		2223		4.61	5.33	5.24	3.76	3.62	3.52	3.39	3.18	2.88	5.22	4.78		3.78		4.14		0.47	1.19	1.10	-0.38	-0.52	-0.62	-0.75	-0.96	-1.26	1.09	0.64		-0.36
120		2224		4.54	5.21	5.02	3.53	3.32	3.29	3.53	3.07	3.01	5.14	4.81		3.60		4.04		0.50	1.17	0.98	-0.51	-0.72	-0.76	-0.52	-0.97	-1.04	1.09	0.77		-0.45
121		2225		4.64	5.88	5.53	3.45	3.21	3.19	3.03	3.16	2.78	6.03	5.57		3.56		4.22		0.42	1.66	1.30	-0.77	-1.01	-1.04	-1.19	-1.07	-1.44	1.80	1.35		-0.67
122		2321		3.57	4.29	4.89	3.94	4.22	3.43	3.56	2.95	2.83	3.95	3.83		3.35		3.77		-0.20	0.52	1.12	0.17	0.45	-0.34	-0.21	-0.82	-0.94	0.18	0.06		-0.42
123		2322		4.29	5.29	5.31	3.85	3.56	3.24	3.14	2.91	2.60	5.45	4.94		3.37		4.05		0.24	1.24	1.26	-0.20	-0.50	-0.81	-0.91	-1.15	-1.45	1.39	0.89		-0.68
124		2323		3.66	4.08	4.22	3.26	3.32	3.06	3.25	2.84	2.85	3.99	3.90		3.17		3.49		0.16	0.58	0.73	-0.24	-0.17	-0.43	-0.25	-0.65	-0.64	0.50	0.41		-0.32
125		2324		3.85	4.37	4.08	2.95	3.08	2.79	2.84	2.68	2.57	4.58	4.45		2.92		3.48		0.38	0.90	0.60	-0.53	-0.40	-0.69	-0.63	-0.80	-0.91	1.10	0.98		-0.55
126		2325		4.25	4.78	4.64	2.97	2.82	3.13	2.96	3.02	2.91	4.89	4.63		3.52		3.73		0.53	1.05	0.92	-0.76	-0.91	-0.60	-0.77	-0.71	-0.82	1.16	0.90		-0.21
127		2421		2.97	3.98	5.06	3.76	4.11	3.09	3.59	2.44	2.57	3.39	3.01		2.54		3.45		-0.48	0.53	1.61	0.30	0.66	-0.36	0.14	-1.01	-0.88	-0.06	-0.44		-0.91
128		2422		3.74	4.53	4.52	3.44	3.28	3.18	2.94	2.55	2.82	4.35	4.20		3.44		3.60		0.14	0.94	0.93	-0.16	-0.32	-0.42	-0.65	-1.04	-0.78	0.76	0.60		-0.15
129		2423		3.46	3.61	3.62	3.04	3.15	2.82	2.71	2.45	2.38	3.68	3.96		2.72		3.17		0.29	0.44	0.44	-0.13	-0.03	-0.35	-0.46	-0.72	-0.79	0.51	0.79		-0.45
130		2424		3.97	4.77	4.30	2.83	2.67	2.95	2.87	2.66	2.96	5.02	4.78		3.16		3.62		0.35	1.15	0.68	-0.78	-0.95	-0.66	-0.74	-0.96	-0.66	1.40	1.16		-0.45
131		2425		3.52	3.71	3.58	2.70	2.53	2.95	2.81	2.82	2.78	3.83	3.75		3.15		3.18		0.34	0.53	0.40	-0.48	-0.65	-0.23	-0.37	-0.36	-0.40	0.65	0.57		-0.03
132		2521		2.40	3.39	3.86	3.07	3.17	2.70	2.66	2.02	2.21	3.10	2.91		2.72		2.86		-0.46	0.53	1.00	0.21	0.31	-0.16	-0.21	-0.85	-0.65	0.23	0.05		-0.14
133		2522		3.19	3.61	3.20	2.44	2.28	2.45	2.33	2.57	2.25	3.73	3.55		2.64		2.87		0.32	0.74	0.33	-0.43	-0.59	-0.42	-0.54	-0.31	-0.62	0.86	0.67		-0.23
134		2621		2.25	2.38	2.40	2.09	2.12	2.06	2.02	1.99	1.86	2.50	2.42		2.06		2.19		0.06	0.19	0.21	-0.10	-0.07	-0.13	-0.16	-0.20	-0.33	0.31	0.23		-0.13
[truncated: 2 more columns]

## Sheet: vPd
This is the validation run
I am leaving one metal out, and taking just three molecules to predict the other ones.
				1.00	1.00	1.00	1.00	1.00	1.00	1.00	1.00	1.00	1.00	1.00		1.00
																			Here do eliminate the metal to be leaved out, and put it in the right side.
id				cu	ag	au	ni	pt	rh	ir	ru	os	cd	zn		pd		μ		cu	ag	au	ni	pt	rh	ir	ru	os	cd	zn		pd				Xt X					cu	ag	au	ni	pt	rh	ir	ru	os
		0011º		0.73	1.83	2.31	0.00	1.22	0.39	0.71	-0.44	-0.29	0.93	0.24		0.85		0.69		0.04	1.14	1.62	-0.69	0.52	-0.31	0.02	-1.14	-0.98	0.23	-0.45		0.16		0011º		7.28158743806408000000	3.16145211596419000000	5.65641383097546000000
		0111º		-0.15	0.37	1.03	-0.32	0.73	0.14	0.37	-0.32	-0.11	0.14	0.00		0.38		0.17		-0.32	0.20	0.86	-0.49	0.56	-0.03	0.20	-0.49	-0.28	-0.03	-0.18		0.21		0111º		3.16145211596419000000	1.82411060386670000000	1.17821136482727000000
		2215		3.94	4.95	4.48	2.87	2.48	2.62	2.48	2.37	2.38	5.14	4.66		2.73		3.49		0.46	1.46	0.99	-0.62	-1.01	-0.87	-1.00	-1.12	-1.11	1.65	1.17		-0.76		2215		5.65641383097546000000	1.17821136482727000000	13.10847442910070000000
1		0101º		-0.30	0.07	0.04	-0.62	-0.54	-0.58	-0.51	-0.63	-0.62	0.62	0.46		-0.72		-0.24		-0.07	0.31	0.28	-0.38	-0.30	-0.34	-0.27	-0.40	-0.39	0.85	0.70		-0.48		17.03		-0.54	-0.69	-0.49		α1	-0.34	-1.85	-1.84	0.97	0.46	0.89	0.79	1.62	1.49
6		0011º		0.73	1.83	2.31	0.00	1.22	0.39	0.71	-0.44	-0.29	0.93	0.24		0.85		0.69		0.04	1.14	1.62	-0.69	0.52	-0.31	0.02	-1.14	-0.98	0.23	-0.45		0.16		4.99		-0.18	-0.48	0.86		α2	0.38	-0.08	-0.98	0.37	-1.18	-0.25	-0.66	0.40	0.20
11		0111º		-0.15	0.37	1.03	-0.32	0.73	0.14	0.37	-0.32	-0.11	0.14	0.00		0.38		0.17		-0.32	0.20	0.86	-0.49	0.56	-0.03	0.20	-0.49	-0.28	-0.03	-0.18		0.21		0.20		-0.83	0.55	0.14		α3	-0.23	-0.19	0.08	-0.17	0.08	0.00	0.02	-0.01	0.09
16		0211t		-0.33	-0.25	-0.21	-0.43	-0.37	-0.45	-0.47	-0.53	-0.62	-0.16	-0.20		-0.39		-0.37		0.03	0.11	0.15	-0.06	-0.01	-0.09	-0.10	-0.16	-0.25	0.20	0.17		-0.03
17		1001º		3.90	5.24	4.24	2.14	1.71	1.69	1.77	1.36	1.36	4.90	4.25		1.78		2.96		0.94	2.28	1.28	-0.82	-1.25	-1.27	-1.19	-1.60	-1.60	1.94	1.29		-1.18
21		1101º		2.54	3.76	2.94	1.11	0.72	0.81	0.69	0.68	0.48	3.54	2.89		0.89		1.83		0.71	1.93	1.11	-0.72	-1.11	-1.03	-1.14	-1.16	-1.36	1.71	1.05		-0.94
24		1201º		1.83	2.71	2.30	0.88	0.85	0.81	0.85	0.57	0.59	2.48	2.20		0.99		1.46		0.37	1.25	0.84	-0.59	-0.61	-0.65	-0.61	-0.89	-0.87	1.02	0.74		-0.47
28		1301º		0.78	1.26	0.99	0.28	0.24	0.43	0.32	0.20	0.16	1.24	1.12		0.47		0.64		0.14	0.62	0.35	-0.36	-0.40	-0.21	-0.32	-0.44	-0.48	0.60	0.48		-0.17
32		1401t		-0.09	-0.09	-0.09	-0.09	-0.11	-0.10	-0.10	-0.08	-0.07	-0.06	-0.08		-0.14		-0.09		0.00	0.00	0.00	0.00	-0.03	-0.02	-0.01	0.00	0.02	0.03	0.01		-0.05
33		1011º		2.14	2.80	2.71	1.05	1.17	1.05	1.03	1.16	0.95	3.13	3.02		0.84		1.84		0.30	0.96	0.87	-0.79	-0.67	-0.79	-0.80	-0.68	-0.89	1.29	1.18		-1.00
38		1111º		2.68	3.14	2.77	1.74	1.69	1.59	1.57	1.61	1.52	3.25	3.09		1.57		2.24		0.44	0.90	0.52	-0.50	-0.55	-0.65	-0.67	-0.63	-0.72	1.01	0.85		-0.67
41		1112º		3.01	4.13	3.40	1.45	1.13	1.20	1.20	1.19	1.07	4.47	3.94		1.15		2.38		0.63	1.75	1.02	-0.93	-1.25	-1.18	-1.18	-1.19	-1.31	2.09	1.56		-1.23
44		1211º		2.20	2.39	2.41	1.54	1.89	1.55	1.65	1.34	1.43	2.44	2.39		1.73		1.93		0.27	0.46	0.47	-0.39	-0.04	-0.38	-0.28	-0.59	-0.50	0.51	0.45		-0.21
47		1212º		2.64	3.29	2.79	1.68	1.21	1.49	1.27	1.51	1.25	3.44	3.17		1.33		2.16		0.48	1.13	0.63	-0.48	-0.95	-0.67	-0.89	-0.65	-0.91	1.28	1.01		-0.83
51		1311º		1.02	1.62	2.25	0.81	1.82	1.23	1.38	0.71	0.91	1.33	1.14		1.50		1.29		-0.27	0.33	0.95	-0.48	0.53	-0.06	0.09	-0.58	-0.39	0.04	-0.15		0.20
55		1312t		1.95	2.26	1.85	1.37	0.97	1.16	1.02	1.12	0.99	2.32	2.19		1.16		1.56		0.39	0.69	0.28	-0.19	-0.60	-0.41	-0.54	-0.44	-0.58	0.76	0.63		-0.40
56		1411t		0.85	0.95	0.98	0.74	0.78	0.71	0.68	0.64	0.53	1.03	0.98		0.77		0.81		0.05	0.14	0.17	-0.07	-0.03	-0.09	-0.13	-0.17	-0.27	0.23	0.17		-0.04
57		2001		5.00	6.14	6.31	3.91	4.63	4.01	4.31	3.45	3.43	6.26	5.77		4.45		4.84		0.16	1.30	1.47	-0.93	-0.21	-0.83	-0.52	-1.39	-1.41	1.42	0.94		-0.39
58		2101º		4.12	4.94	5.07	2.83	3.36	2.97	3.08	2.31	2.23	5.37	5.17		3.18		3.77		0.35	1.17	1.30	-0.94	-0.40	-0.79	-0.69	-1.46	-1.54	1.61	1.40		-0.58
63		2201		3.59	4.55	4.04	2.31	1.92	2.05	1.89	1.74	1.78	4.80	4.37		2.18		3.00		0.59	1.54	1.03	-0.69	-1.08	-0.96	-1.12	-1.26	-1.22	1.80	1.37		-0.82
64		2202		3.22	4.62	4.30	2.31	2.17	2.08	1.95	1.70	1.72	4.87	4.48		2.33		3.04		0.18	1.58	1.26	-0.73	-0.87	-0.96	-1.09	-1.34	-1.32	1.83	1.44		-0.71
65		2301º		3.09	4.31	3.47	1.51	1.07	1.20	1.09	1.18	0.94	4.35	3.71		1.23		2.36		0.73	1.96	1.11	-0.85	-1.28	-1.16	-1.27	-1.18	-1.41	2.00	1.35		-1.13
68		2302º		2.94	3.58	3.41	2.02	1.66	1.97	1.75	1.59	2.01	3.71	3.54		1.95		2.56		0.37	1.02	0.85	-0.54	-0.90	-0.59	-0.81	-0.97	-0.55	1.14	0.98		-0.61
72		2401		2.62	3.42	2.94	1.54	1.39	1.55	1.45	1.22	1.47	3.29	3.00		1.55		2.17		0.45	1.25	0.77	-0.63	-0.78	-0.62	-0.72	-0.95	-0.71	1.12	0.82		-0.62
73		2402		2.05	2.27	2.42	1.62	1.11	1.45	1.27	1.30	1.59	2.46	2.45		1.27		1.82		0.23	0.45	0.61	-0.19	-0.71	-0.37	-0.55	-0.52	-0.23	0.64	0.63		-0.54
74		2501		1.69	2.00	1.66	1.34	0.86	1.16	0.99	1.05	1.16	1.99	1.86		1.07		1.43		0.25	0.57	0.23	-0.09	-0.57	-0.27	-0.45	-0.38	-0.27	0.56	0.42		-0.36
75		2601		0.61	0.62	0.60	0.58	0.56	0.58	0.60	0.61	0.62	0.67	0.65		0.53		0.61		0.00	0.01	-0.01	-0.03	-0.05	-0.02	-0.01	0.00	0.01	0.06	0.04		-0.08
76		2011º		4.24	5.11	5.02	3.50	3.56	3.44	3.45	3.11	2.91	5.09	4.59		3.63		4.00		0.24	1.11	1.01	-0.50	-0.44	-0.56	-0.55	-0.89	-1.10	1.09	0.59		-0.38
79		2111		3.97	4.45	4.59	3.31	2.92	3.06	2.96	2.68	3.13	4.53	4.39		3.11		3.64		0.33	0.82	0.95	-0.32	-0.71	-0.58	-0.68	-0.95	-0.50	0.89	0.75		-0.53
80		2112º		4.74	6.00	5.43	3.62	3.36	3.34	3.27	3.13	2.99	5.70	5.19		3.47		4.25		0.49	1.74	1.18	-0.63	-0.89	-0.91	-0.99	-1.12	-1.26	1.45	0.93		-0.79
83		2113º		4.95	5.83	5.90	3.66	3.73	3.59	3.49	3.13	2.88	6.33	6.00		3.91		4.50		0.45	1.33	1.40	-0.84	-0.78	-0.91	-1.01	-1.37	-1.62	1.83	1.50		-0.59
88		2211º		3.86	4.01	4.14	3.05	2.48	2.64	2.61	2.31	2.21	4.41	4.24		2.74		3.27		0.59	0.74	0.88	-0.22	-0.79	-0.63	-0.66	-0.96	-1.06	1.14	0.97		-0.53
92		2212		3.55	4.32	4.36	2.85	2.99	2.74	2.58	2.48	2.25	4.10	3.73		3.16		3.27		0.28	1.05	1.09	-0.41	-0.28	-0.53	-0.69	-0.79	-1.02	0.83	0.46		-0.11
93		2213º		5.16	6.81	6.37	3.54	3.71	3.41	3.48	2.79	2.51	5.95	5.01		3.76		4.43		0.72	2.38	1.94	-0.89	-0.72	-1.02	-0.95	-1.64	-1.92	1.52	0.58		-0.67
96		2214		3.86	5.10	4.60	2.60	2.54	2.58	2.40	2.38	2.28	5.31	4.84		2.84		3.50		0.36	1.60	1.10	-0.90	-0.96	-0.92	-1.10	-1.12	-1.22	1.81	1.34		-0.66
97		2215		3.94	4.95	4.48	2.87	2.48	2.62	2.48	2.37	2.38	5.14	4.66		2.73		3.49		0.46	1.46	0.99	-0.62	-1.01	-0.87	-1.00	-1.12	-1.11	1.65	1.17		-0.76
98		2311		3.00	3.37	2.99	2.12	1.99	2.04	2.12	1.98	1.82	3.55	3.36		1.96		2.58		0.42	0.79	0.41	-0.46	-0.59	-0.53	-0.45	-0.60	-0.75	0.98	0.78		-0.62
99		2312		2.81	3.22	3.52	2.21	2.66	2.53	2.49	2.05	2.02	3.17	3.09		2.58		2.71		0.11	0.51	0.82	-0.50	-0.04	-0.18	-0.22	-0.65	-0.69	0.46	0.38		-0.13
100		2313		3.96	5.28	5.01	3.13	3.18	2.95	2.70	2.63	2.38	4.96	4.45		3.42		3.69		0.27	1.59	1.32	-0.57	-0.52	-0.74	-0.99	-1.06	-1.32	1.27	0.75		-0.27
101		2314		3.51	4.10	4.22	2.77	2.00	2.40	2.20	2.28	2.09	4.20	3.98		2.27		3.07		0.44	1.04	1.15	-0.30	-1.07	-0.67	-0.86	-0.79	-0.98	1.13	0.91		-0.80
102		2315		3.34	4.09	4.00	2.70	2.39	2.67	2.49	2.21	2.08	4.27	4.00		2.65		3.11		0.23	0.98	0.89	-0.41	-0.72	-0.44	-0.62	-0.90	-1.03	1.15	0.89		-0.46
103		2316		4.04	5.25	4.45	2.53	2.14	2.30	2.23	2.18	2.32	5.24	4.66		2.29		3.40		0.65	1.85	1.06	-0.86	-1.25	-1.09	-1.17	-1.21	-1.08	1.84	1.27		-1.11
104		2411		2.65	2.69	2.64	2.00	2.32	2.02	2.13	1.88	1.91	2.74	2.93		2.14		2.36		0.30	0.33	0.29	-0.35	-0.03	-0.34	-0.22	-0.48	-0.45	0.39	0.57		-0.21
105		2412		2.92	3.67	3.86	2.39	2.65	2.39	2.36	1.99	1.94	3.32	2.97		2.79		2.77		0.15	0.90	1.09	-0.38	-0.12	-0.38	-0.41	-0.78	-0.83	0.55	0.20		0.02
106		2413		3.16	3.74	3.25	2.19	1.56	2.01	1.99	2.09	2.06	3.96	3.74		1.80		2.70		0.45	1.03	0.55	-0.51	-1.15	-0.70	-0.71	-0.61	-0.64	1.26	1.03		-0.91
107		2414		2.72	2.87	2.83	2.35	1.80	2.17	2.02	1.95	1.93	3.07	3.03		1.96		2.43		0.29	0.44	0.40	-0.08	-0.63	-0.26	-0.41	-0.48	-0.50	0.64	0.60		-0.47
108		2415		3.31	4.12	3.76	2.31	2.20	2.21	2.03	2.01	1.79	4.13	3.82		2.38		2.88		0.43	1.24	0.88	-0.57	-0.68	-0.67	-0.85	-0.87	-1.09	1.25	0.94		-0.50
109		2511		1.50	2.25	2.83	1.55	2.35	1.76	1.97	1.18	1.51	1.98	1.75		2.06		1.88		-0.38	0.37	0.96	-0.32	0.47	-0.11	0.10	-0.70	-0.37	0.10	-0.12		0.18
110		2512		2.46	2.79	2.34	1.91	1.43	1.68	1.56	1.76	1.53	2.88	2.73		1.60		2.10		0.36	0.69	0.24	-0.19	-0.66	-0.42	-0.54	-0.33	-0.57	0.78	0.63		-0.50
111		2513		2.33	2.78	2.58	1.95	1.67	1.77	1.53	1.69	1.41	2.83	2.63		1.89		2.11		0.22	0.67	0.48	-0.16	-0.43	-0.33	-0.58	-0.42	-0.70	0.72	0.52		-0.22
112		2611		1.37	1.46	1.47	1.24	1.26	1.22	1.20	1.16	1.08	1.56	1.51		1.24		1.32		0.04	0.14	0.15	-0.08	-0.06	-0.10	-0.12	-0.16	-0.24	0.24	0.19		-0.08
113		2121º		4.95	5.62	5.48	3.84	4.12	3.63	3.72	3.45	3.23	5.59	5.17		4.00		4.44		0.51	1.19	1.05	-0.59	-0.32	-0.81	-0.72	-0.99	-1.21	1.16	0.73		-0.44
116		2122		5.27	6.03	5.85	4.08	3.50	3.68	3.56	3.52	3.75	6.01	6.07		3.67		4.67		0.60	1.36	1.18	-0.59	-1.16	-0.99	-1.10	-1.15	-0.92	1.35	1.41		-0.99
117		2221		3.98	4.61	5.25	3.34	4.26	3.40	3.79	2.94	3.05	4.19	4.06		3.89		3.90		0.08	0.72	1.35	-0.56	0.36	-0.49	-0.11	-0.96	-0.85	0.30	0.16		-0.01
118		2222		4.27	4.91	5.20	3.46	3.86	3.61	3.64	3.20	3.18	4.87	4.56		3.95		4.07		0.21	0.84	1.13	-0.61	-0.21	-0.46	-0.42	-0.87	-0.89	0.80	0.50		-0.11
119		2223		4.61	5.33	5.24	3.78	3.62	3.52	3.39	3.18	2.88	5.22	4.78		3.76		4.14		0.47	1.19	1.10	-0.36	-0.52	-0.62	-0.75	-0.96	-1.26	1.08	0.64		-0.38
120		2224		4.54	5.21	5.02	3.60	3.32	3.29	3.53	3.07	3.01	5.14	4.81		3.53		4.05		0.49	1.16	0.97	-0.45	-0.73	-0.76	-0.52	-0.98	-1.04	1.09	0.76		-0.52
121		2225		4.64	5.88	5.53	3.56	3.21	3.19	3.03	3.16	2.78	6.03	5.57		3.45		4.23		0.41	1.65	1.29	-0.68	-1.02	-1.05	-1.20	-1.08	-1.45	1.79	1.34		-0.78
122		2321		3.57	4.29	4.89	3.35	4.22	3.43	3.56	2.95	2.83	3.95	3.83		3.94		3.72		-0.15	0.58	1.18	-0.37	0.50	-0.29	-0.16	-0.76	-0.88	0.24	0.12		0.22
123		2322		4.29	5.29	5.31	3.37	3.56	3.24	3.14	2.91	2.60	5.45	4.94		3.85		4.01		0.28	1.28	1.30	-0.64	-0.45	-0.77	-0.87	-1.10	-1.41	1.44	0.93		-0.15
124		2323		3.66	4.08	4.22	3.17	3.32	3.06	3.25	2.84	2.85	3.99	3.90		3.26		3.49		0.17	0.59	0.74	-0.32	-0.17	-0.43	-0.24	-0.65	-0.64	0.51	0.42		-0.23
125		2324		3.85	4.37	4.08	2.92	3.08	2.79	2.84	2.68	2.57	4.58	4.45		2.95		3.47		0.38	0.90	0.60	-0.55	-0.39	-0.69	-0.63	-0.80	-0.91	1.10	0.98		-0.53
126		2325		4.25	4.78	4.64	3.52	2.82	3.13	2.96	3.02	2.91	4.89	4.63		2.97		3.78		0.48	1.00	0.87	-0.26	-0.96	-0.65	-0.82	-0.76	-0.87	1.11	0.85		-0.81
127		2421		2.97	3.98	5.06	2.54	4.11	3.09	3.59	2.44	2.57	3.39	3.01		3.76		3.34		-0.37	0.64	1.72	-0.80	0.77	-0.25	0.25	-0.90	-0.76	0.05	-0.33		0.42
128		2422		3.74	4.53	4.52	3.44	3.28	3.18	2.94	2.55	2.82	4.35	4.20		3.44		3.60		0.14	0.94	0.93	-0.15	-0.32	-0.42	-0.65	-1.04	-0.78	0.76	0.60		-0.16
129		2423		3.46	3.61	3.62	2.72	3.15	2.82	2.71	2.45	2.38	3.68	3.96		3.04		3.14		0.32	0.47	0.47	-0.42	0.00	-0.32	-0.43	-0.69	-0.76	0.54	0.82		-0.10
130		2424		3.97	4.77	4.30	3.16	2.67	2.95	2.87	2.66	2.96	5.02	4.78		2.83		3.65		0.32	1.12	0.65	-0.48	-0.98	-0.69	-0.77	-0.99	-0.69	1.37	1.13		-0.81
131		2425		3.52	3.71	3.58	3.15	2.53	2.95	2.81	2.82	2.78	3.83	3.75		2.70		3.22		0.30	0.49	0.35	-0.07	-0.69	-0.27	-0.41	-0.40	-0.44	0.61	0.53		-0.52
132		2521		2.40	3.39	3.86	2.72	3.17	2.70	2.66	2.02	2.21	3.10	2.91		3.07		2.83		-0.43	0.56	1.03	-0.11	0.34	-0.13	-0.17	-0.81	-0.62	0.27	0.08		0.24
133		2522		3.19	3.61	3.20	2.64	2.28	2.45	2.33	2.57	2.25	3.73	3.55		2.44		2.89		0.30	0.72	0.31	-0.25	-0.61	-0.44	-0.56	-0.33	-0.64	0.84	0.66		-0.45
134		2621		2.25	2.38	2.40	2.06	2.12	2.06	2.02	1.99	1.86	2.50	2.42		2.09		2.19		0.06	0.19	0.21	-0.12	-0.06	-0.13	-0.16	-0.20	-0.33	0.31	0.23		-0.10
[truncated: 2 more columns]

## Sheet: vPt
This is the validation run
I am leaving one metal out, and taking just three molecules to predict the other ones.
				1.00	1.00	1.00	1.00	1.00	1.00	1.00	1.00	1.00	1.00	1.00		1.00
																			Here do eliminate the metal to be leaved out, and put it in the right side.
id				cu	ag	au	ni	pd	rh	ir	ru	os	cd	zn		pt		μ		cu	ag	au	ni	pd	rh	ir	ru	os	cd	zn		pt				Xt X					cu	ag	au	ni	pd	rh	ir	ru	os
		0011º		0.73	1.83	2.31	0.00	0.85	0.39	0.71	-0.44	-0.29	0.93	0.24		1.22		0.66		0.07	1.17	1.65	-0.66	0.19	-0.27	0.05	-1.10	-0.95	0.27	-0.42		0.56		0011º		7.02248702738061000000	2.89331509845624000000	6.07117073245234000000
		0111º		-0.15	0.37	1.03	-0.32	0.38	0.14	0.37	-0.32	-0.11	0.14	0.00		0.73		0.14		-0.28	0.23	0.89	-0.46	0.24	0.00	0.23	-0.46	-0.25	0.00	-0.14		0.59		0111º		2.89331509845624000000	1.54836375534095000000	1.58820346387540000000
		2215		3.94	4.95	4.48	2.87	2.73	2.62	2.48	2.37	2.38	5.14	4.66		2.48		3.51		0.43	1.44	0.97	-0.64	-0.78	-0.90	-1.03	-1.14	-1.14	1.63	1.15		-1.03		2215		6.07117073245234000000	1.58820346387540000000	12.65684150757020000000
1		0101º		-0.30	0.07	0.04	-0.62	-0.72	-0.58	-0.51	-0.63	-0.62	0.62	0.46		-0.54		-0.25		-0.05	0.33	0.30	-0.37	-0.47	-0.33	-0.26	-0.38	-0.37	0.87	0.71		-0.28		17.08		-0.55	-0.69	-0.48		α1	-0.34	-1.86	-1.86	0.97	0.49	0.88	0.77	1.62	1.49
6		0011º		0.73	1.83	2.31	0.00	0.85	0.39	0.71	-0.44	-0.29	0.93	0.24		1.22		0.66		0.07	1.17	1.65	-0.66	0.19	-0.27	0.05	-1.10	-0.95	0.27	-0.42		0.56		3.96		-0.19	-0.45	0.87		α2	0.33	-0.10	-1.00	0.30	-0.69	-0.32	-0.72	0.33	0.13
11		0111º		-0.15	0.37	1.03	-0.32	0.38	0.14	0.37	-0.32	-0.11	0.14	0.00		0.73		0.14		-0.28	0.23	0.89	-0.46	0.24	0.00	0.23	-0.46	-0.25	0.00	-0.14		0.59		0.19		-0.82	0.56	0.12		α3	-0.23	-0.18	0.11	-0.16	0.03	0.02	0.05	-0.01	0.10
16		0211t		-0.33	-0.25	-0.21	-0.43	-0.39	-0.45	-0.47	-0.53	-0.62	-0.16	-0.20		-0.37		-0.37		0.03	0.12	0.16	-0.06	-0.03	-0.08	-0.10	-0.16	-0.25	0.21	0.17		0.00
17		1001º		3.90	5.24	4.24	2.14	1.78	1.69	1.77	1.36	1.36	4.90	4.25		1.71		2.97		0.93	2.27	1.28	-0.83	-1.19	-1.27	-1.20	-1.61	-1.61	1.93	1.29		-1.25
21		1101º		2.54	3.76	2.94	1.11	0.89	0.81	0.69	0.68	0.48	3.54	2.89		0.72		1.85		0.70	1.92	1.09	-0.74	-0.96	-1.04	-1.16	-1.17	-1.37	1.69	1.04		-1.13
24		1201º		1.83	2.71	2.30	0.88	0.99	0.81	0.85	0.57	0.59	2.48	2.20		0.85		1.47		0.36	1.24	0.82	-0.60	-0.48	-0.66	-0.63	-0.90	-0.89	1.01	0.72		-0.63
28		1301º		0.78	1.26	0.99	0.28	0.47	0.43	0.32	0.20	0.16	1.24	1.12		0.24		0.66		0.12	0.60	0.33	-0.38	-0.19	-0.23	-0.34	-0.46	-0.50	0.58	0.46		-0.42
32		1401t		-0.09	-0.09	-0.09	-0.09	-0.14	-0.10	-0.10	-0.08	-0.07	-0.06	-0.08		-0.11		-0.09		0.00	0.00	0.00	0.00	-0.05	-0.01	-0.01	0.01	0.02	0.03	0.01		-0.02
33		1011º		2.14	2.80	2.71	1.05	0.84	1.05	1.03	1.16	0.95	3.13	3.02		1.17		1.81		0.33	0.99	0.90	-0.76	-0.97	-0.76	-0.77	-0.65	-0.86	1.32	1.21		-0.64
38		1111º		2.68	3.14	2.77	1.74	1.57	1.59	1.57	1.61	1.52	3.25	3.09		1.69		2.23		0.45	0.91	0.53	-0.49	-0.66	-0.64	-0.66	-0.62	-0.71	1.02	0.86		-0.54
41		1112º		3.01	4.13	3.40	1.45	1.15	1.20	1.20	1.19	1.07	4.47	3.94		1.13		2.38		0.62	1.75	1.01	-0.93	-1.24	-1.19	-1.18	-1.19	-1.31	2.08	1.56		-1.26
44		1211º		2.20	2.39	2.41	1.54	1.73	1.55	1.65	1.34	1.43	2.44	2.39		1.89		1.92		0.29	0.48	0.49	-0.37	-0.19	-0.36	-0.26	-0.58	-0.49	0.53	0.47		-0.02
47		1212º		2.64	3.29	2.79	1.68	1.33	1.49	1.27	1.51	1.25	3.44	3.17		1.21		2.17		0.47	1.12	0.62	-0.49	-0.84	-0.68	-0.90	-0.66	-0.92	1.27	1.00		-0.96
51		1311º		1.02	1.62	2.25	0.81	1.50	1.23	1.38	0.71	0.91	1.33	1.14		1.82		1.26		-0.24	0.36	0.98	-0.46	0.23	-0.03	0.12	-0.55	-0.36	0.07	-0.12		0.56
55		1312t		1.95	2.26	1.85	1.37	1.16	1.16	1.02	1.12	0.99	2.32	2.19		0.97		1.58		0.37	0.68	0.27	-0.21	-0.42	-0.42	-0.56	-0.46	-0.59	0.74	0.61		-0.62
56		1411t		0.85	0.95	0.98	0.74	0.77	0.71	0.68	0.64	0.53	1.03	0.98		0.78		0.81		0.05	0.14	0.17	-0.07	-0.04	-0.09	-0.13	-0.17	-0.27	0.23	0.17		-0.03
57		2001		5.00	6.14	6.31	3.91	4.45	4.01	4.31	3.45	3.43	6.26	5.77		4.63		4.82		0.18	1.32	1.49	-0.91	-0.37	-0.82	-0.51	-1.37	-1.39	1.43	0.95		-0.19
58		2101º		4.12	4.94	5.07	2.83	3.18	2.97	3.08	2.31	2.23	5.37	5.17		3.36		3.75		0.37	1.19	1.31	-0.92	-0.57	-0.78	-0.67	-1.44	-1.52	1.62	1.42		-0.39
63		2201		3.59	4.55	4.04	2.31	2.18	2.05	1.89	1.74	1.78	4.80	4.37		1.92		3.03		0.56	1.52	1.01	-0.72	-0.85	-0.98	-1.14	-1.28	-1.25	1.78	1.34		-1.11
64		2202		3.22	4.62	4.30	2.31	2.33	2.08	1.95	1.70	1.72	4.87	4.48		2.17		3.05		0.17	1.56	1.25	-0.74	-0.72	-0.97	-1.10	-1.35	-1.34	1.82	1.43		-0.89
65		2301º		3.09	4.31	3.47	1.51	1.23	1.20	1.09	1.18	0.94	4.35	3.71		1.07		2.37		0.72	1.94	1.09	-0.86	-1.14	-1.17	-1.28	-1.19	-1.43	1.98	1.34		-1.30
68		2302º		2.94	3.58	3.41	2.02	1.95	1.97	1.75	1.59	2.01	3.71	3.54		1.66		2.59		0.35	0.99	0.82	-0.57	-0.63	-0.61	-0.84	-1.00	-0.57	1.12	0.95		-0.93
72		2401		2.62	3.42	2.94	1.54	1.55	1.55	1.45	1.22	1.47	3.29	3.00		1.39		2.19		0.44	1.24	0.75	-0.64	-0.64	-0.64	-0.74	-0.97	-0.72	1.10	0.81		-0.80
73		2402		2.05	2.27	2.42	1.62	1.27	1.45	1.27	1.30	1.59	2.46	2.45		1.11		1.83		0.22	0.44	0.59	-0.21	-0.56	-0.39	-0.56	-0.53	-0.24	0.63	0.62		-0.73
74		2501		1.69	2.00	1.66	1.34	1.07	1.16	0.99	1.05	1.16	1.99	1.86		0.86		1.45		0.23	0.55	0.21	-0.11	-0.38	-0.29	-0.47	-0.40	-0.29	0.54	0.41		-0.59
75		2601		0.61	0.62	0.60	0.58	0.53	0.58	0.60	0.61	0.62	0.67	0.65		0.56		0.61		0.00	0.01	0.00	-0.02	-0.08	-0.02	-0.01	0.00	0.02	0.06	0.04		-0.05
76		2011º		4.24	5.11	5.02	3.50	3.63	3.44	3.45	3.11	2.91	5.09	4.59		3.56		4.01		0.24	1.11	1.01	-0.51	-0.38	-0.57	-0.56	-0.90	-1.10	1.08	0.59		-0.45
79		2111		3.97	4.45	4.59	3.31	3.11	3.06	2.96	2.68	3.13	4.53	4.39		2.92		3.65		0.31	0.80	0.94	-0.34	-0.54	-0.59	-0.69	-0.97	-0.52	0.88	0.74		-0.73
80		2112º		4.74	6.00	5.43	3.62	3.47	3.34	3.27	3.13	2.99	5.70	5.19		3.36		4.26		0.48	1.74	1.17	-0.64	-0.80	-0.92	-0.99	-1.13	-1.27	1.44	0.92		-0.90
83		2113º		4.95	5.83	5.90	3.66	3.91	3.59	3.49	3.13	2.88	6.33	6.00		3.73		4.52		0.43	1.32	1.39	-0.86	-0.61	-0.92	-1.02	-1.38	-1.63	1.81	1.48		-0.79
88		2211º		3.86	4.01	4.14	3.05	2.74	2.64	2.61	2.31	2.21	4.41	4.24		2.48		3.29		0.57	0.72	0.85	-0.25	-0.55	-0.65	-0.69	-0.99	-1.08	1.12	0.95		-0.81
92		2212		3.55	4.32	4.36	2.85	3.16	2.74	2.58	2.48	2.25	4.10	3.73		2.99		3.28		0.26	1.03	1.08	-0.43	-0.13	-0.55	-0.70	-0.80	-1.03	0.82	0.45		-0.29
93		2213º		5.16	6.81	6.37	3.54	3.76	3.41	3.48	2.79	2.51	5.95	5.01		3.71		4.44		0.72	2.38	1.93	-0.90	-0.68	-1.03	-0.96	-1.65	-1.92	1.52	0.58		-0.73
96		2214		3.86	5.10	4.60	2.60	2.84	2.58	2.40	2.38	2.28	5.31	4.84		2.54		3.53		0.34	1.57	1.07	-0.93	-0.68	-0.95	-1.13	-1.15	-1.25	1.79	1.31		-0.98
97		2215		3.94	4.95	4.48	2.87	2.73	2.62	2.48	2.37	2.38	5.14	4.66		2.48		3.51		0.43	1.44	0.97	-0.64	-0.78	-0.90	-1.03	-1.14	-1.14	1.63	1.15		-1.03
98		2311		3.00	3.37	2.99	2.12	1.96	2.04	2.12	1.98	1.82	3.55	3.36		1.99		2.57		0.43	0.79	0.42	-0.46	-0.61	-0.53	-0.45	-0.60	-0.75	0.98	0.78		-0.58
99		2312		2.81	3.22	3.52	2.21	2.58	2.53	2.49	2.05	2.02	3.17	3.09		2.66		2.70		0.12	0.52	0.83	-0.49	-0.12	-0.17	-0.21	-0.65	-0.68	0.47	0.39		-0.03
100		2313		3.96	5.28	5.01	3.13	3.42	2.95	2.70	2.63	2.38	4.96	4.45		3.18		3.72		0.25	1.57	1.29	-0.59	-0.29	-0.76	-1.01	-1.08	-1.34	1.24	0.73		-0.54
101		2314		3.51	4.10	4.22	2.77	2.27	2.40	2.20	2.28	2.09	4.20	3.98		2.00		3.09		0.42	1.01	1.13	-0.33	-0.82	-0.69	-0.89	-0.81	-1.00	1.11	0.89		-1.09
102		2315		3.34	4.09	4.00	2.70	2.65	2.67	2.49	2.21	2.08	4.27	4.00		2.39		3.14		0.20	0.95	0.86	-0.43	-0.48	-0.47	-0.65	-0.93	-1.06	1.13	0.87		-0.75
103		2316		4.04	5.25	4.45	2.53	2.29	2.30	2.23	2.18	2.32	5.24	4.66		2.14		3.41		0.63	1.84	1.04	-0.87	-1.12	-1.11	-1.18	-1.22	-1.09	1.83	1.26		-1.27
104		2411		2.65	2.69	2.64	2.00	2.14	2.02	2.13	1.88	1.91	2.74	2.93		2.32		2.34		0.31	0.35	0.30	-0.34	-0.20	-0.32	-0.21	-0.46	-0.43	0.40	0.59		-0.02
105		2412		2.92	3.67	3.86	2.39	2.79	2.39	2.36	1.99	1.94	3.32	2.97		2.65		2.78		0.14	0.89	1.08	-0.39	0.00	-0.39	-0.42	-0.79	-0.84	0.53	0.19		-0.13
106		2413		3.16	3.74	3.25	2.19	1.80	2.01	1.99	2.09	2.06	3.96	3.74		1.56		2.73		0.43	1.01	0.53	-0.54	-0.93	-0.72	-0.73	-0.63	-0.66	1.24	1.01		-1.17
107		2414		2.72	2.87	2.83	2.35	1.96	2.17	2.02	1.95	1.93	3.07	3.03		1.80		2.45		0.27	0.42	0.38	-0.09	-0.49	-0.27	-0.43	-0.50	-0.52	0.62	0.59		-0.64
108		2415		3.31	4.12	3.76	2.31	2.38	2.21	2.03	2.01	1.79	4.13	3.82		2.20		2.90		0.42	1.22	0.86	-0.59	-0.52	-0.68	-0.87	-0.88	-1.11	1.23	0.92		-0.70
109		2511		1.50	2.25	2.83	1.55	2.06	1.76	1.97	1.18	1.51	1.98	1.75		2.35		1.85		-0.35	0.40	0.98	-0.30	0.21	-0.09	0.12	-0.67	-0.34	0.13	-0.10		0.50
110		2512		2.46	2.79	2.34	1.91	1.60	1.68	1.56	1.76	1.53	2.88	2.73		1.43		2.11		0.34	0.68	0.22	-0.20	-0.51	-0.43	-0.56	-0.35	-0.58	0.77	0.62		-0.68
111		2513		2.33	2.78	2.58	1.95	1.89	1.77	1.53	1.69	1.41	2.83	2.63		1.67		2.13		0.20	0.65	0.46	-0.18	-0.24	-0.35	-0.60	-0.44	-0.72	0.70	0.50		-0.45
112		2611		1.37	1.46	1.47	1.24	1.24	1.22	1.20	1.16	1.08	1.56	1.51		1.26		1.32		0.05	0.14	0.15	-0.07	-0.08	-0.10	-0.12	-0.16	-0.24	0.24	0.19		-0.05
113		2121º		4.95	5.62	5.48	3.84	4.00	3.63	3.72	3.45	3.23	5.59	5.17		4.12		4.43		0.52	1.20	1.06	-0.58	-0.43	-0.80	-0.71	-0.97	-1.20	1.17	0.74		-0.31
116		2122		5.27	6.03	5.85	4.08	3.67	3.68	3.56	3.52	3.75	6.01	6.07		3.50		4.68		0.59	1.35	1.17	-0.60	-1.01	-1.00	-1.12	-1.16	-0.93	1.33	1.39		-1.18
117		2221		3.98	4.61	5.25	3.34	3.89	3.40	3.79	2.94	3.05	4.19	4.06		4.26		3.86		0.11	0.75	1.39	-0.52	0.03	-0.46	-0.08	-0.93	-0.81	0.33	0.19		0.40
118		2222		4.27	4.91	5.20	3.46	3.95	3.61	3.64	3.20	3.18	4.87	4.56		3.86		4.08		0.20	0.83	1.12	-0.62	-0.12	-0.47	-0.43	-0.88	-0.90	0.79	0.49		-0.22
119		2223		4.61	5.33	5.24	3.78	3.76	3.52	3.39	3.18	2.88	5.22	4.78		3.62		4.15		0.46	1.18	1.08	-0.37	-0.40	-0.63	-0.76	-0.98	-1.27	1.07	0.63		-0.54
120		2224		4.54	5.21	5.02	3.60	3.53	3.29	3.53	3.07	3.01	5.14	4.81		3.32		4.07		0.47	1.14	0.96	-0.47	-0.54	-0.78	-0.54	-1.00	-1.06	1.07	0.75		-0.75
121		2225		4.64	5.88	5.53	3.56	3.45	3.19	3.03	3.16	2.78	6.03	5.57		3.21		4.26		0.38	1.63	1.27	-0.70	-0.80	-1.07	-1.22	-1.10	-1.48	1.77	1.31		-1.04
122		2321		3.57	4.29	4.89	3.35	3.94	3.43	3.56	2.95	2.83	3.95	3.83		4.22		3.69		-0.12	0.60	1.20	-0.34	0.25	-0.26	-0.13	-0.74	-0.86	0.26	0.14		0.53
123		2322		4.29	5.29	5.31	3.37	3.85	3.24	3.14	2.91	2.60	5.45	4.94		3.56		4.04		0.26	1.25	1.28	-0.67	-0.18	-0.79	-0.89	-1.13	-1.43	1.41	0.91		-0.48
124		2323		3.66	4.08	4.22	3.17	3.26	3.06	3.25	2.84	2.85	3.99	3.90		3.32		3.48		0.18	0.60	0.74	-0.31	-0.22	-0.42	-0.23	-0.64	-0.63	0.51	0.42		-0.16
125		2324		3.85	4.37	4.08	2.92	2.95	2.79	2.84	2.68	2.57	4.58	4.45		3.08		3.46		0.39	0.91	0.62	-0.54	-0.52	-0.67	-0.62	-0.78	-0.89	1.12	0.99		-0.38
126		2325		4.25	4.78	4.64	3.52	2.97	3.13	2.96	3.02	2.91	4.89	4.63		2.82		3.79		0.46	0.99	0.85	-0.27	-0.82	-0.66	-0.84	-0.77	-0.88	1.09	0.84		-0.97
127		2421		2.97	3.98	5.06	2.54	3.76	3.09	3.59	2.44	2.57	3.39	3.01		4.11		3.31		-0.34	0.67	1.75	-0.77	0.45	-0.22	0.28	-0.87	-0.73	0.09	-0.30		0.80
128		2422		3.74	4.53	4.52	3.44	3.44	3.18	2.94	2.55	2.82	4.35	4.20		3.28		3.61		0.13	0.92	0.91	-0.17	-0.17	-0.43	-0.67	-1.06	-0.79	0.74	0.58		-0.33
129		2423		3.46	3.61	3.62	2.72	3.04	2.82	2.71	2.45	2.38	3.68	3.96		3.15		3.13		0.33	0.48	0.48	-0.41	-0.09	-0.31	-0.42	-0.68	-0.75	0.55	0.82		0.01
130		2424		3.97	4.77	4.30	3.16	2.83	2.95	2.87	2.66	2.96	5.02	4.78		2.67		3.66		0.31	1.11	0.64	-0.50	-0.83	-0.71	-0.79	-1.00	-0.70	1.36	1.12		-0.99
131		2425		3.52	3.71	3.58	3.15	2.70	2.95	2.81	2.82	2.78	3.83	3.75		2.53		3.24		0.28	0.47	0.34	-0.09	-0.54	-0.28	-0.43	-0.41	-0.46	0.60	0.52		-0.71
132		2521		2.40	3.39	3.86	2.72	3.07	2.70	2.66	2.02	2.21	3.10	2.91		3.17		2.82		-0.42	0.57	1.04	-0.10	0.25	-0.12	-0.16	-0.81	-0.61	0.27	0.09		0.35
133		2522		3.19	3.61	3.20	2.64	2.44	2.45	2.33	2.57	2.25	3.73	3.55		2.28		2.91		0.29	0.70	0.29	-0.26	-0.46	-0.45	-0.58	-0.34	-0.66	0.83	0.64		-0.63
134		2621		2.25	2.38	2.40	2.06	2.09	2.06	2.02	1.99	1.86	2.50	2.42		2.12		2.18		0.07	0.19	0.22	-0.12	-0.10	-0.13	-0.16	-0.20	-0.32	0.31	0.23		-0.06
[truncated: 2 more columns]

## Sheet: vRh
This is the validation run
I am leaving one metal out, and taking just three molecules to predict the other ones.
				1.00	1.00	1.00	1.00	1.00	1.00	1.00	1.00	1.00	1.00	1.00		1.00
																			Here do eliminate the metal to be leaved out, and put it in the right side.
id				cu	ag	au	ni	pd	pt	ir	ru	os	cd	zn		rh		μ		cu	ag	au	ni	pd	pt	ir	ru	os	cd	zn		rh				Xt X					cu	ag	au	ni	pd	pt	ir	ru	os
		0011º		0.73	1.83	2.31	0.00	0.85	1.22	0.71	-0.44	-0.29	0.93	0.24		0.39		0.74		-0.01	1.10	1.58	-0.74	0.12	0.48	-0.02	-1.18	-1.02	0.19	-0.49		-0.35		0011º		7.19442105568655000000	3.17583397460364000000	5.26302656140696000000
		0111º		-0.15	0.37	1.03	-0.32	0.38	0.73	0.37	-0.32	-0.11	0.14	0.00		0.14		0.19		-0.34	0.18	0.84	-0.51	0.19	0.53	0.17	-0.51	-0.30	-0.05	-0.20		-0.05		0111º		3.17583397460364000000	1.86273991916676000000	0.98766075253239900000
		2215		3.94	4.95	4.48	2.87	2.73	2.48	2.48	2.37	2.38	5.14	4.66		2.62		3.50		0.45	1.45	0.98	-0.63	-0.77	-1.02	-1.01	-1.13	-1.12	1.64	1.16		-0.88		2215		5.26302656140696000000	0.98766075253239900000	12.92467025192120000000
1		0101º		-0.30	0.07	0.04	-0.62	-0.72	-0.54	-0.51	-0.63	-0.62	0.62	0.46		-0.58		-0.25		-0.05	0.32	0.29	-0.37	-0.47	-0.29	-0.26	-0.38	-0.37	0.87	0.71		-0.33		16.48		-0.53	-0.69	-0.49		α1	-0.31	-1.82	-1.79	1.00	0.54	0.50	0.83	1.65	1.53
6		0011º		0.73	1.83	2.31	0.00	0.85	1.22	0.71	-0.44	-0.29	0.93	0.24		0.39		0.74		-0.01	1.10	1.58	-0.74	0.12	0.48	-0.02	-1.18	-1.02	0.19	-0.49		-0.35		5.30		-0.17	-0.48	0.86		α2	0.41	-0.06	-0.96	0.42	-0.59	-1.14	-0.61	0.45	0.25
11		0111º		-0.15	0.37	1.03	-0.32	0.38	0.73	0.37	-0.32	-0.11	0.14	0.00		0.14		0.19		-0.34	0.18	0.84	-0.51	0.19	0.53	0.17	-0.51	-0.30	-0.05	-0.20		-0.05		0.20		-0.83	0.54	0.14		α3	-0.23	-0.19	0.08	-0.17	0.00	0.08	0.02	-0.01	0.09
16		0211t		-0.33	-0.25	-0.21	-0.43	-0.39	-0.37	-0.47	-0.53	-0.62	-0.16	-0.20		-0.45		-0.36		0.03	0.11	0.15	-0.07	-0.03	-0.01	-0.10	-0.17	-0.26	0.20	0.16		-0.09
17		1001º		3.90	5.24	4.24	2.14	1.78	1.71	1.77	1.36	1.36	4.90	4.25		1.69		2.97		0.93	2.27	1.27	-0.83	-1.19	-1.26	-1.20	-1.61	-1.61	1.93	1.29		-1.28
21		1101º		2.54	3.76	2.94	1.11	0.89	0.72	0.69	0.68	0.48	3.54	2.89		0.81		1.84		0.70	1.92	1.10	-0.73	-0.95	-1.12	-1.15	-1.16	-1.36	1.70	1.05		-1.03
24		1201º		1.83	2.71	2.30	0.88	0.99	0.85	0.85	0.57	0.59	2.48	2.20		0.81		1.48		0.35	1.24	0.82	-0.60	-0.48	-0.63	-0.63	-0.90	-0.89	1.01	0.72		-0.66
28		1301º		0.78	1.26	0.99	0.28	0.47	0.24	0.32	0.20	0.16	1.24	1.12		0.43		0.64		0.14	0.62	0.35	-0.36	-0.17	-0.40	-0.32	-0.45	-0.48	0.59	0.48		-0.21
32		1401t		-0.09	-0.09	-0.09	-0.09	-0.14	-0.11	-0.10	-0.08	-0.07	-0.06	-0.08		-0.10		-0.09		0.00	0.00	0.00	0.00	-0.05	-0.02	-0.01	0.01	0.02	0.03	0.01		-0.01
33		1011º		2.14	2.80	2.71	1.05	0.84	1.17	1.03	1.16	0.95	3.13	3.02		1.05		1.82		0.32	0.98	0.89	-0.77	-0.98	-0.65	-0.79	-0.66	-0.87	1.31	1.20		-0.77
38		1111º		2.68	3.14	2.77	1.74	1.57	1.69	1.57	1.61	1.52	3.25	3.09		1.59		2.24		0.44	0.90	0.52	-0.50	-0.67	-0.55	-0.67	-0.63	-0.72	1.01	0.85		-0.65
41		1112º		3.01	4.13	3.40	1.45	1.15	1.13	1.20	1.19	1.07	4.47	3.94		1.20		2.38		0.63	1.76	1.02	-0.93	-1.23	-1.25	-1.17	-1.18	-1.31	2.09	1.57		-1.18
44		1211º		2.20	2.39	2.41	1.54	1.73	1.89	1.65	1.34	1.43	2.44	2.39		1.55		1.95		0.26	0.45	0.46	-0.40	-0.22	-0.05	-0.29	-0.61	-0.52	0.49	0.44		-0.40
47		1212º		2.64	3.29	2.79	1.68	1.33	1.21	1.27	1.51	1.25	3.44	3.17		1.49		2.14		0.50	1.14	0.65	-0.46	-0.81	-0.93	-0.87	-0.63	-0.89	1.29	1.03		-0.65
51		1311º		1.02	1.62	2.25	0.81	1.50	1.82	1.38	0.71	0.91	1.33	1.14		1.23		1.32		-0.30	0.30	0.93	-0.51	0.18	0.50	0.07	-0.61	-0.41	0.02	-0.18		-0.08
55		1312t		1.95	2.26	1.85	1.37	1.16	0.97	1.02	1.12	0.99	2.32	2.19		1.16		1.56		0.39	0.69	0.28	-0.19	-0.40	-0.60	-0.54	-0.44	-0.58	0.76	0.63		-0.41
56		1411t		0.85	0.95	0.98	0.74	0.77	0.78	0.68	0.64	0.53	1.03	0.98		0.71		0.81		0.04	0.14	0.17	-0.07	-0.04	-0.04	-0.14	-0.17	-0.28	0.22	0.17		-0.10
57		2001		5.00	6.14	6.31	3.91	4.45	4.63	4.31	3.45	3.43	6.26	5.77		4.01		4.88		0.12	1.26	1.43	-0.97	-0.43	-0.25	-0.56	-1.43	-1.45	1.38	0.90		-0.87
58		2101º		4.12	4.94	5.07	2.83	3.18	3.36	3.08	2.31	2.23	5.37	5.17		2.97		3.79		0.33	1.15	1.28	-0.96	-0.60	-0.42	-0.71	-1.48	-1.56	1.59	1.38		-0.81
63		2201		3.59	4.55	4.04	2.31	2.18	1.92	1.89	1.74	1.78	4.80	4.37		2.05		3.02		0.57	1.53	1.02	-0.70	-0.83	-1.09	-1.13	-1.27	-1.23	1.79	1.35		-0.97
64		2202		3.22	4.62	4.30	2.31	2.33	2.17	1.95	1.70	1.72	4.87	4.48		2.08		3.06		0.16	1.56	1.24	-0.75	-0.73	-0.89	-1.11	-1.36	-1.34	1.81	1.42		-0.98
65		2301º		3.09	4.31	3.47	1.51	1.23	1.07	1.09	1.18	0.94	4.35	3.71		1.20		2.36		0.73	1.95	1.11	-0.85	-1.13	-1.29	-1.27	-1.18	-1.42	1.99	1.35		-1.16
68		2302º		2.94	3.58	3.41	2.02	1.95	1.66	1.75	1.59	2.01	3.71	3.54		1.97		2.56		0.38	1.02	0.85	-0.54	-0.61	-0.90	-0.81	-0.97	-0.54	1.15	0.98		-0.58
72		2401		2.62	3.42	2.94	1.54	1.55	1.39	1.45	1.22	1.47	3.29	3.00		1.55		2.17		0.45	1.25	0.77	-0.63	-0.62	-0.78	-0.72	-0.95	-0.71	1.12	0.82		-0.62
73		2402		2.05	2.27	2.42	1.62	1.27	1.11	1.27	1.30	1.59	2.46	2.45		1.45		1.80		0.25	0.47	0.62	-0.18	-0.53	-0.69	-0.53	-0.50	-0.21	0.66	0.65		-0.35
74		2501		1.69	2.00	1.66	1.34	1.07	0.86	0.99	1.05	1.16	1.99	1.86		1.16		1.42		0.26	0.58	0.24	-0.09	-0.35	-0.56	-0.44	-0.37	-0.27	0.57	0.43		-0.26
75		2601		0.61	0.62	0.60	0.58	0.53	0.56	0.60	0.61	0.62	0.67	0.65		0.58		0.60		0.01	0.01	0.00	-0.02	-0.07	-0.05	0.00	0.00	0.02	0.06	0.05		-0.02
76		2011º		4.24	5.11	5.02	3.50	3.63	3.56	3.45	3.11	2.91	5.09	4.59		3.44		4.02		0.22	1.10	1.00	-0.52	-0.39	-0.46	-0.57	-0.91	-1.11	1.07	0.57		-0.58
79		2111		3.97	4.45	4.59	3.31	3.11	2.92	2.96	2.68	3.13	4.53	4.39		3.06		3.64		0.33	0.81	0.95	-0.33	-0.53	-0.72	-0.68	-0.96	-0.51	0.89	0.75		-0.58
80		2112º		4.74	6.00	5.43	3.62	3.47	3.36	3.27	3.13	2.99	5.70	5.19		3.34		4.26		0.48	1.73	1.17	-0.64	-0.80	-0.90	-1.00	-1.13	-1.27	1.44	0.92		-0.92
83		2113º		4.95	5.83	5.90	3.66	3.91	3.73	3.49	3.13	2.88	6.33	6.00		3.59		4.53		0.42	1.30	1.38	-0.87	-0.62	-0.80	-1.03	-1.40	-1.64	1.80	1.47		-0.94
88		2211º		3.86	4.01	4.14	3.05	2.74	2.48	2.61	2.31	2.21	4.41	4.24		2.64		3.28		0.58	0.73	0.87	-0.23	-0.53	-0.80	-0.67	-0.97	-1.07	1.13	0.96		-0.64
92		2212		3.55	4.32	4.36	2.85	3.16	2.99	2.58	2.48	2.25	4.10	3.73		2.74		3.31		0.24	1.01	1.06	-0.45	-0.15	-0.32	-0.73	-0.82	-1.05	0.80	0.42		-0.57
93		2213º		5.16	6.81	6.37	3.54	3.76	3.71	3.48	2.79	2.51	5.95	5.01		3.41		4.46		0.69	2.35	1.91	-0.92	-0.71	-0.75	-0.98	-1.67	-1.95	1.49	0.55		-1.06
96		2214		3.86	5.10	4.60	2.60	2.84	2.54	2.40	2.38	2.28	5.31	4.84		2.58		3.52		0.34	1.58	1.08	-0.93	-0.68	-0.98	-1.12	-1.14	-1.25	1.79	1.31		-0.94
97		2215		3.94	4.95	4.48	2.87	2.73	2.48	2.48	2.37	2.38	5.14	4.66		2.62		3.50		0.45	1.45	0.98	-0.63	-0.77	-1.02	-1.01	-1.13	-1.12	1.64	1.16		-0.88
98		2311		3.00	3.37	2.99	2.12	1.96	1.99	2.12	1.98	1.82	3.55	3.36		2.04		2.57		0.43	0.80	0.42	-0.45	-0.61	-0.58	-0.45	-0.59	-0.75	0.99	0.79		-0.52
99		2312		2.81	3.22	3.52	2.21	2.58	2.66	2.49	2.05	2.02	3.17	3.09		2.53		2.71		0.10	0.51	0.81	-0.50	-0.13	-0.05	-0.23	-0.66	-0.69	0.45	0.38		-0.18
100		2313		3.96	5.28	5.01	3.13	3.42	3.18	2.70	2.63	2.38	4.96	4.45		2.95		3.74		0.23	1.55	1.27	-0.61	-0.31	-0.56	-1.03	-1.11	-1.36	1.22	0.71		-0.78
101		2314		3.51	4.10	4.22	2.77	2.27	2.00	2.20	2.28	2.09	4.20	3.98		2.40		3.06		0.45	1.05	1.16	-0.29	-0.79	-1.05	-0.85	-0.78	-0.96	1.14	0.92		-0.66
102		2315		3.34	4.09	4.00	2.70	2.65	2.39	2.49	2.21	2.08	4.27	4.00		2.67		3.11		0.23	0.98	0.89	-0.41	-0.46	-0.72	-0.62	-0.90	-1.03	1.16	0.89		-0.44
103		2316		4.04	5.25	4.45	2.53	2.29	2.14	2.23	2.18	2.32	5.24	4.66		2.30		3.39		0.65	1.85	1.06	-0.86	-1.11	-1.25	-1.17	-1.21	-1.07	1.84	1.27		-1.09
104		2411		2.65	2.69	2.64	2.00	2.14	2.32	2.13	1.88	1.91	2.74	2.93		2.02		2.37		0.29	0.32	0.28	-0.37	-0.23	-0.05	-0.24	-0.49	-0.46	0.37	0.56		-0.35
105		2412		2.92	3.67	3.86	2.39	2.79	2.65	2.36	1.99	1.94	3.32	2.97		2.39		2.81		0.11	0.87	1.06	-0.42	-0.02	-0.15	-0.44	-0.81	-0.86	0.51	0.17		-0.42
106		2413		3.16	3.74	3.25	2.19	1.80	1.56	1.99	2.09	2.06	3.96	3.74		2.01		2.68		0.47	1.05	0.57	-0.49	-0.89	-1.13	-0.69	-0.59	-0.62	1.28	1.05		-0.68
107		2414		2.72	2.87	2.83	2.35	1.96	1.80	2.02	1.95	1.93	3.07	3.03		2.17		2.41		0.31	0.46	0.42	-0.06	-0.45	-0.61	-0.39	-0.46	-0.48	0.66	0.62		-0.24
108		2415		3.31	4.12	3.76	2.31	2.38	2.20	2.03	2.01	1.79	4.13	3.82		2.21		2.89		0.42	1.22	0.87	-0.59	-0.52	-0.70	-0.87	-0.88	-1.11	1.23	0.92		-0.68
109		2511		1.50	2.25	2.83	1.55	2.06	2.35	1.97	1.18	1.51	1.98	1.75		1.76		1.90		-0.41	0.35	0.93	-0.35	0.16	0.45	0.07	-0.73	-0.40	0.08	-0.15		-0.14
110		2512		2.46	2.79	2.34	1.91	1.60	1.43	1.56	1.76	1.53	2.88	2.73		1.68		2.09		0.37	0.70	0.25	-0.18	-0.49	-0.66	-0.53	-0.33	-0.56	0.79	0.64		-0.41
111		2513		2.33	2.78	2.58	1.95	1.89	1.67	1.53	1.69	1.41	2.83	2.63		1.77		2.12		0.21	0.66	0.47	-0.17	-0.23	-0.45	-0.59	-0.43	-0.71	0.71	0.51		-0.34
112		2611		1.37	1.46	1.47	1.24	1.24	1.26	1.20	1.16	1.08	1.56	1.51		1.22		1.32		0.04	0.14	0.15	-0.08	-0.09	-0.06	-0.12	-0.16	-0.24	0.24	0.18		-0.10
113		2121º		4.95	5.62	5.48	3.84	4.00	4.12	3.72	3.45	3.23	5.59	5.17		3.63		4.47		0.48	1.15	1.01	-0.63	-0.47	-0.35	-0.75	-1.02	-1.24	1.12	0.70		-0.84
116		2122		5.27	6.03	5.85	4.08	3.67	3.50	3.56	3.52	3.75	6.01	6.07		3.68		4.66		0.60	1.36	1.18	-0.59	-0.99	-1.16	-1.10	-1.15	-0.92	1.35	1.41		-0.99
117		2221		3.98	4.61	5.25	3.34	3.89	4.26	3.79	2.94	3.05	4.19	4.06		3.40		3.94		0.04	0.67	1.31	-0.60	-0.05	0.32	-0.16	-1.00	-0.89	0.25	0.12		-0.54
118		2222		4.27	4.91	5.20	3.46	3.95	3.86	3.64	3.20	3.18	4.87	4.56		3.61		4.10		0.18	0.81	1.10	-0.64	-0.15	-0.24	-0.46	-0.90	-0.92	0.77	0.47		-0.49
119		2223		4.61	5.33	5.24	3.78	3.76	3.62	3.39	3.18	2.88	5.22	4.78		3.52		4.16		0.45	1.17	1.08	-0.38	-0.40	-0.55	-0.77	-0.99	-1.28	1.06	0.62		-0.64
120		2224		4.54	5.21	5.02	3.60	3.53	3.32	3.53	3.07	3.01	5.14	4.81		3.29		4.07		0.47	1.14	0.95	-0.47	-0.54	-0.75	-0.54	-1.00	-1.06	1.07	0.74		-0.79
121		2225		4.64	5.88	5.53	3.56	3.45	3.21	3.03	3.16	2.78	6.03	5.57		3.19		4.26		0.38	1.63	1.27	-0.70	-0.81	-1.05	-1.22	-1.10	-1.48	1.77	1.31		-1.07
122		2321		3.57	4.29	4.89	3.35	3.94	4.22	3.56	2.95	2.83	3.95	3.83		3.43		3.76		-0.19	0.53	1.13	-0.41	0.18	0.46	-0.20	-0.81	-0.93	0.19	0.07		-0.34
123		2322		4.29	5.29	5.31	3.37	3.85	3.56	3.14	2.91	2.60	5.45	4.94		3.24		4.06		0.23	1.22	1.25	-0.70	-0.21	-0.51	-0.92	-1.16	-1.46	1.38	0.88		-0.82
124		2323		3.66	4.08	4.22	3.17	3.26	3.32	3.25	2.84	2.85	3.99	3.90		3.06		3.50		0.15	0.57	0.72	-0.33	-0.25	-0.18	-0.26	-0.66	-0.65	0.49	0.40		-0.44
125		2324		3.85	4.37	4.08	2.92	2.95	3.08	2.84	2.68	2.57	4.58	4.45		2.79		3.49		0.36	0.89	0.59	-0.57	-0.54	-0.41	-0.65	-0.81	-0.92	1.09	0.96		-0.70
126		2325		4.25	4.78	4.64	3.52	2.97	2.82	2.96	3.02	2.91	4.89	4.63		3.13		3.76		0.49	1.01	0.88	-0.24	-0.79	-0.94	-0.81	-0.74	-0.85	1.12	0.87		-0.63
127		2421		2.97	3.98	5.06	2.54	3.76	4.11	3.59	2.44	2.57	3.39	3.01		3.09		3.40		-0.43	0.58	1.66	-0.86	0.35	0.71	0.19	-0.96	-0.83	-0.01	-0.39		-0.32
128		2422		3.74	4.53	4.52	3.44	3.44	3.28	2.94	2.55	2.82	4.35	4.20		3.18		3.62		0.12	0.91	0.90	-0.18	-0.18	-0.34	-0.68	-1.07	-0.80	0.73	0.57		-0.44
129		2423		3.46	3.61	3.62	2.72	3.04	3.15	2.71	2.45	2.38	3.68	3.96		2.82		3.16		0.30	0.45	0.45	-0.44	-0.12	-0.02	-0.45	-0.71	-0.78	0.52	0.79		-0.34
130		2424		3.97	4.77	4.30	3.16	2.83	2.67	2.87	2.66	2.96	5.02	4.78		2.95		3.64		0.33	1.13	0.66	-0.47	-0.80	-0.97	-0.76	-0.98	-0.68	1.38	1.14		-0.68
131		2425		3.52	3.71	3.58	3.15	2.70	2.53	2.81	2.82	2.78	3.83	3.75		2.95		3.20		0.32	0.51	0.38	-0.05	-0.50	-0.67	-0.39	-0.37	-0.42	0.63	0.55		-0.25
132		2521		2.40	3.39	3.86	2.72	3.07	3.17	2.66	2.02	2.21	3.10	2.91		2.70		2.86		-0.46	0.53	0.99	-0.14	0.21	0.30	-0.21	-0.85	-0.65	0.23	0.05		-0.17
133		2522		3.19	3.61	3.20	2.64	2.44	2.28	2.33	2.57	2.25	3.73	3.55		2.45		2.89		0.30	0.72	0.31	-0.25	-0.45	-0.61	-0.56	-0.32	-0.64	0.84	0.66		-0.44
134		2621		2.25	2.38	2.40	2.06	2.09	2.12	2.02	1.99	1.86	2.50	2.42		2.06		2.19		0.06	0.19	0.21	-0.13	-0.10	-0.07	-0.16	-0.20	-0.33	0.31	0.23		-0.13
[truncated: 2 more columns]

## Sheet: vIr
This is the validation run
I am leaving one metal out, and taking just three molecules to predict the other ones.
				1.00	1.00	1.00	1.00	1.00	1.00	1.00	1.00	1.00	1.00	1.00		1.00
																			Here do eliminate the metal to be leaved out, and put it in the right side.
id				cu	ag	au	ni	pd	pt	rh	ru	os	cd	zn		ir		μ		cu	ag	au	ni	pd	pt	rh	ru	os	cd	zn		ir				Xt X					cu	ag	au	ni	pd	pt	rh	ru	os
		0011º		0.73	1.83	2.31	0.00	0.85	1.22	0.39	-0.44	-0.29	0.93	0.24		0.71		0.71		0.02	1.13	1.60	-0.71	0.15	0.51	-0.32	-1.15	-0.99	0.22	-0.46		0.00		0011º		7.30528480699251000000	3.19193633904578000000	5.54842339916870000000
		0111º		-0.15	0.37	1.03	-0.32	0.38	0.73	0.14	-0.32	-0.11	0.14	0.00		0.37		0.17		-0.32	0.20	0.86	-0.49	0.21	0.56	-0.03	-0.49	-0.28	-0.03	-0.18		0.19		0111º		3.19193633904578000000	1.83099744184414000000	1.21259789392579000000
		2215		3.94	4.95	4.48	2.87	2.73	2.48	2.62	2.37	2.38	5.14	4.66		2.48		3.51		0.43	1.44	0.97	-0.64	-0.78	-1.03	-0.89	-1.14	-1.14	1.63	1.15		-1.03		2215		5.54842339916870000000	1.21259789392579000000	12.67153291158010000000
1		0101º		-0.30	0.07	0.04	-0.62	-0.72	-0.54	-0.58	-0.63	-0.62	0.62	0.46		-0.51		-0.26		-0.05	0.33	0.30	-0.36	-0.46	-0.28	-0.32	-0.38	-0.37	0.87	0.72		-0.25		16.66		-0.55	-0.68	-0.49		α1	-0.31	-1.83	-1.83	1.00	0.52	0.46	0.91	1.65	1.52
6		0011º		0.73	1.83	2.31	0.00	0.85	1.22	0.39	-0.44	-0.29	0.93	0.24		0.71		0.71		0.02	1.13	1.60	-0.71	0.15	0.51	-0.32	-1.15	-0.99	0.22	-0.46		0.00		4.95		-0.18	-0.48	0.86		α2	0.38	-0.05	-0.95	0.35	-0.64	-1.19	-0.27	0.37	0.17
11		0111º		-0.15	0.37	1.03	-0.32	0.38	0.73	0.14	-0.32	-0.11	0.14	0.00		0.37		0.17		-0.32	0.20	0.86	-0.49	0.21	0.56	-0.03	-0.49	-0.28	-0.03	-0.18		0.19		0.20		-0.82	0.56	0.14		α3	-0.23	-0.19	0.08	-0.16	0.00	0.09	0.01	-0.01	0.09
16		0211t		-0.33	-0.25	-0.21	-0.43	-0.39	-0.37	-0.45	-0.53	-0.62	-0.16	-0.20		-0.47		-0.36		0.03	0.11	0.15	-0.07	-0.04	-0.01	-0.09	-0.17	-0.26	0.20	0.16		-0.11
17		1001º		3.90	5.24	4.24	2.14	1.78	1.71	1.69	1.36	1.36	4.90	4.25		1.77		2.96		0.94	2.28	1.28	-0.82	-1.18	-1.25	-1.27	-1.60	-1.60	1.94	1.29		-1.19
21		1101º		2.54	3.76	2.94	1.11	0.89	0.72	0.81	0.68	0.48	3.54	2.89		0.69		1.85		0.69	1.91	1.09	-0.74	-0.96	-1.13	-1.05	-1.17	-1.37	1.69	1.04		-1.16
24		1201º		1.83	2.71	2.30	0.88	0.99	0.85	0.81	0.57	0.59	2.48	2.20		0.85		1.47		0.36	1.24	0.82	-0.60	-0.48	-0.63	-0.66	-0.90	-0.89	1.01	0.72		-0.63
28		1301º		0.78	1.26	0.99	0.28	0.47	0.24	0.43	0.20	0.16	1.24	1.12		0.32		0.65		0.13	0.61	0.34	-0.37	-0.18	-0.41	-0.22	-0.46	-0.49	0.58	0.47		-0.33
32		1401t		-0.09	-0.09	-0.09	-0.09	-0.14	-0.11	-0.10	-0.08	-0.07	-0.06	-0.08		-0.10		-0.09		0.00	0.00	0.00	0.00	-0.05	-0.02	-0.01	0.01	0.02	0.03	0.02		0.00
33		1011º		2.14	2.80	2.71	1.05	0.84	1.17	1.05	1.16	0.95	3.13	3.02		1.03		1.82		0.32	0.98	0.89	-0.77	-0.98	-0.65	-0.77	-0.66	-0.87	1.31	1.20		-0.79
38		1111º		2.68	3.14	2.77	1.74	1.57	1.69	1.59	1.61	1.52	3.25	3.09		1.57		2.24		0.44	0.90	0.52	-0.50	-0.67	-0.55	-0.65	-0.63	-0.72	1.01	0.85		-0.67
41		1112º		3.01	4.13	3.40	1.45	1.15	1.13	1.20	1.19	1.07	4.47	3.94		1.20		2.38		0.63	1.76	1.02	-0.93	-1.23	-1.25	-1.18	-1.18	-1.30	2.09	1.57		-1.17
44		1211º		2.20	2.39	2.41	1.54	1.73	1.89	1.55	1.34	1.43	2.44	2.39		1.65		1.94		0.27	0.45	0.47	-0.39	-0.21	-0.04	-0.39	-0.60	-0.51	0.50	0.45		-0.28
47		1212º		2.64	3.29	2.79	1.68	1.33	1.21	1.49	1.51	1.25	3.44	3.17		1.27		2.16		0.48	1.12	0.63	-0.48	-0.83	-0.95	-0.67	-0.65	-0.91	1.27	1.01		-0.89
51		1311º		1.02	1.62	2.25	0.81	1.50	1.82	1.23	0.71	0.91	1.33	1.14		1.38		1.30		-0.28	0.32	0.94	-0.49	0.19	0.52	-0.07	-0.59	-0.40	0.03	-0.16		0.08
55		1312t		1.95	2.26	1.85	1.37	1.16	0.97	1.16	1.12	0.99	2.32	2.19		1.02		1.58		0.38	0.68	0.27	-0.20	-0.42	-0.61	-0.42	-0.46	-0.59	0.75	0.62		-0.55
56		1411t		0.85	0.95	0.98	0.74	0.77	0.78	0.71	0.64	0.53	1.03	0.98		0.68		0.82		0.04	0.14	0.16	-0.08	-0.05	-0.04	-0.10	-0.17	-0.28	0.22	0.17		-0.14
57		2001		5.00	6.14	6.31	3.91	4.45	4.63	4.01	3.45	3.43	6.26	5.77		4.31		4.85		0.15	1.29	1.46	-0.94	-0.40	-0.22	-0.84	-1.40	-1.42	1.41	0.92		-0.54
58		2101º		4.12	4.94	5.07	2.83	3.18	3.36	2.97	2.31	2.23	5.37	5.17		3.08		3.78		0.34	1.16	1.29	-0.95	-0.59	-0.41	-0.80	-1.47	-1.55	1.60	1.39		-0.70
63		2201		3.59	4.55	4.04	2.31	2.18	1.92	2.05	1.74	1.78	4.80	4.37		1.89		3.03		0.56	1.52	1.01	-0.72	-0.85	-1.11	-0.98	-1.29	-1.25	1.77	1.34		-1.14
64		2202		3.22	4.62	4.30	2.31	2.33	2.17	2.08	1.70	1.72	4.87	4.48		1.95		3.07		0.15	1.54	1.23	-0.76	-0.74	-0.91	-0.99	-1.37	-1.36	1.80	1.41		-1.12
65		2301º		3.09	4.31	3.47	1.51	1.23	1.07	1.20	1.18	0.94	4.35	3.71		1.09		2.37		0.72	1.94	1.10	-0.86	-1.14	-1.30	-1.17	-1.19	-1.43	1.98	1.34		-1.28
68		2302º		2.94	3.58	3.41	2.02	1.95	1.66	1.97	1.59	2.01	3.71	3.54		1.75		2.58		0.36	1.00	0.83	-0.56	-0.63	-0.92	-0.61	-0.99	-0.57	1.13	0.96		-0.83
72		2401		2.62	3.42	2.94	1.54	1.55	1.39	1.55	1.22	1.47	3.29	3.00		1.45		2.18		0.44	1.24	0.76	-0.64	-0.63	-0.79	-0.63	-0.96	-0.71	1.11	0.81		-0.73
73		2402		2.05	2.27	2.42	1.62	1.27	1.11	1.45	1.30	1.59	2.46	2.45		1.27		1.82		0.23	0.45	0.61	-0.19	-0.54	-0.71	-0.37	-0.52	-0.23	0.64	0.63		-0.55
74		2501		1.69	2.00	1.66	1.34	1.07	0.86	1.16	1.05	1.16	1.99	1.86		0.99		1.44		0.25	0.56	0.22	-0.10	-0.37	-0.58	-0.28	-0.39	-0.28	0.55	0.42		-0.45
75		2601		0.61	0.62	0.60	0.58	0.53	0.56	0.58	0.61	0.62	0.67	0.65		0.60		0.60		0.01	0.02	0.00	-0.02	-0.07	-0.05	-0.02	0.00	0.02	0.06	0.05		0.00
76		2011º		4.24	5.11	5.02	3.50	3.63	3.56	3.44	3.11	2.91	5.09	4.59		3.45		4.02		0.23	1.10	1.00	-0.52	-0.39	-0.46	-0.58	-0.91	-1.11	1.07	0.58		-0.57
79		2111		3.97	4.45	4.59	3.31	3.11	2.92	3.06	2.68	3.13	4.53	4.39		2.96		3.65		0.32	0.80	0.94	-0.34	-0.54	-0.73	-0.59	-0.97	-0.52	0.88	0.74		-0.69
80		2112º		4.74	6.00	5.43	3.62	3.47	3.36	3.34	3.13	2.99	5.70	5.19		3.27		4.27		0.47	1.73	1.16	-0.65	-0.80	-0.91	-0.93	-1.14	-1.28	1.43	0.92		-1.00
83		2113º		4.95	5.83	5.90	3.66	3.91	3.73	3.59	3.13	2.88	6.33	6.00		3.49		4.54		0.41	1.29	1.37	-0.88	-0.63	-0.81	-0.94	-1.40	-1.65	1.79	1.46		-1.04
88		2211º		3.86	4.01	4.14	3.05	2.74	2.48	2.64	2.31	2.21	4.41	4.24		2.61		3.28		0.58	0.73	0.86	-0.23	-0.54	-0.80	-0.64	-0.98	-1.07	1.13	0.96		-0.68
92		2212		3.55	4.32	4.36	2.85	3.16	2.99	2.74	2.48	2.25	4.10	3.73		2.58		3.32		0.22	1.00	1.04	-0.47	-0.16	-0.33	-0.58	-0.84	-1.07	0.78	0.41		-0.74
93		2213º		5.16	6.81	6.37	3.54	3.76	3.71	3.41	2.79	2.51	5.95	5.01		3.48		4.46		0.70	2.36	1.91	-0.92	-0.70	-0.75	-1.05	-1.67	-1.94	1.50	0.56		-0.98
96		2214		3.86	5.10	4.60	2.60	2.84	2.54	2.58	2.38	2.28	5.31	4.84		2.40		3.54		0.32	1.56	1.06	-0.94	-0.70	-1.00	-0.96	-1.16	-1.26	1.77	1.30		-1.14
97		2215		3.94	4.95	4.48	2.87	2.73	2.48	2.62	2.37	2.38	5.14	4.66		2.48		3.51		0.43	1.44	0.97	-0.64	-0.78	-1.03	-0.89	-1.14	-1.14	1.63	1.15		-1.03
98		2311		3.00	3.37	2.99	2.12	1.96	1.99	2.04	1.98	1.82	3.55	3.36		2.12		2.56		0.44	0.80	0.43	-0.45	-0.60	-0.57	-0.52	-0.59	-0.74	0.99	0.80		-0.44
99		2312		2.81	3.22	3.52	2.21	2.58	2.66	2.53	2.05	2.02	3.17	3.09		2.49		2.71		0.10	0.50	0.81	-0.50	-0.14	-0.05	-0.19	-0.66	-0.70	0.45	0.38		-0.23
100		2313		3.96	5.28	5.01	3.13	3.42	3.18	2.95	2.63	2.38	4.96	4.45		2.70		3.76		0.20	1.52	1.25	-0.63	-0.34	-0.58	-0.81	-1.13	-1.38	1.20	0.69		-1.06
101		2314		3.51	4.10	4.22	2.77	2.27	2.00	2.40	2.28	2.09	4.20	3.98		2.20		3.07		0.44	1.03	1.15	-0.31	-0.81	-1.07	-0.67	-0.80	-0.98	1.12	0.91		-0.87
102		2315		3.34	4.09	4.00	2.70	2.65	2.39	2.67	2.21	2.08	4.27	4.00		2.49		3.13		0.21	0.96	0.87	-0.42	-0.47	-0.74	-0.46	-0.92	-1.05	1.14	0.87		-0.64
103		2316		4.04	5.25	4.45	2.53	2.29	2.14	2.30	2.18	2.32	5.24	4.66		2.23		3.40		0.64	1.85	1.05	-0.87	-1.11	-1.26	-1.10	-1.22	-1.08	1.83	1.26		-1.18
104		2411		2.65	2.69	2.64	2.00	2.14	2.32	2.02	1.88	1.91	2.74	2.93		2.13		2.36		0.30	0.33	0.29	-0.36	-0.22	-0.04	-0.34	-0.48	-0.45	0.38	0.57		-0.22
105		2412		2.92	3.67	3.86	2.39	2.79	2.65	2.39	1.99	1.94	3.32	2.97		2.36		2.81		0.11	0.86	1.05	-0.42	-0.02	-0.16	-0.42	-0.81	-0.87	0.51	0.16		-0.45
106		2413		3.16	3.74	3.25	2.19	1.80	1.56	2.01	2.09	2.06	3.96	3.74		1.99		2.69		0.47	1.05	0.57	-0.50	-0.89	-1.13	-0.68	-0.60	-0.62	1.28	1.05		-0.69
107		2414		2.72	2.87	2.83	2.35	1.96	1.80	2.17	1.95	1.93	3.07	3.03		2.02		2.43		0.29	0.44	0.40	-0.07	-0.47	-0.62	-0.25	-0.48	-0.50	0.64	0.61		-0.41
108		2415		3.31	4.12	3.76	2.31	2.38	2.20	2.21	2.01	1.79	4.13	3.82		2.03		2.91		0.40	1.21	0.85	-0.60	-0.53	-0.71	-0.70	-0.90	-1.13	1.21	0.91		-0.88
109		2511		1.50	2.25	2.83	1.55	2.06	2.35	1.76	1.18	1.51	1.98	1.75		1.97		1.88		-0.39	0.37	0.95	-0.33	0.18	0.47	-0.12	-0.71	-0.38	0.10	-0.13		0.09
110		2512		2.46	2.79	2.34	1.91	1.60	1.43	1.68	1.76	1.53	2.88	2.73		1.56		2.10		0.36	0.69	0.23	-0.19	-0.50	-0.67	-0.42	-0.34	-0.57	0.78	0.63		-0.54
111		2513		2.33	2.78	2.58	1.95	1.89	1.67	1.77	1.69	1.41	2.83	2.63		1.53		2.14		0.19	0.64	0.44	-0.19	-0.25	-0.47	-0.37	-0.45	-0.73	0.69	0.49		-0.61
112		2611		1.37	1.46	1.47	1.24	1.24	1.26	1.22	1.16	1.08	1.56	1.51		1.20		1.32		0.04	0.13	0.15	-0.08	-0.09	-0.06	-0.10	-0.16	-0.24	0.23	0.18		-0.13
113		2121º		4.95	5.62	5.48	3.84	4.00	4.12	3.63	3.45	3.23	5.59	5.17		3.72		4.46		0.49	1.16	1.02	-0.62	-0.46	-0.34	-0.83	-1.01	-1.23	1.13	0.71		-0.74
116		2122		5.27	6.03	5.85	4.08	3.67	3.50	3.68	3.52	3.75	6.01	6.07		3.56		4.68		0.59	1.35	1.17	-0.60	-1.00	-1.17	-1.00	-1.16	-0.93	1.34	1.40		-1.11
117		2221		3.98	4.61	5.25	3.34	3.89	4.26	3.40	2.94	3.05	4.19	4.06		3.79		3.91		0.07	0.71	1.34	-0.56	-0.02	0.35	-0.50	-0.97	-0.86	0.29	0.15		-0.12
118		2222		4.27	4.91	5.20	3.46	3.95	3.86	3.61	3.20	3.18	4.87	4.56		3.64		4.10		0.18	0.81	1.10	-0.64	-0.14	-0.24	-0.49	-0.90	-0.92	0.77	0.47		-0.45
119		2223		4.61	5.33	5.24	3.78	3.76	3.62	3.52	3.18	2.88	5.22	4.78		3.39		4.17		0.43	1.16	1.06	-0.39	-0.42	-0.56	-0.65	-1.00	-1.29	1.05	0.60		-0.78
120		2224		4.54	5.21	5.02	3.60	3.53	3.32	3.29	3.07	3.01	5.14	4.81		3.53		4.05		0.49	1.16	0.97	-0.45	-0.52	-0.73	-0.76	-0.98	-1.04	1.09	0.76		-0.52
121		2225		4.64	5.88	5.53	3.56	3.45	3.21	3.19	3.16	2.78	6.03	5.57		3.03		4.27		0.37	1.61	1.26	-0.72	-0.82	-1.06	-1.09	-1.11	-1.49	1.75	1.30		-1.24
122		2321		3.57	4.29	4.89	3.35	3.94	4.22	3.43	2.95	2.83	3.95	3.83		3.56		3.75		-0.18	0.54	1.14	-0.40	0.19	0.47	-0.32	-0.80	-0.92	0.20	0.08		-0.19
123		2322		4.29	5.29	5.31	3.37	3.85	3.56	3.24	2.91	2.60	5.45	4.94		3.14		4.07		0.22	1.22	1.24	-0.71	-0.22	-0.52	-0.83	-1.17	-1.47	1.37	0.87		-0.93
124		2323		3.66	4.08	4.22	3.17	3.26	3.32	3.06	2.84	2.85	3.99	3.90		3.25		3.49		0.17	0.59	0.74	-0.32	-0.23	-0.17	-0.43	-0.65	-0.64	0.51	0.42		-0.24
125		2324		3.85	4.37	4.08	2.92	2.95	3.08	2.79	2.68	2.57	4.58	4.45		2.84		3.48		0.37	0.89	0.60	-0.56	-0.54	-0.40	-0.70	-0.81	-0.92	1.10	0.97		-0.64
126		2325		4.25	4.78	4.64	3.52	2.97	2.82	3.13	3.02	2.91	4.89	4.63		2.96		3.78		0.48	1.00	0.86	-0.26	-0.81	-0.96	-0.65	-0.76	-0.87	1.11	0.85		-0.82
127		2421		2.97	3.98	5.06	2.54	3.76	4.11	3.09	2.44	2.57	3.39	3.01		3.59		3.36		-0.39	0.62	1.70	-0.82	0.40	0.76	-0.27	-0.91	-0.78	0.04	-0.35		0.23
128		2422		3.74	4.53	4.52	3.44	3.44	3.28	3.18	2.55	2.82	4.35	4.20		2.94		3.64		0.10	0.89	0.88	-0.20	-0.20	-0.36	-0.46	-1.09	-0.82	0.71	0.55		-0.70
129		2423		3.46	3.61	3.62	2.72	3.04	3.15	2.82	2.45	2.38	3.68	3.96		2.71		3.17		0.29	0.44	0.44	-0.45	-0.13	-0.03	-0.35	-0.72	-0.79	0.51	0.78		-0.46
130		2424		3.97	4.77	4.30	3.16	2.83	2.67	2.95	2.66	2.96	5.02	4.78		2.87		3.64		0.33	1.13	0.66	-0.48	-0.81	-0.97	-0.69	-0.98	-0.69	1.38	1.13		-0.77
131		2425		3.52	3.71	3.58	3.15	2.70	2.53	2.95	2.82	2.78	3.83	3.75		2.81		3.21		0.31	0.50	0.36	-0.06	-0.51	-0.68	-0.26	-0.39	-0.43	0.62	0.54		-0.40
132		2521		2.40	3.39	3.86	2.72	3.07	3.17	2.70	2.02	2.21	3.10	2.91		2.66		2.87		-0.47	0.52	0.99	-0.15	0.20	0.30	-0.17	-0.85	-0.65	0.23	0.04		-0.21
133		2522		3.19	3.61	3.20	2.64	2.44	2.28	2.45	2.57	2.25	3.73	3.55		2.33		2.90		0.29	0.71	0.30	-0.26	-0.46	-0.62	-0.45	-0.34	-0.65	0.83	0.65		-0.57
134		2621		2.25	2.38	2.40	2.06	2.09	2.12	2.06	1.99	1.86	2.50	2.42		2.02		2.19		0.06	0.18	0.21	-0.13	-0.10	-0.07	-0.14	-0.20	-0.33	0.30	0.22		-0.17
[truncated: 2 more columns]

## Sheet: vRu
This is the validation run
I am leaving one metal out, and taking just three molecules to predict the other ones.
				1.00	1.00	1.00	1.00	1.00	1.00	1.00	1.00	1.00	1.00	1.00		1.00
																			Here do eliminate the metal to be leaved out, and put it in the right side.
id				cu	ag	au	ni	pd	pt	rh	ir	os	cd	zn		ru		μ		cu	ag	au	ni	pd	pt	rh	ir	os	cd	zn		ru				Xt X					cu	ag	au	ni	pd	pt	rh	ir	os
		0011º		0.73	1.83	2.31	0.00	0.85	1.22	0.39	0.71	-0.29	0.93	0.24		-0.44		0.81		-0.08	1.02	1.50	-0.81	0.04	0.40	-0.42	-0.10	-1.10	0.12	-0.57		-1.26		0011º		5.86056849248167000000	2.55584368756876000000	4.22334816581676000000
		0111º		-0.15	0.37	1.03	-0.32	0.38	0.73	0.14	0.37	-0.11	0.14	0.00		-0.32		0.23		-0.38	0.14	0.80	-0.56	0.15	0.49	-0.09	0.13	-0.34	-0.10	-0.24		-0.55		0111º		2.55584368756876000000	1.58456616826372000000	0.44816132476455000000
		2215		3.94	4.95	4.48	2.87	2.73	2.48	2.62	2.48	2.38	5.14	4.66		2.37		3.52		0.42	1.43	0.96	-0.65	-0.79	-1.04	-0.90	-1.04	-1.15	1.62	1.14		-1.15		2215		4.22334816581676000000	0.44816132476455000000	12.43047664281440000000
1		0101º		-0.30	0.07	0.04	-0.62	-0.72	-0.54	-0.58	-0.51	-0.62	0.62	0.46		-0.63		-0.25		-0.06	0.32	0.29	-0.37	-0.47	-0.29	-0.33	-0.26	-0.38	0.86	0.71		-0.39		14.68		-0.46	-0.74	-0.49		α1	-0.29	-1.74	-1.63	1.01	0.66	0.68	1.00	0.94	1.55
6		0011º		0.73	1.83	2.31	0.00	0.85	1.22	0.39	0.71	-0.29	0.93	0.24		-0.44		0.81		-0.08	1.02	1.50	-0.81	0.04	0.40	-0.42	-0.10	-1.10	0.12	-0.57		-1.26		5.00		-0.12	-0.50	0.86		α2	0.44	-0.18	-1.08	0.58	-0.46	-1.02	-0.05	-0.46	0.47
11		0111º		-0.15	0.37	1.03	-0.32	0.38	0.73	0.14	0.37	-0.11	0.14	0.00		-0.32		0.23		-0.38	0.14	0.80	-0.56	0.15	0.49	-0.09	0.13	-0.34	-0.10	-0.24		-0.55		0.20		-0.88	0.45	0.14		α3	-0.23	-0.19	0.08	-0.17	0.00	0.08	0.00	0.02	0.09
16		0211t		-0.33	-0.25	-0.21	-0.43	-0.39	-0.37	-0.45	-0.47	-0.62	-0.16	-0.20		-0.53		-0.35		0.02	0.10	0.14	-0.07	-0.04	-0.02	-0.10	-0.11	-0.27	0.19	0.15		-0.18
17		1001º		3.90	5.24	4.24	2.14	1.78	1.71	1.69	1.77	1.36	4.90	4.25		1.36		3.00		0.90	2.24	1.24	-0.86	-1.22	-1.29	-1.31	-1.23	-1.64	1.90	1.26		-1.64
21		1101º		2.54	3.76	2.94	1.11	0.89	0.72	0.81	0.69	0.48	3.54	2.89		0.68		1.85		0.69	1.91	1.09	-0.74	-0.96	-1.13	-1.05	-1.16	-1.38	1.69	1.03		-1.18
24		1201º		1.83	2.71	2.30	0.88	0.99	0.85	0.81	0.85	0.59	2.48	2.20		0.57		1.50		0.33	1.21	0.80	-0.62	-0.51	-0.65	-0.68	-0.65	-0.91	0.99	0.70		-0.92
28		1301º		0.78	1.26	0.99	0.28	0.47	0.24	0.43	0.32	0.16	1.24	1.12		0.20		0.66		0.12	0.60	0.33	-0.38	-0.19	-0.42	-0.23	-0.34	-0.50	0.57	0.46		-0.47
32		1401t		-0.09	-0.09	-0.09	-0.09	-0.14	-0.11	-0.10	-0.10	-0.07	-0.06	-0.08		-0.08		-0.09		0.00	0.01	0.00	0.00	-0.05	-0.02	-0.01	0.00	0.02	0.04	0.02		0.01
33		1011º		2.14	2.80	2.71	1.05	0.84	1.17	1.05	1.03	0.95	3.13	3.02		1.16		1.81		0.33	0.99	0.90	-0.76	-0.97	-0.64	-0.76	-0.78	-0.86	1.32	1.21		-0.65
38		1111º		2.68	3.14	2.77	1.74	1.57	1.69	1.59	1.57	1.52	3.25	3.09		1.61		2.24		0.44	0.90	0.53	-0.50	-0.67	-0.55	-0.65	-0.67	-0.71	1.01	0.85		-0.62
41		1112º		3.01	4.13	3.40	1.45	1.15	1.13	1.20	1.20	1.07	4.47	3.94		1.19		2.38		0.63	1.76	1.02	-0.93	-1.23	-1.25	-1.18	-1.17	-1.31	2.09	1.57		-1.18
44		1211º		2.20	2.39	2.41	1.54	1.73	1.89	1.55	1.65	1.43	2.44	2.39		1.34		1.97		0.24	0.43	0.44	-0.42	-0.24	-0.07	-0.41	-0.31	-0.54	0.48	0.42		-0.63
47		1212º		2.64	3.29	2.79	1.68	1.33	1.21	1.49	1.27	1.25	3.44	3.17		1.51		2.14		0.50	1.14	0.65	-0.46	-0.81	-0.93	-0.65	-0.87	-0.89	1.29	1.03		-0.63
51		1311º		1.02	1.62	2.25	0.81	1.50	1.82	1.23	1.38	0.91	1.33	1.14		0.71		1.36		-0.35	0.25	0.88	-0.56	0.13	0.46	-0.13	0.02	-0.46	-0.03	-0.22		-0.65
55		1312t		1.95	2.26	1.85	1.37	1.16	0.97	1.16	1.02	0.99	2.32	2.19		1.12		1.57		0.39	0.69	0.28	-0.19	-0.41	-0.60	-0.41	-0.54	-0.58	0.75	0.63		-0.45
56		1411t		0.85	0.95	0.98	0.74	0.77	0.78	0.71	0.68	0.53	1.03	0.98		0.64		0.82		0.03	0.13	0.16	-0.08	-0.05	-0.04	-0.11	-0.14	-0.29	0.21	0.16		-0.18
57		2001		5.00	6.14	6.31	3.91	4.45	4.63	4.01	4.31	3.43	6.26	5.77		3.45		4.93		0.07	1.21	1.38	-1.02	-0.48	-0.30	-0.92	-0.61	-1.50	1.33	0.85		-1.48
58		2101º		4.12	4.94	5.07	2.83	3.18	3.36	2.97	3.08	2.23	5.37	5.17		2.31		3.85		0.27	1.09	1.22	-1.02	-0.66	-0.48	-0.87	-0.77	-1.62	1.53	1.32		-1.54
63		2201		3.59	4.55	4.04	2.31	2.18	1.92	2.05	1.89	1.78	4.80	4.37		1.74		3.04		0.55	1.50	0.99	-0.73	-0.86	-1.12	-1.00	-1.16	-1.26	1.76	1.33		-1.30
64		2202		3.22	4.62	4.30	2.31	2.33	2.17	2.08	1.95	1.72	4.87	4.48		1.70		3.10		0.13	1.52	1.21	-0.78	-0.76	-0.93	-1.02	-1.14	-1.38	1.77	1.39		-1.39
65		2301º		3.09	4.31	3.47	1.51	1.23	1.07	1.20	1.09	0.94	4.35	3.71		1.18		2.36		0.73	1.95	1.10	-0.85	-1.13	-1.29	-1.16	-1.27	-1.42	1.99	1.35		-1.18
68		2302º		2.94	3.58	3.41	2.02	1.95	1.66	1.97	1.75	2.01	3.71	3.54		1.59		2.59		0.34	0.98	0.82	-0.58	-0.64	-0.94	-0.62	-0.85	-0.58	1.11	0.95		-1.01
72		2401		2.62	3.42	2.94	1.54	1.55	1.39	1.55	1.45	1.47	3.29	3.00		1.22		2.20		0.42	1.22	0.74	-0.66	-0.65	-0.81	-0.65	-0.75	-0.74	1.09	0.79		-0.98
73		2402		2.05	2.27	2.42	1.62	1.27	1.11	1.45	1.27	1.59	2.46	2.45		1.30		1.81		0.24	0.45	0.61	-0.19	-0.54	-0.71	-0.37	-0.55	-0.23	0.65	0.64		-0.52
74		2501		1.69	2.00	1.66	1.34	1.07	0.86	1.16	0.99	1.16	1.99	1.86		1.05		1.43		0.25	0.57	0.23	-0.10	-0.36	-0.57	-0.27	-0.45	-0.28	0.56	0.42		-0.38
75		2601		0.61	0.62	0.60	0.58	0.53	0.56	0.58	0.60	0.62	0.67	0.65		0.61		0.60		0.01	0.02	0.00	-0.02	-0.07	-0.05	-0.02	0.00	0.02	0.06	0.05		0.00
76		2011º		4.24	5.11	5.02	3.50	3.63	3.56	3.44	3.45	2.91	5.09	4.59		3.11		4.05		0.19	1.07	0.97	-0.55	-0.42	-0.49	-0.61	-0.60	-1.14	1.04	0.54		-0.94
79		2111		3.97	4.45	4.59	3.31	3.11	2.92	3.06	2.96	3.13	4.53	4.39		2.68		3.68		0.29	0.78	0.91	-0.36	-0.57	-0.75	-0.62	-0.72	-0.54	0.85	0.72		-0.99
80		2112º		4.74	6.00	5.43	3.62	3.47	3.36	3.34	3.27	2.99	5.70	5.19		3.13		4.28		0.46	1.71	1.15	-0.66	-0.82	-0.92	-0.94	-1.02	-1.29	1.42	0.90		-1.15
83		2113º		4.95	5.83	5.90	3.66	3.91	3.73	3.59	3.49	2.88	6.33	6.00		3.13		4.57		0.38	1.26	1.33	-0.91	-0.67	-0.85	-0.98	-1.08	-1.69	1.76	1.42		-1.44
88		2211º		3.86	4.01	4.14	3.05	2.74	2.48	2.64	2.61	2.21	4.41	4.24		2.31		3.31		0.55	0.70	0.84	-0.26	-0.57	-0.83	-0.67	-0.70	-1.10	1.10	0.93		-1.00
92		2212		3.55	4.32	4.36	2.85	3.16	2.99	2.74	2.58	2.25	4.10	3.73		2.48		3.33		0.22	0.99	1.03	-0.48	-0.17	-0.34	-0.59	-0.75	-1.08	0.77	0.40		-0.85
93		2213º		5.16	6.81	6.37	3.54	3.76	3.71	3.41	3.48	2.51	5.95	5.01		2.79		4.52		0.64	2.30	1.85	-0.98	-0.76	-0.81	-1.11	-1.04	-2.01	1.43	0.49		-1.73
96		2214		3.86	5.10	4.60	2.60	2.84	2.54	2.58	2.40	2.28	5.31	4.84		2.38		3.54		0.32	1.56	1.06	-0.94	-0.70	-1.00	-0.96	-1.14	-1.26	1.77	1.30		-1.16
97		2215		3.94	4.95	4.48	2.87	2.73	2.48	2.62	2.48	2.38	5.14	4.66		2.37		3.52		0.42	1.43	0.96	-0.65	-0.79	-1.04	-0.90	-1.04	-1.15	1.62	1.14		-1.15
98		2311		3.00	3.37	2.99	2.12	1.96	1.99	2.04	2.12	1.82	3.55	3.36		1.98		2.57		0.43	0.79	0.41	-0.46	-0.61	-0.59	-0.53	-0.45	-0.75	0.98	0.78		-0.60
99		2312		2.81	3.22	3.52	2.21	2.58	2.66	2.53	2.49	2.02	3.17	3.09		2.05		2.75		0.06	0.46	0.77	-0.54	-0.18	-0.09	-0.23	-0.27	-0.74	0.41	0.34		-0.70
100		2313		3.96	5.28	5.01	3.13	3.42	3.18	2.95	2.70	2.38	4.96	4.45		2.63		3.77		0.20	1.52	1.24	-0.64	-0.34	-0.59	-0.81	-1.06	-1.39	1.19	0.68		-1.13
101		2314		3.51	4.10	4.22	2.77	2.27	2.00	2.40	2.20	2.09	4.20	3.98		2.28		3.07		0.44	1.04	1.15	-0.30	-0.80	-1.07	-0.67	-0.86	-0.98	1.13	0.91		-0.79
102		2315		3.34	4.09	4.00	2.70	2.65	2.39	2.67	2.49	2.08	4.27	4.00		2.21		3.15		0.19	0.94	0.85	-0.45	-0.50	-0.76	-0.48	-0.66	-1.07	1.11	0.85		-0.94
103		2316		4.04	5.25	4.45	2.53	2.29	2.14	2.30	2.23	2.32	5.24	4.66		2.18		3.41		0.64	1.84	1.05	-0.87	-1.12	-1.26	-1.10	-1.18	-1.09	1.83	1.26		-1.22
104		2411		2.65	2.69	2.64	2.00	2.14	2.32	2.02	2.13	1.91	2.74	2.93		1.88		2.38		0.27	0.31	0.26	-0.38	-0.24	-0.06	-0.36	-0.25	-0.47	0.36	0.55		-0.50
105		2412		2.92	3.67	3.86	2.39	2.79	2.65	2.39	2.36	1.94	3.32	2.97		1.99		2.84		0.08	0.83	1.02	-0.45	-0.06	-0.19	-0.45	-0.48	-0.90	0.48	0.13		-0.85
106		2413		3.16	3.74	3.25	2.19	1.80	1.56	2.01	1.99	2.06	3.96	3.74		2.09		2.68		0.48	1.06	0.58	-0.49	-0.88	-1.12	-0.67	-0.68	-0.61	1.28	1.06		-0.59
107		2414		2.72	2.87	2.83	2.35	1.96	1.80	2.17	2.02	1.93	3.07	3.03		1.95		2.43		0.29	0.44	0.40	-0.08	-0.47	-0.63	-0.26	-0.41	-0.50	0.64	0.60		-0.48
108		2415		3.31	4.12	3.76	2.31	2.38	2.20	2.21	2.03	1.79	4.13	3.82		2.01		2.91		0.40	1.20	0.85	-0.61	-0.53	-0.71	-0.70	-0.89	-1.13	1.21	0.90		-0.90
109		2511		1.50	2.25	2.83	1.55	2.06	2.35	1.76	1.97	1.51	1.98	1.75		1.18		1.96		-0.46	0.29	0.88	-0.40	0.10	0.39	-0.19	0.02	-0.45	0.02	-0.20		-0.78
110		2512		2.46	2.79	2.34	1.91	1.60	1.43	1.68	1.56	1.53	2.88	2.73		1.76		2.08		0.37	0.71	0.25	-0.17	-0.48	-0.65	-0.40	-0.52	-0.55	0.80	0.65		-0.32
111		2513		2.33	2.78	2.58	1.95	1.89	1.67	1.77	1.53	1.41	2.83	2.63		1.69		2.12		0.21	0.66	0.46	-0.18	-0.24	-0.45	-0.35	-0.60	-0.71	0.70	0.51		-0.43
112		2611		1.37	1.46	1.47	1.24	1.24	1.26	1.22	1.20	1.08	1.56	1.51		1.16		1.33		0.04	0.13	0.14	-0.08	-0.09	-0.06	-0.11	-0.13	-0.25	0.23	0.18		-0.17
113		2121º		4.95	5.62	5.48	3.84	4.00	4.12	3.63	3.72	3.23	5.59	5.17		3.45		4.49		0.46	1.14	1.00	-0.64	-0.49	-0.37	-0.86	-0.77	-1.26	1.11	0.68		-1.04
116		2122		5.27	6.03	5.85	4.08	3.67	3.50	3.68	3.56	3.75	6.01	6.07		3.52		4.68		0.59	1.35	1.17	-0.60	-1.01	-1.18	-1.00	-1.11	-0.93	1.34	1.39		-1.16
117		2221		3.98	4.61	5.25	3.34	3.89	4.26	3.40	3.79	3.05	4.19	4.06		2.94		3.98		-0.01	0.63	1.27	-0.64	-0.09	0.28	-0.58	-0.20	-0.93	0.21	0.07		-1.05
118		2222		4.27	4.91	5.20	3.46	3.95	3.86	3.61	3.64	3.18	4.87	4.56		3.20		4.14		0.14	0.77	1.06	-0.68	-0.18	-0.28	-0.53	-0.49	-0.96	0.73	0.43		-0.94
119		2223		4.61	5.33	5.24	3.78	3.76	3.62	3.52	3.39	2.88	5.22	4.78		3.18		4.19		0.42	1.14	1.04	-0.41	-0.44	-0.58	-0.67	-0.80	-1.31	1.03	0.59		-1.02
120		2224		4.54	5.21	5.02	3.60	3.53	3.32	3.29	3.53	3.01	5.14	4.81		3.07		4.09		0.45	1.12	0.93	-0.49	-0.56	-0.77	-0.81	-0.56	-1.08	1.05	0.72		-1.02
121		2225		4.64	5.88	5.53	3.56	3.45	3.21	3.19	3.03	2.78	6.03	5.57		3.16		4.26		0.38	1.62	1.27	-0.70	-0.81	-1.05	-1.07	-1.23	-1.48	1.77	1.31		-1.10
122		2321		3.57	4.29	4.89	3.35	3.94	4.22	3.43	3.56	2.83	3.95	3.83		2.95		3.81		-0.24	0.49	1.09	-0.46	0.13	0.41	-0.38	-0.25	-0.97	0.15	0.03		-0.85
123		2322		4.29	5.29	5.31	3.37	3.85	3.56	3.24	3.14	2.60	5.45	4.94		2.91		4.10		0.20	1.19	1.22	-0.73	-0.24	-0.54	-0.85	-0.95	-1.49	1.35	0.85		-1.19
124		2323		3.66	4.08	4.22	3.17	3.26	3.32	3.06	3.25	2.85	3.99	3.90		2.84		3.52		0.13	0.55	0.70	-0.35	-0.27	-0.20	-0.46	-0.28	-0.67	0.47	0.38		-0.68
125		2324		3.85	4.37	4.08	2.92	2.95	3.08	2.79	2.84	2.57	4.58	4.45		2.68		3.50		0.35	0.88	0.58	-0.58	-0.55	-0.42	-0.71	-0.66	-0.93	1.08	0.95		-0.82
126		2325		4.25	4.78	4.64	3.52	2.97	2.82	3.13	2.96	2.91	4.89	4.63		3.02		3.77		0.48	1.00	0.87	-0.25	-0.80	-0.95	-0.64	-0.82	-0.86	1.11	0.86		-0.75
127		2421		2.97	3.98	5.06	2.54	3.76	4.11	3.09	3.59	2.57	3.39	3.01		2.44		3.46		-0.49	0.52	1.60	-0.92	0.30	0.65	-0.37	0.13	-0.88	-0.07	-0.45		-1.02
128		2422		3.74	4.53	4.52	3.44	3.44	3.28	3.18	2.94	2.82	4.35	4.20		2.55		3.68		0.06	0.86	0.85	-0.23	-0.24	-0.40	-0.50	-0.73	-0.86	0.68	0.52		-1.12
129		2423		3.46	3.61	3.62	2.72	3.04	3.15	2.82	2.71	2.38	3.68	3.96		2.45		3.20		0.27	0.42	0.42	-0.48	-0.15	-0.05	-0.38	-0.49	-0.81	0.49	0.76		-0.75
130		2424		3.97	4.77	4.30	3.16	2.83	2.67	2.95	2.87	2.96	5.02	4.78		2.66		3.66		0.31	1.11	0.64	-0.50	-0.83	-0.99	-0.71	-0.79	-0.71	1.36	1.12		-1.00
131		2425		3.52	3.71	3.58	3.15	2.70	2.53	2.95	2.81	2.78	3.83	3.75		2.82		3.21		0.31	0.50	0.37	-0.06	-0.51	-0.68	-0.26	-0.40	-0.43	0.62	0.54		-0.39
132		2521		2.40	3.39	3.86	2.72	3.07	3.17	2.70	2.66	2.21	3.10	2.91		2.02		2.93		-0.53	0.46	0.93	-0.20	0.14	0.24	-0.23	-0.27	-0.71	0.17	-0.01		-0.91
133		2522		3.19	3.61	3.20	2.64	2.44	2.28	2.45	2.33	2.25	3.73	3.55		2.57		2.88		0.31	0.73	0.32	-0.24	-0.43	-0.60	-0.43	-0.55	-0.63	0.85	0.67		-0.31
134		2621		2.25	2.38	2.40	2.06	2.09	2.12	2.06	2.02	1.86	2.50	2.42		1.99		2.20		0.05	0.18	0.20	-0.13	-0.11	-0.07	-0.14	-0.17	-0.34	0.30	0.22		-0.21
[truncated: 2 more columns]

[truncated: 14 more sheets: vOs, vCd, vZn, int12h3mol, int12gpredCO, int12f-phys-meaning, int12f, eigen, int12fraw, rxn, conjugation, d-band, all-conf, all-conf2]
