# Supplementary material for: Statistical learning goes beyond the d-band model providing the thermochemistry of adsorbates on transition metals
Source: Nat Commun. 2019 Oct 15;10:4687. doi: 10.1038/s41467-019-12709-1 (PMC6794282; doi:10.1038/s41467-019-12709-1)
Supplement: Supplementary file 3 — Source Data [file 41467_2019_12709_MOESM3_ESM.zip › code/pca-regressions.xlsx]

## Sheet: Validation
																0.119003	0.167358	0.132571	0.123323	0.106473	0.126112	0.0533981	0.0802702	0.10429	0.144996	0.107732	0.181314	0.12057
																cu	ag	au	ni	pd	pt	rh	ir	ru	os	cd	zn	-0.00341565
																0.15718	0.213364	0.189719	0.152626	0.140516	0.169072	0.0718239	0.111097	0.134986	0.180982	0.137579	0.24241	0.164382
																0.485114	0.62707	0.278637	0.352292	0.399694	0.326535	0.193188	0.329579	0.330745	0.368216	0.481744	0.401483	0.62707
			Energies predicted													-0.386453	-0.422117	-0.700017	-0.391697	-0.392355	-0.457629	-0.20629	-0.219842	-0.307057	-0.36789	-0.316542	-0.775901	-0.775901
																																				2pc	2pc	2pc	2pc	2pc	2pc	2pc	2pc	2pc	2pc	2pc	2pc		2pc
			cu	ag	au	ni	pd	pt	rh	ir	ru	os	cd	zn		cu	ag	au	ni	pd	pt	rh	ir	ru	os	cd	zn			E	2pc			2pc		cu	ag	au	ni	pd	pt	rh	ir	ru	os	cd	zn		cu
																														-10	0					0	0	0	0	0	0	0	0	0	0	0	0
	0101º		-0.00860096	0.373881	0.0207305	-0.404915	-0.550115	-0.801309	-0.590755	-0.704589	-0.625103	-0.653976	0.300368	0.129522		0.29629	0.301336	-0.0233031	0.214888	0.170332	-0.262442	-0.0108911	-0.195063	0.00792397	-0.0299778	-0.316542	-0.329963			-1	0	_\	-1.05	0		0	0	0	0	0	0	0	0	0	0	0	0		0
	0011º		0.605612	1.69887	2.38039	-0.0952097	0.85354	1.27466	0.390687	0.723628	-0.452527	-0.228896	0.991823	0.429778		-0.124685	-0.135507	0.0691668	-0.0951312	-0.000966457	0.0584271	0.00243233	0.0125674	-0.00879466	0.0581472	0.0638369	0.188049			-0.9	0	_\	-0.95	0		0	0	0	0	0	0	0	0	0	0	0	0		0
	0111º		0.0792706	0.598676	0.901795	-0.147948	0.38388	0.619971	0.13511	0.343226	-0.304024	-0.208733	0.0290298	-0.295099		0.224728	0.226031	-0.13016	0.173884	0.00168284	-0.106906	-0.00423695	-0.0219861	0.015403	-0.0988143	-0.108608	-0.290264			-0.8	0	_\	-0.85	0		0	0	0	0	0	0	0	0	0	0	0	0		0
	0211t		-0.316701	-0.139623	-0.179312	-0.460527	-0.435201	-0.467887	-0.461751	-0.457222	-0.517983	-0.483223	-0.205817	-0.301117		0.0167579	0.11162	0.0317225	-0.0341762	-0.0409348	-0.0963206	-0.0103132	0.00808909	0.0119468	0.135881	-0.04335	-0.102035			-0.7	2	_\	-0.75	2		0	0	1	0	0	0	0	0	0	0	0	1		0
	1001º		3.51069	4.86637	4.52034	2.0705	2.01233	1.66867	1.79267	1.61317	1.38134	1.39183	5.19492	4.42688		-0.386453	-0.371406	0.278637	-0.0688176	0.233167	-0.0424455	0.101382	-0.155887	0.0220813	0.0348171	0.298573	0.174376			-0.6	3	_\	-0.65	1		0	0	1	0	0	0	0	0	0	0	0	2		0
	1101º		2.32508	3.42742	3.07014	1.11413	1.01304	0.735716	0.846028	0.716916	0.465043	0.536517	3.70925	3.13275		-0.218943	-0.337408	0.132021	0.00137182	0.12249	0.014929	0.0406344	0.024605	-0.211384	0.0605103	0.169108	0.246313			-0.5	6	_\	-0.55	3		0	0	3	0	0	0	0	0	0	0	0	3		0
	1201º		1.76192	2.55123	2.40745	0.965827	0.981329	0.881324	0.843217	0.788792	0.547353	0.576177	2.6401	2.14309		-0.0694219	-0.161915	0.110096	0.0902999	-0.0108219	0.0344632	0.0291993	-0.0599988	-0.0268582	-0.0103362	0.155937	-0.0538246			-0.4	15	_\	-0.45	9		0	1	5	0	0	2	0	0	0	0	0	7		0
	1301º		0.826459	1.20586	1.11801	0.429032	0.359093	0.320423	0.303148	0.273578	0.207842	0.220463	1.26082	1.0101		0.0453196	-0.0545082	0.128194	0.147524	-0.11307	0.0776613	-0.129904	-0.0485689	0.0126623	0.0597231	0.0235663	-0.112865			-0.3	41	_\	-0.35	26		2	3	5	2	1	7	0	0	2	3	1	15		2
	1401t		-0.0793092	-0.0820853	-0.112666	-0.0856543	-0.098188	-0.116807	-0.0980296	-0.108674	-0.0906437	-0.0983057	-0.0741214	-0.0622053		0.0121742	0.00436877	-0.024218	0.00501442	0.0407071	-0.00429641	0.00484057	-0.0131235	-0.00759014	-0.02772	-0.0178799	0.0128994			-0.2	92	_\	-0.25	51		5	6	12	7	3	13	1	4	7	7	2	25		3
	1011º		2.21864	3.06698	2.41836	1.40446	1.23897	0.834175	1.109	0.965408	0.851551	0.907605	3.15495	2.61591		0.0774646	0.264271	-0.289178	0.352292	0.399694	-0.338986	0.0586837	-0.0687379	-0.307057	-0.0449153	0.0230984	-0.404774			-0.1	192	_\	-0.15	100		20	11	23	16	14	21	5	9	19	10	7	37		15
	1111º		2.53777	3.17075	2.82156	1.89896	1.74289	1.43808	1.67618	1.5546	1.52453	1.53227	3.3353	2.95373		-0.145935	0.027013	0.0561614	0.157295	0.172871	-0.252083	0.0834128	-0.0193888	-0.0901024	0.00761129	0.0820932	-0.139934			0	420	_\	-0.05	228	*	42	17	38	36	35	45	38	34	37	21	23	54		22
	1112º		2.98733	4.14316	3.44383	1.73175	1.40627	0.911759	1.28804	1.03329	1.01948	1.01541	4.41782	3.80276		-0.0191908	0.00817583	0.0477359	0.283973	0.259723	-0.214207	0.0913378	-0.168394	-0.173421	-0.0547401	-0.0472985	-0.140607			0.1	643	_\	0.05	223	*	58	36	58	48	52	58	65	61	58	42	43	64		16
	1211º		2.04466	2.58551	2.5242	1.65679	1.72953	1.62187	1.63728	1.63124	1.46167	1.46369	2.47063	2.13727		-0.160165	0.192599	0.11765	0.113034	0.00375055	-0.271599	0.0849298	-0.0232342	0.121708	0.0327904	0.0286851	-0.249166			0.2	776	_\	0.15	133		64	53	69	65	64	69	71	67	65	55	65	69		6
	1212º		2.55934	3.25081	2.70073	1.75994	1.49874	1.1812	1.43708	1.28301	1.30529	1.34081	3.54405	3.1539		-0.0826788	-0.0356934	-0.0909093	0.0771113	0.165615	-0.0294262	-0.0539937	0.0128982	-0.20506	0.0903394	0.107838	-0.0171771			0.3	830	_\	0.25	54		68	65	71	70	70	70	71	70	70	66	69	70		4
	1311º		1.22296	1.81741	2.12647	0.91407	1.4718	1.70984	1.20559	1.43203	0.736907	0.841903	1.24972	0.888525		0.204292	0.198807	-0.119129	0.105627	-0.0252126	-0.109914	-0.0272418	0.0472677	0.02649	-0.0654945	-0.084957	-0.251634			0.4	846	_\	0.35	16		70	68	71	71	71	71	71	71	71	71	70	70		2
	1312t		1.80956	2.20782	1.91961	1.33385	1.14418	0.961099	1.1392	1.03413	1.11031	1.10981	2.43209	2.19939		-0.142698	-0.0490023	0.0712072	-0.0389185	-0.0150885	-0.003917	-0.0176888	0.0120647	-0.0105788	0.121916	0.110471	0.00480783			0.5	850	_\	0.45	4		71	69	71	71	71	71	71	71	71	71	71	71		1
	1411t		0.864677	1.05372	1.0029	0.704843	0.72516	0.691388	0.697542	0.703204	0.634734	0.675357	0.997028	0.898722		0.0100547	0.101231	0.0219651	-0.0363828	-0.04491	-0.0855929	-0.016761	0.0261905	-0.00757273	0.141433	-0.037101	-0.0830454			0.6	851	_\	0.55	1		71	70	71	71	71	71	71	71	71	71	71	71		0
	2001		5.161	6.51248	6.4145	4.0588	4.38829	4.31843	4.09509	4.12462	3.50129	3.63004	6.05116	5.30201		0.162538	0.372084	0.107619	0.14778	-0.0622008	-0.312632	0.0896312	-0.189927	0.0520246	0.202202	-0.204485	-0.472961			0.7	852	_\	0.65	1		71	71	71	71	71	71	71	71	71	71	71	71		0
	2101º		4.1745	5.56372	5.18574	3.04975	3.15592	2.90625	2.91069	2.86619	2.50237	2.58152	5.23075	4.39366		0.05561	0.62707	0.11987	0.222409	-0.0275151	-0.457629	-0.0636821	-0.211732	0.193549	0.351189	-0.142254	-0.775901			0.8	852	_\	0.75	0		71	71	71	71	71	71	71	71	71	71	71	71		0
	2201		3.53522	4.65225	4.06213	2.37194	2.15757	1.83363	2.04733	1.89125	1.82203	1.78401	4.81869	4.2103		-0.054403	0.104965	0.025047	0.0607732	-0.0232336	-0.0873994	-0.000696371	0.00375765	0.0792126	0.00265514	0.0152404	-0.159862			0.9	852	_\	0.85	0		71	71	71	71	71	71	71	71	71	71	71	71		0
	2202		3.59344	4.78826	4.26304	2.32195	2.25112	1.97146	2.08972	1.99415	1.74231	1.75252	4.77976	4.05742		0.368903	0.169138	-0.0390949	0.00765564	-0.0821021	-0.19721	0.00960332	0.0416081	0.0394169	0.0334829	-0.0907069	-0.4252			1	852	_\	0.95	0		71	71	71	71	71	71	71	71	71	71	71	71		0
	2301º		2.93875	4.10965	3.53765	1.64595	1.402	1.00258	1.26205	1.0631	0.918423	0.971561	4.4307	3.82652		-0.150753	-0.202386	0.0725727	0.137839	0.17607	-0.0688823	0.0612826	-0.0267109	-0.261142	0.0281877	0.0784199	0.11916			10	852	_\	1.05	0		71	71	71	71	71	71	71	71	71	71	71	71		0
	2302º		2.92866	3.69515	3.1336	2.14613	1.98034	1.81808	1.892	1.80082	1.79909	1.64701	3.84894	3.3717		-0.00672199	0.116828	-0.277414	0.129398	0.0260327	0.159529	-0.0824167	0.0525527	0.211625	-0.36789	0.143565	-0.170816
	2401		2.50538	3.26753	2.99767	1.71502	1.62355	1.46123	1.49972	1.4167	1.31352	1.23969	3.44496	2.98107		-0.117529	-0.157017	0.0580434	0.17074	0.0737143	0.0704807	-0.0500599	-0.033117	0.0963969	-0.226538	0.157034	-0.0145992									2pc	2pc	2pc	2pc	2pc	2pc	2pc	2pc	2pc	2pc	2pc	2pc		2pc
	2402		2.04482	2.48801	1.86097	1.57986	1.4454	1.32317	1.40277	1.32017	1.40022	1.27947	2.63139	2.35127		-0.00566651	0.221258	-0.563092	-0.0438202	0.17235	0.21697	-0.0437306	0.050942	0.101819	-0.308069	0.171874	-0.0985315			E	2pc			2pc		cu	ag	au	ni	pd	pt	rh	ir	ru	os	cd	zn		cu
	2501		1.62719	1.87622	1.61914	1.26198	1.10667	0.991781	1.101	1.02256	1.12832	1.05726	2.10185	1.96237		-0.0582038	-0.124195	-0.0403191	-0.075311	0.0346828	0.131797	-0.0603331	0.0374338	0.0753297	-0.101085	0.108106	0.10578			-10	0					0	0	0	0	0	0	0	0	0	0	0	0
	2601		0.625135	0.626991	0.580307	0.612822	0.584416	0.555449	0.585444	0.564754	0.599277	0.587245	0.643877	0.652476		0.0136247	0.0084784	-0.0221543	0.0297719	0.0546765	-0.000975475	0.000520527	-0.0373795	-0.00783115	-0.0357106	-0.0228681	0.00229301			-0.95	0	_\	-1	0		0	0	0	0	0	0	0	0	0	0	0	0		0
	2011º		4.27355	5.17647	5.03382	3.43384	3.5953	3.55047	3.40471	3.41193	3.01749	3.14312	5.02259	4.57678		0.0298148	0.0618953	0.0172216	-0.0650197	-0.0312307	-0.0105458	-0.0360095	-0.0387893	-0.0902259	0.235992	-0.0668208	-0.0169796			-0.85	0	_\	-0.9	0		0	0	0	0	0	0	0	0	0	0	0	0		0
	2111		3.91708	4.67627	4.13117	3.19202	3.18662	3.09695	3.07725	3.02582	2.94216	2.80671	4.72148	4.26102		-0.0516443	0.223392	-0.458501	-0.122619	0.0763648	0.173905	0.0168325	0.065788	0.259905	-0.327892	0.192528	-0.129928			-0.75	1	_\	-0.8	1		0	0	0	0	0	0	0	0	0	0	0	1		0
	2112º		4.67854	5.73348	5.44293	3.53998	3.57277	3.38428	3.37866	3.30936	2.96424	3.0451	5.89947	5.28662		-0.0652926	-0.263796	0.00957214	-0.0844253	0.106844	0.0231563	0.0358937	0.0424094	-0.165695	0.05458	0.20048	0.100142			-0.65	2	_\	-0.7	1		0	0	1	0	0	0	0	0	0	0	0	1		0
	2113º		5.0059	6.41873	5.79456	3.76406	3.73359	3.49024	3.54831	3.47583	3.14593	3.25188	6.22532	5.4303		0.0547715	0.586229	-0.110204	0.103916	-0.172044	-0.235244	-0.0451135	-0.0189408	0.0125619	0.367547	-0.104567	-0.565325			-0.55	5	_\	-0.6	3		0	0	2	0	0	0	0	0	0	0	0	3		0
	2211º		3.59489	4.50752	3.86638	2.78798	2.70834	2.54161	2.62918	2.51547	2.50795	2.51067	4.51173	4.03598		-0.264132	0.49503	-0.278261	-0.260158	-0.0360278	0.0599574	-0.0123744	-0.0913316	0.202731	0.298885	0.0990788	-0.20565			-0.45	9	_\	-0.5	4		0	0	4	0	0	1	0	0	0	0	0	4		0
	2212		3.48919	4.36631	4.26847	2.71562	2.93688	2.97288	2.7662	2.85767	2.32262	2.4799	4.20819	3.72315		-0.0567403	0.0478365	-0.0948998	-0.138795	-0.221425	-0.0174227	0.0272075	0.277588	-0.16058	0.226727	0.104956	-0.00728703			-0.35	25	_\	-0.4	16		2	2	5	2	1	3	0	0	0	1	0	9		2
	2213º		4.78998	6.39206	6.50407	3.31345	3.82194	3.88865	3.4	3.49322	2.55889	2.81387	6.26527	5.4152		-0.365226	-0.422117	0.135432	-0.225613	0.0644795	0.180968	-0.00734544	0.0130222	-0.228806	0.302018	0.311805	0.401483			-0.25	59	_\	-0.3	34		3	4	9	4	2	11	0	0	3	5	1	17		1
	2214		4.03577	5.14271	4.66521	2.88477	2.69724	2.43114	2.57417	2.46358	2.23337	2.27211	5.21942	4.60005		0.173693	0.0436716	0.0659198	0.287776	-0.145386	-0.110505	-0.00436256	0.063876	-0.146233	-0.00485647	-0.0929133	-0.23739			-0.15	131	_\	-0.2	72		12	8	14	10	10	15	2	8	12	8	2	30		9
	2215		3.97632	4.98134	4.45973	2.89483	2.72872	2.46201	2.61588	2.48052	2.3756	2.36048	5.12308	4.59691		0.0314745	0.0304664	-0.0202713	0.0275047	0.000269841	-0.0148309	-0.00067703	-0.00345252	0.00247193	-0.015353	-0.0200697	-0.0663296			-0.05	281	_\	-0.1	150		33	14	30	25	19	30	14	18	26	13	14	45		21
	2311		2.84693	3.42995	3.12839	2.27112	2.11182	1.86053	2.04809	1.90488	1.94226	1.96273	3.55551	3.24043		-0.154143	0.0647185	0.139183	0.155234	0.151374	-0.128955	0.00380171	-0.218742	-0.0340747	0.1409	0.00108001	-0.117228			0.05	559	_\	0	278	*	52	28	51	42	47	53	53	54	52	30	34	63		19
	2312		2.80155	3.47976	3.42458	2.33633	2.56812	2.6146	2.37539	2.46237	2.07742	2.16639	3.21526	2.78043		-0.0132978	0.263934	-0.0992136	0.126117	-0.00814517	-0.0499826	-0.151507	-0.022672	0.0255443	0.150354	0.0500205	-0.309979			0.15	719	_\	0.1	160		61	45	67	59	56	63	69	63	62	51	56	67		9
	2313		4.06083	5.14372	5.03392	2.972	3.16434	3.1382	2.95977	3.034	2.43071	2.59842	5.06839	4.43942		0.0962072	-0.138737	0.0225341	-0.156467	-0.260301	-0.0393276	0.00685012	0.329579	-0.201351	0.220675	0.107395	-0.00718984			0.25	809	_\	0.2	90		66	58	70	68	69	70	71	69	69	62	67	70		5
	2314		3.43751	4.31492	3.52101	2.53142	2.46682	2.32852	2.33827	2.2424	2.10868	2.15926	4.47874	3.97005		-0.0736256	0.211013	-0.700017	-0.23509	0.198599	0.326535	-0.0621139	0.0384356	-0.169451	0.0664783	0.280557	-0.00982087			0.35	838	_\	0.3	29		69	67	71	70	70	71	71	71	71	67	70	70		3
	2315		3.45681	4.28299	3.88086	2.62569	2.6033	2.50567	2.46581	2.41701	2.2684	2.31534	4.26418	3.79343		0.116745	0.193889	-0.119522	-0.0786047	-0.051562	0.11634	-0.20629	-0.0722301	0.0566051	0.234153	-0.00422701	-0.209391			0.45	847	_\	0.4	9		70	68	71	71	71	71	71	71	71	71	70	71		1
	2316		3.94121	5.01347	4.46272	2.74423	2.50781	2.14572	2.37144	2.17884	2.09336	2.03182	5.33953	4.7619		-0.101878	-0.234534	0.0097636	0.209474	0.220836	0.00204495	0.0686277	-0.046529	-0.0909607	-0.287893	0.103727	0.0972051			0.55	850	_\	0.5	3		71	69	71	71	71	71	71	71	71	71	71	71		1
	2411		2.46195	2.89359	2.8023	2.16852	2.15325	1.99542	2.10292	2.06133	2.00831	2.00336	2.8754	2.51681		-0.190671	0.206757	0.160482	0.167262	0.0123474	-0.325456	0.0851867	-0.0699625	0.128939	0.0937222	0.134562	-0.410483			0.65	852	_\	0.6	2		71	71	71	71	71	71	71	71	71	71	71	71		0
	2412		2.89355	3.68775	3.74521	2.24425	2.59831	2.76046	2.39183	2.52536	1.93746	2.06817	3.43355	2.98329		-0.0268121	0.0167976	-0.117608	-0.142963	-0.186772	0.108853	0.0018408	0.16327	-0.0565624	0.126166	0.116475	0.0114775			0.75	852	_\	0.7	0		71	71	71	71	71	71	71	71	71	71	71	71		0
	2413		3.11116	3.70397	3.04484	2.38596	2.03474	1.73928	2.00933	1.77741	1.96337	1.90551	4.05968	3.72563		-0.0455568	-0.0322806	-0.208095	0.195922	0.238595	0.181571	0.00410939	-0.215271	-0.127677	-0.157055	0.0980717	-0.0113235			0.85	852	_\	0.8	0		71	71	71	71	71	71	71	71	71	71	71	71		0
	2414		2.64251	3.04662	2.59188	2.20279	2.07575	1.94095	2.03618	1.94476	2.06129	2.02458	3.1857	2.94704		-0.0769884	0.17789	-0.237813	-0.151699	0.115152	0.136564	-0.136348	-0.073287	0.113175	0.0937552	0.116782	-0.0859619			0.95	852	_\	0.9	0		71	71	71	71	71	71	71	71	71	71	71	71		0
	2415		3.24737	4.13066	3.81136	2.36525	2.29656	2.11201	2.17793	2.1232	1.89037	1.9742	4.2133	3.69662		-0.0642582	0.0129694	0.0510604	0.0581628	-0.081418	-0.0860364	-0.0338332	0.0963738	-0.123501	0.188197	0.0879529	-0.121019			1.05	852	_\	1	0		71	71	71	71	71	71	71	71	71	71	71	71		0
	2511		1.83704	2.41635	2.71362	1.45847	2.03262	2.26753	1.77543	1.98151	1.3447	1.39883	1.86147	1.50818		0.340069	0.16608	-0.118779	-0.0939256	-0.0281071	-0.0832479	0.0130155	0.00825045	0.167749	-0.108865	-0.11865	-0.245542			10	852	_\	1.1	0		71	71	71	71	71	71	71	71	71	71	71	71		0
	2512		2.35588	2.70064	2.36426	1.89237	1.66156	1.44737	1.66595	1.53504	1.64455	1.66553	2.97204	2.7804		-0.10136	-0.0896175	0.0282682	-0.019354	0.0617965	0.0146242	-0.0148806	-0.022707	-0.119723	0.133669	0.0917857	0.049611
	2513		2.33375	2.79719	2.56266	1.81935	1.75659	1.65944	1.71481	1.69529	1.57555	1.65825	2.87149	2.61786		0.00275722	0.0169769	-0.020817	-0.130135	-0.132686	-0.0128731	-0.0589142	0.167608	-0.115463	0.248386	0.0454673	-0.012483
	2611		1.38111	1.5553	1.48315	1.22753	1.23018	1.18031	1.2051	1.19776	1.158	1.18492	1.51458	1.4266		0.0159429	0.0973826	0.0107275	-0.0171855	-0.00599086	-0.0835169	-0.0144769	0.000252599	-0.00281152	0.104637	-0.0437629	-0.0803061
	2121º		4.71352	5.75784	5.60746	3.82333	3.97126	3.81087	3.79464	3.78573	3.35382	3.48685	5.62223	5.07452		-0.234365	0.134709	0.123613	-0.0199448	-0.0298537	-0.30871	0.165152	0.0644567	-0.0977127	0.257603	0.0299121	-0.0939144
	2122		5.13947	6.16757	5.33115	4.07356	3.88427	3.58037	3.77403	3.61009	3.57779	3.47882	6.49666	5.72944		-0.130112	0.139665	-0.515365	-0.00423006	0.213624	0.0772301	0.0945307	0.0452644	0.0596498	-0.268231	0.481744	-0.343287
	2221		3.90432	4.88822	5.07052	3.27998	3.90392	4.07844	3.5971	3.77622	2.97945	3.12416	4.36434	3.71752		-0.0727315	0.274207	-0.179503	-0.0622784	0.01423	-0.182583	0.193188	-0.0102222	0.0416589	0.0734654	0.170299	-0.339528
	2222		4.25087	5.17589	5.05256	3.55182	3.8008	3.87512	3.59973	3.67709	3.17247	3.27526	4.8699	4.35728		-0.0240371	0.269191	-0.147485	0.0961426	-0.153796	0.0190852	-0.00749943	0.0331285	-0.0242331	0.0970017	0.0034045	-0.207588
	2223		4.42408	5.41059	5.18583	3.512	3.67209	3.61341	3.49084	3.5107	3.10534	3.25044	5.33618	4.82719		-0.183988	0.0811379	-0.0508999	-0.26826	-0.0844156	-0.00198177	-0.0283882	0.121186	-0.0707054	0.368216	0.11267	0.0490573
	2224		4.3521	5.26465	4.96187	3.49172	3.54156	3.4655	3.40547	3.30644	3.09847	3.14627	5.29282	4.77974		-0.190079	0.0556226	-0.0616752	-0.105186	0.0101159	0.143097	0.120075	-0.219842	0.0261132	0.138877	0.155244	-0.0338865
	2225		4.7809	5.96052	5.34212	3.52126	3.40746	3.12708	3.26978	3.15586	2.85407	2.98282	6.07318	5.39881		0.140964	0.0767174	-0.186314	-0.0356912	-0.0453386	-0.0849258	0.0836215	0.122569	-0.30313	0.202728	0.0469136	-0.171402
	2321		3.7253	4.55537	4.81039	3.16959	3.76943	3.95706	3.49984	3.72875	2.92761	3.13413	4.00553	3.44624		0.154575	0.263658	-0.081628	-0.17913	-0.169611	-0.261352	0.0726476	0.169824	-0.0242985	0.299337	0.0529164	-0.385762
	2322		4.38976	5.58354	5.33088	3.32754	3.46215	3.41302	3.29135	3.32747	2.7955	2.96589	5.31624	4.69663		0.0978324	0.294095	0.0173438	-0.0409739	-0.392355	-0.144835	0.0483911	0.185275	-0.109592	0.364089	-0.130904	-0.244629
	2323		3.61393	4.23479	4.12183	3.10906	3.28497	3.2748	3.15196	3.15622	2.88471	2.93533	4.09866	3.69759		-0.0442258	0.158747	-0.101844	-0.0612679	0.0265159	-0.0453472	0.0918569	-0.0916608	0.0443324	0.0853321	0.106879	-0.20624
	2324		3.78295	4.55058	4.27609	3.06896	2.97525	2.67974	2.89222	2.79137	2.69054	2.72054	4.57419	4.09561		-0.0681482	0.175874	0.197497	0.146928	0.0298641	-0.39926	0.105125	-0.0513742	0.0136701	0.152928	-0.00404255	-0.357499
	2325		4.12725	4.8789	4.22668	3.30928	3.19281	2.97948	3.09587	2.9778	2.94783	2.95533	5.09199	4.68018		-0.127695	0.100331	-0.416814	-0.211949	0.221123	0.156331	-0.036903	0.0211558	-0.0735572	0.044424	0.20621	0.0475094
	2421		3.21898	4.26354	4.77794	2.66866	3.63305	4.1218	3.20204	3.55108	2.31482	2.56751	3.32229	2.70588		0.253116	0.285842	-0.28014	0.130631	-0.122006	0.0111816	0.116456	-0.0350283	-0.126796	-0.00745578	-0.0709924	-0.300592
	2422		3.83477	4.59717	4.46416	3.06868	3.26105	3.25666	3.11003	3.18025	2.88337	2.84658	4.51512	4.00559		0.0962361	0.0632045	-0.0600803	-0.375452	-0.177338	-0.0243002	-0.0686391	0.235484	0.330745	0.0266479	0.160983	-0.189491
	2423		3.30646	3.94203	3.84612	2.85282	2.86761	2.70812	2.78693	2.80235	2.64166	2.67759	3.86022	3.32446		-0.156302	0.327356	0.230207	0.13163	-0.177122	-0.437378	-0.0340768	0.0925508	0.19264	0.2939	0.175795	-0.632983
	2424		4.07867	4.80119	4.25629	3.22478	2.9782	2.67987	2.91099	2.73191	2.8708	2.7274	5.02823	4.59982		0.107671	0.031468	-0.0448439	0.0618745	0.145093	0.0090626	-0.0418154	-0.140908	0.210265	-0.22938	0.00729955	-0.177985
	2425		3.42972	3.77093	3.32709	3.01273	2.86403	2.73034	2.83225	2.72795	2.85748	2.82603	3.97466	3.78187		-0.09099	0.0617503	-0.249089	-0.138245	0.162998	0.198324	-0.120249	-0.0794849	0.0336112	0.0466006	0.141876	0.0286299
	2521		2.88455	3.51721	3.74117	2.32933	2.87227	3.08686	2.63507	2.85669	2.2278	2.30433	3.0446	2.60961		0.485114	0.128236	-0.11711	-0.391697	-0.198158	-0.0815807	-0.0623561	0.200797	0.212207	0.0897443	-0.0507481	-0.302288
	2522		3.16029	3.55475	3.23339	2.66329	2.4546	2.24881	2.44995	2.3356	2.37283	2.43264	3.76618	3.5542		-0.0335758	-0.0545207	0.0344649	0.0185704	0.009645	-0.030415	-0.00199965	0.00762253	-0.192456	0.183347	0.0337638	0.00763759
	2621		2.26235	2.4989	2.41574	2.06248	2.07289	2.01525	2.036	2.03246	1.95883	2.00519	2.43635	2.31967		0.0131239	0.123748	0.0157839	-0.00120064	-0.0150206	-0.107351	-0.0208415	0.00775897	-0.0294698	0.144494	-0.0591585	-0.0969895
			-0.00860096
			0.605612
			0.0792706
			-0.316701
			3.51069
			2.32508
			1.76192
			0.826459
			-0.0793092
			2.21864
			2.53777
			2.98733
			2.04466
			2.55934
			1.22296
			1.80956
			0.864677
			5.161
			4.1745
			3.53522
			3.59344
			2.93875
			2.92866
			2.50538
			2.04482
			1.62719
			0.625135
			4.27355
			3.91708
			4.67854
			5.0059
			3.59489
			3.48919
			4.78998
			4.03577
			3.97632
			2.84693
			2.80155
			4.06083
			3.43751
			3.45681
			3.94121
			2.46195
			2.89355
			3.11116
			2.64251
			3.24737
			1.83704
			2.35588
			2.33375
			1.38111
			4.71352
			5.13947
			3.90432
			4.25087
			4.42408
			4.3521
			4.7809
			3.7253
			4.38976
			3.61393
			3.78295
			4.12725
			3.21898
			3.83477
			3.30646
			4.07867
			3.42972
			2.88455
			3.16029
			2.26235
				0.373881
				1.69887
				0.598676
				-0.139623
				4.86637
				3.42742
				2.55123
				1.20586
				-0.0820853
				3.06698
				3.17075
				4.14316
				2.58551
				3.25081
				1.81741
				2.20782
				1.05372
				6.51248
				5.56372
				4.65225
				4.78826
				4.10965
				3.69515
				3.26753
				2.48801
				1.87622
				0.626991
				5.17647
				4.67627
				5.73348
				6.41873
				4.50752
				4.36631
				6.39206
				5.14271
				4.98134
				3.42995
				3.47976
				5.14372
				4.31492
				4.28299
				5.01347
				2.89359
				3.68775
				3.70397
				3.04662
				4.13066
				2.41635
				2.70064
				2.79719
				1.5553
				5.75784
				6.16757
				4.88822
				5.17589
				5.41059
				5.26465
				5.96052
				4.55537
				5.58354
				4.23479
				4.55058
				4.8789
				4.26354
				4.59717
				3.94203
				4.80119
				3.77093
				3.51721
				3.55475
				2.4989
					0.0207305
					2.38039
					0.901795
					-0.179312
					4.52034
					3.07014
					2.40745
					1.11801
					-0.112666
					2.41836
					2.82156
					3.44383
					2.5242
					2.70073
					2.12647
					1.91961
					1.0029
					6.4145
					5.18574
					4.06213
					4.26304
					3.53765
					3.1336
					2.99767
					1.86097
					1.61914
					0.580307
					5.03382
					4.13117
					5.44293
					5.79456
					3.86638
					4.26847
					6.50407
					4.66521
					4.45973
					3.12839
					3.42458
					5.03392
					3.52101
					3.88086
					4.46272
					2.8023
					3.74521
					3.04484
					2.59188
					3.81136
					2.71362
					2.36426
					2.56266
					1.48315
					5.60746
					5.33115
					5.07052
					5.05256
					5.18583
					4.96187
					5.34212
					4.81039
					5.33088
					4.12183
					4.27609
					4.22668
					4.77794
					4.46416
					3.84612
					4.25629
					3.32709
					3.74117
					3.23339
					2.41574
						-0.404915
						-0.0952097
						-0.147948
						-0.460527
						2.0705
						1.11413
						0.965827
						0.429032
						-0.0856543
						1.40446
						1.89896
						1.73175
						1.65679
						1.75994
						0.91407
						1.33385
						0.704843
						4.0588
						3.04975
						2.37194
						2.32195
						1.64595
						2.14613
						1.71502
						1.57986
						1.26198
						0.612822
						3.43384
						3.19202
						3.53998
						3.76406
						2.78798
						2.71562
						3.31345
						2.88477
						2.89483
						2.27112
						2.33633
						2.972
						2.53142
						2.62569
						2.74423
						2.16852
						2.24425
						2.38596
						2.20279
						2.36525
						1.45847
						1.89237
						1.81935
						1.22753
						3.82333
						4.07356
						3.27998
						3.55182
						3.512
						3.49172
						3.52126
						3.16959
						3.32754
						3.10906
						3.06896
						3.30928
						2.66866
						3.06868
						2.85282
						3.22478
						3.01273
						2.32933
						2.66329
						2.06248
							-0.550115
							0.85354
							0.38388
							-0.435201
							2.01233
							1.01304
							0.981329
							0.359093
							-0.098188
							1.23897
							1.74289
							1.40627
							1.72953
							1.49874
							1.4718
							1.14418
							0.72516
							4.38829
							3.15592
							2.15757
							2.25112
							1.402
							1.98034
							1.62355
							1.4454
							1.10667
							0.584416
							3.5953
							3.18662
							3.57277
							3.73359
							2.70834
							2.93688
							3.82194
							2.69724
							2.72872
							2.11182
							2.56812
							3.16434
							2.46682
							2.6033
							2.50781
							2.15325
							2.59831
							2.03474
							2.07575
							2.29656
							2.03262
							1.66156
							1.75659
							1.23018
							3.97126
							3.88427
							3.90392
							3.8008
							3.67209
							3.54156
							3.40746
							3.76943
							3.46215
							3.28497
							2.97525
							3.19281
							3.63305
							3.26105
							2.86761
							2.9782
							2.86403
							2.87227
							2.4546
							2.07289
								-0.801309
								1.27466
								0.619971
								-0.467887
								1.66867
								0.735716
								0.881324
								0.320423
								-0.116807
								0.834175
								1.43808
								0.911759
								1.62187
								1.1812
								1.70984
								0.961099
								0.691388
								4.31843
								2.90625
								1.83363
								1.97146
								1.00258
								1.81808
								1.46123
								1.32317
								0.991781
								0.555449
								3.55047
								3.09695
								3.38428
								3.49024
								2.54161
								2.97288
								3.88865
								2.43114
								2.46201
								1.86053
								2.6146
								3.1382
								2.32852
								2.50567
								2.14572
								1.99542
								2.76046
								1.73928
								1.94095
								2.11201
								2.26753
								1.44737
								1.65944
								1.18031
								3.81087
								3.58037
								4.07844
								3.87512
								3.61341
								3.4655
								3.12708
								3.95706
								3.41302
								3.2748
								2.67974
								2.97948
								4.1218
								3.25666
								2.70812
								2.67987
								2.73034
								3.08686
								2.24881
								2.01525
									-0.590755
									0.390687
									0.13511
									-0.461751
									1.79267
									0.846028
									0.843217
									0.303148
									-0.0980296
									1.109
									1.67618
									1.28804
									1.63728
									1.43708
									1.20559
									1.1392
									0.697542
									4.09509
									2.91069
									2.04733
									2.08972
									1.26205
									1.892
									1.49972
									1.40277
									1.101
									0.585444
									3.40471
									3.07725
									3.37866
									3.54831
									2.62918
									2.7662
									3.4
									2.57417
									2.61588
									2.04809
									2.37539
									2.95977
									2.33827
									2.46581
									2.37144
									2.10292
									2.39183
									2.00933
									2.03618
									2.17793
									1.77543
									1.66595
									1.71481
									1.2051
									3.79464
									3.77403
									3.5971
									3.59973
									3.49084
									3.40547
									3.26978
									3.49984
									3.29135
									3.15196
									2.89222
									3.09587
									3.20204
									3.11003
									2.78693
									2.91099
									2.83225
									2.63507
									2.44995
									2.036
										-0.704589
										0.723628
										0.343226
										-0.457222
										1.61317
										0.716916
										0.788792
										0.273578
										-0.108674
										0.965408
										1.5546
										1.03329
										1.63124
										1.28301
										1.43203
										1.03413
										0.703204
										4.12462
										2.86619
										1.89125
										1.99415
										1.0631
										1.80082
										1.4167
										1.32017
										1.02256
										0.564754
										3.41193
										3.02582
										3.30936
										3.47583
										2.51547
										2.85767
										3.49322
										2.46358
										2.48052
										1.90488
										2.46237
										3.034
										2.2424
										2.41701
										2.17884
										2.06133
										2.52536
										1.77741
										1.94476
										2.1232
										1.98151
										1.53504
										1.69529
										1.19776
										3.78573
										3.61009
										3.77622
										3.67709
										3.5107
										3.30644
										3.15586
										3.72875
										3.32747
										3.15622
										2.79137
										2.9778
										3.55108
										3.18025
										2.80235
										2.73191
										2.72795
										2.85669
										2.3356
										2.03246
											-0.625103
											-0.452527
											-0.304024
											-0.517983
											1.38134
											0.465043
											0.547353
											0.207842
											-0.0906437
											0.851551
											1.52453
											1.01948
											1.46167
											1.30529
											0.736907
											1.11031
											0.634734
											3.50129
											2.50237
											1.82203
											1.74231
											0.918423
											1.79909
											1.31352
											1.40022
											1.12832
											0.599277
											3.01749
											2.94216
											2.96424
											3.14593
											2.50795
											2.32262
											2.55889
											2.23337
											2.3756
											1.94226
											2.07742
											2.43071
											2.10868
											2.2684
											2.09336
											2.00831
											1.93746
											1.96337
											2.06129
											1.89037
											1.3447
											1.64455
											1.57555
											1.158
											3.35382
											3.57779
											2.97945
											3.17247
											3.10534
											3.09847
											2.85407
											2.92761
											2.7955
											2.88471
											2.69054
											2.94783
											2.31482
											2.88337
											2.64166
											2.8708
											2.85748
											2.2278
											2.37283
											1.95883
												-0.653976
												-0.228896
												-0.208733
												-0.483223
												1.39183
												0.536517
												0.576177
												0.220463
												-0.0983057
												0.907605
												1.53227
												1.01541
												1.46369
												1.34081
												0.841903
												1.10981
												0.675357
												3.63004
												2.58152
												1.78401
												1.75252
												0.971561
												1.64701
												1.23969
												1.27947
												1.05726
												0.587245
												3.14312
												2.80671
												3.0451
												3.25188
												2.51067
												2.4799
												2.81387
												2.27211
												2.36048
												1.96273
												2.16639
												2.59842
												2.15926
												2.31534
												2.03182
												2.00336
												2.06817
												1.90551
												2.02458
												1.9742
												1.39883
												1.66553
												1.65825
												1.18492
												3.48685
												3.47882
												3.12416
												3.27526
												3.25044
												3.14627
												2.98282
												3.13413
												2.96589
												2.93533
												2.72054
												2.95533
												2.56751
												2.84658
												2.67759
												2.7274
												2.82603
												2.30433
												2.43264
												2.00519
													0.300368
													0.991823
													0.0290298
													-0.205817
													5.19492
													3.70925
													2.6401
													1.26082
													-0.0741214
													3.15495
													3.3353
													4.41782
													2.47063
													3.54405
													1.24972
													2.43209
													0.997028
													6.05116
													5.23075
													4.81869
													4.77976
													4.4307
													3.84894
													3.44496
													2.63139
													2.10185
													0.643877
													5.02259
													4.72148
													5.89947
													6.22532
													4.51173
													4.20819
													6.26527
													5.21942
													5.12308
													3.55551
													3.21526
													5.06839
													4.47874
													4.26418
													5.33953
													2.8754
													3.43355
													4.05968
													3.1857
													4.2133
													1.86147
													2.97204
													2.87149
													1.51458
													5.62223
													6.49666
													4.36434
													4.8699
													5.33618
													5.29282
													6.07318
													4.00553
													5.31624
													4.09866
													4.57419
													5.09199
													3.32229
													4.51512
													3.86022
													5.02823
													3.97466
													3.0446
													3.76618
													2.43635
														0.129522
														0.429778
														-0.295099
														-0.301117
														4.42688
														3.13275
														2.14309
														1.0101
														-0.0622053
														2.61591
														2.95373
														3.80276
														2.13727
														3.1539
														0.888525
														2.19939
														0.898722
														5.30201
														4.39366
														4.2103
														4.05742
														3.82652
														3.3717
														2.98107
														2.35127
														1.96237
														0.652476
														4.57678
														4.26102
														5.28662
														5.4303
														4.03598
														3.72315
														5.4152
														4.60005
														4.59691
														3.24043
														2.78043
														4.43942
														3.97005
														3.79343
														4.7619
														2.51681
														2.98329
														3.72563
														2.94704
														3.69662
														1.50818
														2.7804
														2.61786
														1.4266
														5.07452
														5.72944
														3.71752
														4.35728
														4.82719
														4.77974
														5.39881
														3.44624
														4.69663
														3.69759
														4.09561
														4.68018
														2.70588
														4.00559
														3.32446
														4.59982
														3.78187
														2.60961
														3.5542
														2.31967
[truncated: 11 more columns]

## Sheet: vCu
This is the validation run
I am leaving one metal out, and taking just three molecules to predict the other ones.
				1	1	1	1	1	1	1	1	1	1	1		1
																			Here do eliminate the metal to be leaved out, and put it in the right side.
id				ag	au	ni	pd	pt	rh	ir	ru	os	cd	zn		cu		μ		ag	au	ni	pd	pt	rh	ir	ru	os	cd	zn		cu				Xt X					ag	au	ni	pd	pt	rh	ir	ru	os
		0011º		1.83437	2.31122	-7.851e-05	0.854507	1.21623	0.388255	0.71106	-0.443733	-0.287043	0.927986	0.241728		0.730296		0.704955		1.12942	1.60626	-0.705033	0.149552	0.511275	-0.3167	0.00610526	-1.14869	-0.991998	0.223031	-0.463227		0.0253417		0011º		7.30471	3.20116	5.53116
		0111º		0.372645	1.03196	-0.321832	0.382197	0.726877	0.139347	0.365212	-0.319427	-0.109919	0.137638	-0.00483543		-0.145457		0.218169		0.154476	0.813786	-0.540001	0.164028	0.508708	-0.0788221	0.147043	-0.537596	-0.328088	-0.0805312	-0.223004		-0.363626		0111º		3.20116	1.7441	1.21937
		2215		4.95087	4.48001	2.86732	2.72845	2.47684	2.61655	2.48397	2.37313	2.37583	5.14315	4.66323		3.94484		3.37812		1.57275	1.10188	-0.510801	-0.649672	-0.90128	-0.761571	-0.894154	-1.00499	-1.00229	1.76502	1.28511		0.566717		2215		5.53116	1.21937	13.3439
1		0101º		0.0725445	0.0440336	-0.619803	-0.720447	-0.538867	-0.579864	-0.509525	-0.633027	-0.623999	0.61691	0.459485		-0.304891		-0.275687		0.348232	0.319721	-0.344116	-0.44476	-0.263179	-0.304177	-0.233838	-0.35734	-0.348311	0.892597	0.735172		-0.0292042		17.1052		-0.526772	-0.700439	0.481557		α1	-1.93005	-1.90555	0.891117	0.432672	0.39078	0.814031	0.71454	1.53538	1.41377
6		0011º		1.83437	2.31122	-7.851e-05	0.854507	1.21623	0.388255	0.71106	-0.443733	-0.287043	0.927986	0.241728		0.730296		0.704955		1.12942	1.60626	-0.705033	0.149552	0.511275	-0.3167	0.00610526	-1.14869	-0.991998	0.223031	-0.463227		0.0253417		5.14871		-0.175791	-0.464512	-0.867943		α2	-0.0106326	-0.906036	0.467886	-0.532977	-1.08279	-0.154223	-0.557087	0.509738	0.304131
11		0111º		0.372645	1.03196	-0.321832	0.382197	0.726877	0.139347	0.365212	-0.319427	-0.109919	0.137638	-0.00483543		-0.145457		0.218169		0.154476	0.813786	-0.540001	0.164028	0.508708	-0.0788221	0.147043	-0.537596	-0.328088	-0.0805312	-0.223004		-0.363626		0.138801		-0.83163	0.541862	-0.121561		α3	0.218619	-0.0667584	0.19127	0.0086249	-0.0857617	0.00848125	-0.0159912	0.035612	-0.0711027
16		0211t		-0.251244	-0.211035	-0.426351	-0.394267	-0.371567	-0.451438	-0.465311	-0.52993	-0.619104	-0.162467	-0.199082		-0.333459		-0.371072		0.119829	0.160037	-0.0552785	-0.0231943	-0.000494646	-0.0803656	-0.0942388	-0.158857	-0.248032	0.208605	0.17199		0.0376136
17		1001º		5.23777	4.2417	2.13932	1.77916	1.71112	1.69129	1.76906	1.35926	1.35701	4.89635	4.2525		3.89715		2.76678		2.471	1.47492	-0.62746	-0.987617	-1.05566	-1.07549	-0.997718	-1.40752	-1.40976	2.12957	1.48573		1.13037
21		1101º		3.76483	2.93812	1.11276	0.890555	0.720787	0.805393	0.692311	0.676427	0.476007	3.54014	2.88643		2.54402		1.68216		2.08267	1.25596	-0.5694	-0.791606	-0.961374	-0.876767	-0.98985	-1.00573	-1.20615	1.85798	1.20427		0.861863
24		1201º		2.71315	2.29735	0.875527	0.992151	0.846861	0.814017	0.84879	0.574211	0.586513	2.48416	2.19692		1.83134		1.38451		1.32863	0.912837	-0.508987	-0.392362	-0.537652	-0.570496	-0.535723	-0.810302	-0.798	1.09965	0.812403		0.446827
28		1301º		1.26037	0.989814	0.281507	0.472163	0.242762	0.433053	0.322147	0.195179	0.16074	1.23725	1.12297		0.781139		0.610723		0.64965	0.379091	-0.329216	-0.138561	-0.367962	-0.177671	-0.288576	-0.415544	-0.449983	0.626526	0.512246		0.170416
32		1401t		-0.0864541	-0.0884479	-0.0906688	-0.138895	-0.11251	-0.10287	-0.0955501	-0.0830535	-0.0705858	-0.0562415	-0.0751047		-0.0914834		-0.0909438		0.00448968	0.00249592	0.000275031	-0.0479512	-0.0215664	-0.0119264	-0.00460627	0.00789026	0.020358	0.0347023	0.0158391		-0.000539569
33		1011º		2.80271	2.70754	1.05217	0.839274	1.17316	1.05032	1.03415	1.15861	0.952521	3.13185	3.02069		2.14117		1.72027		1.08244	0.987269	-0.668103	-0.880996	-0.547109	-0.669955	-0.686125	-0.561662	-0.76775	1.41158	1.30042		0.420903
38		1111º		3.14374	2.7654	1.74166	1.57002	1.69017	1.59277	1.57399	1.61463	1.52466	3.2532	3.09367		2.6837		2.14217		1.00156	0.623224	-0.400512	-0.57215	-0.452007	-0.549405	-0.568182	-0.527538	-0.617516	1.11103	0.951494		0.541529
41		1112º		4.13499	3.3961	1.44778	1.14654	1.12597	1.19671	1.20168	1.1929	1.07015	4.46512	3.94337		3.00652		2.21103		1.92396	1.18507	-0.763249	-1.06448	-1.08506	-1.01432	-1.00935	-1.01812	-1.14088	2.25409	1.73234		0.795492
44		1211º		2.39291	2.40655	1.54376	1.72578	1.89347	1.55235	1.65448	1.33996	1.4309	2.44195	2.38644		2.20482		1.88805		0.504862	0.518501	-0.344292	-0.162266	0.0054172	-0.335699	-0.233572	-0.548089	-0.45715	0.553898	0.49839		0.316776
47		1212º		3.28651	2.79164	1.68283	1.33313	1.21062	1.49107	1.27011	1.51035	1.25047	3.43621	3.17108		2.64202		2.03946		1.24705	0.752186	-0.356627	-0.706328	-0.828833	-0.548385	-0.769348	-0.529104	-0.78899	1.39675	1.13162		0.602567
51		1311º		1.6186	2.2456	0.808443	1.49701	1.81975	1.23283	1.38476	0.710417	0.907398	1.33467	1.14016		1.01867		1.33633		0.282267	0.909268	-0.527888	0.16068	0.483424	-0.103504	0.0484285	-0.625914	-0.428933	-0.00165634	-0.196172		-0.317664
55		1312t		2.25682	1.8484	1.37277	1.15927	0.965016	1.15689	1.02207	1.12089	0.987895	2.32162	2.19458		1.95226		1.49147		0.765346	0.356927	-0.118705	-0.332201	-0.526457	-0.334588	-0.469406	-0.370586	-0.503579	0.830142	0.703106		0.460789
56		1411t		0.952485	0.980933	0.741226	0.77007	0.776981	0.714303	0.677013	0.642307	0.533924	1.03413	0.981768		0.854622		0.800467		0.152018	0.180466	-0.0592409	-0.0303974	-0.0234863	-0.0861644	-0.123454	-0.15816	-0.266543	0.233662	0.1813		0.0541547
57		2001		6.1404	6.30688	3.91102	4.45049	4.63106	4.00545	4.31454	3.44926	3.42784	6.25564	5.77497		4.99846		4.78796		1.35244	1.51892	-0.876942	-0.337466	-0.156899	-0.782505	-0.473415	-1.3387	-1.36012	1.46768	0.987009		0.2105
58		2101º		4.93665	5.06587	2.82734	3.18343	3.36388	2.97437	3.07792	2.30883	2.23033	5.373	5.16957		4.11889		3.68283		1.25382	1.38304	-0.855491	-0.499402	-0.318959	-0.708464	-0.604917	-1.37401	-1.4525	1.69016	1.48673		0.436054
63		2201		4.54729	4.03708	2.31116	2.18081	1.92103	2.04802	1.88749	1.74282	1.78136	4.80345	4.37017		3.58963		2.87552		1.67177	1.16157	-0.564353	-0.69471	-0.954487	-0.827494	-0.988029	-1.1327	-1.09416	1.92794	1.49465		0.714109
64		2202		4.61912	4.30213	2.31429	2.33323	2.16867	2.08012	1.95254	1.7029	1.71904	4.87046	4.48262		3.22454		2.95865		1.66048	1.34348	-0.644352	-0.625421	-0.789978	-0.878527	-1.00611	-1.25575	-1.23961	1.91182	1.52397		0.265895
65		2301º		4.31203	3.46507	1.50811	1.22593	1.07146	1.20077	1.08981	1.17957	0.943373	4.35228	3.70736		3.08951		2.18689		2.12514	1.27819	-0.678775	-0.960958	-1.11542	-0.986116	-1.09708	-1.00732	-1.24352	2.16539	1.52047		0.902618
68		2302º		3.57832	3.41101	2.01673	1.95431	1.65855	1.97442	1.74826	1.58746	2.0149	3.70537	3.54252		2.93538		2.47199		1.10634	0.939028	-0.45526	-0.51768	-0.813436	-0.497567	-0.723722	-0.884525	-0.457089	1.23338	1.07053		0.463396
72		2401		3.42455	2.93963	1.54428	1.54983	1.39075	1.54978	1.44982	1.21713	1.46623	3.28793	2.99567		2.62291		2.07414		1.35041	0.86548	-0.529864	-0.52431	-0.683397	-0.524367	-0.624325	-0.857017	-0.607919	1.21378	0.921529		0.548766
73		2402		2.26675	2.42406	1.62368	1.27305	1.10619	1.4465	1.26923	1.2984	1.58754	2.45951	2.4498		2.05048		1.74588		0.520867	0.678179	-0.122205	-0.472836	-0.639689	-0.299386	-0.476653	-0.447487	-0.158341	0.71363	0.70392		0.304597
74		2501		2.00042	1.65946	1.33729	1.07199	0.859984	1.16133	0.985125	1.05299	1.15834	1.99374	1.85659		1.6854		1.37611		0.624302	0.283347	-0.0388284	-0.304123	-0.516131	-0.21478	-0.390989	-0.323125	-0.217773	0.617624	0.480477		0.309282
75		2601		0.618513	0.602461	0.58305	0.52974	0.556424	0.584923	0.602133	0.607108	0.622956	0.666745	0.650183		0.61151		0.602203		0.0163096	0.000257971	-0.0191535	-0.0724637	-0.045779	-0.0172803	-6.98091e-05	0.00490457	0.0207526	0.0645419	0.0479797		0.00930714
76		2011º		5.11457	5.0166	3.49886	3.62653	3.56101	3.44072	3.45072	3.10772	2.90713	5.08941	4.59376		4.24374		3.94609		1.16848	1.07051	-0.447237	-0.319561	-0.38508	-0.505374	-0.495373	-0.838375	-1.03896	1.14331	0.647664		0.297645
79		2111		4.45288	4.58967	3.31464	3.11025	2.92304	3.06042	2.96003	2.68226	3.1346	4.52895	4.39095		3.96873		3.55888		0.893999	1.03079	-0.244242	-0.448627	-0.635839	-0.498463	-0.59885	-0.876621	-0.424282	0.970068	0.832067		0.409845
80		2112º		5.99728	5.43335	3.62441	3.46593	3.36112	3.34277	3.26695	3.12994	2.99052	5.69899	5.18648		4.74383		4.13616		1.86112	1.2972	-0.511752	-0.670229	-0.775035	-0.793392	-0.869205	-1.00622	-1.14564	1.56284	1.05032		0.607677
83		2113º		5.8325	5.90476	3.66015	3.90563	3.72548	3.59343	3.49477	3.13336	2.88434	6.32989	5.99563		4.95113		4.40545		1.42706	1.49931	-0.745303	-0.499816	-0.679969	-0.812023	-0.910676	-1.27208	-1.52111	1.92444	1.59018		0.545685
88		2211º		4.01249	4.14464	3.04814	2.74437	2.48165	2.64155	2.6068	2.30522	2.21178	4.41265	4.24163		3.85902		3.16827		0.84422	0.976378	-0.120124	-0.423897	-0.686617	-0.526714	-0.561463	-0.863042	-0.956486	1.24438	1.07336		0.690754
92		2212		4.31847	4.36337	2.85441	3.15831	2.9903	2.73899	2.58008	2.4832	2.25318	4.10323	3.73044		3.54593		3.234		1.08447	1.12937	-0.379588	-0.0756915	-0.243694	-0.495007	-0.653916	-0.750795	-0.980822	0.869234	0.496437		0.311927
93		2213º		6.81418	6.36864	3.53906	3.75746	3.70769	3.40734	3.4802	2.7877	2.51186	5.95346	5.01372		5.15521		4.30376		2.51042	2.06488	-0.764693	-0.546292	-0.596069	-0.896413	-0.823558	-1.51605	-1.7919	1.64971	0.709965		0.851453
96		2214		5.09904	4.59929	2.597	2.84263	2.54164	2.57853	2.3997	2.37961	2.27696	5.31233	4.83745		3.86207		3.40583		1.69321	1.19345	-0.808836	-0.563209	-0.86419	-0.827306	-1.00613	-1.02623	-1.12887	1.9065	1.43161		0.456237
97		2215		4.95087	4.48001	2.86732	2.72845	2.47684	2.61655	2.48397	2.37313	2.37583	5.14315	4.66323		3.94484		3.37812		1.57275	1.10188	-0.510801	-0.649672	-0.90128	-0.761571	-0.894154	-1.00499	-1.00229	1.76502	1.28511		0.566717
98		2311		3.36523	2.9892	2.11589	1.96045	1.98948	2.04429	2.12362	1.97634	1.82183	3.55443	3.35766		3.00107		2.48168		0.883556	0.50753	-0.365785	-0.521228	-0.492194	-0.437386	-0.358052	-0.505338	-0.659842	1.07276	0.875983		0.519396
99		2312		3.21583	3.52379	2.21021	2.57627	2.66458	2.5269	2.48504	2.05188	2.01604	3.16524	3.09041		2.81485		2.6842		0.531629	0.839593	-0.473988	-0.107933	-0.0196176	-0.1573	-0.199159	-0.63232	-0.668159	0.481041	0.406213		0.130653
100		2313		5.28246	5.01139	3.12847	3.42464	3.17753	2.95292	2.70442	2.63206	2.37775	4.961	4.44661		3.96463		3.64538		1.63707	1.366	-0.516914	-0.220742	-0.467859	-0.692463	-0.940968	-1.01333	-1.26764	1.31561	0.801223		0.319242
101		2314		4.10391	4.22103	2.76651	2.26822	2.00198	2.40038	2.20397	2.27813	2.09278	4.19819	3.97987		3.51114		2.95591		1.148	1.26512	-0.189397	-0.687682	-0.953924	-0.555524	-0.75194	-0.677772	-0.863129	1.24228	1.02396		0.555231
102		2315		4.08911	4.00038	2.7043	2.65486	2.38933	2.6721	2.48924	2.2118	2.08119	4.26841	4.00282		3.34006		3.05123		1.03787	0.94915	-0.346935	-0.396367	-0.661902	-0.379127	-0.561985	-0.839433	-0.970042	1.21718	0.95159		0.288834
103		2316		5.248	4.45296	2.53475	2.28697	2.14368	2.30281	2.22537	2.18432	2.31971	5.2358	4.6647		4.04309		3.23628		2.01172	1.21668	-0.701529	-0.949309	-1.0926	-0.933469	-1.01091	-1.05196	-0.916569	1.99952	1.42842		0.806812
104		2411		2.68684	2.64182	2.00125	2.1409	2.32088	2.01773	2.13129	1.87937	1.90964	2.74084	2.92729		2.65262		2.3089		0.377942	0.332922	-0.307642	-0.167994	0.011981	-0.291163	-0.177602	-0.429526	-0.399258	0.431941	0.618398		0.343721
105		2412		3.67095	3.86282	2.38721	2.78508	2.6516	2.38999	2.36208	1.99403	1.94201	3.31707	2.97181		2.92036		2.7577		0.913251	1.10513	-0.370484	0.027387	-0.106092	-0.36771	-0.395611	-0.76367	-0.81569	0.559378	0.214115		0.162667
106		2413		3.73625	3.25294	2.19004	1.79615	1.55771	2.00522	1.99268	2.09105	2.06256	3.96161	3.73695		3.15672		2.58029		1.15596	0.672653	-0.390247	-0.78414	-1.02257	-0.57507	-0.587609	-0.489239	-0.517725	1.38132	1.15667		0.576433
107		2414		2.86873	2.8297	2.35449	1.9606	1.80438	2.17253	2.01805	1.94812	1.93082	3.06892	3.033		2.7195		2.36267		0.506066	0.46703	-0.00818205	-0.402069	-0.558286	-0.190138	-0.344619	-0.414549	-0.431845	0.706255	0.670337		0.356832
108		2415		4.11769	3.7603	2.30709	2.37798	2.19805	2.21177	2.02683	2.01387	1.78601	4.12535	3.81764		3.31163		2.79478		1.32291	0.965522	-0.487687	-0.416801	-0.596729	-0.583011	-0.76795	-0.78091	-1.00877	1.33057	1.02286		0.51685
109		2511		2.25027	2.8324	1.5524	2.06073	2.35077	1.76242	1.97326	1.17695	1.5077	1.98012	1.75372		1.49697		1.92734		0.322932	0.905058	-0.37494	0.133386	0.423434	-0.164924	0.0459232	-0.750393	-0.419641	0.0527837	-0.17362		-0.430369
110		2512		2.79026	2.33599	1.91172	1.59976	1.43274	1.68083	1.55775	1.76427	1.53186	2.88026	2.73079		2.45724		2.01966		0.770598	0.316331	-0.107938	-0.419896	-0.586916	-0.338825	-0.461906	-0.255383	-0.487794	0.860599	0.711129		0.437579
111		2513		2.78021	2.58348	1.94949	1.88928	1.67231	1.77373	1.52769	1.69102	1.40987	2.82602	2.63035		2.33099		2.06668		0.713539	0.516806	-0.117188	-0.177399	-0.394366	-0.29295	-0.538989	-0.375659	-0.656807	0.759342	0.563671		0.264314
112		2611		1.45792	1.47243	1.24471	1.23617	1.26383	1.21958	1.19751	1.16082	1.08029	1.55834	1.5069		1.36516		1.30895		0.148966	0.163473	-0.0642393	-0.072779	-0.0451271	-0.0893761	-0.111448	-0.148138	-0.228667	0.249384	0.197951		0.0562088
113		2121º		5.62313	5.48385	3.84327	4.00112	4.11958	3.62949	3.72128	3.45153	3.22925	5.59232	5.16844		4.94788		4.3512		1.27192	1.13264	-0.507933	-0.350086	-0.231622	-0.721717	-0.629926	-0.899675	-1.12195	1.24112	0.817233		0.596678
116		2122		6.0279	5.84651	4.07779	3.67065	3.50314	3.6795	3.56483	3.51814	3.74705	6.01492	6.07273		5.26958		4.52029		1.50762	1.32622	-0.442495	-0.849638	-1.01715	-0.840785	-0.95546	-1.00215	-0.773234	1.49463	1.55244		0.749296
117		2221		4.61401	5.25002	3.34226	3.88969	4.26102	3.40392	3.78645	2.93779	3.0507	4.19405	4.05705		3.97705		3.88972		0.724287	1.3603	-0.547461	-3.53945e-05	0.371297	-0.485808	-0.103276	-0.95193	-0.839024	0.304323	0.167327		0.0873314
118		2222		4.9067	5.20005	3.45567	3.95459	3.85604	3.60723	3.64396	3.19671	3.17826	4.86649	4.56487		4.27491		4.03914		0.867559	1.1609	-0.583469	-0.0845487	-0.183105	-0.43191	-0.395182	-0.842438	-0.860881	0.827349	0.525723		0.235768
119		2223		5.32946	5.23673	3.78026	3.75651	3.61539	3.51923	3.38952	3.17604	2.88222	5.22351	4.77814		4.60807		4.06245		1.267	1.17428	-0.282199	-0.305946	-0.44706	-0.543226	-0.672939	-0.886411	-1.18023	1.16106	0.715682		0.545615
120		2224		5.20903	5.02355	3.59691	3.53144	3.3224	3.28539	3.52628	3.07236	3.00739	5.13758	4.81363		4.54218		3.95691		1.25212	1.06664	-0.359995	-0.425465	-0.634503	-0.671514	-0.430622	-0.884548	-0.949514	1.18067	0.856725		0.585274
121		2225		5.8838	5.52844	3.55695	3.4528	3.21201	3.18615	3.03329	3.1572	2.7801	6.02626	5.57021		4.63994		4.12611		1.75769	1.40233	-0.569159	-0.673312	-0.914102	-0.939956	-1.09282	-0.968906	-1.34602	1.90015	1.4441		0.51383
122		2321		4.29171	4.89202	3.34872	3.93904	4.21841	3.4272	3.55892	2.95191	2.83479	3.95262	3.832		3.57072		3.74976		0.541952	1.14226	-0.401041	0.189279	0.468657	-0.322561	-0.190836	-0.797847	-0.914966	0.202858	0.0822448		-0.179036
123		2322		5.28944	5.31354	3.36851	3.85451	3.55785	3.24296	3.1422	2.90509	2.6018	5.44714	4.94126		4.29193		3.96948		1.31996	1.34405	-0.600969	-0.114973	-0.411629	-0.726526	-0.827285	-1.06439	-1.36768	1.47766	0.971776		0.322448
124		2323		4.07604	4.22367	3.17033	3.25846	3.32015	3.0601	3.24788	2.84037	2.84999	3.99178	3.90383		3.65816		3.44933		0.626716	0.774341	-0.278999	-0.190873	-0.129178	-0.389229	-0.201447	-0.608954	-0.599335	0.542455	0.454504		0.208828
125		2324		4.37471	4.07859	2.92204	2.94539	3.079	2.7871	2.84274	2.67687	2.56762	4.57823	4.45311		3.8511		3.3914		0.98331	0.687191	-0.469364	-0.446013	-0.312395	-0.604301	-0.548655	-0.714528	-0.823784	1.18683	1.06171		0.459701
126		2325		4.77857	4.6435	3.52123	2.97169	2.82315	3.13278	2.95664	3.02139	2.9109	4.88578	4.63267		4.25494		3.66166		1.11691	0.981833	-0.140436	-0.689976	-0.838513	-0.528885	-0.705022	-0.640274	-0.75076	1.22412	0.971007		0.593279
127		2421		3.9777	5.05808	2.53802	3.75505	4.11062	3.08558	3.58611	2.44162	2.57497	3.39328	3.00648		2.96587		3.41159		0.566105	1.64649	-0.873567	0.343462	0.699029	-0.326012	0.174515	-0.969976	-0.836621	-0.0183102	-0.405115		-0.445724
128		2422		4.53397	4.52424	3.44413	3.43839	3.28096	3.17867	2.94476	2.55263	2.81993	4.35413	4.19509		3.73853		3.56972		0.964248	0.954521	-0.12559	-0.131327	-0.288757	-0.391049	-0.624954	-1.01709	-0.749783	0.784416	0.625368		0.168813
129		2423		3.61467	3.61591	2.72119	3.04473	3.14549	2.82101	2.7098	2.44902	2.38369	3.68442	3.95744		3.46277		3.10431		0.510368	0.511606	-0.383121	-0.0595759	0.0411858	-0.283299	-0.39451	-0.655288	-0.720618	0.580117	0.853136		0.358459
130		2424		4.76973	4.30113	3.1629	2.83311	2.6708	2.9528	2.87281	2.66054	2.95678	5.02093	4.7778		3.971		3.54358		1.22615	0.757555	-0.380671	-0.71047	-0.872772	-0.590773	-0.670762	-0.883039	-0.586796	1.47735	1.23423		0.427421
131		2425		3.70918	3.57618	3.15097	2.70103	2.53202	2.9525	2.80744	2.82387	2.77943	3.83279	3.75324		3.52071		3.14715		0.562027	0.429032	0.00382385	-0.446119	-0.615134	-0.194652	-0.33971	-0.323277	-0.367718	0.685637	0.606091		0.373559
132		2521		3.38898	3.85828	2.72103	3.07043	3.16844	2.69743	2.65589	2.01559	2.21458	3.09535	2.9119		2.39944		2.89072		0.498261	0.967561	-0.169691	0.179712	0.277722	-0.193289	-0.234829	-0.875124	-0.676135	0.204634	0.021179		-0.491281
133		2522		3.60927	3.19892	2.64472	2.44495	2.27923	2.45195	2.32798	2.56529	2.24929	3.73241	3.54656		3.19387		2.82278		0.786488	0.376145	-0.17806	-0.377828	-0.54355	-0.370827	-0.494801	-0.257491	-0.573486	0.909631	0.72378		0.371086
134		2621		2.37516	2.39996	2.06368	2.08791	2.1226	2.05684	2.0247	1.9883	1.8607	2.49551	2.41666		2.24922		2.172		0.203155	0.227956	-0.108322	-0.0840893	-0.0494022	-0.115162	-0.147303	-0.1837	-0.3113	0.323508	0.244659		0.0772232
[truncated: 9 more columns]

## Sheet: vAg
This is the validation run
I am leaving one metal out, and taking just three molecules to predict the other ones.
				1	1	1	1	1	1	1	1	1	1	1		1
																			Here do eliminate the metal to be leaved out, and put it in the right side.
id				cu	au	ni	pd	pt	rh	ir	ru	os	cd	zn		ag		μ		cu	au	ni	pd	pt	rh	ir	ru	os	cd	zn		ag				Xt X					cu	au	ni	pd	pt	rh	ir	ru	os
		0011º		0.730296	2.31122	-7.851e-05	0.854507	1.21623	0.388255	0.71106	-0.443733	-0.287043	0.927986	0.241728		1.83437		0.604584		0.125712	1.70663	-0.604663	0.249922	0.611646	-0.216329	0.106476	-1.04832	-0.891628	0.323402	-0.362856		1.22979		0011º		5.91895	2.96547	3.66825
		0111º		-0.145457	1.03196	-0.321832	0.382197	0.726877	0.139347	0.365212	-0.319427	-0.109919	0.137638	-0.00483543		0.372645		0.171069		-0.316526	0.860886	-0.492901	0.211129	0.555808	-0.0317219	0.194144	-0.490496	-0.280987	-0.033431	-0.175904		0.201576		0111º		2.96547	1.82806	0.722963
		2215		3.94484	4.48001	2.86732	2.72845	2.47684	2.61655	2.48397	2.37313	2.37583	5.14315	4.66323		4.95087		3.28667		0.658174	1.19334	-0.419344	-0.558214	-0.809822	-0.670114	-0.802696	-0.913535	-0.910835	1.85648	1.37657		1.66421		2215		3.66825	0.722963	11.0995
1		0101º		-0.304891	0.0440336	-0.619803	-0.720447	-0.538867	-0.579864	-0.509525	-0.633027	-0.623999	0.61691	0.459485		0.0725445		-0.31		0.00510818	0.354033	-0.309804	-0.410447	-0.228867	-0.269865	-0.199526	-0.323028	-0.313999	0.926909	0.769485		0.382544		13.3666		-0.491307	-0.705492	0.510783		α1	-0.565825	-2.01018	0.743021	0.315018	0.289807	0.683091	0.596907	1.38174	1.26481
6		0011º		0.730296	2.31122	-7.851e-05	0.854507	1.21623	0.388255	0.71106	-0.443733	-0.287043	0.927986	0.241728		1.83437		0.604584		0.125712	1.70663	-0.604663	0.249922	0.611646	-0.216329	0.106476	-1.04832	-0.891628	0.323402	-0.362856		1.22979		5.33224		-0.179668	-0.491738	-0.852005		α2	0.40287	-1.01831	0.454943	-0.565033	-1.11813	-0.173787	-0.580256	0.514535	0.302348
11		0111º		-0.145457	1.03196	-0.321832	0.382197	0.726877	0.139347	0.365212	-0.319427	-0.109919	0.137638	-0.00483543		0.372645		0.171069		-0.316526	0.860886	-0.492901	0.211129	0.555808	-0.0317219	0.194144	-0.490496	-0.280987	-0.033431	-0.175904		0.201576		0.14769		-0.852254	0.510368	-0.11484		α3	0.258309	0.00119619	0.15926	0.0118788	-0.0681335	-0.00651397	-0.0188434	-0.0126465	-0.111425
16		0211t		-0.333459	-0.211035	-0.426351	-0.394267	-0.371567	-0.451438	-0.465311	-0.52993	-0.619104	-0.162467	-0.199082		-0.251244		-0.378546		0.0450877	0.167511	-0.0478044	-0.0157202	0.00697944	-0.0728915	-0.0867647	-0.151383	-0.240558	0.21608	0.179464		0.127303
17		1001º		3.89715	4.2417	2.13932	1.77916	1.71112	1.69129	1.76906	1.35926	1.35701	4.89635	4.2525		5.23777		2.6449		1.25225	1.5968	-0.505585	-0.865742	-0.933783	-0.95361	-0.875843	-1.28564	-1.28789	2.25145	1.6076		2.59287
21		1101º		2.54402	2.93812	1.11276	0.890555	0.720787	0.805393	0.692311	0.676427	0.476007	3.54014	2.88643		3.76483		1.57118		0.972846	1.36694	-0.458417	-0.680623	-0.850391	-0.765785	-0.878867	-0.894751	-1.09517	1.96897	1.31526		2.19365
24		1201º		1.83134	2.29735	0.875527	0.992151	0.846861	0.814017	0.84879	0.574211	0.586513	2.48416	2.19692		2.71315		1.30435		0.526992	0.993001	-0.428822	-0.312198	-0.457488	-0.490332	-0.455559	-0.730138	-0.717836	1.17981	0.892567		1.4088
28		1301º		0.781139	0.989814	0.281507	0.472163	0.242762	0.433053	0.322147	0.195179	0.16074	1.23725	1.12297		1.26037		0.567157		0.213982	0.422657	-0.285649	-0.094994	-0.324395	-0.134104	-0.245009	-0.371977	-0.406416	0.670093	0.555813		0.693216
32		1401t		-0.0914834	-0.0884479	-0.0906688	-0.138895	-0.11251	-0.10287	-0.0955501	-0.0830535	-0.0705858	-0.0562415	-0.0751047		-0.0864541		-0.091401		-8.23645e-05	0.00295313	0.000732235	-0.047494	-0.0211092	-0.0114692	-0.00414906	0.00834747	0.0208152	0.0351595	0.0162963		0.00494689
33		1011º		2.14117	2.70754	1.05217	0.839274	1.17316	1.05032	1.03415	1.15861	0.952521	3.13185	3.02069		2.80271		1.66013		0.481043	1.04741	-0.607963	-0.820857	-0.48697	-0.609815	-0.625986	-0.501523	-0.707611	1.47172	1.36056		1.14257
38		1111º		2.6837	2.7654	1.74166	1.57002	1.69017	1.59277	1.57399	1.61463	1.52466	3.2532	3.09367		3.14374		2.10035		0.583351	0.665045	-0.358691	-0.530329	-0.410185	-0.507584	-0.526361	-0.485717	-0.575695	1.15285	0.993315		1.04338
41		1112º		3.00652	3.3961	1.44778	1.14654	1.12597	1.19671	1.20168	1.1929	1.07015	4.46512	3.94337		4.13499		2.10844		0.89808	1.28766	-0.660661	-0.961897	-0.982473	-0.911733	-0.90676	-0.915536	-1.03829	2.35668	1.83493		2.02655
44		1211º		2.20482	2.40655	1.54376	1.72578	1.89347	1.55235	1.65448	1.33996	1.4309	2.44195	2.38644		2.39291		1.87095		0.333875	0.5356	-0.327193	-0.145167	0.0225159	-0.3186	-0.216473	-0.530991	-0.440052	0.570996	0.515489		0.52196
47		1212º		2.64202	2.79164	1.68283	1.33313	1.21062	1.49107	1.27011	1.51035	1.25047	3.43621	3.17108		3.28651		1.98087		0.661156	0.810775	-0.298037	-0.647738	-0.770243	-0.489796	-0.710758	-0.470514	-0.7304	1.45534	1.19021		1.30564
51		1311º		1.01867	2.2456	0.808443	1.49701	1.81975	1.23283	1.38476	0.710417	0.907398	1.33467	1.14016		1.6186		1.28179		-0.263124	0.963807	-0.473349	0.21522	0.537963	-0.0489644	0.102968	-0.571375	-0.374394	0.0528828	-0.141633		0.336807
55		1312t		1.95226	1.8484	1.37277	1.15927	0.965016	1.15689	1.02207	1.12089	0.987895	2.32162	2.19458		2.25682		1.46379		0.488476	0.384614	-0.0910184	-0.304514	-0.49877	-0.306901	-0.441719	-0.342899	-0.475892	0.857829	0.730793		0.793033
56		1411t		0.854622	0.980933	0.741226	0.77007	0.776981	0.714303	0.677013	0.642307	0.533924	1.03413	0.981768		0.952485		0.79157		0.0630513	0.189363	-0.0503443	-0.0215007	-0.0145896	-0.0772677	-0.114557	-0.149263	-0.257646	0.242558	0.190197		0.160915
57		2001		4.99846	6.30688	3.91102	4.45049	4.63106	4.00545	4.31454	3.44926	3.42784	6.25564	5.77497		6.1404		4.68415		0.314313	1.62273	-0.773129	-0.233654	-0.0530861	-0.678692	-0.369602	-1.23489	-1.25631	1.57149	1.09082		1.45625
58		2101º		4.11889	5.06587	2.82734	3.18343	3.36388	2.97437	3.07792	2.30883	2.23033	5.373	5.16957		4.93665		3.60849		0.510396	1.45738	-0.781149	-0.42506	-0.244617	-0.634122	-0.530575	-1.29967	-1.37816	1.76451	1.56107		1.32816
63		2201		3.58963	4.03708	2.31116	2.18081	1.92103	2.04802	1.88749	1.74282	1.78136	4.80345	4.37017		4.54729		2.78846		0.801169	1.24863	-0.477293	-0.60765	-0.867427	-0.740434	-0.900969	-1.04564	-1.0071	2.015	1.58171		1.75883
64		2202		3.22454	4.30213	2.31429	2.33323	2.16867	2.08012	1.95254	1.7029	1.71904	4.87046	4.48262		4.61912		2.83187		0.392675	1.47026	-0.517572	-0.498641	-0.663198	-0.751747	-0.879327	-1.12897	-1.11283	2.0386	1.65075		1.78726
65		2301º		3.08951	3.46507	1.50811	1.22593	1.07146	1.20077	1.08981	1.17957	0.943373	4.35228	3.70736		4.31203		2.07575		1.01376	1.38932	-0.567637	-0.84982	-1.00429	-0.874978	-0.985936	-0.896184	-1.13238	2.27653	1.63161		2.23628
68		2302º		2.93538	3.41101	2.01673	1.95431	1.65855	1.97442	1.74826	1.58746	2.0149	3.70537	3.54252		3.57832		2.41354		0.521845	0.997477	-0.39681	-0.459231	-0.754987	-0.439118	-0.665273	-0.826076	-0.39864	1.29183	1.12898		1.16479
72		2401		2.62291	2.93963	1.54428	1.54983	1.39075	1.54978	1.44982	1.21713	1.46623	3.28793	2.99567		3.42455		2.00127		0.621642	0.938357	-0.456988	-0.451433	-0.61052	-0.451491	-0.551449	-0.78414	-0.535043	1.28666	0.994406		1.42328
73		2402		2.05048	2.42406	1.62368	1.27305	1.10619	1.4465	1.26923	1.2984	1.58754	2.45951	2.4498		2.26675		1.72622		0.324258	0.69784	-0.102544	-0.453175	-0.620029	-0.279725	-0.456992	-0.427826	-0.13868	0.733291	0.723581		0.540528
74		2501		1.6854	1.65946	1.33729	1.07199	0.859984	1.16133	0.985125	1.05299	1.15834	1.99374	1.85659		2.00042		1.34748		0.33792	0.311985	-0.0101902	-0.275485	-0.487493	-0.186142	-0.362351	-0.294487	-0.189135	0.646262	0.509115		0.65294
75		2601		0.61151	0.602461	0.58305	0.52974	0.556424	0.584923	0.602133	0.607108	0.622956	0.666745	0.650183		0.618513		0.601567		0.00994372	0.000894555	-0.0185169	-0.0718271	-0.0451424	-0.0166437	0.000566775	0.00554115	0.0213892	0.0651784	0.0486163		0.0169461
76		2011º		4.24374	5.0166	3.49886	3.62653	3.56101	3.44072	3.45072	3.10772	2.90713	5.08941	4.59376		5.11457		3.86693		0.376811	1.14967	-0.368071	-0.240394	-0.305913	-0.426207	-0.416206	-0.759208	-0.959797	1.22248	0.72683		1.24765
79		2111		3.96873	4.58967	3.31464	3.11025	2.92304	3.06042	2.96003	2.68226	3.1346	4.52895	4.39095		4.45288		3.51487		0.453859	1.0748	-0.200228	-0.404613	-0.591826	-0.454449	-0.554836	-0.832607	-0.380268	1.01408	0.876081		0.938012
80		2112º		4.74383	5.43335	3.62441	3.46593	3.36112	3.34277	3.26695	3.12994	2.99052	5.69899	5.18648		5.99728		4.02221		0.721626	1.41115	-0.397803	-0.55628	-0.661086	-0.679442	-0.755255	-0.892272	-1.03169	1.67679	1.16427		1.97507
83		2113º		4.95113	5.90476	3.66015	3.90563	3.72548	3.59343	3.49477	3.13336	2.88434	6.32989	5.99563		5.8325		4.32532		0.625809	1.57944	-0.665179	-0.419691	-0.599844	-0.731898	-0.830551	-1.19196	-1.44099	2.00456	1.6703		1.50718
88		2211º		3.85902	4.14464	3.04814	2.74437	2.48165	2.64155	2.6068	2.30522	2.21178	4.41265	4.24163		4.01249		3.15431		0.704706	0.990329	-0.106172	-0.409946	-0.672666	-0.512763	-0.547511	-0.849091	-0.942535	1.25833	1.08732		0.858171
92		2212		3.54593	4.36337	2.85441	3.15831	2.9903	2.73899	2.58008	2.4832	2.25318	4.10323	3.73044		4.31847		3.16377		0.382158	1.1996	-0.309356	-0.00545991	-0.173462	-0.424775	-0.583685	-0.680563	-0.91059	0.939466	0.566669		1.15471
93		2213º		5.15521	6.36864	3.53906	3.75746	3.70769	3.40734	3.4802	2.7877	2.51186	5.95346	5.01372		6.81418		4.15294		1.00227	2.2157	-0.613877	-0.395476	-0.445254	-0.745598	-0.672743	-1.36524	-1.64108	1.80052	0.86078		2.66124
96		2214		3.86207	4.59929	2.597	2.84263	2.54164	2.57853	2.3997	2.37961	2.27696	5.31233	4.83745		5.09904		3.29338		0.568689	1.30591	-0.696385	-0.450757	-0.751738	-0.714854	-0.893678	-0.913777	-1.01642	2.01895	1.54406		1.80566
97		2215		3.94484	4.48001	2.86732	2.72845	2.47684	2.61655	2.48397	2.37313	2.37583	5.14315	4.66323		4.95087		3.28667		0.658174	1.19334	-0.419344	-0.558214	-0.809822	-0.670114	-0.802696	-0.913535	-0.910835	1.85648	1.37657		1.66421
98		2311		3.00107	2.9892	2.11589	1.96045	1.98948	2.04429	2.12362	1.97634	1.82183	3.55443	3.35766		3.36523		2.44857		0.552501	0.540635	-0.332679	-0.488123	-0.459088	-0.40428	-0.324946	-0.472233	-0.626737	1.10586	0.909088		0.916661
99		2312		2.81485	3.52379	2.21021	2.57627	2.66458	2.5269	2.48504	2.05188	2.01604	3.16524	3.09041		3.21583		2.64775		0.167105	0.876045	-0.437536	-0.0714802	0.0168347	-0.120848	-0.162706	-0.595868	-0.631706	0.517493	0.442666		0.568081
100		2313		3.96463	5.01139	3.12847	3.42464	3.17753	2.95292	2.70442	2.63206	2.37775	4.961	4.44661		5.28246		3.52558		0.439045	1.4858	-0.397112	-0.100939	-0.348056	-0.57266	-0.821165	-0.893524	-1.14783	1.43541	0.921026		1.75688
101		2314		3.51114	4.22103	2.76651	2.26822	2.00198	2.40038	2.20397	2.27813	2.09278	4.19819	3.97987		4.10391		2.90202		0.609119	1.31901	-0.135509	-0.633794	-0.900036	-0.501636	-0.698052	-0.623884	-0.809241	1.29617	1.07785		1.20189
102		2315		3.34006	4.00038	2.7043	2.65486	2.38933	2.6721	2.48924	2.2118	2.08119	4.26841	4.00282		4.08911		2.98314		0.356928	1.01725	-0.27884	-0.328272	-0.593807	-0.311032	-0.493891	-0.771338	-0.901948	1.28527	1.01968		1.10597
103		2316		4.04309	4.45296	2.53475	2.28697	2.14368	2.30281	2.22537	2.18432	2.31971	5.2358	4.6647		5.248		3.12674		0.916349	1.32622	-0.591992	-0.839771	-0.983067	-0.823931	-0.90137	-0.94242	-0.807031	2.10906	1.53796		2.12126
104		2411		2.65262	2.64182	2.00125	2.1409	2.32088	2.01773	2.13129	1.87937	1.90964	2.74084	2.92729		2.68684		2.30579		0.346832	0.336033	-0.304531	-0.164883	0.015092	-0.288052	-0.174491	-0.426415	-0.396147	0.435052	0.621509		0.381053
105		2412		2.92036	3.86282	2.38721	2.78508	2.6516	2.38999	2.36208	1.99403	1.94201	3.31707	2.97181		3.67095		2.68946		0.230902	1.17336	-0.302249	0.095622	-0.0378568	-0.299475	-0.327376	-0.695435	-0.747455	0.627613	0.28235		0.981486
106		2413		3.15672	3.25294	2.19004	1.79615	1.55771	2.00522	1.99268	2.09105	2.06256	3.96161	3.73695		3.73625		2.5276		0.629117	0.725337	-0.337563	-0.731455	-0.969888	-0.522386	-0.534924	-0.436554	-0.46504	1.43401	1.20935		1.20865
107		2414		2.7195	2.8297	2.35449	1.9606	1.80438	2.17253	2.01805	1.94812	1.93082	3.06892	3.033		2.86873		2.3491		0.370399	0.480597	0.00538464	-0.388502	-0.544719	-0.176571	-0.331052	-0.400982	-0.418278	0.719821	0.683903		0.519633
108		2415		3.31163	3.7603	2.30709	2.37798	2.19805	2.21177	2.02683	2.01387	1.78601	4.12535	3.81764		4.11769		2.7215		0.590128	1.0388	-0.414409	-0.343523	-0.523451	-0.509733	-0.694672	-0.707631	-0.935494	1.40385	1.09614		1.39619
109		2511		1.49697	2.8324	1.5524	2.06073	2.35077	1.76242	1.97326	1.17695	1.5077	1.98012	1.75372		2.25027		1.85886		-0.361887	0.97354	-0.306458	0.201868	0.491916	-0.0964422	0.114405	-0.681911	-0.351159	0.121266	-0.105138		0.391414
110		2512		2.45724	2.33599	1.91172	1.59976	1.43274	1.68083	1.55775	1.76427	1.53186	2.88026	2.73079		2.79026		1.98938		0.467854	0.346605	-0.0776633	-0.389622	-0.556642	-0.308551	-0.431631	-0.225108	-0.457519	0.890874	0.741403		0.800873
111		2513		2.33099	2.58348	1.94949	1.88928	1.67231	1.77373	1.52769	1.69102	1.40987	2.82602	2.63035		2.78021		2.02584		0.305152	0.557645	-0.0763494	-0.13656	-0.353527	-0.252111	-0.49815	-0.33482	-0.615968	0.800181	0.604509		0.754378
112		2611		1.36516	1.47243	1.24471	1.23617	1.26383	1.21958	1.19751	1.16082	1.08029	1.55834	1.5069		1.45792		1.30052		0.0646413	0.171905	-0.0558068	-0.0643465	-0.0366946	-0.0809436	-0.103015	-0.139706	-0.220234	0.257817	0.206383		0.157399
113		2121º		4.94788	5.48385	3.84327	4.00112	4.11958	3.62949	3.72128	3.45153	3.22925	5.59232	5.16844		5.62313		4.28982		0.658064	1.19403	-0.446547	-0.288701	-0.170236	-0.660331	-0.56854	-0.838289	-1.06057	1.3025	0.878619		1.33331
116		2122		5.26958	5.84651	4.07779	3.67065	3.50314	3.6795	3.56483	3.51814	3.74705	6.01492	6.07273		6.0279		4.45135		0.818234	1.39516	-0.373557	-0.780699	-0.948209	-0.771847	-0.886521	-0.93321	-0.704295	1.56357	1.62138		1.57656
117		2221		3.97705	5.25002	3.34226	3.88969	4.26102	3.40392	3.78645	2.93779	3.0507	4.19405	4.05705		4.61401		3.83182		0.145237	1.4182	-0.489556	0.0578697	0.429202	-0.427902	-0.0453707	-0.894025	-0.781119	0.362228	0.225233		0.782192
118		2222		4.27491	5.20005	3.45567	3.95459	3.85604	3.60723	3.64396	3.19671	3.17826	4.86649	4.56487		4.9067		3.98171		0.293203	1.21834	-0.526033	-0.0271131	-0.125669	-0.374474	-0.337747	-0.785002	-0.803445	0.884784	0.583158		0.924995
119		2223		4.60807	5.23673	3.78026	3.75651	3.61539	3.51923	3.38952	3.17604	2.88222	5.22351	4.77814		5.32946		3.99687		0.611195	1.23986	-0.216619	-0.240365	-0.381479	-0.477646	-0.607358	-0.820831	-1.11465	1.22664	0.781262		1.33258
120		2224		4.54218	5.02355	3.59691	3.53144	3.3224	3.28539	3.52628	3.07236	3.00739	5.13758	4.81363		5.20903		3.89628		0.645897	1.12726	-0.299372	-0.364842	-0.573881	-0.610891	-0.37	-0.823926	-0.888891	1.2413	0.917347		1.31274
121		2225		4.63994	5.52844	3.55695	3.4528	3.21201	3.18615	3.03329	3.1572	2.7801	6.02626	5.57021		5.8838		4.01303		0.626909	1.51541	-0.456081	-0.560234	-0.801024	-0.826878	-0.979743	-0.855827	-1.23294	2.01323	1.55718		1.87077
122		2321		3.57072	4.89202	3.34872	3.93904	4.21841	3.4272	3.55892	2.95191	2.83479	3.95262	3.832		4.29171		3.68421		-0.113492	1.2078	-0.335496	0.254823	0.534201	-0.257017	-0.125291	-0.732302	-0.849421	0.268402	0.147789		0.607496
123		2322		4.29193	5.31354	3.36851	3.85451	3.55785	3.24296	3.1422	2.90509	2.6018	5.44714	4.94126		5.28944		3.8788		0.413131	1.43474	-0.510286	-0.02429	-0.320946	-0.635843	-0.736602	-0.973711	-1.277	1.56835	1.06246		1.41065
124		2323		3.65816	4.22367	3.17033	3.25846	3.32015	3.0601	3.24788	2.84037	2.84999	3.99178	3.90383		4.07604		3.41134		0.246818	0.812331	-0.241009	-0.152884	-0.0911883	-0.351239	-0.163457	-0.570964	-0.561346	0.580445	0.492494		0.664705
125		2324		3.8511	4.07859	2.92204	2.94539	3.079	2.7871	2.84274	2.67687	2.56762	4.57823	4.45311		4.37471		3.3438		0.507302	0.734792	-0.421763	-0.398412	-0.264794	-0.5567	-0.501054	-0.666927	-0.776183	1.23443	1.10931		1.03091
126		2325		4.25494	4.6435	3.52123	2.97169	2.82315	3.13278	2.95664	3.02139	2.9109	4.88578	4.63267		4.77857		3.61406		0.640881	1.02944	-0.0928339	-0.642374	-0.79091	-0.481283	-0.657419	-0.592671	-0.703158	1.27172	1.01861		1.16451
127		2421		2.96587	5.05808	2.53802	3.75505	4.11062	3.08558	3.58611	2.44162	2.57497	3.39328	3.00648		3.9777		3.31961		-0.35374	1.73847	-0.781583	0.435446	0.791013	-0.234027	0.2665	-0.877991	-0.744636	0.0736743	-0.31313		0.658089
128		2422		3.73853	4.52424	3.44413	3.43839	3.28096	3.17867	2.94476	2.55263	2.81993	4.35413	4.19509		4.53397		3.49741		0.241125	1.02683	-0.053278	-0.0590151	-0.216445	-0.318737	-0.552641	-0.94478	-0.677471	0.856728	0.69768		1.03656
129		2423		3.46277	3.61591	2.72119	3.04473	3.14549	2.82101	2.7098	2.44902	2.38369	3.68442	3.95744		3.61467		3.0905		0.372269	0.525415	-0.369311	-0.045766	0.0549958	-0.269489	-0.3807	-0.641478	-0.706808	0.593927	0.866946		0.524178
130		2424		3.971	4.30113	3.1629	2.83311	2.6708	2.9528	2.87281	2.66054	2.95678	5.02093	4.7778		4.76973		3.47096		0.500032	0.830167	-0.30806	-0.637858	-0.80016	-0.518161	-0.59815	-0.810427	-0.514184	1.54996	1.30684		1.29876
131		2425		3.52071	3.57618	3.15097	2.70103	2.53202	2.9525	2.80744	2.82387	2.77943	3.83279	3.75324		3.70918		3.13002		0.390692	0.446165	0.0209573	-0.428985	-0.598001	-0.177518	-0.322577	-0.306143	-0.350584	0.70277	0.623224		0.57916
132		2521		2.39944	3.85828	2.72103	3.07043	3.16844	2.69743	2.65589	2.01559	2.21458	3.09535	2.9119		3.38898		2.80076		-0.401323	1.05752	-0.0797322	0.26967	0.36768	-0.103331	-0.14487	-0.785166	-0.586177	0.294592	0.111137		0.588219
133		2522		3.19387	3.19892	2.64472	2.44495	2.27923	2.45195	2.32798	2.56529	2.24929	3.73241	3.54656		3.60927		2.78502		0.40885	0.413908	-0.140297	-0.340064	-0.505787	-0.333063	-0.457037	-0.219727	-0.535722	0.947395	0.761544		0.824252
134		2621		2.24922	2.39996	2.06368	2.08791	2.1226	2.05684	2.0247	1.9883	1.8607	2.49551	2.41666		2.37516		2.16055		0.0886716	0.239405	-0.0968741	-0.0726409	-0.0379538	-0.103713	-0.135854	-0.172252	-0.299851	0.334956	0.256108		0.214603
[truncated: 10 more columns]

## Sheet: vAu
This is the validation run
I am leaving one metal out, and taking just three molecules to predict the other ones.
				1	1	1	1	1	1	1	1	1	1	1		1
																			Here do eliminate the metal to be leaved out, and put it in the right side.
id				cu	ag	ni	pd	pt	rh	ir	ru	os	cd	zn		au		μ		cu	ag	ni	pd	pt	rh	ir	ru	os	cd	zn		au				Xt X					cu	ag	ni	pd	pt	rh	ir	ru	os
		0011º		0.730296	1.83437	-7.851e-05	0.854507	1.21623	0.388255	0.71106	-0.443733	-0.287043	0.927986	0.241728		2.31122		0.561235		0.169062	1.27314	-0.561313	0.293272	0.654995	-0.17298	0.149825	-1.00497	-0.848278	0.366751	-0.319506		1.74998		0011º		4.49806	1.71557	3.69869
		0111º		-0.145457	0.372645	-0.321832	0.382197	0.726877	0.139347	0.365212	-0.319427	-0.109919	0.137638	-0.00483543		1.03196		0.111132		-0.256589	0.261513	-0.432963	0.271066	0.615746	0.0282154	0.254081	-0.430558	-0.22105	0.0265063	-0.115967		0.920824		0111º		1.71557	1.08805	0.0593198
		2215		3.94484	4.95087	2.86732	2.72845	2.47684	2.61655	2.48397	2.37313	2.37583	5.14315	4.66323		4.48001		3.32947		0.615368	1.6214	-0.46215	-0.60102	-0.852628	-0.71292	-0.845502	-0.956341	-0.953641	1.81367	1.33376		1.15053		2215		3.69869	0.0593198	12.4249
1		0101º		-0.304891	0.0725445	-0.619803	-0.720447	-0.538867	-0.579864	-0.509525	-0.633027	-0.623999	0.61691	0.459485		0.0440336		-0.307408		0.00251628	0.379952	-0.312395	-0.413039	-0.231459	-0.272457	-0.202118	-0.325619	-0.316591	0.924317	0.766893		0.351441		13.9198		-0.373421	-0.802772	-0.464881		α1	-0.619101	-1.99113	0.661062	0.432383	0.511632	0.723284	0.713279	1.28426	1.21189
6		0011º		0.730296	1.83437	-7.851e-05	0.854507	1.21623	0.388255	0.71106	-0.443733	-0.287043	0.927986	0.241728		2.31122		0.561235		0.169062	1.27314	-0.561313	0.293272	0.654995	-0.17298	0.149825	-1.00497	-0.848278	0.366751	-0.319506		1.74998		3.90558		-0.0542066	-0.481393	0.874827		α2	0.204337	-0.577394	0.496411	-0.577406	-1.12225	-0.125581	-0.540103	0.677511	0.45182
11		0111º		-0.145457	0.372645	-0.321832	0.382197	0.726877	0.139347	0.365212	-0.319427	-0.109919	0.137638	-0.00483543		1.03196		0.111132		-0.256589	0.261513	-0.432963	0.271066	0.615746	0.0282154	0.254081	-0.430558	-0.22105	0.0265063	-0.115967		0.920824		0.185642		-0.926077	0.351879	0.136247		α3	-0.219223	-0.142168	-0.180791	0.0189123	0.118009	0.00796557	0.0374289	-0.0397726	0.071037
16		0211t		-0.333459	-0.251244	-0.426351	-0.394267	-0.371567	-0.451438	-0.465311	-0.52993	-0.619104	-0.162467	-0.199082		-0.211035		-0.382202		0.048743	0.130958	-0.0441491	-0.0120649	0.0106348	-0.0692362	-0.0831094	-0.147728	-0.236903	0.219735	0.18312		0.171167
17		1001º		3.89715	5.23777	2.13932	1.77916	1.71112	1.69129	1.76906	1.35926	1.35701	4.89635	4.2525		4.2417		2.73545		1.16169	2.50232	-0.596137	-0.956294	-1.02434	-1.04416	-0.966396	-1.3762	-1.37844	2.16089	1.51705		1.50625
21		1101º		2.54402	3.76483	1.11276	0.890555	0.720787	0.805393	0.692311	0.676427	0.476007	3.54014	2.88643		2.93812		1.64633		0.89769	2.1185	-0.533573	-0.755779	-0.925547	-0.840941	-0.954023	-0.969907	-1.17033	1.89381	1.2401		1.29178
24		1201º		1.83134	2.71315	0.875527	0.992151	0.846861	0.814017	0.84879	0.574211	0.586513	2.48416	2.19692		2.29735		1.34215		0.489192	1.371	-0.466622	-0.349998	-0.495288	-0.528132	-0.493358	-0.767938	-0.755636	1.14201	0.854767		0.955201
28		1301º		0.781139	1.26037	0.281507	0.472163	0.242762	0.433053	0.322147	0.195179	0.16074	1.23725	1.12297		0.989814		0.591753		0.189386	0.66862	-0.310245	-0.11959	-0.348991	-0.1587	-0.269606	-0.396573	-0.431013	0.645496	0.531216		0.398061
32		1401t		-0.0914834	-0.0864541	-0.0906688	-0.138895	-0.11251	-0.10287	-0.0955501	-0.0830535	-0.0705858	-0.0562415	-0.0751047		-0.0884479		-0.0912197		-0.000263615	0.00476563	0.000550985	-0.0476753	-0.0212905	-0.0116504	-0.00433032	0.00816621	0.020634	0.0349782	0.0161151		0.00277187
33		1011º		2.14117	2.80271	1.05217	0.839274	1.17316	1.05032	1.03415	1.15861	0.952521	3.13185	3.02069		2.70754		1.66878		0.472391	1.13392	-0.616615	-0.829508	-0.495622	-0.618467	-0.634637	-0.510174	-0.716262	1.46307	1.35191		1.03876
38		1111º		2.6837	3.14374	1.74166	1.57002	1.69017	1.59277	1.57399	1.61463	1.52466	3.2532	3.09367		2.7654		2.13475		0.548956	1.00899	-0.393086	-0.564723	-0.44458	-0.541979	-0.560755	-0.520112	-0.61009	1.11846	0.958921		0.63065
41		1112º		3.00652	4.13499	1.44778	1.14654	1.12597	1.19671	1.20168	1.1929	1.07015	4.46512	3.94337		3.3961		2.17561		0.830908	1.95937	-0.727833	-1.02907	-1.04964	-0.978905	-0.973931	-0.982708	-1.10546	2.28951	1.76776		1.22049
44		1211º		2.20482	2.39291	1.54376	1.72578	1.89347	1.55235	1.65448	1.33996	1.4309	2.44195	2.38644		2.40655		1.86971		0.335115	0.5232	-0.325953	-0.143927	0.0237558	-0.31736	-0.215233	-0.529751	-0.438812	0.572236	0.516729		0.53684
47		1212º		2.64202	3.28651	1.68283	1.33313	1.21062	1.49107	1.27011	1.51035	1.25047	3.43621	3.17108		2.79164		2.02585		0.616169	1.26065	-0.343025	-0.692726	-0.815231	-0.534783	-0.755746	-0.515502	-0.775388	1.41035	1.14523		0.765787
51		1311º		1.01867	1.6186	0.808443	1.49701	1.81975	1.23283	1.38476	0.710417	0.907398	1.33467	1.14016		2.2456		1.22479		-0.206124	0.393807	-0.416349	0.27222	0.594963	0.00803556	0.159968	-0.514375	-0.317394	0.109883	-0.0846329		1.02081
55		1312t		1.95226	2.25682	1.37277	1.15927	0.965016	1.15689	1.02207	1.12089	0.987895	2.32162	2.19458		1.8484		1.50092		0.451347	0.755904	-0.128147	-0.341643	-0.535899	-0.34403	-0.478848	-0.380028	-0.513021	0.8207	0.693664		0.347485
56		1411t		0.854622	0.952485	0.741226	0.77007	0.776981	0.714303	0.677013	0.642307	0.533924	1.03413	0.981768		0.980933		0.788984		0.0656375	0.163501	-0.0477581	-0.0189145	-0.0120034	-0.0746815	-0.111971	-0.146677	-0.25506	0.245144	0.192783		0.191949
57		2001		4.99846	6.1404	3.91102	4.45049	4.63106	4.00545	4.31454	3.44926	3.42784	6.25564	5.77497		6.30688		4.66901		0.329448	1.47139	-0.757995	-0.218519	-0.0379516	-0.663557	-0.354468	-1.21975	-1.24118	1.58663	1.10596		1.63787
58		2101º		4.11889	4.93665	2.82734	3.18343	3.36388	2.97437	3.07792	2.30883	2.23033	5.373	5.16957		5.06587		3.59675		0.522143	1.3399	-0.769402	-0.413312	-0.23287	-0.622375	-0.518828	-1.28792	-1.36641	1.77625	1.57282		1.46913
63		2201		3.58963	4.54729	2.31116	2.18081	1.92103	2.04802	1.88749	1.74282	1.78136	4.80345	4.37017		4.03708		2.83484		0.754787	1.71245	-0.523675	-0.654032	-0.913809	-0.786816	-0.947351	-1.09202	-1.05348	1.96861	1.53533		1.20225
64		2202		3.22454	4.61912	2.31429	2.33323	2.16867	2.08012	1.95254	1.7029	1.71904	4.87046	4.48262		4.30213		2.86068		0.363858	1.75844	-0.546389	-0.527459	-0.692016	-0.780565	-0.908144	-1.15779	-1.14165	2.00978	1.62193		1.44145
65		2301º		3.08951	4.31203	1.50811	1.22593	1.07146	1.20077	1.08981	1.17957	0.943373	4.35228	3.70736		3.46507		2.15275		0.93676	2.15929	-0.644633	-0.926816	-1.08128	-0.951974	-1.06293	-0.973181	-1.20937	2.19953	1.55461		1.31233
68		2302º		2.93538	3.57832	2.01673	1.95431	1.65855	1.97442	1.74826	1.58746	2.0149	3.70537	3.54252		3.41101		2.42875		0.506635	1.14958	-0.41202	-0.474441	-0.770197	-0.454328	-0.680483	-0.841286	-0.41385	1.27662	1.11377		0.982267
72		2401		2.62291	3.42455	1.54428	1.54983	1.39075	1.54978	1.44982	1.21713	1.46623	3.28793	2.99567		2.93963		2.04535		0.577558	1.3792	-0.501072	-0.495518	-0.654605	-0.495575	-0.595533	-0.828224	-0.579127	1.24257	0.950321		0.894273
73		2402		2.05048	2.26675	1.62368	1.27305	1.10619	1.4465	1.26923	1.2984	1.58754	2.45951	2.4498		2.42406		1.71192		0.338559	0.554829	-0.0882428	-0.438874	-0.605728	-0.265424	-0.442691	-0.413525	-0.124379	0.747592	0.737882		0.712141
74		2501		1.6854	2.00042	1.33729	1.07199	0.859984	1.16133	0.985125	1.05299	1.15834	1.99374	1.85659		1.65946		1.37847		0.306924	0.621944	-0.0411862	-0.306481	-0.518489	-0.217138	-0.393347	-0.325483	-0.220131	0.615266	0.478119		0.280989
75		2601		0.61151	0.618513	0.58305	0.52974	0.556424	0.584923	0.602133	0.607108	0.622956	0.666745	0.650183		0.602461		0.603026		0.00848449	0.0154869	-0.0199762	-0.0732864	-0.0466017	-0.018103	-0.000892461	0.00408192	0.01993	0.0637192	0.0471571		-0.000564681
76		2011º		4.24374	5.11457	3.49886	3.62653	3.56101	3.44072	3.45072	3.10772	2.90713	5.08941	4.59376		5.0166		3.87583		0.367905	1.23874	-0.376977	-0.249301	-0.31482	-0.435113	-0.425113	-0.768114	-0.968704	1.21357	0.717924		1.14077
79		2111		3.96873	4.45288	3.31464	3.11025	2.92304	3.06042	2.96003	2.68226	3.1346	4.52895	4.39095		4.58967		3.50243		0.466295	0.950448	-0.187792	-0.392177	-0.57939	-0.442014	-0.5424	-0.820172	-0.367832	1.02652	0.888517		1.08724
80		2112º		4.74383	5.99728	3.62441	3.46593	3.36112	3.34277	3.26695	3.12994	2.99052	5.69899	5.18648		5.43335		4.07347		0.67036	1.9238	-0.449069	-0.607546	-0.712352	-0.730708	-0.806521	-0.943538	-1.08296	1.62552	1.11301		1.35988
83		2113º		4.95113	5.8325	3.66015	3.90563	3.72548	3.59343	3.49477	3.13336	2.88434	6.32989	5.99563		5.90476		4.31876		0.632378	1.51375	-0.65861	-0.413122	-0.593275	-0.725329	-0.823982	-1.18539	-1.43442	2.01113	1.67687		1.58601
88		2211º		3.85902	4.01249	3.04814	2.74437	2.48165	2.64155	2.6068	2.30522	2.21178	4.41265	4.24163		4.14464		3.1423		0.71672	0.870186	-0.094158	-0.397931	-0.660651	-0.500748	-0.535497	-0.837077	-0.93052	1.27035	1.09933		1.00234
92		2212		3.54593	4.31847	2.85441	3.15831	2.9903	2.73899	2.58008	2.4832	2.25318	4.10323	3.73044		4.36337		3.15969		0.38624	1.15879	-0.305275	-0.00137877	-0.169381	-0.420694	-0.579604	-0.676482	-0.906509	0.943547	0.57075		1.20368
93		2213º		5.15521	6.81418	3.53906	3.75746	3.70769	3.40734	3.4802	2.7877	2.51186	5.95346	5.01372		6.36864		4.19344		0.961765	2.62073	-0.654381	-0.43598	-0.485757	-0.786101	-0.713246	-1.40574	-1.68159	1.76002	0.820277		2.17519
96		2214		3.86207	5.09904	2.597	2.84263	2.54164	2.57853	2.3997	2.37961	2.27696	5.31233	4.83745		4.59929		3.33882		0.523257	1.76023	-0.741817	-0.49619	-0.79717	-0.760287	-0.939111	-0.95921	-1.06185	1.97352	1.49863		1.26047
97		2215		3.94484	4.95087	2.86732	2.72845	2.47684	2.61655	2.48397	2.37313	2.37583	5.14315	4.66323		4.48001		3.32947		0.615368	1.6214	-0.46215	-0.60102	-0.852628	-0.71292	-0.845502	-0.956341	-0.953641	1.81367	1.33376		1.15053
98		2311		3.00107	3.36523	2.11589	1.96045	1.98948	2.04429	2.12362	1.97634	1.82183	3.55443	3.35766		2.9892		2.48275		0.518317	0.882477	-0.366864	-0.522307	-0.493272	-0.438464	-0.35913	-0.506417	-0.660921	1.07168	0.874904		0.506451
99		2312		2.81485	3.21583	2.21021	2.57627	2.66458	2.5269	2.48504	2.05188	2.01604	3.16524	3.09041		3.52379		2.61975		0.195102	0.596078	-0.409539	-0.0434835	0.0448314	-0.0928512	-0.13471	-0.567871	-0.60371	0.54549	0.470662		0.904042
100		2313		3.96463	5.28246	3.12847	3.42464	3.17753	2.95292	2.70442	2.63206	2.37775	4.961	4.44661		5.01139		3.55022		0.414402	1.73223	-0.421754	-0.125582	-0.372699	-0.597303	-0.845808	-0.918167	-1.17248	1.41077	0.896383		1.46116
101		2314		3.51114	4.10391	2.76651	2.26822	2.00198	2.40038	2.20397	2.27813	2.09278	4.19819	3.97987		4.22103		2.89137		0.619767	1.21254	-0.124861	-0.623147	-0.889388	-0.490988	-0.687404	-0.613236	-0.798593	1.30682	1.0885		1.32966
102		2315		3.34006	4.08911	2.7043	2.65486	2.38933	2.6721	2.48924	2.2118	2.08119	4.26841	4.00282		4.00038		2.9912		0.348862	1.0979	-0.286906	-0.336338	-0.601873	-0.319098	-0.501957	-0.779404	-0.910013	1.2772	1.01162		1.00918
103		2316		4.04309	5.248	2.53475	2.28697	2.14368	2.30281	2.22537	2.18432	2.31971	5.2358	4.6647		4.45296		3.19902		0.844073	2.04898	-0.664269	-0.912048	-1.05534	-0.896208	-0.973646	-1.0147	-0.879308	2.03678	1.46568		1.25394
104		2411		2.65262	2.68684	2.00125	2.1409	2.32088	2.01773	2.13129	1.87937	1.90964	2.74084	2.92729		2.64182		2.30988		0.342739	0.37696	-0.308623	-0.168975	0.0109993	-0.292145	-0.178584	-0.430508	-0.40024	0.430959	0.617417		0.331941
105		2412		2.92036	3.67095	2.38721	2.78508	2.6516	2.38999	2.36208	1.99403	1.94201	3.31707	2.97181		3.86282		2.67202		0.248345	0.998929	-0.284806	0.113065	-0.0204136	-0.282032	-0.309933	-0.677992	-0.730012	0.645056	0.299793		1.1908
106		2413		3.15672	3.73625	2.19004	1.79615	1.55771	2.00522	1.99268	2.09105	2.06256	3.96161	3.73695		3.25294		2.57154		0.58518	1.16471	-0.3815	-0.775393	-1.01382	-0.566323	-0.578862	-0.480491	-0.508977	1.39007	1.16541		0.6814
107		2414		2.7195	2.86873	2.35449	1.9606	1.80438	2.17253	2.01805	1.94812	1.93082	3.06892	3.033		2.8297		2.35265		0.36685	0.516084	0.00183594	-0.392051	-0.548268	-0.18012	-0.334601	-0.404531	-0.421827	0.716273	0.680355		0.477048
108		2415		3.31163	4.11769	2.30709	2.37798	2.19805	2.21177	2.02683	2.01387	1.78601	4.12535	3.81764		3.7603		2.75399		0.557638	1.3637	-0.446899	-0.376013	-0.55594	-0.542223	-0.727162	-0.740121	-0.967984	1.37136	1.06365		1.00631
109		2511		1.49697	2.25027	1.5524	2.06073	2.35077	1.76242	1.97326	1.17695	1.5077	1.98012	1.75372		2.8324		1.80594		-0.308966	0.444334	-0.253537	0.254789	0.544836	-0.0435216	0.167326	-0.628991	-0.298238	0.174186	-0.0522171		1.02646
110		2512		2.45724	2.79026	1.91172	1.59976	1.43274	1.68083	1.55775	1.76427	1.53186	2.88026	2.73079		2.33599		2.03068		0.426557	0.759576	-0.11896	-0.430919	-0.597939	-0.349848	-0.472928	-0.266405	-0.498816	0.849577	0.700106		0.305308
111		2513		2.33099	2.78021	1.94949	1.88928	1.67231	1.77373	1.52769	1.69102	1.40987	2.82602	2.63035		2.58348		2.04372		0.287268	0.736493	-0.0942342	-0.154445	-0.371412	-0.269996	-0.516035	-0.352705	-0.633853	0.782296	0.586624		0.53976
112		2611		1.36516	1.45792	1.24471	1.23617	1.26383	1.21958	1.19751	1.16082	1.08029	1.55834	1.5069		1.47243		1.2992		0.0659601	0.158718	-0.0544881	-0.0630278	-0.0353758	-0.0796248	-0.101697	-0.138387	-0.218916	0.259136	0.207702		0.173224
113		2121º		4.94788	5.62313	3.84327	4.00112	4.11958	3.62949	3.72128	3.45153	3.22925	5.59232	5.16844		5.48385		4.30248		0.645402	1.32065	-0.459209	-0.301363	-0.182898	-0.672993	-0.581202	-0.850951	-1.07323	1.28984	0.865957		1.18137
116		2122		5.26958	6.0279	4.07779	3.67065	3.50314	3.6795	3.56483	3.51814	3.74705	6.01492	6.07273		5.84651		4.46784		0.801744	1.56007	-0.390047	-0.79719	-0.9647	-0.788337	-0.903012	-0.9497	-0.720786	1.54708	1.60489		1.37867
117		2221		3.97705	4.61401	3.34226	3.88969	4.26102	3.40392	3.78645	2.93779	3.0507	4.19405	4.05705		5.25002		3.774		0.203056	0.840012	-0.431737	0.115689	0.487022	-0.370083	0.0124485	-0.836206	-0.7233	0.420047	0.283052		1.47602
118		2222		4.27491	4.9067	3.45567	3.95459	3.85604	3.60723	3.64396	3.19671	3.17826	4.86649	4.56487		5.20005		3.95504		0.319871	0.951663	-0.499366	-0.00044554	-0.0990018	-0.347807	-0.311079	-0.758334	-0.776778	0.911452	0.609826		1.24501
119		2223		4.60807	5.32946	3.78026	3.75651	3.61539	3.51923	3.38952	3.17604	2.88222	5.22351	4.77814		5.23673		4.0053		0.602766	1.32415	-0.225048	-0.248795	-0.389909	-0.486075	-0.615788	-0.82926	-1.12308	1.21821	0.772833		1.23143
120		2224		4.54218	5.20903	3.59691	3.53144	3.3224	3.28539	3.52628	3.07236	3.00739	5.13758	4.81363		5.02355		3.91315		0.629035	1.29588	-0.316234	-0.381704	-0.590743	-0.627753	-0.386862	-0.840787	-0.905753	1.22443	0.900485		1.1104
121		2225		4.63994	5.8838	3.55695	3.4528	3.21201	3.18615	3.03329	3.1572	2.7801	6.02626	5.57021		5.52844		4.04534		0.594603	1.83847	-0.488387	-0.59254	-0.833329	-0.859184	-1.01205	-0.888133	-1.26524	1.98093	1.52487		1.4831
122		2321		3.57072	4.29171	3.34872	3.93904	4.21841	3.4272	3.55892	2.95191	2.83479	3.95262	3.832		4.89202		3.62964		-0.0589183	0.66207	-0.280923	0.309397	0.588775	-0.202443	-0.0707179	-0.677729	-0.794848	0.322976	0.202363		1.26238
123		2322		4.29193	5.28944	3.36851	3.85451	3.55785	3.24296	3.1422	2.90509	2.6018	5.44714	4.94126		5.31354		3.87661		0.415321	1.41284	-0.508095	-0.0220998	-0.318756	-0.633653	-0.734411	-0.971521	-1.27481	1.57054	1.06465		1.43693
124		2323		3.65816	4.07604	3.17033	3.25846	3.32015	3.0601	3.24788	2.84037	2.84999	3.99178	3.90383		4.22367		3.39792		0.260238	0.678126	-0.227589	-0.139463	-0.0777678	-0.337819	-0.150036	-0.557543	-0.547925	0.593865	0.505915		0.825751
125		2324		3.8511	4.37471	2.92204	2.94539	3.079	2.7871	2.84274	2.67687	2.56762	4.57823	4.45311		4.07859		3.37072		0.480382	1.00399	-0.448683	-0.425332	-0.291714	-0.58362	-0.527974	-0.693847	-0.803103	1.20751	1.08239		0.707872
126		2325		4.25494	4.77857	3.52123	2.97169	2.82315	3.13278	2.95664	3.02139	2.9109	4.88578	4.63267		4.6435		3.62634		0.628602	1.15223	-0.105113	-0.654653	-0.803189	-0.493562	-0.669699	-0.60495	-0.715437	1.25944	1.00633		1.01716
127		2421		2.96587	3.9777	2.53802	3.75505	4.11062	3.08558	3.58611	2.44162	2.57497	3.39328	3.00648		5.05808		3.22139		-0.255523	0.756306	-0.683366	0.533663	0.88923	-0.13581	0.364716	-0.779775	-0.64642	0.171891	-0.214913		1.83669
128		2422		3.73853	4.53397	3.44413	3.43839	3.28096	3.17867	2.94476	2.55263	2.81993	4.35413	4.19509		4.52424		3.49829		0.240241	1.03568	-0.0541623	-0.0598994	-0.217329	-0.319621	-0.553526	-0.945664	-0.678355	0.855844	0.696796		1.02595
129		2423		3.46277	3.61467	2.72119	3.04473	3.14549	2.82101	2.7098	2.44902	2.38369	3.68442	3.95744		3.61591		3.09038		0.372381	0.52429	-0.369199	-0.0456535	0.0551083	-0.269377	-0.380588	-0.641365	-0.706695	0.594039	0.867058		0.525528
130		2424		3.971	4.76973	3.1629	2.83311	2.6708	2.9528	2.87281	2.66054	2.95678	5.02093	4.7778		4.30113		3.51356		0.457433	1.25616	-0.350659	-0.680458	-0.84276	-0.560761	-0.640749	-0.853027	-0.556783	1.50736	1.26424		0.787567
131		2425		3.52071	3.70918	3.15097	2.70103	2.53202	2.9525	2.80744	2.82387	2.77943	3.83279	3.75324		3.57618		3.14211		0.378602	0.56707	0.00886686	-0.441076	-0.610091	-0.189609	-0.334667	-0.318234	-0.362675	0.69068	0.611134		0.434075
132		2521		2.39944	3.38898	2.72103	3.07043	3.16844	2.69743	2.65589	2.01559	2.21458	3.09535	2.9119		3.85828		2.7581		-0.358659	0.630883	-0.0370686	0.312334	0.410344	-0.0606673	-0.102207	-0.742502	-0.543513	0.337256	0.153801		1.10018
133		2522		3.19387	3.60927	2.64472	2.44495	2.27923	2.45195	2.32798	2.56529	2.24929	3.73241	3.54656		3.19892		2.82232		0.371546	0.786948	-0.177601	-0.377368	-0.54309	-0.370367	-0.494341	-0.257031	-0.573026	0.910091	0.72424		0.376604
134		2621		2.24922	2.37516	2.06368	2.08791	2.1226	2.05684	2.0247	1.9883	1.8607	2.49551	2.41666		2.39996		2.1583		0.0909262	0.216858	-0.0946195	-0.0703863	-0.0356992	-0.101459	-0.1336	-0.169997	-0.297597	0.337211	0.258362		0.241659
[truncated: 9 more columns]

## Sheet: vNi
This is the validation run
I am leaving one metal out, and taking just three molecules to predict the other ones.
				1	1	1	1	1	1	1	1	1	1	1		1
																			Here do eliminate the metal to be leaved out, and put it in the right side.
id				cu	ag	au	pd	pt	rh	ir	ru	os	cd	zn		ni		μ		cu	ag	au	pd	pt	rh	ir	ru	os	cd	zn		ni				Xt X					cu	ag	au	pd	pt	rh	ir	ru	os
		0011º		0.730296	1.83437	2.31122	0.854507	1.21623	0.388255	0.71106	-0.443733	-0.287043	0.927986	0.241728		-7.851e-05		0.771353		-0.0410561	1.06302	1.53987	0.083154	0.444877	-0.383098	-0.0602925	-1.21509	-1.0584	0.156633	-0.529624		-0.771431		0011º		6.75979	2.79951	5.11384
		0111º		-0.145457	0.372645	1.03196	0.382197	0.726877	0.139347	0.365212	-0.319427	-0.109919	0.137638	-0.00483543		-0.321832		0.234203		-0.37966	0.138442	0.797752	0.147994	0.492674	-0.0948561	0.131009	-0.55363	-0.344122	-0.0965652	-0.239038		-0.556035		0111º		2.79951	1.5819	0.720188
		2215		3.94484	4.95087	4.48001	2.72845	2.47684	2.61655	2.48397	2.37313	2.37583	5.14315	4.66323		2.86732		3.47608		0.468761	1.47479	1.00393	-0.747628	-0.999236	-0.859528	-0.99211	-1.10295	-1.10025	1.66707	1.18715		-0.608758		2215		5.11384	0.720188	13.2986
1		0101º		-0.304891	0.0725445	0.0440336	-0.720447	-0.538867	-0.579864	-0.509525	-0.633027	-0.623999	0.61691	0.459485		-0.619803		-0.247059		-0.0578325	0.319603	0.291092	-0.473388	-0.291808	-0.332805	-0.262467	-0.385968	-0.37694	0.863969	0.706544		-0.372744		16.3695		-0.495945	-0.726655	0.475406		α1	-0.330185	-1.8109	-1.73297	0.579917	0.569564	0.940073	0.863053	1.62371	1.51526
6		0011º		0.730296	1.83437	2.31122	0.854507	1.21623	0.388255	0.71106	-0.443733	-0.287043	0.927986	0.241728		-7.851e-05		0.771353		-0.0410561	1.06302	1.53987	0.083154	0.444877	-0.383098	-0.0602925	-1.21509	-1.0584	0.156633	-0.529624		-0.771431		5.10657		-0.135661	-0.47592	-0.868963		α2	0.44277	-0.107648	-1.00122	-0.501271	-1.05282	-0.102331	-0.510081	0.599973	0.387743
11		0111º		-0.145457	0.372645	1.03196	0.382197	0.726877	0.139347	0.365212	-0.319427	-0.109919	0.137638	-0.00483543		-0.321832		0.234203		-0.37966	0.138442	0.797752	0.147994	0.492674	-0.0948561	0.131009	-0.55363	-0.344122	-0.0965652	-0.239038		-0.556035		0.164215		-0.857691	0.495452	-0.137451		α3	0.245961	0.182354	-0.0991459	0.0136926	-0.0792722	0.0184425	-0.00613903	0.0550265	-0.0529085
16		0211t		-0.333459	-0.251244	-0.211035	-0.394267	-0.371567	-0.451438	-0.465311	-0.52993	-0.619104	-0.162467	-0.199082		-0.426351		-0.362627		0.0291688	0.111384	0.151593	-0.0316391	-0.00893938	-0.0888104	-0.102684	-0.167302	-0.256477	0.200161	0.163545		-0.0637233
17		1001º		3.89715	5.23777	4.2417	1.77916	1.71112	1.69129	1.76906	1.35926	1.35701	4.89635	4.2525		2.13932		2.92658		0.970568	2.3112	1.31512	-1.14742	-1.21546	-1.23529	-1.15752	-1.56732	-1.56957	1.96977	1.32592		-0.787263
21		1101º		2.54402	3.76483	2.93812	0.890555	0.720787	0.805393	0.692311	0.676427	0.476007	3.54014	2.88643		1.11276		1.81228		0.731748	1.95256	1.12584	-0.921721	-1.09149	-1.00688	-1.11996	-1.13585	-1.33627	1.72787	1.07416		-0.699515
24		1201º		1.83134	2.71315	2.29735	0.992151	0.846861	0.814017	0.84879	0.574211	0.586513	2.48416	2.19692		0.875527		1.47141		0.359935	1.24174	0.825944	-0.479254	-0.624544	-0.657388	-0.622615	-0.897194	-0.884892	1.01276	0.725511		-0.595879
28		1301º		0.781139	1.26037	0.989814	0.472163	0.242762	0.433053	0.322147	0.195179	0.16074	1.23725	1.12297		0.281507		0.656144		0.124995	0.604229	0.333669	-0.183982	-0.413383	-0.223092	-0.333997	-0.460965	-0.495404	0.581105	0.466825		-0.374637
32		1401t		-0.0914834	-0.0864541	-0.0884479	-0.138895	-0.11251	-0.10287	-0.0955501	-0.0830535	-0.0705858	-0.0562415	-0.0751047		-0.0906688		-0.0910178		-0.000465515	0.00456374	0.00256998	-0.0478772	-0.0214924	-0.0118523	-0.00453221	0.00796432	0.0204321	0.0347763	0.0159132		0.000349085
33		1011º		2.14117	2.80271	2.70754	0.839274	1.17316	1.05032	1.03415	1.15861	0.952521	3.13185	3.02069		1.05217		1.81927		0.321903	0.983435	0.888269	-0.979997	-0.64611	-0.768955	-0.785125	-0.660663	-0.86675	1.31258	1.20142		-0.767103
38		1111º		2.6837	3.14374	2.7654	1.57002	1.69017	1.59277	1.57399	1.61463	1.52466	3.2532	3.09367		1.74166		2.22781		0.455889	0.915922	0.537583	-0.65779	-0.537647	-0.635046	-0.653822	-0.613178	-0.703156	1.02539	0.865854		-0.486152
41		1112º		3.00652	4.13499	3.3961	1.14654	1.12597	1.19671	1.20168	1.1929	1.07015	4.46512	3.94337		1.44778		2.35273		0.653788	1.78225	1.04337	-1.20619	-1.22676	-1.15602	-1.15105	-1.15983	-1.28258	2.11239	1.59064		-0.904953
44		1211º		2.20482	2.39291	2.40655	1.72578	1.89347	1.55235	1.65448	1.33996	1.4309	2.44195	2.38644		1.54376		1.94815		0.256679	0.444764	0.458404	-0.222363	-0.0546799	-0.395796	-0.293669	-0.608187	-0.517247	0.4938	0.438293		-0.404389
47		1212º		2.64202	3.28651	2.79164	1.33313	1.21062	1.49107	1.27011	1.51035	1.25047	3.43621	3.17108		1.68283		2.12666		0.515368	1.15985	0.664986	-0.793527	-0.916032	-0.635585	-0.856547	-0.616303	-0.876189	1.30955	1.04442		-0.443826
51		1311º		1.01867	1.6186	2.2456	1.49701	1.81975	1.23283	1.38476	0.710417	0.907398	1.33467	1.14016		0.808443		1.35544		-0.336775	0.263156	0.890156	0.141569	0.464312	-0.122615	0.0293172	-0.645026	-0.448045	-0.0207676	-0.215283		-0.546999
55		1312t		1.95226	2.25682	1.8484	1.15927	0.965016	1.15689	1.02207	1.12089	0.987895	2.32162	2.19458		1.37277		1.54415		0.408108	0.712665	0.304246	-0.384882	-0.579139	-0.387269	-0.522088	-0.423268	-0.55626	0.777461	0.650425		-0.171387
56		1411t		0.854622	0.952485	0.980933	0.77007	0.776981	0.714303	0.677013	0.642307	0.533924	1.03413	0.981768		0.741226		0.810776		0.043846	0.141709	0.170157	-0.0407061	-0.033795	-0.0964731	-0.133762	-0.168469	-0.276852	0.223353	0.170992		-0.0695496
57		2001		4.99846	6.1404	6.30688	4.45049	4.63106	4.00545	4.31454	3.44926	3.42784	6.25564	5.77497		3.91102		4.88682		0.111642	1.25358	1.42006	-0.436325	-0.255757	-0.881363	-0.572274	-1.43756	-1.45898	1.36882	0.88815		-0.9758
58		2101º		4.11889	4.93665	5.06587	3.18343	3.36388	2.97437	3.07792	2.30883	2.23033	5.373	5.16957		2.82734		3.80025		0.318641	1.1364	1.26562	-0.616815	-0.436373	-0.825877	-0.722331	-1.49142	-1.56992	1.57275	1.36932		-0.972904
63		2201		3.58963	4.54729	4.03708	2.18081	1.92103	2.04802	1.88749	1.74282	1.78136	4.80345	4.37017		2.31116		2.99174		0.597885	1.55555	1.04534	-0.810934	-1.07071	-0.943718	-1.10425	-1.24892	-1.21038	1.81171	1.37843		-0.680577
64		2202		3.22454	4.61912	4.30213	2.33323	2.16867	2.08012	1.95254	1.7029	1.71904	4.87046	4.48262		2.31429		3.0414		0.183146	1.57773	1.26073	-0.708171	-0.872728	-0.961277	-1.08886	-1.3385	-1.32236	1.82907	1.44122		-0.727102
65		2301º		3.08951	4.31203	3.46507	1.22593	1.07146	1.20077	1.08981	1.17957	0.943373	4.35228	3.70736		1.50811		2.33065		0.758855	1.98138	1.13442	-1.10472	-1.25919	-1.12988	-1.24084	-1.15109	-1.38728	2.02162	1.37671		-0.822538
68		2302º		2.93538	3.57832	3.41101	1.95431	1.65855	1.97442	1.74826	1.58746	2.0149	3.70537	3.54252		2.01673		2.5555		0.379882	1.02282	0.855514	-0.601195	-0.89695	-0.581082	-0.807237	-0.968039	-0.540603	1.14987	0.987018		-0.538774
72		2401		2.62291	3.42455	2.93963	1.54983	1.39075	1.54978	1.44982	1.21713	1.46623	3.28793	2.99567		1.54428		2.1722		0.450709	1.25235	0.767423	-0.622367	-0.781454	-0.622425	-0.722383	-0.955074	-0.705976	1.11573	0.823472		-0.627921
73		2402		2.05048	2.26675	2.42406	1.27305	1.10619	1.4465	1.26923	1.2984	1.58754	2.45951	2.4498		1.62368		1.78468		0.265797	0.482067	0.639379	-0.511636	-0.67849	-0.338186	-0.515453	-0.486287	-0.197141	0.67483	0.66512		-0.161005
74		2501		1.6854	2.00042	1.65946	1.07199	0.859984	1.16133	0.985125	1.05299	1.15834	1.99374	1.85659		1.33729		1.40776		0.277635	0.592656	0.2517	-0.335769	-0.547777	-0.246426	-0.422636	-0.354771	-0.24942	0.585978	0.448831		-0.0704748
75		2601		0.61151	0.618513	0.602461	0.52974	0.556424	0.584923	0.602133	0.607108	0.622956	0.666745	0.650183		0.58305		0.604791		0.00671981	0.0137222	-0.00232936	-0.075051	-0.0483663	-0.0198676	-0.00265714	0.00231724	0.0181653	0.0619545	0.0453924		-0.0217408
76		2011º		4.24374	5.11457	5.0166	3.62653	3.56101	3.44072	3.45072	3.10772	2.90713	5.08941	4.59376		3.49886		4.01381		0.229928	1.10076	1.00279	-0.387278	-0.452796	-0.57309	-0.56309	-0.906091	-1.10668	1.0756	0.579947		-0.514954
79		2111		3.96873	4.45288	4.58967	3.11025	2.92304	3.06042	2.96003	2.68226	3.1346	4.52895	4.39095		3.31464		3.61834		0.350383	0.834536	0.971328	-0.508089	-0.695302	-0.557926	-0.658312	-0.936084	-0.483744	0.910605	0.772605		-0.303704
80		2112º		4.74383	5.99728	5.43335	3.46593	3.36112	3.34277	3.26695	3.12994	2.99052	5.69899	5.18648		3.62441		4.23792		0.50591	1.75935	1.19543	-0.771996	-0.876802	-0.895158	-0.970971	-1.10799	-1.24741	1.46107	0.948555		-0.613519
83		2113º		4.95113	5.8325	5.90476	3.90563	3.72548	3.59343	3.49477	3.13336	2.88434	6.32989	5.99563		3.66015		4.52281		0.428322	1.30969	1.38195	-0.617178	-0.797331	-0.929385	-1.02804	-1.38945	-1.63848	1.80708	1.47281		-0.862666
88		2211º		3.85902	4.01249	4.14464	2.74437	2.48165	2.64155	2.6068	2.30522	2.21178	4.41265	4.24163		3.04814		3.24198		0.617038	0.770504	0.902662	-0.497613	-0.760333	-0.60043	-0.635179	-0.936759	-1.0302	1.17067	0.999648		-0.19384
92		2212		3.54593	4.31847	4.36337	3.15831	2.9903	2.73899	2.58008	2.4832	2.25318	4.10323	3.73044		2.85441		3.29686		0.249062	1.02161	1.0665	-0.138556	-0.306559	-0.557872	-0.716781	-0.81366	-1.04369	0.806369	0.433572		-0.442453
93		2213º		5.15521	6.81418	6.36864	3.75746	3.70769	3.40734	3.4802	2.7877	2.51186	5.95346	5.01372		3.53906		4.45068		0.704531	2.3635	1.91796	-0.693214	-0.742991	-1.04334	-0.97048	-1.66298	-1.93882	1.50279	0.563043		-0.911615
96		2214		3.86207	5.09904	4.59929	2.84263	2.54164	2.57853	2.3997	2.37961	2.27696	5.31233	4.83745		2.597		3.52084		0.341231	1.5782	1.07845	-0.678216	-0.979197	-0.942313	-1.12114	-1.14124	-1.24388	1.79149	1.3166		-0.923843
97		2215		3.94484	4.95087	4.48001	2.72845	2.47684	2.61655	2.48397	2.37313	2.37583	5.14315	4.66323		2.86732		3.47608		0.468761	1.47479	1.00393	-0.747628	-0.999236	-0.859528	-0.99211	-1.10295	-1.10025	1.66707	1.18715		-0.608758
98		2311		3.00107	3.36523	2.9892	1.96045	1.98948	2.04429	2.12362	1.97634	1.82183	3.55443	3.35766		2.11589		2.56215		0.438925	0.803085	0.427059	-0.601699	-0.572665	-0.517857	-0.438523	-0.585809	-0.740313	0.992286	0.795512		-0.446256
99		2312		2.81485	3.21583	3.52379	2.57627	2.66458	2.5269	2.48504	2.05188	2.01604	3.16524	3.09041		2.21021		2.73917		0.0756856	0.476661	0.784625	-0.1629	-0.074585	-0.212268	-0.254126	-0.687287	-0.723126	0.426074	0.351246		-0.528956
100		2313		3.96463	5.28246	5.01139	3.42464	3.17753	2.95292	2.70442	2.63206	2.37775	4.961	4.44661		3.12847		3.7214		0.243228	1.56106	1.28999	-0.296756	-0.543873	-0.768477	-1.01698	-1.08934	-1.34365	1.2396	0.725209		-0.592929
101		2314		3.51114	4.10391	4.22103	2.26822	2.00198	2.40038	2.20397	2.27813	2.09278	4.19819	3.97987		2.76651		3.0236		0.487538	1.08031	1.19743	-0.755376	-1.02162	-0.623218	-0.819633	-0.745465	-0.930823	1.17459	0.956271		-0.25709
102		2315		3.34006	4.08911	4.00038	2.65486	2.38933	2.6721	2.48924	2.2118	2.08119	4.26841	4.00282		2.7043		3.10903		0.231037	0.980078	0.891353	-0.454164	-0.719699	-0.436924	-0.619782	-0.89723	-1.02784	1.15938	0.893793		-0.404732
103		2316		4.04309	5.248	4.45296	2.28697	2.14368	2.30281	2.22537	2.18432	2.31971	5.2358	4.6647		2.53475		3.3734		0.66969	1.8746	1.07956	-1.08643	-1.22973	-1.07059	-1.14803	-1.18908	-1.05369	1.8624	1.2913		-0.838651
104		2411		2.65262	2.68684	2.64182	2.1409	2.32088	2.01773	2.13129	1.87937	1.90964	2.74084	2.92729		2.00125		2.36811		0.284506	0.318727	0.273708	-0.227208	-0.0472338	-0.350378	-0.236817	-0.488741	-0.458473	0.372726	0.559184		-0.366856
105		2412		2.92036	3.67095	3.86282	2.78508	2.6516	2.38999	2.36208	1.99403	1.94201	3.31707	2.97181		2.38721		2.80616		0.114199	0.864783	1.05666	-0.0210812	-0.15456	-0.416178	-0.44408	-0.812139	-0.864158	0.51091	0.165646		-0.418952
106		2413		3.15672	3.73625	3.25294	1.79615	1.55771	2.00522	1.99268	2.09105	2.06256	3.96161	3.73695		2.19004		2.66817		0.488553	1.06808	0.584773	-0.87202	-1.11045	-0.66295	-0.675489	-0.577119	-0.605605	1.29344	1.06879		-0.478127
107		2414		2.7195	2.86873	2.8297	1.9606	1.80438	2.17253	2.01805	1.94812	1.93082	3.06892	3.033		2.35449		2.39585		0.323649	0.472883	0.433847	-0.435252	-0.591469	-0.223321	-0.377802	-0.447732	-0.465028	0.673071	0.637154		-0.0413652
108		2415		3.31163	4.11769	3.7603	2.37798	2.19805	2.21177	2.02683	2.01387	1.78601	4.12535	3.81764		2.30709		2.8861		0.425528	1.23159	0.874201	-0.508123	-0.68805	-0.674333	-0.859272	-0.872231	-1.10009	1.23925	0.931538		-0.579009
109		2511		1.49697	2.25027	2.8324	2.06073	2.35077	1.76242	1.97326	1.17695	1.5077	1.98012	1.75372		1.5524		1.9223		-0.42533	0.327971	0.910097	0.138425	0.428473	-0.159885	0.0509622	-0.745354	-0.414602	0.0578227	-0.168581		-0.369901
110		2512		2.45724	2.79026	2.33599	1.59976	1.43274	1.68083	1.55775	1.76427	1.53186	2.88026	2.73079		1.91172		2.06925		0.387987	0.721006	0.266738	-0.469489	-0.636509	-0.388418	-0.511498	-0.304975	-0.537386	0.811007	0.661536		-0.15753
111		2513		2.33099	2.78021	2.58348	1.88928	1.67231	1.77373	1.52769	1.69102	1.40987	2.82602	2.63035		1.94949		2.10136		0.229632	0.678857	0.482124	-0.212081	-0.429048	-0.327632	-0.573671	-0.410341	-0.691489	0.72466	0.528989		-0.15187
112		2611		1.36516	1.45792	1.47243	1.23617	1.26383	1.21958	1.19751	1.16082	1.08029	1.55834	1.5069		1.24471		1.3199		0.045259	0.138016	0.152523	-0.0837289	-0.0560769	-0.100326	-0.122398	-0.159088	-0.239617	0.238435	0.187001		-0.0751892
113		2121º		4.94788	5.62313	5.48385	4.00112	4.11958	3.62949	3.72128	3.45153	3.22925	5.59232	5.16844		3.84327		4.45162		0.496259	1.1715	1.03222	-0.450506	-0.332041	-0.822136	-0.730345	-1.00009	-1.22237	1.1407	0.716814		-0.608352
116		2122		5.26958	6.0279	5.84651	3.67065	3.50314	3.6795	3.56483	3.51814	3.74705	6.01492	6.07273		4.07779		4.62863		0.640951	1.39927	1.21788	-0.957982	-1.12549	-0.94913	-1.0638	-1.11049	-0.881578	1.38628	1.44409		-0.55084
117		2221		3.97705	4.61401	5.25002	3.88969	4.26102	3.40392	3.78645	2.93779	3.0507	4.19405	4.05705		3.34226		3.94743		0.029623	0.666579	1.30259	-0.0577438	0.313589	-0.543516	-0.160984	-1.00964	-0.896732	0.246614	0.109619		-0.605169
118		2222		4.27491	4.9067	5.20005	3.95459	3.85604	3.60723	3.64396	3.19671	3.17826	4.86649	4.56487		3.45567		4.11362		0.161292	0.793083	1.08643	-0.159025	-0.257581	-0.506386	-0.469659	-0.916914	-0.935357	0.752872	0.451247		-0.657945
119		2223		4.60807	5.32946	5.23673	3.75651	3.61539	3.51923	3.38952	3.17604	2.88222	5.22351	4.77814		3.78026		4.13771		0.470359	1.19175	1.09902	-0.381202	-0.522315	-0.618482	-0.748195	-0.961667	-1.25549	1.0858	0.640426		-0.357455
120		2224		4.54218	5.20903	5.02355	3.53144	3.3224	3.28539	3.52628	3.07236	3.00739	5.13758	4.81363		3.59691		4.04284		0.499341	1.16619	0.980708	-0.511398	-0.720437	-0.757447	-0.516556	-0.970481	-1.03545	1.09474	0.770791		-0.445928
121		2225		4.63994	5.8838	5.52844	3.4528	3.21201	3.18615	3.03329	3.1572	2.7801	6.02626	5.57021		3.55695		4.22456		0.415377	1.65924	1.30387	-0.771766	-1.01256	-1.03841	-1.19128	-1.06736	-1.44447	1.8017	1.34564		-0.667613
122		2321		3.57072	4.29171	4.89202	3.93904	4.21841	3.4272	3.55892	2.95191	2.83479	3.95262	3.832		3.34872		3.76994		-0.199218	0.52177	1.12208	0.169097	0.448475	-0.342743	-0.211018	-0.818029	-0.935148	0.182676	0.0620626		-0.421223
123		2322		4.29193	5.28944	5.31354	3.85451	3.55785	3.24296	3.1422	2.90509	2.6018	5.44714	4.94126		3.36851		4.05343		0.238501	1.23602	1.26011	-0.19892	-0.495576	-0.810473	-0.911232	-1.14834	-1.45163	1.39372	0.887829		-0.684916
124		2323		3.65816	4.07604	4.22367	3.25846	3.32015	3.0601	3.24788	2.84037	2.84999	3.99178	3.90383		3.17033		3.49368		0.16448	0.582368	0.729993	-0.235221	-0.173526	-0.433577	-0.245795	-0.653302	-0.643683	0.498107	0.410156		-0.323347
125		2324		3.8511	4.37471	4.07859	2.94539	3.079	2.7871	2.84274	2.67687	2.56762	4.57823	4.45311		2.92204		3.47586		0.375241	0.89885	0.602731	-0.530474	-0.396856	-0.688761	-0.633115	-0.798988	-0.908244	1.10237	0.977247		-0.553824
126		2325		4.25494	4.77857	4.6435	2.97169	2.82315	3.13278	2.95664	3.02139	2.9109	4.88578	4.63267		3.52123		3.72836		0.526577	1.05021	0.915132	-0.756677	-0.905214	-0.595587	-0.771723	-0.706975	-0.817461	1.15742	0.904305		-0.207138
127		2421		2.96587	3.9777	5.05808	3.75505	4.11062	3.08558	3.58611	2.44162	2.57497	3.39328	3.00648		2.53802		3.45049		-0.484619	0.52721	1.6076	0.304567	0.660134	-0.364906	0.13562	-1.00887	-0.875516	-0.057205	-0.44401		-0.912462
128		2422		3.73853	4.53397	4.52424	3.43839	3.28096	3.17867	2.94476	2.55263	2.81993	4.35413	4.19509		3.44413		3.59648		0.142049	0.937484	0.927757	-0.158091	-0.315521	-0.417813	-0.651718	-1.04386	-0.776547	0.757652	0.598604		-0.152354
129		2423		3.46277	3.61467	3.61591	3.04473	3.14549	2.82101	2.7098	2.44902	2.38369	3.68442	3.95744		2.72119		3.17172		0.291042	0.442951	0.444189	-0.126992	-0.0262305	-0.350715	-0.461927	-0.722704	-0.788034	0.512701	0.785719		-0.450538
130		2424		3.971	4.76973	4.30113	2.83311	2.6708	2.9528	2.87281	2.66054	2.95678	5.02093	4.7778		3.1629		3.61704		0.353958	1.15269	0.684092	-0.783933	-0.946235	-0.664236	-0.744225	-0.956502	-0.660259	1.40389	1.16076		-0.454134
131		2425		3.52071	3.70918	3.57618	2.70103	2.53202	2.9525	2.80744	2.82387	2.77943	3.83279	3.75324		3.15097		3.18076		0.339946	0.528414	0.39542	-0.479731	-0.648746	-0.228264	-0.373323	-0.356889	-0.40133	0.652024	0.572478		-0.0297884
132		2521		2.39944	3.38898	3.85828	3.07043	3.16844	2.69743	2.65589	2.01559	2.21458	3.09535	2.9119		2.72103		2.86148		-0.462046	0.527496	0.996796	0.208947	0.306957	-0.164054	-0.205593	-0.845889	-0.646899	0.233869	0.0504145		-0.140455
133		2522		3.19387	3.60927	3.19892	2.44495	2.27923	2.45195	2.32798	2.56529	2.24929	3.73241	3.54656		2.64472		2.8727		0.321163	0.736566	0.326222	-0.42775	-0.593473	-0.420749	-0.544724	-0.307413	-0.623408	0.859709	0.673857		-0.227983
134		2621		2.24922	2.37516	2.39996	2.08791	2.1226	2.05684	2.0247	1.9883	1.8607	2.49551	2.41666		2.06368		2.18887		0.0603554	0.186287	0.211088	-0.100957	-0.0662699	-0.13203	-0.16417	-0.200568	-0.328168	0.30664	0.227792		-0.12519
[truncated: 9 more columns]

## Sheet: vPd
This is the validation run
I am leaving one metal out, and taking just three molecules to predict the other ones.
				1	1	1	1	1	1	1	1	1	1	1		1
																			Here do eliminate the metal to be leaved out, and put it in the right side.
id				cu	ag	au	ni	pt	rh	ir	ru	os	cd	zn		pd		μ		cu	ag	au	ni	pt	rh	ir	ru	os	cd	zn		pd				Xt X					cu	ag	au	ni	pt	rh	ir	ru	os
		0011º		0.730296	1.83437	2.31122	-7.851e-05	1.21623	0.388255	0.71106	-0.443733	-0.287043	0.927986	0.241728		0.854507		0.693663		0.0366335	1.14071	1.61756	-0.693742	0.522567	-0.305408	0.0173971	-1.1374	-0.980706	0.234323	-0.451935		0.160844		0011º		7.28159	3.16145	5.65641
		0111º		-0.145457	0.372645	1.03196	-0.321832	0.726877	0.139347	0.365212	-0.319427	-0.109919	0.137638	-0.00483543		0.382197		0.1702		-0.315658	0.202444	0.861755	-0.492032	0.556677	-0.0308535	0.195012	-0.489627	-0.280119	-0.0325626	-0.175036		0.211997		0111º		3.16145	1.82411	1.17821
		2215		3.94484	4.95087	4.48001	2.86732	2.47684	2.61655	2.48397	2.37313	2.37583	5.14315	4.66323		2.72845		3.48871		0.456136	1.46217	0.991301	-0.621382	-1.01186	-0.872152	-1.00473	-1.11557	-1.11287	1.65444	1.17453		-0.760252		2215		5.65641	1.17821	13.1085
1		0101º		-0.304891	0.0725445	0.0440336	-0.619803	-0.538867	-0.579864	-0.509525	-0.633027	-0.623999	0.61691	0.459485		-0.720447		-0.237909		-0.066982	0.310454	0.281943	-0.381894	-0.300957	-0.341955	-0.271616	-0.395118	-0.386089	0.854819	0.697395		-0.482538		17.0304		-0.536019	-0.685105	-0.49327		α1	-0.34093	-1.85438	-1.83681	0.971297	0.457813	0.889322	0.786153	1.61677	1.4938
6		0011º		0.730296	1.83437	2.31122	-7.851e-05	1.21623	0.388255	0.71106	-0.443733	-0.287043	0.927986	0.241728		0.854507		0.693663		0.0366335	1.14071	1.61756	-0.693742	0.522567	-0.305408	0.0173971	-1.1374	-0.980706	0.234323	-0.451935		0.160844		4.98638		-0.175424	-0.481154	0.858904		α2	0.376252	-0.0792245	-0.98067	0.372183	-1.17927	-0.252916	-0.655259	0.404692	0.198015
11		0111º		-0.145457	0.372645	1.03196	-0.321832	0.726877	0.139347	0.365212	-0.319427	-0.109919	0.137638	-0.00483543		0.382197		0.1702		-0.315658	0.202444	0.861755	-0.492032	0.556677	-0.0308535	0.195012	-0.489627	-0.280119	-0.0325626	-0.175036		0.211997		0.19741		-0.825779	0.54692	0.137724		α3	-0.226369	-0.187422	0.0787997	-0.165986	0.0810081	0.00403197	0.0205389	-0.0131415	0.0898878
16		0211t		-0.333459	-0.251244	-0.211035	-0.426351	-0.371567	-0.451438	-0.465311	-0.52993	-0.619104	-0.162467	-0.199082		-0.394267		-0.365544		0.0320856	0.114301	0.154509	-0.0608065	-0.00602264	-0.0858936	-0.0997668	-0.164385	-0.25356	0.203077	0.166462		-0.0287223
17		1001º		3.89715	5.23777	4.2417	2.13932	1.71112	1.69129	1.76906	1.35926	1.35701	4.89635	4.2525		1.77916		2.95932		0.937827	2.27845	1.28238	-0.820004	-1.2482	-1.26803	-1.19026	-1.60006	-1.60231	1.93703	1.29318		-1.18016
21		1101º		2.54402	3.76483	2.93812	1.11276	0.720787	0.805393	0.692311	0.676427	0.476007	3.54014	2.88643		0.890555		1.83248		0.711548	1.93236	1.10564	-0.719715	-1.11169	-1.02708	-1.14017	-1.15605	-1.35647	1.70767	1.05396		-0.941921
24		1201º		1.83134	2.71315	2.29735	0.875527	0.846861	0.814017	0.84879	0.574211	0.586513	2.48416	2.19692		0.992151		1.4608		0.370537	1.25234	0.836547	-0.585277	-0.613942	-0.646786	-0.612013	-0.886592	-0.87429	1.02336	0.736113		-0.468652
28		1301º		0.781139	1.26037	0.989814	0.281507	0.242762	0.433053	0.322147	0.195179	0.16074	1.23725	1.12297		0.472163		0.638812		0.142327	0.621561	0.351002	-0.357305	-0.39605	-0.20576	-0.316665	-0.443633	-0.478072	0.598437	0.484157		-0.166649
32		1401t		-0.0914834	-0.0864541	-0.0884479	-0.0906688	-0.11251	-0.10287	-0.0955501	-0.0830535	-0.0705858	-0.0562415	-0.0751047		-0.138895		-0.0866336		-0.00484972	0.000179529	-0.00181423	-0.00403512	-0.0258766	-0.0162365	-0.00891642	0.00358011	0.0160479	0.0303921	0.011529		-0.0522614
33		1011º		2.14117	2.80271	2.70754	1.05217	1.17316	1.05032	1.03415	1.15861	0.952521	3.13185	3.02069		0.839274		1.83863		0.302549	0.964081	0.868915	-0.786457	-0.665464	-0.788309	-0.804479	-0.680017	-0.886104	1.29322	1.18206		-0.999351
38		1111º		2.6837	3.14374	2.7654	1.74166	1.69017	1.59277	1.57399	1.61463	1.52466	3.2532	3.09367		1.57002		2.24342		0.440286	0.900319	0.52198	-0.501756	-0.55325	-0.650649	-0.669425	-0.628782	-0.71876	1.00979	0.85025		-0.673393
41		1112º		3.00652	4.13499	3.3961	1.44778	1.12597	1.19671	1.20168	1.1929	1.07015	4.46512	3.94337		1.14654		2.38012		0.626403	1.75487	1.01598	-0.932338	-1.25415	-1.18341	-1.17844	-1.18721	-1.30997	2.085	1.56325		-1.23357
44		1211º		2.20482	2.39291	2.40655	1.54376	1.89347	1.55235	1.65448	1.33996	1.4309	2.44195	2.38644		1.72578		1.9316		0.273227	0.461312	0.474952	-0.387841	-0.0381321	-0.379248	-0.277121	-0.591639	-0.5007	0.510348	0.454841		-0.205815
47		1212º		2.64202	3.28651	2.79164	1.68283	1.21062	1.49107	1.27011	1.51035	1.25047	3.43621	3.17108		1.33313		2.15845		0.483577	1.12806	0.633195	-0.475617	-0.947823	-0.667376	-0.888338	-0.648094	-0.90798	1.27776	1.01263		-0.825318
51		1311º		1.01867	1.6186	2.2456	0.808443	1.81975	1.23283	1.38476	0.710417	0.907398	1.33467	1.14016		1.49701		1.29285		-0.274178	0.325753	0.952753	-0.484402	0.526909	-0.0600178	0.0919143	-0.582428	-0.385448	0.0418295	-0.152686		0.204166
55		1312t		1.95226	2.25682	1.8484	1.37277	0.965016	1.15689	1.02207	1.12089	0.987895	2.32162	2.19458		1.15927		1.56356		0.388699	0.693256	0.284837	-0.190795	-0.598547	-0.406678	-0.541496	-0.442676	-0.575669	0.758052	0.631016		-0.404291
56		1411t		0.854622	0.952485	0.980933	0.741226	0.776981	0.714303	0.677013	0.642307	0.533924	1.03413	0.981768		0.77007		0.808154		0.0464681	0.144331	0.172779	-0.0669275	-0.0311728	-0.0938509	-0.13114	-0.165847	-0.27423	0.225975	0.173614		-0.0380839
57		2001		4.99846	6.1404	6.30688	3.91102	4.63106	4.00545	4.31454	3.44926	3.42784	6.25564	5.77497		4.45049		4.83777		0.160685	1.30262	1.4691	-0.926757	-0.206714	-0.83232	-0.52323	-1.38851	-1.40994	1.41786	0.937193		-0.387281
58		2101º		4.11889	4.93665	5.06587	2.82734	3.36388	2.97437	3.07792	2.30883	2.23033	5.373	5.16957		3.18343		3.76788		0.351013	1.16877	1.298	-0.940533	-0.404001	-0.793505	-0.689959	-1.45905	-1.53755	1.60512	1.40169		-0.584443
63		2201		3.58963	4.54729	4.03708	2.31116	1.92103	2.04802	1.88749	1.74282	1.78136	4.80345	4.37017		2.18081		3.00359		0.586034	1.5437	1.03349	-0.692427	-1.08256	-0.955568	-1.1161	-1.26077	-1.22223	1.79986	1.36658		-0.822785
64		2202		3.22454	4.61912	4.30213	2.31429	2.16867	2.08012	1.95254	1.7029	1.71904	4.87046	4.48262		2.33323		3.03968		0.184867	1.57945	1.26245	-0.725381	-0.871007	-0.959556	-1.08714	-1.33678	-1.32064	1.83079	1.44294		-0.70645
65		2301º		3.08951	4.31203	3.46507	1.50811	1.07146	1.20077	1.08981	1.17957	0.943373	4.35228	3.70736		1.22593		2.3563		0.733202	1.95573	1.10877	-0.848191	-1.28484	-1.15553	-1.26649	-1.17674	-1.41293	1.99597	1.35106		-1.13037
68		2302º		2.93538	3.57832	3.41101	2.01673	1.65855	1.97442	1.74826	1.58746	2.0149	3.70537	3.54252		1.95431		2.56118		0.374207	1.01715	0.849839	-0.544448	-0.902625	-0.586756	-0.812911	-0.973714	-0.546278	1.14419	0.981343		-0.606869
72		2401		2.62291	3.42455	2.93963	1.54428	1.39075	1.54978	1.44982	1.21713	1.46623	3.28793	2.99567		1.54983		2.1717		0.451214	1.25285	0.767928	-0.627416	-0.780949	-0.62192	-0.721878	-0.954569	-0.705471	1.11623	0.823977		-0.621862
73		2402		2.05048	2.26675	2.42406	1.62368	1.10619	1.4465	1.26923	1.2984	1.58754	2.45951	2.4498		1.27305		1.81656		0.233922	0.450192	0.607503	-0.192881	-0.710365	-0.370062	-0.547328	-0.518163	-0.229017	0.642954	0.633244		-0.543512
74		2501		1.6854	2.00042	1.65946	1.33729	0.859984	1.16133	0.985125	1.05299	1.15834	1.99374	1.85659		1.07199		1.43188		0.253518	0.568538	0.227583	-0.0945925	-0.571895	-0.270544	-0.446754	-0.378889	-0.273537	0.56186	0.424713		-0.359887
75		2601		0.61151	0.618513	0.602461	0.58305	0.556424	0.584923	0.602133	0.607108	0.622956	0.666745	0.650183		0.52974		0.609637		0.00187343	0.00887585	-0.00717574	-0.0265872	-0.0532127	-0.024714	-0.00750352	-0.00252914	0.0133189	0.0571081	0.040546		-0.0798974
76		2011º		4.24374	5.11457	5.0166	3.49886	3.56101	3.44072	3.45072	3.10772	2.90713	5.08941	4.59376		3.62653		4.0022		0.241535	1.11237	1.0144	-0.503347	-0.44119	-0.561483	-0.551483	-0.894484	-1.09507	1.0872	0.591554		-0.375671
79		2111		3.96873	4.45288	4.58967	3.31464	2.92304	3.06042	2.96003	2.68226	3.1346	4.52895	4.39095		3.11025		3.63692		0.331802	0.815956	0.952747	-0.322285	-0.713882	-0.576506	-0.676893	-0.954664	-0.502324	0.892025	0.754024		-0.52667
80		2112º		4.74383	5.99728	5.43335	3.62441	3.36112	3.34277	3.26695	3.12994	2.99052	5.69899	5.18648		3.46593		4.25233		0.491503	1.74495	1.18102	-0.627926	-0.891209	-0.909565	-0.985378	-1.1224	-1.26181	1.44666	0.934148		-0.786403
83		2113º		4.95113	5.8325	5.90476	3.66015	3.72548	3.59343	3.49477	3.13336	2.88434	6.32989	5.99563		3.90563		4.50049		0.450639	1.33201	1.40427	-0.840349	-0.775014	-0.907068	-1.00572	-1.36713	-1.61616	1.82939	1.49513		-0.594861
88		2211º		3.85902	4.01249	4.14464	3.04814	2.48165	2.64155	2.6068	2.30522	2.21178	4.41265	4.24163		2.74437		3.2696		0.589422	0.742888	0.875046	-0.221456	-0.787949	-0.628046	-0.662795	-0.964374	-1.05782	1.14305	0.972032		-0.525229
92		2212		3.54593	4.31847	4.36337	2.85441	2.9903	2.73899	2.58008	2.4832	2.25318	4.10323	3.73044		3.15831		3.26924		0.276689	1.04924	1.09413	-0.414826	-0.278932	-0.530245	-0.689154	-0.786033	-1.01606	0.833996	0.461199		-0.11093
93		2213º		5.15521	6.81418	6.36864	3.53906	3.70769	3.40734	3.4802	2.7877	2.51186	5.95346	5.01372		3.75746		4.43082		0.724386	2.38335	1.93781	-0.89176	-0.723136	-1.02348	-0.950626	-1.64312	-1.91897	1.52264	0.582898		-0.673359
96		2214		3.86207	5.09904	4.59929	2.597	2.54164	2.57853	2.3997	2.37961	2.27696	5.31233	4.83745		2.84263		3.49851		0.36356	1.60053	1.10078	-0.901513	-0.956867	-0.919983	-1.09881	-1.11891	-1.22155	1.81382	1.33893		-0.655886
97		2215		3.94484	4.95087	4.48001	2.86732	2.47684	2.61655	2.48397	2.37313	2.37583	5.14315	4.66323		2.72845		3.48871		0.456136	1.46217	0.991301	-0.621382	-1.01186	-0.872152	-1.00473	-1.11557	-1.11287	1.65444	1.17453		-0.760252
98		2311		3.00107	3.36523	2.9892	2.11589	1.98948	2.04429	2.12362	1.97634	1.82183	3.55443	3.35766		1.96045		2.57628		0.424793	0.788954	0.412927	-0.460387	-0.586796	-0.531988	-0.452654	-0.599941	-0.754445	0.978155	0.781381		-0.615831
99		2312		2.81485	3.21583	3.52379	2.21021	2.66458	2.5269	2.48504	2.05188	2.01604	3.16524	3.09041		2.57627		2.70589		0.108963	0.509939	0.817903	-0.495678	-0.0413072	-0.17899	-0.220848	-0.65401	-0.689848	0.459352	0.384524		-0.129622
100		2313		3.96463	5.28246	5.01139	3.12847	3.17753	2.95292	2.70442	2.63206	2.37775	4.961	4.44661		3.42464		3.69447		0.270153	1.58798	1.31691	-0.566004	-0.516948	-0.741553	-0.990057	-1.06242	-1.31672	1.26652	0.752134		-0.269831
101		2314		3.51114	4.10391	4.22103	2.76651	2.00198	2.40038	2.20397	2.27813	2.09278	4.19819	3.97987		2.26822		3.0689		0.442239	1.03501	1.15213	-0.302389	-1.06692	-0.668516	-0.864932	-0.790764	-0.976121	1.12929	0.910972		-0.800675
102		2315		3.34006	4.08911	4.00038	2.7043	2.38933	2.6721	2.48924	2.2118	2.08119	4.26841	4.00282		2.65486		3.11352		0.226543	0.975584	0.886859	-0.409225	-0.724193	-0.441418	-0.624276	-0.901724	-1.03233	1.15488	0.889299		-0.458658
103		2316		4.04309	5.248	4.45296	2.53475	2.14368	2.30281	2.22537	2.18432	2.31971	5.2358	4.6647		2.28697		3.39593		0.647165	1.85208	1.05703	-0.861176	-1.25225	-1.09312	-1.17055	-1.2116	-1.07622	1.83988	1.26877		-1.10896
104		2411		2.65262	2.68684	2.64182	2.00125	2.32088	2.01773	2.13129	1.87937	1.90964	2.74084	2.92729		2.1409		2.35542		0.297202	0.331422	0.286403	-0.354161	-0.0345385	-0.337682	-0.224121	-0.476045	-0.445778	0.385421	0.571879		-0.214513
105		2412		2.92036	3.67095	3.86282	2.38721	2.6516	2.38999	2.36208	1.99403	1.94201	3.31707	2.97181		2.78508		2.76999		0.150369	0.900953	1.09283	-0.382782	-0.11839	-0.380008	-0.40791	-0.775968	-0.827988	0.54708	0.201816		0.0150889
106		2413		3.15672	3.73625	3.25294	2.19004	1.55771	2.00522	1.99268	2.09105	2.06256	3.96161	3.73695		1.79615		2.70397		0.452744	1.03227	0.548964	-0.513936	-1.14626	-0.698759	-0.711297	-0.612927	-0.641413	1.25763	1.03298		-0.907828
107		2414		2.7195	2.86873	2.8297	2.35449	1.80438	2.17253	2.01805	1.94812	1.93082	3.06892	3.033		1.9606		2.43166		0.287841	0.437075	0.398039	-0.0771731	-0.627277	-0.259129	-0.41361	-0.48354	-0.500836	0.637264	0.601346		-0.47106
108		2415		3.31163	4.11769	3.7603	2.30709	2.19805	2.21177	2.02683	2.01387	1.78601	4.12535	3.81764		2.37798		2.87966		0.431972	1.23803	0.880645	-0.572565	-0.681606	-0.667889	-0.852827	-0.865787	-1.09365	1.24569	0.937982		-0.501679
109		2511		1.49697	2.25027	2.8324	1.5524	2.35077	1.76242	1.97326	1.17695	1.5077	1.98012	1.75372		2.06073		1.87609		-0.379118	0.374182	0.956309	-0.323689	0.474684	-0.113674	0.0971737	-0.699143	-0.36839	0.104034	-0.122369		0.184637
110		2512		2.45724	2.79026	2.33599	1.91172	1.43274	1.68083	1.55775	1.76427	1.53186	2.88026	2.73079		1.59976		2.09761		0.359627	0.692646	0.238379	-0.18589	-0.664869	-0.416777	-0.539858	-0.333335	-0.565746	0.782647	0.633176		-0.497849
111		2513		2.33099	2.78021	2.58348	1.94949	1.67231	1.77373	1.52769	1.69102	1.40987	2.82602	2.63035		1.88928		2.10683		0.224158	0.673383	0.47665	-0.157344	-0.434522	-0.333106	-0.579145	-0.415815	-0.696963	0.719187	0.523515		-0.217554
112		2611		1.36516	1.45792	1.47243	1.24471	1.26383	1.21958	1.19751	1.16082	1.08029	1.55834	1.5069		1.23617		1.32068		0.0444827	0.13724	0.151747	-0.0759655	-0.0568532	-0.101102	-0.123174	-0.159864	-0.240393	0.237658	0.186225		-0.0845052
113		2121º		4.94788	5.62313	5.48385	3.84327	4.11958	3.62949	3.72128	3.45153	3.22925	5.59232	5.16844		4.00112		4.43727		0.510609	1.18585	1.04657	-0.594002	-0.317692	-0.807786	-0.715996	-0.985745	-1.20802	1.15505	0.731164		-0.436156
116		2122		5.26958	6.0279	5.84651	4.07779	3.50314	3.6795	3.56483	3.51814	3.74705	6.01492	6.07273		3.67065		4.66564		0.603938	1.36226	1.18087	-0.587853	-1.16251	-0.986143	-1.10082	-1.14751	-0.918591	1.34927	1.40708		-0.994995
117		2221		3.97705	4.61401	5.25002	3.34226	4.26102	3.40392	3.78645	2.93779	3.0507	4.19405	4.05705		3.88969		3.89767		0.079389	0.716345	1.35236	-0.555403	0.363355	-0.49375	-0.111218	-0.959872	-0.846966	0.29638	0.159385		-0.00797783
118		2222		4.27491	4.9067	5.20005	3.45567	3.85604	3.60723	3.64396	3.19671	3.17826	4.86649	4.56487		3.95459		4.06826		0.206648	0.83844	1.13178	-0.612589	-0.212225	-0.46103	-0.424302	-0.871557	-0.89	0.798229	0.496603		-0.113668
119		2223		4.60807	5.32946	5.23673	3.78026	3.61539	3.51923	3.38952	3.17604	2.88222	5.22351	4.77814		3.75651		4.13987		0.4682	1.18959	1.09686	-0.359614	-0.524474	-0.620641	-0.750353	-0.963826	-1.25765	1.08364	0.638267		-0.38336
120		2224		4.54218	5.20903	5.02355	3.59691	3.3224	3.28539	3.52628	3.07236	3.00739	5.13758	4.81363		3.53144		4.04879		0.493389	1.16024	0.974756	-0.45188	-0.726389	-0.763399	-0.522508	-0.976433	-1.0414	1.08879	0.764839		-0.51735
121		2225		4.63994	5.8838	5.52844	3.55695	3.21201	3.18615	3.03329	3.1572	2.7801	6.02626	5.57021		3.4528		4.23403		0.405908	1.64977	1.29441	-0.677081	-1.02202	-1.04788	-1.20074	-1.07683	-1.45394	1.79223	1.33618		-0.781235
122		2321		3.57072	4.29171	4.89202	3.34872	4.21841	3.4272	3.55892	2.95191	2.83479	3.95262	3.832		3.93904		3.71627		-0.145553	0.575435	1.17574	-0.367558	0.50214	-0.289078	-0.157353	-0.764363	-0.881482	0.236341	0.115728		0.222762
123		2322		4.29193	5.28944	5.31354	3.36851	3.55785	3.24296	3.1422	2.90509	2.6018	5.44714	4.94126		3.85451		4.00925		0.282682	1.2802	1.30429	-0.640734	-0.451395	-0.766291	-0.86705	-1.10416	-1.40745	1.4379	0.932011		-0.154739
124		2323		3.65816	4.07604	4.22367	3.17033	3.32015	3.0601	3.24788	2.84037	2.84999	3.99178	3.90383		3.25846		3.48567		0.172491	0.590379	0.738004	-0.315335	-0.165515	-0.425566	-0.237783	-0.64529	-0.635672	0.506118	0.418168		-0.22721
125		2324		3.8511	4.37471	4.07859	2.92204	3.079	2.7871	2.84274	2.67687	2.56762	4.57823	4.45311		2.94539		3.47374		0.377364	0.900973	0.604854	-0.551701	-0.394733	-0.686639	-0.630993	-0.796865	-0.906122	1.10449	0.97937		-0.528351
126		2325		4.25494	4.77857	4.6435	3.52123	2.82315	3.13278	2.95664	3.02139	2.9109	4.88578	4.63267		2.97169		3.77832		0.476619	1.00025	0.865174	-0.257096	-0.955172	-0.645545	-0.821681	-0.756933	-0.86742	1.10746	0.854347		-0.806636
127		2421		2.96587	3.9777	5.05808	2.53802	4.11062	3.08558	3.58611	2.44162	2.57497	3.39328	3.00648		3.75505		3.33985		-0.37398	0.637849	1.71823	-0.801823	0.770773	-0.254267	0.246259	-0.898232	-0.764877	0.053434	-0.333371		0.415206
128		2422		3.73853	4.53397	4.52424	3.44413	3.28096	3.17867	2.94476	2.55263	2.81993	4.35413	4.19509		3.43839		3.597		0.141527	0.936963	0.927235	-0.152876	-0.316043	-0.418334	-0.652239	-1.04438	-0.777069	0.75713	0.598083		-0.158613
129		2423		3.46277	3.61467	3.61591	2.72119	3.14549	2.82101	2.7098	2.44902	2.38369	3.68442	3.95744		3.04473		3.14231		0.320456	0.472365	0.473602	-0.421125	0.00318269	-0.321302	-0.432513	-0.693291	-0.758621	0.542114	0.815132		-0.097579
130		2424		3.971	4.76973	4.30113	3.1629	2.6708	2.9528	2.87281	2.66054	2.95678	5.02093	4.7778		2.83311		3.64702		0.323976	1.1227	0.65411	-0.484116	-0.976217	-0.694217	-0.774206	-0.986483	-0.69024	1.37391	1.13078		-0.813915
131		2425		3.52071	3.70918	3.57618	3.15097	2.53202	2.9525	2.80744	2.82387	2.77943	3.83279	3.75324		2.70103		3.22167		0.299043	0.48751	0.354516	-0.0706923	-0.68965	-0.269168	-0.414227	-0.397793	-0.442234	0.611121	0.531575		-0.520635
132		2521		2.39944	3.38898	3.85828	2.72103	3.16844	2.69743	2.65589	2.01559	2.21458	3.09535	2.9119		3.07043		2.82972		-0.430282	0.55926	1.02856	-0.108691	0.338721	-0.13229	-0.173829	-0.814125	-0.615136	0.265633	0.0821784		0.240711
133		2522		3.19387	3.60927	3.19892	2.64472	2.27923	2.45195	2.32798	2.56529	2.24929	3.73241	3.54656		2.44495		2.89086		0.303003	0.718405	0.308062	-0.246144	-0.611633	-0.43891	-0.562884	-0.325574	-0.641569	0.841548	0.655697		-0.445911
134		2621		2.24922	2.37516	2.39996	2.06368	2.1226	2.05684	2.0247	1.9883	1.8607	2.49551	2.41666		2.08791		2.18667		0.0625584	0.18849	0.213291	-0.122987	-0.0640669	-0.129827	-0.161967	-0.198365	-0.325965	0.308843	0.229995		-0.098754
[truncated: 9 more columns]

## Sheet: vPt
This is the validation run
I am leaving one metal out, and taking just three molecules to predict the other ones.
				1	1	1	1	1	1	1	1	1	1	1		1
																			Here do eliminate the metal to be leaved out, and put it in the right side.
id				cu	ag	au	ni	pd	rh	ir	ru	os	cd	zn		pt		μ		cu	ag	au	ni	pd	rh	ir	ru	os	cd	zn		pt				Xt X					cu	ag	au	ni	pd	rh	ir	ru	os
		0011º		0.730296	1.83437	2.31122	-7.851e-05	0.854507	0.388255	0.71106	-0.443733	-0.287043	0.927986	0.241728		1.21623		0.660779		0.0695174	1.17359	1.65044	-0.660858	0.193728	-0.272524	0.050281	-1.10451	-0.947823	0.267207	-0.419051		0.555451		0011º		7.02249	2.89332	6.07117
		0111º		-0.145457	0.372645	1.03196	-0.321832	0.382197	0.139347	0.365212	-0.319427	-0.109919	0.137638	-0.00483543		0.726877		0.138866		-0.284323	0.233779	0.893089	-0.460698	0.243332	0.000481056	0.226347	-0.458293	-0.248785	-0.00122802	-0.143701		0.588011		0111º		2.89332	1.54836	1.5882
		2215		3.94484	4.95087	4.48001	2.86732	2.72845	2.61655	2.48397	2.37313	2.37583	5.14315	4.66323		2.47684		3.51158		0.433263	1.43929	0.968427	-0.644256	-0.783126	-0.895026	-1.02761	-1.13845	-1.13575	1.63157	1.15166		-1.03473		2215		6.07117	1.5882	12.6568
1		0101º		-0.304891	0.0725445	0.0440336	-0.619803	-0.720447	-0.579864	-0.509525	-0.633027	-0.623999	0.61691	0.459485		-0.538867		-0.254417		-0.0504747	0.326961	0.29845	-0.365386	-0.46603	-0.325448	-0.255109	-0.37861	-0.369582	0.871326	0.713902		-0.28445		17.0788		-0.546409	-0.689058	-0.476063		α1	-0.339165	-1.86014	-1.85829	0.972676	0.488675	0.87984	0.769886	1.61828	1.49163
6		0011º		0.730296	1.83437	2.31122	-7.851e-05	0.854507	0.388255	0.71106	-0.443733	-0.287043	0.927986	0.241728		1.21623		0.660779		0.0695174	1.17359	1.65044	-0.660858	0.193728	-0.272524	0.050281	-1.10451	-0.947823	0.267207	-0.419051		0.555451		3.96147		-0.185321	-0.454857	0.871069		α2	0.325865	-0.102983	-0.997105	0.301442	-0.685998	-0.317393	-0.717362	0.327236	0.125495
11		0111º		-0.145457	0.372645	1.03196	-0.321832	0.382197	0.139347	0.365212	-0.319427	-0.109919	0.137638	-0.00483543		0.726877		0.138866		-0.284323	0.233779	0.893089	-0.460698	0.243332	0.000481056	0.226347	-0.458293	-0.248785	-0.00122802	-0.143701		0.588011		0.187415		-0.816758	0.564185	0.120842		α3	-0.228404	-0.181141	0.109255	-0.164542	0.0250977	0.0220014	0.0490485	-0.0109587	0.0972696
16		0211t		-0.333459	-0.251244	-0.211035	-0.426351	-0.394267	-0.451438	-0.465311	-0.52993	-0.619104	-0.162467	-0.199082		-0.371567		-0.367608		0.0341492	0.116364	0.156573	-0.0587429	-0.0266587	-0.08383	-0.0977032	-0.162322	-0.251496	0.205141	0.168526		-0.00395903
17		1001º		3.89715	5.23777	4.2417	2.13932	1.77916	1.69129	1.76906	1.35926	1.35701	4.89635	4.2525		1.71112		2.96551		0.931641	2.27227	1.27619	-0.82619	-1.18635	-1.27422	-1.19645	-1.60625	-1.60849	1.93084	1.287		-1.25439
21		1101º		2.54402	3.76483	2.93812	1.11276	0.890555	0.805393	0.692311	0.676427	0.476007	3.54014	2.88643		0.720787		1.84791		0.696114	1.91692	1.09021	-0.735149	-0.957355	-1.04252	-1.1556	-1.17148	-1.3719	1.69223	1.03852		-1.12712
24		1201º		1.83134	2.71315	2.29735	0.875527	0.992151	0.814017	0.84879	0.574211	0.586513	2.48416	2.19692		0.846861		1.47401		0.357329	1.23914	0.823338	-0.598485	-0.48186	-0.659994	-0.625221	-0.8998	-0.887498	1.01015	0.722905		-0.62715
28		1301º		0.781139	1.26037	0.989814	0.281507	0.472163	0.433053	0.322147	0.195179	0.16074	1.23725	1.12297		0.242762		0.659667		0.121472	0.600706	0.330147	-0.378159	-0.187504	-0.226614	-0.337519	-0.464487	-0.498927	0.577583	0.463303		-0.416905
32		1401t		-0.0914834	-0.0864541	-0.0884479	-0.0906688	-0.138895	-0.10287	-0.0955501	-0.0830535	-0.0705858	-0.0562415	-0.0751047		-0.11251		-0.0890323		-0.0024511	0.00257815	0.000584387	-0.0016365	-0.0498628	-0.0138379	-0.0065178	0.00597873	0.0184465	0.0327907	0.0139276		-0.023478
33		1011º		2.14117	2.80271	2.70754	1.05217	0.839274	1.05032	1.03415	1.15861	0.952521	3.13185	3.02069		1.17316		1.80827		0.332902	0.994434	0.899268	-0.756104	-0.968997	-0.757956	-0.774126	-0.649663	-0.855751	1.32358	1.21242		-0.635111
38		1111º		2.6837	3.14374	2.7654	1.74166	1.57002	1.59277	1.57399	1.61463	1.52466	3.2532	3.09367		1.69017		2.23249		0.451208	0.911241	0.532902	-0.490834	-0.662471	-0.639727	-0.658503	-0.61786	-0.707838	1.02071	0.861172		-0.542328
41		1112º		3.00652	4.13499	3.3961	1.44778	1.14654	1.19671	1.20168	1.1929	1.07015	4.46512	3.94337		1.12597		2.38199		0.624533	1.753	1.01411	-0.934209	-1.23544	-1.18528	-1.18031	-1.18908	-1.31184	2.08313	1.56138		-1.25602
44		1211º		2.20482	2.39291	2.40655	1.54376	1.72578	1.55235	1.65448	1.33996	1.4309	2.44195	2.38644		1.89347		1.91635		0.288471	0.476556	0.490196	-0.372597	-0.190571	-0.364004	-0.261877	-0.576395	-0.485456	0.525592	0.470085		-0.0228882
47		1212º		2.64202	3.28651	2.79164	1.68283	1.33313	1.49107	1.27011	1.51035	1.25047	3.43621	3.17108		1.21062		2.16958		0.47244	1.11692	0.622058	-0.486754	-0.836455	-0.678512	-0.899475	-0.659231	-0.919117	1.26663	1.0015		-0.95896
51		1311º		1.01867	1.6186	2.2456	0.808443	1.49701	1.23283	1.38476	0.710417	0.907398	1.33467	1.14016		1.81975		1.2635		-0.244837	0.355094	0.982094	-0.455062	0.233506	-0.0306775	0.121255	-0.553088	-0.356107	0.0711698	-0.123346		0.55625
55		1312t		1.95226	2.25682	1.8484	1.37277	1.15927	1.15689	1.02207	1.12089	0.987895	2.32162	2.19458		0.965016		1.58122		0.37104	0.675597	0.267178	-0.208455	-0.42195	-0.424337	-0.559156	-0.460336	-0.593328	0.740392	0.613357		-0.616207
56		1411t		0.854622	0.952485	0.980933	0.741226	0.77007	0.714303	0.677013	0.642307	0.533924	1.03413	0.981768		0.776981		0.807525		0.0470964	0.14496	0.173408	-0.0662992	-0.0374556	-0.0932227	-0.130512	-0.165218	-0.273601	0.226603	0.174242		-0.0305445
57		2001		4.99846	6.1404	6.30688	3.91102	4.45049	4.00545	4.31454	3.44926	3.42784	6.25564	5.77497		4.63106		4.82136		0.177101	1.31904	1.48552	-0.910342	-0.370866	-0.815905	-0.506815	-1.3721	-1.39352	1.43428	0.953609		-0.190299
58		2101º		4.11889	4.93665	5.06587	2.82734	3.18343	2.97437	3.07792	2.30883	2.23033	5.373	5.16957		3.36388		3.75147		0.367417	1.18518	1.3144	-0.924129	-0.568039	-0.777101	-0.673555	-1.44265	-1.52114	1.62153	1.41809		-0.387597
63		2201		3.58963	4.54729	4.03708	2.31116	2.18081	2.04802	1.88749	1.74282	1.78136	4.80345	4.37017		1.92103		3.02721		0.562418	1.52008	1.00988	-0.716043	-0.846401	-0.979184	-1.13972	-1.28439	-1.24585	1.77625	1.34296		-1.10618
64		2202		3.22454	4.61912	4.30213	2.31429	2.33323	2.08012	1.95254	1.7029	1.71904	4.87046	4.48262		2.16867		3.05464		0.169907	1.56449	1.2475	-0.74034	-0.72141	-0.974516	-1.1021	-1.35174	-1.3356	1.81583	1.42798		-0.885967
65		2301º		3.08951	4.31203	3.46507	1.50811	1.22593	1.20077	1.08981	1.17957	0.943373	4.35228	3.70736		1.07146		2.37035		0.719159	1.94168	1.09473	-0.862234	-1.14442	-1.16957	-1.28053	-1.19078	-1.42697	1.98193	1.33701		-1.29888
68		2302º		2.93538	3.57832	3.41101	2.01673	1.95431	1.97442	1.74826	1.58746	2.0149	3.70537	3.54252		1.65855		2.58806		0.34732	0.990262	0.822952	-0.571335	-0.633756	-0.613643	-0.839798	-1.0006	-0.573165	1.11731	0.954456		-0.929511
72		2401		2.62291	3.42455	2.93963	1.54428	1.54983	1.54978	1.44982	1.21713	1.46623	3.28793	2.99567		1.39075		2.18616		0.436751	1.23839	0.753466	-0.641879	-0.636325	-0.636382	-0.73634	-0.969031	-0.719934	1.10177	0.809514		-0.795412
73		2402		2.05048	2.26675	2.42406	1.62368	1.27305	1.4465	1.26923	1.2984	1.58754	2.45951	2.4498		1.10619		1.83173		0.218753	0.435023	0.592335	-0.208049	-0.55868	-0.38523	-0.562497	-0.533331	-0.244185	0.627786	0.618076		-0.725534
74		2501		1.6854	2.00042	1.65946	1.33729	1.07199	1.16133	0.985125	1.05299	1.15834	1.99374	1.85659		0.859984		1.45115		0.234244	0.549264	0.208309	-0.113866	-0.379161	-0.289817	-0.466027	-0.398162	-0.292811	0.542587	0.40544		-0.591168
75		2601		0.61151	0.618513	0.602461	0.58305	0.52974	0.584923	0.602133	0.607108	0.622956	0.666745	0.650183		0.556424		0.607211		0.00429931	0.0113017	-0.00474986	-0.0241613	-0.0774715	-0.0222881	-0.00507764	-0.000103261	0.0157448	0.059534	0.0429719		-0.0507868
76		2011º		4.24374	5.11457	5.0166	3.49886	3.62653	3.44072	3.45072	3.10772	2.90713	5.08941	4.59376		3.56101		4.00816		0.235579	1.10641	1.00844	-0.509303	-0.381627	-0.567439	-0.557439	-0.900441	-1.10103	1.08125	0.585598		-0.447146
79		2111		3.96873	4.45288	4.58967	3.31464	3.11025	3.06042	2.96003	2.68226	3.1346	4.52895	4.39095		2.92304		3.65394		0.314783	0.798936	0.935728	-0.339304	-0.543689	-0.593525	-0.693912	-0.971684	-0.519344	0.875006	0.737005		-0.730902
80		2112º		4.74383	5.99728	5.43335	3.62441	3.46593	3.34277	3.26695	3.12994	2.99052	5.69899	5.18648		3.36112		4.26186		0.481976	1.73542	1.17149	-0.637454	-0.79593	-0.919093	-0.994906	-1.13192	-1.27134	1.43714	0.924621		-0.900736
83		2113º		4.95113	5.8325	5.90476	3.66015	3.90563	3.59343	3.49477	3.13336	2.88434	6.32989	5.99563		3.72548		4.51687		0.434262	1.31563	1.38789	-0.856726	-0.611239	-0.923446	-1.0221	-1.38351	-1.63254	1.81302	1.47875		-0.791392
88		2211º		3.85902	4.01249	4.14464	3.04814	2.74437	2.64155	2.6068	2.30522	2.21178	4.41265	4.24163		2.48165		3.29348		0.565539	0.719004	0.851162	-0.245339	-0.549113	-0.65193	-0.686678	-0.988258	-1.0817	1.11917	0.948148		-0.811833
92		2212		3.54593	4.31847	4.36337	2.85441	3.15831	2.73899	2.58008	2.4832	2.25318	4.10323	3.73044		2.9903		3.28451		0.261416	1.03396	1.07886	-0.430099	-0.126202	-0.545518	-0.704427	-0.801306	-1.03133	0.818723	0.445926		-0.294205
93		2213º		5.15521	6.81418	6.36864	3.53906	3.75746	3.40734	3.4802	2.7877	2.51186	5.95346	5.01372		3.70769		4.43535		0.71986	2.37883	1.93329	-0.896286	-0.677885	-1.02801	-0.955151	-1.64765	-1.92349	1.51812	0.578372		-0.727662
96		2214		3.86207	5.09904	4.59929	2.597	2.84263	2.57853	2.3997	2.37961	2.27696	5.31233	4.83745		2.54164		3.52587		0.336198	1.57317	1.07341	-0.928875	-0.683248	-0.947345	-1.12617	-1.14627	-1.24891	1.78646	1.31157		-0.984229
97		2215		3.94484	4.95087	4.48001	2.86732	2.72845	2.61655	2.48397	2.37313	2.37583	5.14315	4.66323		2.47684		3.51158		0.433263	1.43929	0.968427	-0.644256	-0.783126	-0.895026	-1.02761	-1.13845	-1.13575	1.63157	1.15166		-1.03473
98		2311		3.00107	3.36523	2.9892	2.11589	1.96045	2.04429	2.12362	1.97634	1.82183	3.55443	3.35766		1.98948		2.57364		0.427433	0.791593	0.415567	-0.457748	-0.613191	-0.529348	-0.450014	-0.597301	-0.751805	0.980794	0.78402		-0.584156
99		2312		2.81485	3.21583	3.52379	2.21021	2.57627	2.5269	2.48504	2.05188	2.01604	3.16524	3.09041		2.66458		2.69786		0.116992	0.517968	0.825932	-0.487649	-0.121593	-0.170961	-0.21282	-0.645981	-0.68182	0.46738	0.392552		-0.0332786
100		2313		3.96463	5.28246	5.01139	3.12847	3.42464	2.95292	2.70442	2.63206	2.37775	4.961	4.44661		3.17753		3.71694		0.247688	1.56552	1.29445	-0.588469	-0.292296	-0.764018	-1.01252	-1.08488	-1.33919	1.24406	0.729668		-0.539414
101		2314		3.51114	4.10391	4.22103	2.76651	2.26822	2.40038	2.20397	2.27813	2.09278	4.19819	3.97987		2.00198		3.0931		0.418035	1.0108	1.12793	-0.326593	-0.824878	-0.69272	-0.889136	-0.814967	-1.00032	1.10508	0.886768		-1.09112
102		2315		3.34006	4.08911	4.00038	2.7043	2.65486	2.6721	2.48924	2.2118	2.08119	4.26841	4.00282		2.38933		3.13766		0.202403	0.951444	0.86272	-0.433365	-0.482797	-0.465557	-0.648416	-0.925863	-1.05647	1.13074	0.865159		-0.748332
103		2316		4.04309	5.248	4.45296	2.53475	2.28697	2.30281	2.22537	2.18432	2.31971	5.2358	4.6647		2.14368		3.40895		0.634138	1.83905	1.044	-0.874203	-1.12198	-1.10614	-1.18358	-1.22463	-1.08924	1.82685	1.25574		-1.26528
104		2411		2.65262	2.68684	2.64182	2.00125	2.1409	2.01773	2.13129	1.87937	1.90964	2.74084	2.92729		2.32088		2.33905		0.313563	0.347783	0.302764	-0.3378	-0.198152	-0.321321	-0.20776	-0.459684	-0.429417	0.401783	0.58824		-0.0181772
105		2412		2.92036	3.67095	3.86282	2.38721	2.78508	2.38999	2.36208	1.99403	1.94201	3.31707	2.97181		2.6516		2.78213		0.138234	0.888819	1.08069	-0.394917	0.00295444	-0.392143	-0.420044	-0.788103	-0.840122	0.534945	0.189682		-0.130524
106		2413		3.15672	3.73625	3.25294	2.19004	1.79615	2.00522	1.99268	2.09105	2.06256	3.96161	3.73695		1.55771		2.72565		0.431069	1.0106	0.527289	-0.535612	-0.929504	-0.720434	-0.732973	-0.634603	-0.663089	1.23596	1.0113		-1.16794
107		2414		2.7195	2.86873	2.8297	2.35449	1.9606	2.17253	2.01805	1.94812	1.93082	3.06892	3.033		1.80438		2.44586		0.27364	0.422873	0.383838	-0.0913746	-0.485262	-0.27333	-0.427811	-0.497742	-0.515038	0.623062	0.587144		-0.641478
108		2415		3.31163	4.11769	3.7603	2.30709	2.37798	2.21177	2.02683	2.01387	1.78601	4.12535	3.81764		2.19805		2.89601		0.415615	1.22167	0.864288	-0.588922	-0.518036	-0.684246	-0.869184	-0.882144	-1.11001	1.22934	0.921625		-0.697963
109		2511		1.49697	2.25027	2.8324	1.5524	2.06073	1.76242	1.97326	1.17695	1.5077	1.98012	1.75372		2.35077		1.84972		-0.35275	0.40055	0.982677	-0.297321	0.211005	-0.0873056	0.123542	-0.672775	-0.342022	0.130402	-0.0960011		0.501052
110		2512		2.45724	2.79026	2.33599	1.91172	1.59976	1.68083	1.55775	1.76427	1.53186	2.88026	2.73079		1.43274		2.11279		0.344443	0.677462	0.223195	-0.201074	-0.513032	-0.431961	-0.555042	-0.348519	-0.580929	0.767464	0.617993		-0.680052
111		2513		2.33099	2.78021	2.58348	1.94949	1.88928	1.77373	1.52769	1.69102	1.40987	2.82602	2.63035		1.67231		2.12656		0.204434	0.653659	0.456926	-0.177068	-0.237279	-0.35283	-0.598869	-0.435539	-0.716687	0.699462	0.503791		-0.454246
112		2611		1.36516	1.45792	1.47243	1.24471	1.23617	1.21958	1.19751	1.16082	1.08029	1.55834	1.5069		1.26383		1.31817		0.0469965	0.139754	0.15426	-0.0734517	-0.0819914	-0.0985884	-0.12066	-0.15735	-0.237879	0.240172	0.188738		-0.0543394
113		2121º		4.94788	5.62313	5.48385	3.84327	4.00112	3.62949	3.72128	3.45153	3.22925	5.59232	5.16844		4.11958		4.4265		0.521378	1.19662	1.05734	-0.583233	-0.425387	-0.797017	-0.705226	-0.974975	-1.19725	1.16582	0.741933		-0.306922
116		2122		5.26958	6.0279	5.84651	4.07779	3.67065	3.6795	3.56483	3.51814	3.74705	6.01492	6.07273		3.50314		4.68087		0.58871	1.34703	1.16564	-0.603081	-1.01022	-1.00137	-1.11605	-1.16273	-0.93382	1.33404	1.39185		-1.17773
117		2221		3.97705	4.61401	5.25002	3.34226	3.88969	3.40392	3.78645	2.93779	3.0507	4.19405	4.05705		4.26102		3.86391		0.113147	0.750102	1.38611	-0.521646	0.0257797	-0.459992	-0.0774607	-0.926115	-0.813209	0.330138	0.193143		0.397112
118		2222		4.27491	4.9067	5.20005	3.45567	3.95459	3.60723	3.64396	3.19671	3.17826	4.86649	4.56487		3.85604		4.07722		0.197688	0.82948	1.12282	-0.621548	-0.122628	-0.469989	-0.433262	-0.880517	-0.89896	0.789269	0.487643		-0.221184
119		2223		4.60807	5.32946	5.23673	3.78026	3.75651	3.51923	3.38952	3.17604	2.88222	5.22351	4.77814		3.61539		4.1527		0.455372	1.17676	1.08403	-0.372442	-0.396189	-0.633469	-0.763182	-0.976654	-1.27048	1.07081	0.625439		-0.537303
120		2224		4.54218	5.20903	5.02355	3.59691	3.53144	3.28539	3.52628	3.07236	3.00739	5.13758	4.81363		3.3224		4.06779		0.474385	1.14123	0.955752	-0.470883	-0.536354	-0.782402	-0.541511	-0.995437	-1.0604	1.06978	0.745836		-0.745392
121		2225		4.63994	5.8838	5.52844	3.55695	3.4528	3.18615	3.03329	3.1572	2.7801	6.02626	5.57021		3.21201		4.25592		0.384018	1.62788	1.27252	-0.698971	-0.803124	-1.06977	-1.22263	-1.09872	-1.47583	1.77034	1.31429		-1.04391
122		2321		3.57072	4.29171	4.89202	3.34872	3.93904	3.4272	3.55892	2.95191	2.83479	3.95262	3.832		4.21841		3.69088		-0.120155	0.600833	1.20114	-0.34216	0.24816	-0.26368	-0.131955	-0.738965	-0.856084	0.261739	0.141126		0.527538
123		2322		4.29193	5.28944	5.31354	3.36851	3.85451	3.24296	3.1422	2.90509	2.6018	5.44714	4.94126		3.55785		4.03622		0.255714	1.25323	1.27732	-0.667703	-0.181707	-0.79326	-0.894019	-1.13113	-1.43441	1.41093	0.905042		-0.478363
124		2323		3.65816	4.07604	4.22367	3.17033	3.25846	3.0601	3.24788	2.84037	2.84999	3.99178	3.90383		3.32015		3.48006		0.1781	0.595988	0.743613	-0.309727	-0.221601	-0.419957	-0.232174	-0.639681	-0.630063	0.511727	0.423777		-0.159906
125		2324		3.8511	4.37471	4.07859	2.92204	2.94539	2.7871	2.84274	2.67687	2.56762	4.57823	4.45311		3.079		3.46159		0.389511	0.91312	0.617001	-0.539554	-0.516204	-0.674492	-0.618845	-0.784718	-0.893975	1.11664	0.991517		-0.382586
126		2325		4.25494	4.77857	4.6435	3.52123	2.97169	3.13278	2.95664	3.02139	2.9109	4.88578	4.63267		2.82315		3.79182		0.463116	0.986744	0.85167	-0.270599	-0.820139	-0.659048	-0.835185	-0.770436	-0.880923	1.09396	0.840844		-0.968675
127		2421		2.96587	3.9777	5.05808	2.53802	3.75505	3.08558	3.58611	2.44162	2.57497	3.39328	3.00648		4.11062		3.30752		-0.341656	0.670173	1.75056	-0.769499	0.44753	-0.221943	0.278584	-0.865907	-0.732552	0.0857583	-0.301046		0.803097
128		2422		3.73853	4.53397	4.52424	3.44413	3.43839	3.17867	2.94476	2.55263	2.81993	4.35413	4.19509		3.28096		3.61131		0.127215	0.922651	0.912924	-0.167188	-0.172925	-0.432646	-0.666551	-1.05869	-0.79138	0.742819	0.583771		-0.330354
129		2423		3.46277	3.61467	3.61591	2.72119	3.04473	2.82101	2.7098	2.44902	2.38369	3.68442	3.95744		3.14549		3.13315		0.329616	0.481525	0.482763	-0.411964	-0.0884189	-0.312142	-0.423353	-0.684131	-0.749461	0.551274	0.824293		0.0123429
130		2424		3.971	4.76973	4.30113	3.1629	2.83311	2.9528	2.87281	2.66054	2.95678	5.02093	4.7778		2.6708		3.66178		0.309221	1.10795	0.639356	-0.498871	-0.828669	-0.708972	-0.788961	-1.00124	-0.704995	1.35915	1.11603		-0.990971
131		2425		3.52071	3.70918	3.57618	3.15097	2.70103	2.9525	2.80744	2.82387	2.77943	3.83279	3.75324		2.53202		3.23703		0.283678	0.472145	0.339151	-0.0860573	-0.536	-0.284533	-0.429592	-0.413158	-0.457599	0.595756	0.51621		-0.705015
132		2521		2.39944	3.38898	3.85828	2.72103	3.07043	2.69743	2.65589	2.01559	2.21458	3.09535	2.9119		3.16844		2.82081		-0.421372	0.56817	1.03747	-0.0997812	0.249621	-0.12338	-0.164919	-0.805215	-0.606226	0.274543	0.0910884		0.347631
133		2522		3.19387	3.60927	3.19892	2.64472	2.44495	2.45195	2.32798	2.56529	2.24929	3.73241	3.54656		2.27923		2.90593		0.287937	0.703339	0.292996	-0.261209	-0.460977	-0.453976	-0.57795	-0.34064	-0.656634	0.826483	0.640631		-0.626699
134		2621		2.24922	2.37516	2.39996	2.06368	2.08791	2.05684	2.0247	1.9883	1.8607	2.49551	2.41666		2.1226		2.18351		0.0657118	0.191644	0.216445	-0.119834	-0.0956006	-0.126673	-0.158814	-0.195212	-0.322811	0.311996	0.233148		-0.0609135
[truncated: 9 more columns]

## Sheet: vRh
This is the validation run
I am leaving one metal out, and taking just three molecules to predict the other ones.
				1	1	1	1	1	1	1	1	1	1	1		1
																			Here do eliminate the metal to be leaved out, and put it in the right side.
id				cu	ag	au	ni	pd	pt	ir	ru	os	cd	zn		rh		μ		cu	ag	au	ni	pd	pt	ir	ru	os	cd	zn		rh				Xt X					cu	ag	au	ni	pd	pt	ir	ru	os
		0011º		0.730296	1.83437	2.31122	-7.851e-05	0.854507	1.21623	0.71106	-0.443733	-0.287043	0.927986	0.241728		0.388255		0.73605		-0.00575305	1.09832	1.57517	-0.736128	0.118457	0.48018	-0.0249894	-1.17978	-1.02309	0.191936	-0.494321		-0.347795		0011º		7.19442	3.17583	5.26303
		0111º		-0.145457	0.372645	1.03196	-0.321832	0.382197	0.726877	0.365212	-0.319427	-0.109919	0.137638	-0.00483543		0.139347		0.192278		-0.337735	0.180367	0.839677	-0.51411	0.18992	0.5346	0.172935	-0.511704	-0.302196	-0.0546399	-0.197113		-0.0529308		0111º		3.17583	1.86274	0.987661
		2215		3.94484	4.95087	4.48001	2.86732	2.72845	2.47684	2.48397	2.37313	2.37583	5.14315	4.66323		2.61655		3.49888		0.445963	1.452	0.981128	-0.631555	-0.770425	-1.02203	-1.01491	-1.12575	-1.12305	1.64427	1.16436		-0.882325		2215		5.26303	0.987661	12.9247
1		0101º		-0.304891	0.0725445	0.0440336	-0.619803	-0.720447	-0.538867	-0.509525	-0.633027	-0.623999	0.61691	0.459485		-0.579864		-0.25069		-0.0542017	0.323234	0.294723	-0.369113	-0.469757	-0.288177	-0.258836	-0.382337	-0.373309	0.867599	0.710175		-0.329175		16.4814		-0.529417	-0.690301	-0.493155		α1	-0.30971	-1.81883	-1.79287	1.00248	0.544942	0.503513	0.826937	1.64758	1.52652
6		0011º		0.730296	1.83437	2.31122	-7.851e-05	0.854507	1.21623	0.71106	-0.443733	-0.287043	0.927986	0.241728		0.388255		0.73605		-0.00575305	1.09832	1.57517	-0.736128	0.118457	0.48018	-0.0249894	-1.17978	-1.02309	0.191936	-0.494321		-0.347795		5.30301		-0.171151	-0.482444	0.859043		α2	0.407371	-0.0622818	-0.963419	0.415647	-0.588807	-1.14046	-0.613415	0.454276	0.246494
11		0111º		-0.145457	0.372645	1.03196	-0.321832	0.382197	0.726877	0.365212	-0.319427	-0.109919	0.137638	-0.00483543		0.139347		0.192278		-0.337735	0.180367	0.839677	-0.51411	0.18992	0.5346	0.172935	-0.511704	-0.302196	-0.0546399	-0.197113		-0.0529308		0.197392		-0.830918	0.539196	0.137268		α3	-0.226075	-0.187389	0.0791931	-0.165309	-0.00102316	0.0821482	0.0215678	-0.012289	0.0907861
16		0211t		-0.333459	-0.251244	-0.211035	-0.426351	-0.394267	-0.371567	-0.465311	-0.52993	-0.619104	-0.162467	-0.199082		-0.451438		-0.360347		0.0268882	0.109103	0.149312	-0.0660039	-0.0339197	-0.01122	-0.104964	-0.169583	-0.258757	0.19788	0.161265		-0.091091
17		1001º		3.89715	5.23777	4.2417	2.13932	1.77916	1.71112	1.76906	1.35926	1.35701	4.89635	4.2525		1.69129		2.96731		0.929839	2.27047	1.27439	-0.827992	-1.18815	-1.25619	-1.19825	-1.60805	-1.61029	1.92904	1.28519		-1.27602
21		1101º		2.54402	3.76483	2.93812	1.11276	0.890555	0.720787	0.692311	0.676427	0.476007	3.54014	2.88643		0.805393		1.84022		0.703806	1.92461	1.0979	-0.727457	-0.949663	-1.11943	-1.14791	-1.16379	-1.36421	1.69993	1.04622		-1.03482
24		1201º		1.83134	2.71315	2.29735	0.875527	0.992151	0.846861	0.84879	0.574211	0.586513	2.48416	2.19692		0.814017		1.477		0.354343	1.23615	0.820353	-0.601471	-0.484846	-0.630136	-0.628207	-0.902786	-0.890484	1.00716	0.719919		-0.66298
28		1301º		0.781139	1.26037	0.989814	0.281507	0.472163	0.242762	0.322147	0.195179	0.16074	1.23725	1.12297		0.433053		0.642368		0.138771	0.618005	0.347446	-0.36086	-0.170205	-0.399606	-0.32022	-0.447188	-0.481627	0.594882	0.480602		-0.209315
32		1401t		-0.0914834	-0.0864541	-0.0884479	-0.0906688	-0.138895	-0.11251	-0.0955501	-0.0830535	-0.0705858	-0.0562415	-0.0751047		-0.10287		-0.0899086		-0.00157473	0.00345452	0.00146076	-0.000760132	-0.0489864	-0.0226016	-0.00564143	0.0068551	0.0193229	0.0336671	0.014804		-0.0129615
33		1011º		2.14117	2.80271	2.70754	1.05217	0.839274	1.17316	1.03415	1.15861	0.952521	3.13185	3.02069		1.05032		1.81944		0.321734	0.983267	0.8881	-0.767271	-0.980165	-0.646278	-0.785294	-0.660831	-0.866919	1.31241	1.20125		-0.769124
38		1111º		2.6837	3.14374	2.7654	1.74166	1.57002	1.69017	1.57399	1.61463	1.52466	3.2532	3.09367		1.59277		2.24135		0.442354	0.902386	0.524048	-0.499688	-0.671326	-0.551183	-0.667358	-0.626714	-0.716692	1.01185	0.852318		-0.648581
41		1112º		3.00652	4.13499	3.3961	1.44778	1.14654	1.12597	1.20168	1.1929	1.07015	4.46512	3.94337		1.19671		2.37556		0.630964	1.75943	1.02054	-0.927778	-1.22901	-1.24959	-1.17388	-1.18265	-1.30541	2.08956	1.56781		-1.17885
44		1211º		2.20482	2.39291	2.40655	1.54376	1.72578	1.89347	1.65448	1.33996	1.4309	2.44195	2.38644		1.55235		1.94736		0.25746	0.445546	0.459185	-0.403608	-0.221582	-0.0538987	-0.292888	-0.607405	-0.516466	0.494582	0.439074		-0.395015
47		1212º		2.64202	3.28651	2.79164	1.68283	1.33313	1.21062	1.27011	1.51035	1.25047	3.43621	3.17108		1.49107		2.14409		0.497935	1.14242	0.647554	-0.461259	-0.81096	-0.933465	-0.87398	-0.633736	-0.893622	1.29212	1.02699		-0.653017
51		1311º		1.01867	1.6186	2.2456	0.808443	1.49701	1.81975	1.38476	0.710417	0.907398	1.33467	1.14016		1.23283		1.31686		-0.298194	0.301737	0.928737	-0.508419	0.180149	0.502893	0.0678976	-0.606445	-0.409464	0.0178127	-0.176703		-0.0840345
55		1312t		1.95226	2.25682	1.8484	1.37277	1.15927	0.965016	1.02207	1.12089	0.987895	2.32162	2.19458		1.15689		1.56378		0.388482	0.693039	0.28462	-0.191012	-0.404508	-0.598764	-0.541713	-0.442893	-0.575886	0.757835	0.630799		-0.406895
56		1411t		0.854622	0.952485	0.980933	0.741226	0.77007	0.776981	0.677013	0.642307	0.533924	1.03413	0.981768		0.714303		0.813223		0.0413984	0.139262	0.16771	-0.0719972	-0.0431537	-0.0362425	-0.13621	-0.170916	-0.279299	0.220905	0.168544		-0.0989207
57		2001		4.99846	6.1404	6.30688	3.91102	4.45049	4.63106	4.31454	3.44926	3.42784	6.25564	5.77497		4.00545		4.87823		0.120227	1.26217	1.42865	-0.967215	-0.427739	-0.247172	-0.563688	-1.42897	-1.4504	1.37741	0.896735		-0.872778
58		2101º		4.11889	4.93665	5.06587	2.82734	3.18343	3.36388	3.07792	2.30883	2.23033	5.373	5.16957		2.97437		3.78688		0.332007	1.14977	1.27899	-0.959538	-0.603449	-0.423006	-0.708964	-1.47806	-1.55655	1.58612	1.38268		-0.812511
63		2201		3.58963	4.54729	4.03708	2.31116	2.18081	1.92103	1.88749	1.74282	1.78136	4.80345	4.37017		2.04802		3.01566		0.573963	1.53163	1.02142	-0.704499	-0.834856	-1.09463	-1.12817	-1.27284	-1.2343	1.78779	1.3545		-0.96764
64		2202		3.22454	4.61912	4.30213	2.31429	2.33323	2.16867	1.95254	1.7029	1.71904	4.87046	4.48262		2.08012		3.06269		0.161857	1.55644	1.23945	-0.74839	-0.72946	-0.894017	-1.11015	-1.35979	-1.34365	1.80778	1.41993		-0.982566
65		2301º		3.08951	4.31203	3.46507	1.50811	1.22593	1.07146	1.08981	1.17957	0.943373	4.35228	3.70736		1.20077		2.35859		0.730915	1.95344	1.10648	-0.850478	-1.13266	-1.28713	-1.26878	-1.17903	-1.41522	1.99368	1.34877		-1.15782
68		2302º		2.93538	3.57832	3.41101	2.01673	1.95431	1.65855	1.74826	1.58746	2.0149	3.70537	3.54252		1.97442		2.55935		0.376036	1.01898	0.851668	-0.54262	-0.605041	-0.900796	-0.811083	-0.971886	-0.544449	1.14602	0.983171		-0.584928
72		2401		2.62291	3.42455	2.93963	1.54428	1.54983	1.39075	1.44982	1.21713	1.46623	3.28793	2.99567		1.54978		2.1717		0.451208	1.25285	0.767923	-0.627422	-0.621867	-0.780954	-0.721883	-0.954574	-0.705477	1.11623	0.823972		-0.621925
73		2402		2.05048	2.26675	2.42406	1.62368	1.27305	1.10619	1.26923	1.2984	1.58754	2.45951	2.4498		1.4465		1.80079		0.24969	0.46596	0.623271	-0.177112	-0.527743	-0.694597	-0.53156	-0.502395	-0.213248	0.658722	0.649013		-0.354294
74		2501		1.6854	2.00042	1.65946	1.33729	1.07199	0.859984	0.985125	1.05299	1.15834	1.99374	1.85659		1.16133		1.42376		0.26164	0.57666	0.235705	-0.0864704	-0.351765	-0.563773	-0.438631	-0.370767	-0.265415	0.569982	0.432835		-0.262422
75		2601		0.61151	0.618513	0.602461	0.58305	0.52974	0.556424	0.602133	0.607108	0.622956	0.666745	0.650183		0.584923		0.60462		0.0068901	0.0138925	-0.00215907	-0.0215705	-0.0748807	-0.048196	-0.00248685	0.00248753	0.0183356	0.0621248	0.0455627		-0.0196973
76		2011º		4.24374	5.11457	5.0166	3.49886	3.62653	3.56101	3.45072	3.10772	2.90713	5.08941	4.59376		3.44072		4.01909		0.224643	1.09548	0.997506	-0.520239	-0.392563	-0.458082	-0.568375	-0.911376	-1.11197	1.07031	0.574662		-0.578375
79		2111		3.96873	4.45288	4.58967	3.31464	3.11025	2.92304	2.96003	2.68226	3.1346	4.52895	4.39095		3.06042		3.64145		0.327272	0.811425	0.948217	-0.326815	-0.5312	-0.718413	-0.681423	-0.959195	-0.506855	0.887494	0.749494		-0.581037
80		2112º		4.74383	5.99728	5.43335	3.62441	3.46593	3.36112	3.26695	3.12994	2.99052	5.69899	5.18648		3.34277		4.26353		0.480307	1.73375	1.16983	-0.639122	-0.797599	-0.902405	-0.996575	-1.13359	-1.27301	1.43547	0.922952		-0.920762
83		2113º		4.95113	5.8325	5.90476	3.66015	3.90563	3.72548	3.49477	3.13336	2.88434	6.32989	5.99563		3.59343		4.52888		0.422257	1.30363	1.37588	-0.868731	-0.623244	-0.803397	-1.0341	-1.39551	-1.64454	1.80101	1.46675		-0.935451
88		2211º		3.85902	4.01249	4.14464	3.04814	2.74437	2.48165	2.6068	2.30522	2.21178	4.41265	4.24163		2.64155		3.27895		0.580075	0.733541	0.865699	-0.230803	-0.534576	-0.797296	-0.672142	-0.973721	-1.06717	1.1337	0.962685		-0.637393
92		2212		3.54593	4.31847	4.36337	2.85441	3.15831	2.9903	2.58008	2.4832	2.25318	4.10323	3.73044		2.73899		3.30736		0.238569	1.01112	1.05601	-0.452946	-0.149049	-0.317052	-0.727274	-0.824152	-1.05418	0.795877	0.42308		-0.568365
93		2213º		5.15521	6.81418	6.36864	3.53906	3.75746	3.70769	3.4802	2.7877	2.51186	5.95346	5.01372		3.40734		4.46265		0.692556	2.35152	1.90599	-0.92359	-0.705189	-0.754966	-0.982455	-1.67495	-1.9508	1.49081	0.551068		-1.05531
96		2214		3.86207	5.09904	4.59929	2.597	2.84263	2.54164	2.3997	2.37961	2.27696	5.31233	4.83745		2.57853		3.52252		0.339552	1.57652	1.07677	-0.925522	-0.679895	-0.980876	-1.12282	-1.14292	-1.24556	1.78981	1.31492		-0.943992
97		2215		3.94484	4.95087	4.48001	2.86732	2.72845	2.47684	2.48397	2.37313	2.37583	5.14315	4.66323		2.61655		3.49888		0.445963	1.452	0.981128	-0.631555	-0.770425	-1.02203	-1.01491	-1.12575	-1.12305	1.64427	1.16436		-0.882325
98		2311		3.00107	3.36523	2.9892	2.11589	1.96045	1.98948	2.12362	1.97634	1.82183	3.55443	3.35766		2.04429		2.56866		0.432415	0.796576	0.420549	-0.452765	-0.608208	-0.579174	-0.445032	-0.592319	-0.746823	0.985777	0.789003		-0.524366
99		2312		2.81485	3.21583	3.52379	2.21021	2.57627	2.66458	2.48504	2.05188	2.01604	3.16524	3.09041		2.5269		2.71038		0.104475	0.505451	0.813415	-0.500166	-0.13411	-0.0457952	-0.225336	-0.658498	-0.694336	0.454864	0.380036		-0.183478
100		2313		3.96463	5.28246	5.01139	3.12847	3.42464	3.17753	2.70442	2.63206	2.37775	4.961	4.44661		2.95292		3.73736		0.227269	1.5451	1.27403	-0.608888	-0.312715	-0.559832	-1.03294	-1.1053	-1.35961	1.22364	0.70925		-0.784436
101		2314		3.51114	4.10391	4.22103	2.76651	2.26822	2.00198	2.20397	2.27813	2.09278	4.19819	3.97987		2.40038		3.05688		0.454253	1.04702	1.16415	-0.290375	-0.78866	-1.0549	-0.852918	-0.778749	-0.964107	1.1413	0.922986		-0.656502
102		2315		3.34006	4.08911	4.00038	2.7043	2.65486	2.38933	2.48924	2.2118	2.08119	4.26841	4.00282		2.6721		3.11195		0.22811	0.977151	0.888427	-0.407658	-0.457091	-0.722625	-0.622709	-0.900156	-1.03077	1.15645	0.890866		-0.43985
103		2316		4.04309	5.248	4.45296	2.53475	2.28697	2.14368	2.22537	2.18432	2.31971	5.2358	4.6647		2.30281		3.39449		0.648605	1.85352	1.05847	-0.859736	-1.10752	-1.25081	-1.16911	-1.21016	-1.07478	1.84132	1.27021		-1.09168
104		2411		2.65262	2.68684	2.64182	2.00125	2.1409	2.32088	2.13129	1.87937	1.90964	2.74084	2.92729		2.01773		2.36661		0.286004	0.320225	0.275206	-0.365358	-0.22571	-0.0457357	-0.235319	-0.487243	-0.456975	0.374224	0.560682		-0.34888
105		2412		2.92036	3.67095	3.86282	2.38721	2.78508	2.6516	2.36208	1.99403	1.94201	3.31707	2.97181		2.38999		2.80591		0.114451	0.865035	1.05691	-0.4187	-0.020829	-0.154308	-0.443827	-0.811886	-0.863906	0.511162	0.165899		-0.415926
106		2413		3.15672	3.73625	3.25294	2.19004	1.79615	1.55771	1.99268	2.09105	2.06256	3.96161	3.73695		2.00522		2.68497		0.471751	1.05128	0.567971	-0.49493	-0.888822	-1.12725	-0.692291	-0.593921	-0.622407	1.27664	1.05198		-0.679752
107		2414		2.7195	2.86873	2.8297	2.35449	1.9606	1.80438	2.01805	1.94812	1.93082	3.06892	3.033		2.17253		2.41239		0.307108	0.456341	0.417306	-0.0579066	-0.451794	-0.60801	-0.394343	-0.464274	-0.48157	0.65653	0.620612		-0.239862
108		2415		3.31163	4.11769	3.7603	2.30709	2.37798	2.19805	2.02683	2.01387	1.78601	4.12535	3.81764		2.21177		2.89477		0.416862	1.22292	0.865535	-0.587675	-0.516789	-0.696716	-0.867937	-0.880897	-1.10876	1.23058	0.922872		-0.682999
109		2511		1.49697	2.25027	2.8324	1.5524	2.06073	2.35077	1.97326	1.17695	1.5077	1.98012	1.75372		1.76242		1.90321		-0.406237	0.347063	0.92919	-0.350808	0.157518	0.447565	0.0700546	-0.726262	-0.395509	0.076915	-0.149488		-0.140793
110		2512		2.45724	2.79026	2.33599	1.91172	1.59976	1.43274	1.55775	1.76427	1.53186	2.88026	2.73079		1.68083		2.09024		0.366997	0.700016	0.245749	-0.17852	-0.490479	-0.657498	-0.532488	-0.325965	-0.558376	0.790017	0.640546		-0.409407
111		2513		2.33099	2.78021	2.58348	1.94949	1.88928	1.67231	1.52769	1.69102	1.40987	2.82602	2.63035		1.77373		2.11734		0.213653	0.662879	0.466146	-0.167848	-0.228059	-0.445026	-0.589649	-0.426319	-0.707467	0.708682	0.51301		-0.34361
112		2611		1.36516	1.45792	1.47243	1.24471	1.23617	1.26383	1.19751	1.16082	1.08029	1.55834	1.5069		1.21958		1.32219		0.0429738	0.135731	0.150238	-0.0774743	-0.086014	-0.0583621	-0.124683	-0.161373	-0.241902	0.236149	0.184716		-0.102611
113		2121º		4.94788	5.62313	5.48385	3.84327	4.00112	4.11958	3.72128	3.45153	3.22925	5.59232	5.16844		3.62949		4.47106		0.476824	1.15207	1.01279	-0.627787	-0.469941	-0.351476	-0.74978	-1.01953	-1.24181	1.12126	0.697379		-0.841571
116		2122		5.26958	6.0279	5.84651	4.07779	3.67065	3.50314	3.56483	3.51814	3.74705	6.01492	6.07273		3.6795		4.66484		0.604743	1.36306	1.18167	-0.587048	-0.99419	-1.1617	-1.10001	-1.1467	-0.917787	1.35008	1.40789		-0.985338
117		2221		3.97705	4.61401	5.25002	3.34226	3.88969	4.26102	3.78645	2.93779	3.0507	4.19405	4.05705		3.40392		3.94183		0.0352279	0.672184	1.3082	-0.599564	-0.0521389	0.319194	-0.155379	-1.00403	-0.891128	0.252219	0.115224		-0.537911
118		2222		4.27491	4.9067	5.20005	3.45567	3.95459	3.85604	3.64396	3.19671	3.17826	4.86649	4.56487		3.60723		4.09984		0.17507	0.806861	1.1002	-0.644167	-0.145247	-0.243803	-0.45588	-0.903136	-0.921579	0.766651	0.465025		-0.492608
119		2223		4.60807	5.32946	5.23673	3.78026	3.75651	3.61539	3.38952	3.17604	2.88222	5.22351	4.77814		3.51923		4.16144		0.446629	1.16802	1.07529	-0.381185	-0.404931	-0.546045	-0.771924	-0.985397	-1.27922	1.06207	0.616696		-0.642212
120		2224		4.54218	5.20903	5.02355	3.59691	3.53144	3.3224	3.52628	3.07236	3.00739	5.13758	4.81363		3.28539		4.07116		0.471021	1.13787	0.952388	-0.474248	-0.539718	-0.748757	-0.544876	-0.998801	-1.06377	1.06642	0.742471		-0.785767
121		2225		4.63994	5.8838	5.52844	3.55695	3.4528	3.21201	3.03329	3.1572	2.7801	6.02626	5.57021		3.18615		4.25827		0.381668	1.62553	1.27017	-0.701322	-0.805475	-1.04626	-1.22498	-1.10107	-1.47818	1.76799	1.31194		-1.07212
122		2321		3.57072	4.29171	4.89202	3.34872	3.93904	4.21841	3.55892	2.95191	2.83479	3.95262	3.832		3.4272		3.76281		-0.192084	0.528904	1.12921	-0.414089	0.176231	0.455609	-0.203883	-0.810894	-0.928013	0.18981	0.0691971		-0.335609
123		2322		4.29193	5.28944	5.31354	3.36851	3.85451	3.55785	3.1422	2.90509	2.6018	5.44714	4.94126		3.24296		4.06484		0.227087	1.2246	1.24869	-0.69633	-0.210334	-0.50699	-0.922646	-1.15976	-1.46304	1.3823	0.876415		-0.821887
124		2323		3.65816	4.07604	4.22367	3.17033	3.25846	3.32015	3.24788	2.84037	2.84999	3.99178	3.90383		3.0601		3.5037		0.154459	0.572347	0.719972	-0.333368	-0.245242	-0.183547	-0.255815	-0.663322	-0.653704	0.488086	0.400135		-0.443598
125		2324		3.8511	4.37471	4.07859	2.92204	2.94539	3.079	2.84274	2.67687	2.56762	4.57823	4.45311		2.7871		3.48813		0.362974	0.886583	0.590464	-0.566091	-0.542741	-0.409123	-0.645382	-0.811255	-0.920511	1.0901	0.96498		-0.701028
126		2325		4.25494	4.77857	4.6435	3.52123	2.97169	2.82315	2.95664	3.02139	2.9109	4.88578	4.63267		3.13278		3.76368		0.491264	1.01489	0.879818	-0.242451	-0.791991	-0.940527	-0.807037	-0.742288	-0.852775	1.1221	0.868992		-0.6309
127		2421		2.96587	3.9777	5.05808	2.53802	3.75505	4.11062	3.58611	2.44162	2.57497	3.39328	3.00648		3.08558		3.40071		-0.434841	0.576988	1.65737	-0.862684	0.354344	0.709912	0.185398	-0.959093	-0.825738	-0.00742724	-0.394232		-0.315129
128		2422		3.73853	4.53397	4.52424	3.44413	3.43839	3.28096	2.94476	2.55263	2.81993	4.35413	4.19509		3.17867		3.62061		0.117916	0.913352	0.903624	-0.176487	-0.182224	-0.339654	-0.67585	-1.06799	-0.80068	0.733519	0.574472		-0.441945
129		2423		3.46277	3.61467	3.61591	2.72119	3.04473	3.14549	2.7098	2.44902	2.38369	3.68442	3.95744		2.82101		3.16265		0.300117	0.452026	0.453264	-0.441463	-0.117918	-0.0171558	-0.452852	-0.713629	-0.778959	0.521775	0.794794		-0.341641
130		2424		3.971	4.76973	4.30113	3.1629	2.83311	2.6708	2.87281	2.66054	2.95678	5.02093	4.7778		2.9528		3.63614		0.334858	1.13359	0.664992	-0.473234	-0.803033	-0.965335	-0.763325	-0.975602	-0.679359	1.38479	1.14166		-0.683336
131		2425		3.52071	3.70918	3.57618	3.15097	2.70103	2.53202	2.80744	2.82387	2.77943	3.83279	3.75324		2.9525		3.1988		0.321903	0.510371	0.377376	-0.0478317	-0.497774	-0.66679	-0.391366	-0.374932	-0.419373	0.633981	0.554435		-0.246307
132		2521		2.39944	3.38898	3.85828	2.72103	3.07043	3.16844	2.65589	2.01559	2.21458	3.09535	2.9119		2.69743		2.86363		-0.464191	0.525351	0.994651	-0.1426	0.206802	0.304812	-0.207739	-0.848034	-0.649045	0.231724	0.0482692		-0.166199
133		2522		3.19387	3.60927	3.19892	2.64472	2.44495	2.27923	2.32798	2.56529	2.24929	3.73241	3.54656		2.45195		2.89023		0.303639	0.719041	0.308698	-0.245507	-0.445275	-0.610997	-0.562248	-0.324938	-0.640932	0.842185	0.656333		-0.438274
134		2621		2.24922	2.37516	2.39996	2.06368	2.08791	2.1226	2.0247	1.9883	1.8607	2.49551	2.41666		2.05684		2.18949		0.0597337	0.185666	0.210467	-0.125812	-0.101579	-0.0668917	-0.164792	-0.20119	-0.328789	0.306018	0.22717		-0.132651
[truncated: 9 more columns]

## Sheet: vIr
This is the validation run
I am leaving one metal out, and taking just three molecules to predict the other ones.
				1	1	1	1	1	1	1	1	1	1	1		1
																			Here do eliminate the metal to be leaved out, and put it in the right side.
id				cu	ag	au	ni	pd	pt	rh	ru	os	cd	zn		ir		μ		cu	ag	au	ni	pd	pt	rh	ru	os	cd	zn		ir				Xt X					cu	ag	au	ni	pd	pt	rh	ru	os
		0011º		0.730296	1.83437	2.31122	-7.851e-05	0.854507	1.21623	0.388255	-0.443733	-0.287043	0.927986	0.241728		0.71106		0.706704		0.0235929	1.12767	1.60452	-0.706782	0.147803	0.509526	-0.318449	-1.15044	-0.993747	0.221282	-0.464975		0.0043565		0011º		7.30528	3.19194	5.54842
		0111º		-0.145457	0.372645	1.03196	-0.321832	0.382197	0.726877	0.139347	-0.319427	-0.109919	0.137638	-0.00483543		0.365212		0.171744		-0.317202	0.2009	0.860211	-0.493576	0.210453	0.555133	-0.0323976	-0.491171	-0.281663	-0.0341067	-0.17658		0.193468		0111º		3.19194	1.831	1.2126
		2215		3.94484	4.95087	4.48001	2.86732	2.72845	2.47684	2.61655	2.37313	2.37583	5.14315	4.66323		2.48397		3.51093		0.433911	1.43994	0.969075	-0.643608	-0.782478	-1.03409	-0.894378	-1.1378	-1.1351	1.63222	1.1523		-1.02696		2215		5.54842	1.2126	12.6715
1		0101º		-0.304891	0.0725445	0.0440336	-0.619803	-0.720447	-0.538867	-0.579864	-0.633027	-0.623999	0.61691	0.459485		-0.509525		-0.257084		-0.0478073	0.329629	0.301118	-0.362719	-0.463363	-0.281783	-0.32278	-0.375943	-0.366915	0.873994	0.716569		-0.252441		16.6629		-0.547061	-0.677457	-0.491708		α1	-0.30868	-1.8297	-1.82772	1.00322	0.519219	0.463186	0.910457	1.649	1.52242
6		0011º		0.730296	1.83437	2.31122	-7.851e-05	0.854507	1.21623	0.388255	-0.443733	-0.287043	0.927986	0.241728		0.71106		0.706704		0.0235929	1.12767	1.60452	-0.706782	0.147803	0.509526	-0.318449	-1.15044	-0.993747	0.221282	-0.464975		0.0043565		4.94799		-0.184486	-0.475382	0.860219		α2	0.378365	-0.0512055	-0.951973	0.352192	-0.639385	-1.18952	-0.270882	0.374213	0.169982
11		0111º		-0.145457	0.372645	1.03196	-0.321832	0.382197	0.726877	0.139347	-0.319427	-0.109919	0.137638	-0.00483543		0.365212		0.171744		-0.317202	0.2009	0.860211	-0.493576	0.210453	0.555133	-0.0323976	-0.491171	-0.281663	-0.0341067	-0.17658		0.193468		0.19688		-0.81651	0.561305	0.135082		α3	-0.22585	-0.187155	0.0819218	-0.163993	0.002661	0.0873113	0.00790031	-0.0105328	0.0930096
16		0211t		-0.333459	-0.251244	-0.211035	-0.426351	-0.394267	-0.371567	-0.451438	-0.52993	-0.619104	-0.162467	-0.199082		-0.465311		-0.359086		0.025627	0.107842	0.148051	-0.0672651	-0.0351809	-0.0124812	-0.0923522	-0.170844	-0.260019	0.196619	0.160004		-0.106225
17		1001º		3.89715	5.23777	4.2417	2.13932	1.77916	1.71112	1.69129	1.35926	1.35701	4.89635	4.2525		1.76906		2.96024		0.936909	2.27754	1.28146	-0.820923	-1.18108	-1.24912	-1.26895	-1.60098	-1.60323	1.93611	1.29226		-1.19118
21		1101º		2.54402	3.76483	2.93812	1.11276	0.890555	0.720787	0.805393	0.676427	0.476007	3.54014	2.88643		0.692311		1.8505		0.693526	1.91433	1.08762	-0.737738	-0.959943	-1.12971	-1.0451	-1.17407	-1.37449	1.68965	1.03594		-1.15819
24		1201º		1.83134	2.71315	2.29735	0.875527	0.992151	0.846861	0.814017	0.574211	0.586513	2.48416	2.19692		0.84879		1.47384		0.357505	1.23931	0.823514	-0.598309	-0.481685	-0.626975	-0.659819	-0.899625	-0.887323	1.01032	0.72308		-0.625046
28		1301º		0.781139	1.26037	0.989814	0.281507	0.472163	0.242762	0.433053	0.195179	0.16074	1.23725	1.12297		0.322147		0.65245		0.128689	0.607923	0.337364	-0.370942	-0.180287	-0.409688	-0.219397	-0.45727	-0.49171	0.584799	0.470519		-0.330303
32		1401t		-0.0914834	-0.0864541	-0.0884479	-0.0906688	-0.138895	-0.11251	-0.10287	-0.0830535	-0.0705858	-0.0562415	-0.0751047		-0.0955501		-0.0905741		-0.000909269	0.00411998	0.00212622	-9.46691e-05	-0.0483209	-0.0219361	-0.0122961	0.00752056	0.0199883	0.0343326	0.0154694		-0.00497597
33		1011º		2.14117	2.80271	2.70754	1.05217	0.839274	1.17316	1.05032	1.15861	0.952521	3.13185	3.02069		1.03415		1.82091		0.320264	0.981797	0.88663	-0.768741	-0.981635	-0.647748	-0.770594	-0.662301	-0.868389	1.31094	1.19978		-0.786764
38		1111º		2.6837	3.14374	2.7654	1.74166	1.57002	1.69017	1.59277	1.61463	1.52466	3.2532	3.09367		1.57399		2.24306		0.440647	0.900679	0.522341	-0.501395	-0.673033	-0.552889	-0.650288	-0.628421	-0.718399	1.01015	0.850611		-0.669065
41		1112º		3.00652	4.13499	3.3961	1.44778	1.14654	1.12597	1.19671	1.1929	1.07015	4.46512	3.94337		1.20168		2.3751		0.631416	1.75988	1.02099	-0.927326	-1.22856	-1.24914	-1.1784	-1.1822	-1.30495	2.09002	1.56827		-1.17342
44		1211º		2.20482	2.39291	2.40655	1.54376	1.72578	1.89347	1.55235	1.33996	1.4309	2.44195	2.38644		1.65448		1.93808		0.266745	0.45483	0.46847	-0.394324	-0.212297	-0.0446144	-0.38573	-0.598121	-0.507182	0.503866	0.448358		-0.283603
47		1212º		2.64202	3.28651	2.79164	1.68283	1.33313	1.21062	1.49107	1.51035	1.25047	3.43621	3.17108		1.27011		2.16418		0.477847	1.12233	0.627466	-0.481346	-0.831047	-0.953552	-0.673105	-0.653824	-0.913709	1.27203	1.0069		-0.894067
51		1311º		1.01867	1.6186	2.2456	0.808443	1.49701	1.81975	1.23283	0.710417	0.907398	1.33467	1.14016		1.38476		1.30305		-0.284382	0.315549	0.942549	-0.494607	0.193961	0.516705	-0.0702225	-0.592633	-0.395652	0.0316248	-0.162891		0.0817096
55		1312t		1.95226	2.25682	1.8484	1.37277	1.15927	0.965016	1.15689	1.12089	0.987895	2.32162	2.19458		1.02207		1.57604		0.376226	0.680783	0.272364	-0.203269	-0.416764	-0.61102	-0.419151	-0.455149	-0.588142	0.745579	0.618543		-0.55397
56		1411t		0.854622	0.952485	0.980933	0.741226	0.77007	0.776981	0.714303	0.642307	0.533924	1.03413	0.981768		0.677013		0.816613		0.0380085	0.135872	0.16432	-0.0753872	-0.0465436	-0.0396325	-0.102311	-0.174306	-0.282689	0.217515	0.165154		-0.1396
57		2001		4.99846	6.1404	6.30688	3.91102	4.45049	4.63106	4.00545	3.44926	3.42784	6.25564	5.77497		4.31454		4.85013		0.148326	1.29027	1.45674	-0.939116	-0.39964	-0.219073	-0.844679	-1.40087	-1.4223	1.40551	0.924834		-0.535589
58		2101º		4.11889	4.93665	5.06587	2.82734	3.18343	3.36388	2.97437	2.30883	2.23033	5.373	5.16957		3.07792		3.77747		0.34142	1.15918	1.2884	-0.950125	-0.594035	-0.413593	-0.803098	-1.46864	-1.54714	1.59553	1.3921		-0.699551
63		2201		3.58963	4.54729	4.03708	2.31116	2.18081	1.92103	2.04802	1.74282	1.78136	4.80345	4.37017		1.88749		3.03026		0.559369	1.51703	1.00683	-0.719093	-0.84945	-1.10923	-0.982234	-1.28744	-1.2489	1.7732	1.33991		-1.14277
64		2202		3.22454	4.61912	4.30213	2.31429	2.33323	2.16867	2.08012	1.7029	1.71904	4.87046	4.48262		1.95254		3.07428		0.150259	1.54484	1.22785	-0.759988	-0.741058	-0.905615	-0.994164	-1.37139	-1.35524	1.79618	1.40833		-1.12174
65		2301º		3.08951	4.31203	3.46507	1.50811	1.22593	1.07146	1.20077	1.17957	0.943373	4.35228	3.70736		1.08981		2.36868		0.720827	1.94335	1.0964	-0.860565	-1.14275	-1.29722	-1.16791	-1.18911	-1.42531	1.9836	1.33868		-1.27887
68		2302º		2.93538	3.57832	3.41101	2.01673	1.95431	1.65855	1.97442	1.58746	2.0149	3.70537	3.54252		1.74826		2.57991		0.355476	0.998417	0.831108	-0.56318	-0.6256	-0.921356	-0.605487	-0.992445	-0.565009	1.12546	0.962612		-0.831642
72		2401		2.62291	3.42455	2.93963	1.54428	1.54983	1.39075	1.54978	1.21713	1.46623	3.28793	2.99567		1.44982		2.18079		0.442121	1.24376	0.758836	-0.636509	-0.630954	-0.790041	-0.631012	-0.963661	-0.714564	1.10714	0.814884		-0.73097
73		2402		2.05048	2.26675	2.42406	1.62368	1.27305	1.10619	1.4465	1.2984	1.58754	2.45951	2.4498		1.26923		1.81691		0.233575	0.449845	0.607156	-0.193228	-0.543858	-0.710712	-0.370409	-0.51851	-0.229364	0.642607	0.632897		-0.547675
74		2501		1.6854	2.00042	1.65946	1.33729	1.07199	0.859984	1.16133	1.05299	1.15834	1.99374	1.85659		0.985125		1.43978		0.245621	0.560641	0.219686	-0.102489	-0.367784	-0.579792	-0.278441	-0.386786	-0.281434	0.553963	0.416816		-0.45465
75		2601		0.61151	0.618513	0.602461	0.58305	0.52974	0.556424	0.584923	0.607108	0.622956	0.666745	0.650183		0.602133		0.603056		0.00845469	0.0154571	-0.000594479	-0.0200059	-0.0733161	-0.0466315	-0.0181327	0.00405212	0.0199002	0.0636894	0.0471273		-0.000922259
76		2011º		4.24374	5.11457	5.0166	3.49886	3.62653	3.56101	3.44072	3.10772	2.90713	5.08941	4.59376		3.45072		4.01819		0.225552	1.09639	0.998415	-0.51933	-0.391654	-0.457172	-0.577466	-0.910467	-1.11106	1.07122	0.575571		-0.567466
79		2111		3.96873	4.45288	4.58967	3.31464	3.11025	2.92304	3.06042	2.68226	3.1346	4.52895	4.39095		2.96003		3.65058		0.318146	0.802299	0.939091	-0.335942	-0.540326	-0.727539	-0.590163	-0.968321	-0.515981	0.878368	0.740368		-0.690549
80		2112º		4.74383	5.99728	5.43335	3.62441	3.46593	3.36112	3.34277	3.12994	2.99052	5.69899	5.18648		3.26695		4.27042		0.473415	1.72686	1.16293	-0.646014	-0.804491	-0.909297	-0.927654	-1.14048	-1.2799	1.42857	0.91606		-1.00347
83		2113º		4.95113	5.8325	5.90476	3.66015	3.90563	3.72548	3.59343	3.13336	2.88434	6.32989	5.99563		3.49477		4.53785		0.413288	1.29466	1.36692	-0.8777	-0.632212	-0.812365	-0.944419	-1.40448	-1.65351	1.79204	1.45778		-1.04307
88		2211º		3.85902	4.01249	4.14464	3.04814	2.74437	2.48165	2.64155	2.30522	2.21178	4.41265	4.24163		2.6068		3.2821		0.576916	0.730382	0.86254	-0.233962	-0.537735	-0.800455	-0.640552	-0.97688	-1.07032	1.13054	0.959526		-0.675301
92		2212		3.54593	4.31847	4.36337	2.85441	3.15831	2.9903	2.73899	2.4832	2.25318	4.10323	3.73044		2.58008		3.3218		0.224123	0.996671	1.04156	-0.467392	-0.163495	-0.331498	-0.582811	-0.838599	-1.06863	0.78143	0.408633		-0.74172
93		2213º		5.15521	6.81418	6.36864	3.53906	3.75746	3.70769	3.40734	2.7877	2.51186	5.95346	5.01372		3.4802		4.45603		0.69918	2.35815	1.91261	-0.916966	-0.698565	-0.748342	-1.04869	-1.66833	-1.94417	1.49744	0.557692		-0.975832
96		2214		3.86207	5.09904	4.59929	2.597	2.84263	2.54164	2.57853	2.37961	2.27696	5.31233	4.83745		2.3997		3.53878		0.323295	1.56027	1.06051	-0.941779	-0.696152	-0.997132	-0.960249	-1.15917	-1.26181	1.77356	1.29867		-1.13907
97		2215		3.94484	4.95087	4.48001	2.86732	2.72845	2.47684	2.61655	2.37313	2.37583	5.14315	4.66323		2.48397		3.51093		0.433911	1.43994	0.969075	-0.643608	-0.782478	-1.03409	-0.894378	-1.1378	-1.1351	1.63222	1.1523		-1.02696
98		2311		3.00107	3.36523	2.9892	2.11589	1.96045	1.98948	2.04429	1.97634	1.82183	3.55443	3.35766		2.12362		2.56144		0.439628	0.803788	0.427762	-0.445553	-0.600996	-0.571962	-0.517154	-0.585106	-0.73961	0.992989	0.796215		-0.43782
99		2312		2.81485	3.21583	3.52379	2.21021	2.57627	2.66458	2.5269	2.05188	2.01604	3.16524	3.09041		2.48504		2.71418		0.10067	0.501646	0.80961	-0.503971	-0.137915	-0.0496005	-0.187283	-0.662303	-0.698142	0.451058	0.376231		-0.229142
100		2313		3.96463	5.28246	5.01139	3.12847	3.42464	3.17753	2.95292	2.63206	2.37775	4.961	4.44661		2.70442		3.75995		0.204678	1.52251	1.25144	-0.631479	-0.335306	-0.582424	-0.807028	-1.12789	-1.3822	1.20105	0.686658		-1.05553
101		2314		3.51114	4.10391	4.22103	2.76651	2.26822	2.00198	2.40038	2.27813	2.09278	4.19819	3.97987		2.20397		3.07474		0.436397	1.02917	1.14629	-0.308231	-0.806516	-1.07276	-0.674358	-0.796605	-0.981963	1.12345	0.90513		-0.870774
102		2315		3.34006	4.08911	4.00038	2.7043	2.65486	2.38933	2.6721	2.2118	2.08119	4.26841	4.00282		2.48924		3.12858		0.211487	0.960528	0.871803	-0.424282	-0.473714	-0.739249	-0.456474	-0.91678	-1.04739	1.13983	0.874243		-0.639333
103		2316		4.04309	5.248	4.45296	2.53475	2.28697	2.14368	2.30281	2.18432	2.31971	5.2358	4.6647		2.22537		3.40153		0.641565	1.84648	1.05143	-0.866776	-1.11456	-1.25785	-1.09872	-1.2172	-1.08182	1.83428	1.26317		-1.17615
104		2411		2.65262	2.68684	2.64182	2.00125	2.1409	2.32088	2.01773	1.87937	1.90964	2.74084	2.92729		2.13129		2.35629		0.296328	0.330549	0.285529	-0.355035	-0.215387	-0.035412	-0.338556	-0.476919	-0.446651	0.384548	0.571005		-0.224995
105		2412		2.92036	3.67095	3.86282	2.38721	2.78508	2.6516	2.38999	1.99403	1.94201	3.31707	2.97181		2.36208		2.80845		0.111914	0.862499	1.05437	-0.421237	-0.0233655	-0.156844	-0.418463	-0.814423	-0.866442	0.508625	0.163362		-0.446364
106		2413		3.15672	3.73625	3.25294	2.19004	1.79615	1.55771	2.00522	2.09105	2.06256	3.96161	3.73695		1.99268		2.68611		0.470611	1.05014	0.566831	-0.496069	-0.889962	-1.12839	-0.680892	-0.595061	-0.623547	1.2755	1.05084		-0.693431
107		2414		2.7195	2.86873	2.8297	2.35449	1.9606	1.80438	2.17253	1.94812	1.93082	3.06892	3.033		2.01805		2.42644		0.293064	0.442298	0.403262	-0.0719503	-0.465837	-0.622054	-0.253906	-0.478317	-0.495613	0.642486	0.606568		-0.408387
108		2415		3.31163	4.11769	3.7603	2.30709	2.37798	2.19805	2.21177	2.01387	1.78601	4.12535	3.81764		2.02683		2.91158		0.40005	1.20611	0.848722	-0.604487	-0.533601	-0.713529	-0.699811	-0.89771	-1.12557	1.21377	0.90606		-0.88475
109		2511		1.49697	2.25027	2.8324	1.5524	2.06073	2.35077	1.76242	1.17695	1.5077	1.98012	1.75372		1.97326		1.88404		-0.387069	0.366231	0.948358	-0.33164	0.176686	0.466733	-0.121625	-0.707094	-0.376341	0.0960829	-0.13032		0.0892225
110		2512		2.45724	2.79026	2.33599	1.91172	1.59976	1.43274	1.68083	1.76427	1.53186	2.88026	2.73079		1.55775		2.10143		0.355808	0.688827	0.234559	-0.189709	-0.501668	-0.668688	-0.420596	-0.337154	-0.569565	0.778828	0.629357		-0.543677
111		2513		2.33099	2.78021	2.58348	1.94949	1.88928	1.67231	1.77373	1.69102	1.40987	2.82602	2.63035		1.52769		2.1397		0.191286	0.640511	0.443778	-0.190216	-0.250426	-0.467394	-0.365977	-0.448686	-0.729835	0.686315	0.490643		-0.612016
112		2611		1.36516	1.45792	1.47243	1.24471	1.23617	1.26383	1.21958	1.16082	1.08029	1.55834	1.5069		1.19751		1.3242		0.0409673	0.133725	0.148231	-0.0794809	-0.0880206	-0.0603686	-0.104618	-0.16338	-0.243908	0.234143	0.182709		-0.126689
113		2121º		4.94788	5.62313	5.48385	3.84327	4.00112	4.11958	3.62949	3.45153	3.22925	5.59232	5.16844		3.72128		4.46271		0.485169	1.16041	1.02113	-0.619442	-0.461596	-0.343132	-0.833226	-1.01118	-1.23346	1.12961	0.705724		-0.741436
116		2122		5.26958	6.0279	5.84651	4.07779	3.67065	3.50314	3.6795	3.51814	3.74705	6.01492	6.07273		3.56483		4.67527		0.594318	1.35264	1.17125	-0.597473	-1.00462	-1.17213	-0.995763	-1.15713	-0.928212	1.33965	1.39746		-1.11044
117		2221		3.97705	4.61401	5.25002	3.34226	3.88969	4.26102	3.40392	2.93779	3.0507	4.19405	4.05705		3.78645		3.90705		0.0700035	0.706959	1.34297	-0.564789	-0.0173633	0.353969	-0.503135	-0.969258	-0.856352	0.286995	0.15		-0.120604
118		2222		4.27491	4.9067	5.20005	3.45567	3.95459	3.85604	3.60723	3.19671	3.17826	4.86649	4.56487		3.64396		4.0965		0.178409	0.8102	1.10354	-0.640828	-0.141908	-0.240464	-0.489269	-0.899797	-0.91824	0.769989	0.468364		-0.452542
119		2223		4.60807	5.32946	5.23673	3.78026	3.75651	3.61539	3.51923	3.17604	2.88222	5.22351	4.77814		3.38952		4.17323		0.434837	1.15622	1.0635	-0.392977	-0.416723	-0.557837	-0.654004	-0.997189	-1.29101	1.05028	0.604904		-0.783716
120		2224		4.54218	5.20903	5.02355	3.59691	3.53144	3.3224	3.28539	3.07236	3.00739	5.13758	4.81363		3.52628		4.04926		0.49292	1.15977	0.974287	-0.452349	-0.517819	-0.726857	-0.763868	-0.976902	-1.04187	1.08832	0.764371		-0.522977
121		2225		4.63994	5.8838	5.52844	3.55695	3.4528	3.21201	3.18615	3.1572	2.7801	6.02626	5.57021		3.03329		4.27217		0.367771	1.61163	1.25627	-0.715219	-0.819372	-1.06016	-1.08602	-1.11497	-1.49207	1.75409	1.29804		-1.23888
122		2321		3.57072	4.29171	4.89202	3.34872	3.93904	4.21841	3.4272	2.95191	2.83479	3.95262	3.832		3.55892		3.75083		-0.180109	0.540879	1.14119	-0.402114	0.188206	0.467584	-0.323634	-0.798919	-0.916038	0.201785	0.0811721		-0.191908
123		2322		4.29193	5.28944	5.31354	3.36851	3.85451	3.55785	3.24296	2.90509	2.6018	5.44714	4.94126		3.1422		4.074		0.217927	1.21544	1.23953	-0.70549	-0.219494	-0.51615	-0.831047	-1.16892	-1.4722	1.37314	0.867255		-0.931806
124		2323		3.65816	4.07604	4.22367	3.17033	3.25846	3.32015	3.0601	2.84037	2.84999	3.99178	3.90383		3.24788		3.48663		0.17153	0.589418	0.737043	-0.316297	-0.228171	-0.166476	-0.426527	-0.646251	-0.636633	0.505157	0.417207		-0.238744
125		2324		3.8511	4.37471	4.07859	2.92204	2.94539	3.079	2.7871	2.67687	2.56762	4.57823	4.45311		2.84274		3.48307		0.368033	0.891642	0.595523	-0.561032	-0.537682	-0.404064	-0.69597	-0.806197	-0.915453	1.09516	0.970039		-0.640324
126		2325		4.25494	4.77857	4.6435	3.52123	2.97169	2.82315	3.13278	3.02139	2.9109	4.88578	4.63267		2.95664		3.77969		0.475251	0.998879	0.863806	-0.258464	-0.808003	-0.95654	-0.646912	-0.758301	-0.868787	1.10609	0.852979		-0.823049
127		2421		2.96587	3.9777	5.05808	2.53802	3.75505	4.11062	3.08558	2.44162	2.57497	3.39328	3.00648		3.58611		3.35521		-0.389339	0.62249	1.70288	-0.817182	0.399847	0.755414	-0.269626	-0.91359	-0.780236	0.0380752	-0.348729		0.2309
128		2422		3.73853	4.53397	4.52424	3.44413	3.43839	3.28096	3.17867	2.55263	2.81993	4.35413	4.19509		2.94476		3.64188		0.0966521	0.892088	0.88236	-0.197751	-0.203488	-0.360918	-0.463209	-1.08925	-0.821944	0.712255	0.553207		-0.697114
129		2423		3.46277	3.61467	3.61591	2.72119	3.04473	3.14549	2.82101	2.44902	2.38369	3.68442	3.95744		2.7098		3.17276		0.290007	0.441916	0.443154	-0.451573	-0.128028	-0.0272659	-0.351751	-0.723739	-0.78907	0.511665	0.784684		-0.462962
130		2424		3.971	4.76973	4.30113	3.1629	2.83311	2.6708	2.9528	2.66054	2.95678	5.02093	4.7778		2.87281		3.64341		0.327586	1.12631	0.65772	-0.480506	-0.810305	-0.972607	-0.690607	-0.982874	-0.68663	1.37752	1.13439		-0.770596
131		2425		3.52071	3.70918	3.57618	3.15097	2.70103	2.53202	2.9525	2.82387	2.77943	3.83279	3.75324		2.80744		3.21199		0.308716	0.497184	0.364189	-0.0610188	-0.510961	-0.679977	-0.259494	-0.388119	-0.43256	0.620794	0.541248		-0.404553
132		2521		2.39944	3.38898	3.85828	2.72103	3.07043	3.16844	2.69743	2.01559	2.21458	3.09535	2.9119		2.65589		2.8674		-0.467967	0.521574	0.990875	-0.146377	0.203026	0.301036	-0.169975	-0.85181	-0.652821	0.227948	0.0444929		-0.211515
133		2522		3.19387	3.60927	3.19892	2.64472	2.44495	2.27923	2.45195	2.56529	2.24929	3.73241	3.54656		2.32798		2.9015		0.292369	0.707771	0.297428	-0.256777	-0.456545	-0.622267	-0.449544	-0.336208	-0.652203	0.830914	0.645063		-0.573518
134		2621		2.24922	2.37516	2.39996	2.06368	2.08791	2.1226	2.05684	1.9883	1.8607	2.49551	2.41666		2.0247		2.19241		0.0568118	0.182744	0.207545	-0.128734	-0.104501	-0.0698136	-0.135573	-0.204112	-0.331711	0.303096	0.224248		-0.167714
[truncated: 10 more columns]

## Sheet: vRu
This is the validation run
I am leaving one metal out, and taking just three molecules to predict the other ones.
				1	1	1	1	1	1	1	1	1	1	1		1
																			Here do eliminate the metal to be leaved out, and put it in the right side.
id				cu	ag	au	ni	pd	pt	rh	ir	os	cd	zn		ru		μ		cu	ag	au	ni	pd	pt	rh	ir	os	cd	zn		ru				Xt X					cu	ag	au	ni	pd	pt	rh	ir	os
		0011º		0.730296	1.83437	2.31122	-7.851e-05	0.854507	1.21623	0.388255	0.71106	-0.287043	0.927986	0.241728		-0.443733		0.811685		-0.0813883	1.02269	1.49953	-0.811763	0.0428218	0.404545	-0.42343	-0.100625	-1.09873	0.116301	-0.569957		-1.25542		0011º		5.86057	2.55584	4.22335
		0111º		-0.145457	0.372645	1.03196	-0.321832	0.382197	0.726877	0.139347	0.365212	-0.109919	0.137638	-0.00483543		-0.319427		0.233984		-0.379442	0.13866	0.797971	-0.555816	0.148213	0.492893	-0.0946375	0.131228	-0.343903	-0.0963466	-0.23882		-0.553411		0111º		2.55584	1.58457	0.448161
		2215		3.94484	4.95087	4.48001	2.86732	2.72845	2.47684	2.61655	2.48397	2.37583	5.14315	4.66323		2.37313		3.52101		0.423834	1.42987	0.958999	-0.653684	-0.792554	-1.04416	-0.904454	-1.03704	-1.14517	1.62214	1.14223		-1.14788		2215		4.22335	0.448161	12.4305
1		0101º		-0.304891	0.0725445	0.0440336	-0.619803	-0.720447	-0.538867	-0.579864	-0.509525	-0.623999	0.61691	0.459485		-0.633027		-0.245857		-0.0590347	0.318401	0.28989	-0.373946	-0.47459	-0.29301	-0.334008	-0.263669	-0.378142	0.862766	0.705342		-0.38717		14.6794		-0.456758	-0.741755	-0.491092		α1	-0.291182	-1.74417	-1.62555	1.01336	0.661434	0.676892	1.00202	0.944505	1.55242
6		0011º		0.730296	1.83437	2.31122	-7.851e-05	0.854507	1.21623	0.388255	0.71106	-0.287043	0.927986	0.241728		-0.443733		0.811685		-0.0813883	1.02269	1.49953	-0.811763	0.0428218	0.404545	-0.42343	-0.100625	-1.09873	0.116301	-0.569957		-1.25542		4.99905		-0.119321	-0.495971	0.860102		α2	0.439905	-0.181834	-1.07511	0.582688	-0.463076	-1.01593	-0.0473028	-0.458623	0.468556
11		0111º		-0.145457	0.372645	1.03196	-0.321832	0.382197	0.726877	0.139347	0.365212	-0.109919	0.137638	-0.00483543		-0.319427		0.233984		-0.379442	0.13866	0.797971	-0.555816	0.148213	0.492893	-0.0946375	0.131228	-0.343903	-0.0963466	-0.23882		-0.553411		0.19718		-0.881552	0.451456	0.138032		α3	-0.227887	-0.185605	0.0822998	-0.169638	-0.00294905	0.0811415	0.00170147	0.0191411	0.085714
16		0211t		-0.333459	-0.251244	-0.211035	-0.426351	-0.394267	-0.371567	-0.451438	-0.465311	-0.619104	-0.162467	-0.199082		-0.52993		-0.353211		0.0197526	0.101968	0.142176	-0.0731395	-0.0410553	-0.0183556	-0.0982266	-0.1121	-0.265893	0.190744	0.154129		-0.176718
17		1001º		3.89715	5.23777	4.2417	2.13932	1.77916	1.71112	1.69129	1.76906	1.35701	4.89635	4.2525		1.35926		2.99749		0.899654	2.24028	1.24421	-0.858177	-1.21833	-1.28638	-1.3062	-1.22844	-1.64048	1.89885	1.25501		-1.63824
21		1101º		2.54402	3.76483	2.93812	1.11276	0.890555	0.720787	0.805393	0.692311	0.476007	3.54014	2.88643		0.676427		1.85194		0.692082	1.91289	1.08617	-0.739182	-0.961387	-1.13116	-1.04655	-1.15963	-1.37594	1.6882	1.03449		-1.17552
24		1201º		1.83134	2.71315	2.29735	0.875527	0.992151	0.846861	0.814017	0.84879	0.586513	2.48416	2.19692		0.574211		1.4988		0.332543	1.21435	0.798552	-0.623271	-0.506647	-0.651937	-0.68478	-0.650007	-0.912285	0.985363	0.698118		-0.924587
28		1301º		0.781139	1.26037	0.989814	0.281507	0.472163	0.242762	0.433053	0.322147	0.16074	1.23725	1.12297		0.195179		0.663992		0.117147	0.596381	0.325821	-0.382485	-0.19183	-0.421231	-0.23094	-0.341845	-0.503252	0.573257	0.458977		-0.468813
32		1401t		-0.0914834	-0.0864541	-0.0884479	-0.0906688	-0.138895	-0.11251	-0.10287	-0.0955501	-0.0705858	-0.0562415	-0.0751047		-0.0830535		-0.0917101		0.000226779	0.00525603	0.00326227	0.00104138	-0.0471849	-0.0208001	-0.01116	-0.00383992	0.0211244	0.0354686	0.0166055		0.00865661
33		1011º		2.14117	2.80271	2.70754	1.05217	0.839274	1.17316	1.05032	1.03415	0.952521	3.13185	3.02069		1.15861		1.80959		0.331579	0.993111	0.897945	-0.757427	-0.97032	-0.636434	-0.759279	-0.775449	-0.857074	1.32225	1.21109		-0.650986
38		1111º		2.6837	3.14374	2.7654	1.74166	1.57002	1.69017	1.59277	1.57399	1.52466	3.2532	3.09367		1.61463		2.23936		0.444341	0.904374	0.526036	-0.4977	-0.669338	-0.549195	-0.646593	-0.66537	-0.714704	1.01384	0.854306		-0.624726
41		1112º		3.00652	4.13499	3.3961	1.44778	1.14654	1.12597	1.19671	1.20168	1.07015	4.46512	3.94337		1.1929		2.3759		0.630618	1.75908	1.0202	-0.928123	-1.22936	-1.24993	-1.1792	-1.17422	-1.30575	2.08922	1.56747		-1.183
44		1211º		2.20482	2.39291	2.40655	1.54376	1.72578	1.89347	1.55235	1.65448	1.4309	2.44195	2.38644		1.33996		1.96667		0.238152	0.426237	0.439877	-0.422916	-0.24089	-0.073207	-0.414323	-0.312196	-0.535774	0.475273	0.419766		-0.626714
47		1212º		2.64202	3.28651	2.79164	1.68283	1.33313	1.21062	1.49107	1.27011	1.25047	3.43621	3.17108		1.51035		2.14233		0.499688	1.14417	0.649306	-0.459506	-0.809207	-0.931712	-0.651264	-0.872227	-0.891869	1.29387	1.02874		-0.631983
51		1311º		1.01867	1.6186	2.2456	0.808443	1.49701	1.81975	1.23283	1.38476	0.907398	1.33467	1.14016		0.710417		1.36435		-0.345686	0.254245	0.881245	-0.555911	0.132658	0.455401	-0.131526	0.0204057	-0.456956	-0.0296791	-0.224195		-0.653937
55		1312t		1.95226	2.25682	1.8484	1.37277	1.15927	0.965016	1.15689	1.02207	0.987895	2.32162	2.19458		1.12089		1.56705		0.38521	0.689767	0.281348	-0.194285	-0.40778	-0.602037	-0.410167	-0.544986	-0.579158	0.754562	0.627527		-0.446166
56		1411t		0.854622	0.952485	0.980933	0.741226	0.77007	0.776981	0.714303	0.677013	0.533924	1.03413	0.981768		0.642307		0.819768		0.0348534	0.132717	0.161165	-0.0785423	-0.0496987	-0.0427876	-0.105466	-0.142755	-0.285844	0.21436	0.161999		-0.177461
57		2001		4.99846	6.1404	6.30688	3.91102	4.45049	4.63106	4.00545	4.31454	3.42784	6.25564	5.77497		3.44926		4.9288		0.0696642	1.2116	1.37808	-1.01778	-0.478303	-0.297735	-0.923341	-0.614251	-1.50096	1.32684	0.846172		-1.47953
58		2101º		4.11889	4.93665	5.06587	2.82734	3.18343	3.36388	2.97437	3.07792	2.23033	5.373	5.16957		2.30883		3.84739		0.271503	1.08926	1.21849	-1.02004	-0.663953	-0.483511	-0.873015	-0.769469	-1.61706	1.52561	1.32218		-1.53856
63		2201		3.58963	4.54729	4.03708	2.31116	2.18081	1.92103	2.04802	1.88749	1.78136	4.80345	4.37017		1.74282		3.04341		0.546218	1.50388	0.993677	-0.732244	-0.862602	-1.12238	-0.995385	-1.15592	-1.26205	1.76004	1.32676		-1.30059
64		2202		3.22454	4.61912	4.30213	2.31429	2.33323	2.16867	2.08012	1.95254	1.71904	4.87046	4.48262		1.7029		3.09698		0.127564	1.52214	1.20515	-0.782683	-0.763753	-0.92831	-1.01686	-1.14444	-1.37794	1.77349	1.38564		-1.39408
65		2301º		3.08951	4.31203	3.46507	1.50811	1.22593	1.07146	1.20077	1.08981	0.943373	4.35228	3.70736		1.17957		2.36052		0.728987	1.95151	1.10456	-0.852406	-1.13459	-1.28906	-1.15975	-1.27071	-1.41715	1.99176	1.34684		-1.18095
68		2302º		2.93538	3.57832	3.41101	2.01673	1.95431	1.65855	1.97442	1.74826	2.0149	3.70537	3.54252		1.58746		2.59453		0.340858	0.983799	0.81649	-0.577798	-0.640219	-0.935974	-0.620106	-0.846261	-0.579627	1.11085	0.947993		-1.00706
72		2401		2.62291	3.42455	2.93963	1.54428	1.54983	1.39075	1.54978	1.44982	1.46623	3.28793	2.99567		1.21713		2.20194		0.420968	1.22261	0.737682	-0.657662	-0.652108	-0.811195	-0.652166	-0.752124	-0.735717	1.08598	0.793731		-0.984815
73		2402		2.05048	2.26675	2.42406	1.62368	1.27305	1.10619	1.4465	1.26923	1.58754	2.45951	2.4498		1.2984		1.81426		0.236226	0.452496	0.609808	-0.190576	-0.541207	-0.708061	-0.367757	-0.545024	-0.226712	0.645258	0.635549		-0.515858
74		2501		1.6854	2.00042	1.65946	1.33729	1.07199	0.859984	1.16133	0.985125	1.15834	1.99374	1.85659		1.05299		1.43361		0.25179	0.56681	0.225855	-0.0963199	-0.361615	-0.573622	-0.272271	-0.448481	-0.275265	0.560133	0.422986		-0.380616
75		2601		0.61151	0.618513	0.602461	0.58305	0.52974	0.556424	0.584923	0.602133	0.622956	0.666745	0.650183		0.607108		0.602604		0.00890691	0.0159093	-0.000142263	-0.0195537	-0.0728639	-0.0461792	-0.0176805	-0.000470043	0.0203524	0.0641416	0.0475795		0.00450434
76		2011º		4.24374	5.11457	5.0166	3.49886	3.62653	3.56101	3.44072	3.45072	2.90713	5.08941	4.59376		3.10772		4.04937		0.19437	1.0652	0.967233	-0.550512	-0.422836	-0.488354	-0.608648	-0.598648	-1.14224	1.04004	0.544389		-0.941649
79		2111		3.96873	4.45288	4.58967	3.31464	3.11025	2.92304	3.06042	2.96003	3.1346	4.52895	4.39095		2.68226		3.67583		0.292894	0.777047	0.913839	-0.361193	-0.565578	-0.752791	-0.615415	-0.715801	-0.541233	0.853116	0.715116		-0.993573
80		2112º		4.74383	5.99728	5.43335	3.62441	3.46593	3.36112	3.34277	3.26695	2.99052	5.69899	5.18648		3.12994		4.28288		0.460959	1.7144	1.15048	-0.658471	-0.816947	-0.921753	-0.94011	-1.01592	-1.29236	1.41612	0.903604		-1.15294
83		2113º		4.95113	5.8325	5.90476	3.66015	3.90563	3.72548	3.59343	3.49477	2.88434	6.32989	5.99563		3.13336		4.5707		0.380433	1.2618	1.33406	-0.910555	-0.665068	-0.845221	-0.977274	-1.07593	-1.68636	1.75919	1.42492		-1.43734
88		2211º		3.85902	4.01249	4.14464	3.04814	2.74437	2.48165	2.64155	2.6068	2.21178	4.41265	4.24163		2.30522		3.30952		0.5495	0.702966	0.835124	-0.261378	-0.565151	-0.827871	-0.667968	-0.702717	-1.09774	1.10313	0.93211		-1.0043
92		2212		3.54593	4.31847	4.36337	2.85441	3.15831	2.9903	2.73899	2.58008	2.25318	4.10323	3.73044		2.4832		3.33061		0.215316	0.987863	1.03276	-0.476199	-0.172303	-0.340305	-0.591618	-0.750527	-1.07743	0.772623	0.399826		-0.847406
93		2213º		5.15521	6.81418	6.36864	3.53906	3.75746	3.70769	3.40734	3.4802	2.51186	5.95346	5.01372		2.7877		4.51898		0.636225	2.29519	1.84965	-0.979921	-0.76152	-0.811297	-1.11164	-1.03879	-2.00713	1.43448	0.494737		-1.73128
96		2214		3.86207	5.09904	4.59929	2.597	2.84263	2.54164	2.57853	2.3997	2.27696	5.31233	4.83745		2.37961		3.5406		0.321468	1.55844	1.05868	-0.943606	-0.697979	-0.99896	-0.962076	-1.1409	-1.26364	1.77173	1.29684		-1.161
97		2215		3.94484	4.95087	4.48001	2.86732	2.72845	2.47684	2.61655	2.48397	2.37583	5.14315	4.66323		2.37313		3.52101		0.423834	1.42987	0.958999	-0.653684	-0.792554	-1.04416	-0.904454	-1.03704	-1.14517	1.62214	1.14223		-1.14788
98		2311		3.00107	3.36523	2.9892	2.11589	1.96045	1.98948	2.04429	2.12362	1.82183	3.55443	3.35766		1.97634		2.57483		0.426238	0.790398	0.414372	-0.458943	-0.614386	-0.585351	-0.530543	-0.451209	-0.753	0.979599	0.782825		-0.598496
99		2312		2.81485	3.21583	3.52379	2.21021	2.57627	2.66458	2.5269	2.48504	2.01604	3.16524	3.09041		2.05188		2.75356		0.0612918	0.462268	0.770231	-0.543349	-0.177294	-0.0889788	-0.226661	-0.26852	-0.73752	0.41168	0.336852		-0.701681
100		2313		3.96463	5.28246	5.01139	3.12847	3.42464	3.17753	2.95292	2.70442	2.37775	4.961	4.44661		2.63206		3.76653		0.1981	1.51593	1.24486	-0.638057	-0.341884	-0.589002	-0.813606	-1.06211	-1.38878	1.19447	0.68008		-1.13447
101		2314		3.51114	4.10391	4.22103	2.76651	2.26822	2.00198	2.40038	2.20397	2.09278	4.19819	3.97987		2.27813		3.068		0.44314	1.03591	1.15303	-0.301488	-0.799774	-1.06602	-0.667615	-0.864031	-0.97522	1.13019	0.911873		-0.789863
102		2315		3.34006	4.08911	4.00038	2.7043	2.65486	2.38933	2.6721	2.48924	2.08119	4.26841	4.00282		2.2118		3.1538		0.186264	0.935305	0.846581	-0.449504	-0.498937	-0.764471	-0.481696	-0.664555	-1.07261	1.11461	0.84902		-0.942002
103		2316		4.04309	5.248	4.45296	2.53475	2.28697	2.14368	2.30281	2.22537	2.31971	5.2358	4.6647		2.18432		3.40526		0.637833	1.84274	1.0477	-0.870508	-1.11829	-1.26158	-1.10245	-1.17989	-1.08555	1.83054	1.25944		-1.22094
104		2411		2.65262	2.68684	2.64182	2.00125	2.1409	2.32088	2.01773	2.13129	1.90964	2.74084	2.92729		1.87937		2.37919		0.273426	0.307647	0.262627	-0.377937	-0.238289	-0.0583141	-0.361458	-0.247897	-0.469554	0.361646	0.548103		-0.499821
105		2412		2.92036	3.67095	3.86282	2.38721	2.78508	2.6516	2.38999	2.36208	1.94201	3.31707	2.97181		1.99403		2.84191		0.0784544	0.829039	1.02091	-0.454696	-0.0568254	-0.190304	-0.451922	-0.479824	-0.899902	0.475166	0.129902		-0.847883
106		2413		3.15672	3.73625	3.25294	2.19004	1.79615	1.55771	2.00522	1.99268	2.06256	3.96161	3.73695		2.09105		2.67717		0.479554	1.05908	0.575773	-0.487127	-0.881019	-1.11945	-0.67195	-0.684488	-0.614604	1.28444	1.05979		-0.586118
107		2414		2.7195	2.86873	2.8297	2.35449	1.9606	1.80438	2.17253	2.01805	1.93082	3.06892	3.033		1.94812		2.43279		0.286707	0.43594	0.396905	-0.0783076	-0.472195	-0.628411	-0.260263	-0.414744	-0.501971	0.636129	0.600211		-0.484675
108		2415		3.31163	4.11769	3.7603	2.30709	2.37798	2.19805	2.21177	2.02683	1.78601	4.12535	3.81764		2.01387		2.91276		0.398872	1.20493	0.847544	-0.605665	-0.534779	-0.714707	-0.700989	-0.885928	-1.12675	1.21259	0.904882		-0.898888
109		2511		1.49697	2.25027	2.8324	1.5524	2.06073	2.35077	1.76242	1.97326	1.5077	1.98012	1.75372		1.17695		1.95643		-0.459462	0.293839	0.875965	-0.404033	0.104293	0.394341	-0.194017	0.0168301	-0.448734	0.0236905	-0.202713		-0.779486
110		2512		2.45724	2.79026	2.33599	1.91172	1.59976	1.43274	1.68083	1.55775	1.53186	2.88026	2.73079		1.76427		2.08265		0.374583	0.707602	0.253334	-0.170934	-0.482893	-0.649913	-0.401822	-0.524902	-0.55079	0.797603	0.648132		-0.318379
111		2513		2.33099	2.78021	2.58348	1.94949	1.88928	1.67231	1.77373	1.52769	1.40987	2.82602	2.63035		1.69102		2.12486		0.206134	0.65536	0.458627	-0.175367	-0.235578	-0.452545	-0.351129	-0.597168	-0.714986	0.701163	0.505491		-0.433838
112		2611		1.36516	1.45792	1.47243	1.24471	1.23617	1.26383	1.21958	1.19751	1.08029	1.55834	1.5069		1.16082		1.32753		0.0376318	0.130389	0.144896	-0.0828163	-0.091356	-0.0637041	-0.107953	-0.130025	-0.247244	0.230807	0.179374		-0.166715
113		2121º		4.94788	5.62313	5.48385	3.84327	4.00112	4.11958	3.62949	3.72128	3.22925	5.59232	5.16844		3.45153		4.48724		0.460646	1.13589	0.996609	-0.643965	-0.486119	-0.367654	-0.857749	-0.765958	-1.25799	1.10508	0.681201		-1.03571
116		2122		5.26958	6.0279	5.84651	4.07779	3.67065	3.50314	3.6795	3.56483	3.74705	6.01492	6.07273		3.51814		4.67951		0.590074	1.3484	1.167	-0.601717	-1.00886	-1.17637	-1.00001	-1.11468	-0.932456	1.33541	1.39322		-1.16137
117		2221		3.97705	4.61401	5.25002	3.34226	3.88969	4.26102	3.40392	3.78645	3.0507	4.19405	4.05705		2.93779		3.9842		-0.00714687	0.629809	1.26582	-0.641939	-0.0945137	0.276819	-0.580286	-0.197754	-0.933502	0.209844	0.0728491		-1.04641
118		2222		4.27491	4.9067	5.20005	3.45567	3.95459	3.85604	3.60723	3.64396	3.17826	4.86649	4.56487		3.19671		4.13716		0.137749	0.769541	1.06288	-0.681488	-0.182567	-0.281124	-0.529929	-0.493201	-0.958899	0.72933	0.427704		-0.940456
119		2223		4.60807	5.32946	5.23673	3.78026	3.75651	3.61539	3.51923	3.38952	2.88222	5.22351	4.77814		3.17604		4.19264		0.415431	1.13682	1.04409	-0.412384	-0.43613	-0.577244	-0.673411	-0.803123	-1.31042	1.03087	0.585498		-1.0166
120		2224		4.54218	5.20903	5.02355	3.59691	3.53144	3.3224	3.28539	3.52628	3.00739	5.13758	4.81363		3.07236		4.09053		0.451654	1.1185	0.933021	-0.493615	-0.559085	-0.768123	-0.805134	-0.564243	-1.08313	1.04705	0.723105		-1.01817
121		2225		4.63994	5.8838	5.52844	3.55695	3.4528	3.21201	3.18615	3.03329	2.7801	6.02626	5.57021		3.1572		4.2609		0.379036	1.6229	1.26753	-0.703954	-0.808107	-1.0489	-1.07475	-1.22762	-1.48081	1.76536	1.3093		-1.1037
122		2321		3.57072	4.29171	4.89202	3.34872	3.93904	4.21841	3.4272	3.55892	2.83479	3.95262	3.832		2.95191		3.80601		-0.235292	0.485696	1.086	-0.457296	0.133023	0.412401	-0.378817	-0.247091	-0.971221	0.146602	0.0259893		-0.854102
123		2322		4.29193	5.28944	5.31354	3.36851	3.85451	3.55785	3.24296	3.1422	2.6018	5.44714	4.94126		2.90509		4.09556		0.196371	1.19389	1.21798	-0.727045	-0.24105	-0.537706	-0.852603	-0.953361	-1.49376	1.35159	0.8457		-1.19047
124		2323		3.65816	4.07604	4.22367	3.17033	3.25846	3.32015	3.0601	3.24788	2.84999	3.99178	3.90383		2.84037		3.52367		0.134484	0.552372	0.699997	-0.353343	-0.265217	-0.203522	-0.463573	-0.27579	-0.673679	0.468111	0.380161		-0.683297
125		2324		3.8511	4.37471	4.07859	2.92204	2.94539	3.079	2.7871	2.84274	2.56762	4.57823	4.45311		2.67687		3.49815		0.352953	0.876562	0.580443	-0.576112	-0.552761	-0.419143	-0.711049	-0.655403	-0.930532	1.08008	0.954959		-0.821276
126		2325		4.25494	4.77857	4.6435	3.52123	2.97169	2.82315	3.13278	2.95664	2.9109	4.88578	4.63267		3.02139		3.7738		0.481138	1.00477	0.869692	-0.252577	-0.802117	-0.950654	-0.641026	-0.817163	-0.862901	1.11198	0.858866		-0.752415
127		2421		2.96587	3.9777	5.05808	2.53802	3.75505	4.11062	3.08558	3.58611	2.57497	3.39328	3.00648		2.44162		3.45925		-0.493383	0.518446	1.59883	-0.921226	0.295802	0.65137	-0.373671	0.126856	-0.88428	-0.0659694	-0.452774		-1.01764
128		2422		3.73853	4.53397	4.52424	3.44413	3.43839	3.28096	3.17867	2.94476	2.81993	4.35413	4.19509		2.55263		3.67753		0.0610031	0.856439	0.846711	-0.2334	-0.239137	-0.396567	-0.498858	-0.732763	-0.857593	0.676606	0.517558		-1.1249
129		2423		3.46277	3.61467	3.61591	2.72119	3.04473	3.14549	2.82101	2.7098	2.38369	3.68442	3.95744		2.44902		3.19647		0.2663	0.418209	0.419447	-0.47528	-0.151735	-0.0509729	-0.375458	-0.486669	-0.812777	0.487958	0.760977		-0.747446
130		2424		3.971	4.76973	4.30113	3.1629	2.83311	2.6708	2.9528	2.87281	2.95678	5.02093	4.7778		2.66054		3.66271		0.308288	1.10702	0.638422	-0.499804	-0.829603	-0.991905	-0.709905	-0.789894	-0.705928	1.35822	1.11509		-1.00217
131		2425		3.52071	3.70918	3.57618	3.15097	2.70103	2.53202	2.9525	2.80744	2.77943	3.83279	3.75324		2.82387		3.2105		0.31021	0.498678	0.365683	-0.0595248	-0.509468	-0.678483	-0.258001	-0.403059	-0.431067	0.622288	0.542742		-0.386625
132		2521		2.39944	3.38898	3.85828	2.72103	3.07043	3.16844	2.69743	2.65589	2.21458	3.09535	2.9119		2.01559		2.92561		-0.526176	0.463366	0.932666	-0.204585	0.144817	0.242827	-0.228184	-0.269724	-0.71103	0.169739	-0.0137158		-0.910019
133		2522		3.19387	3.60927	3.19892	2.64472	2.44495	2.27923	2.45195	2.32798	2.24929	3.73241	3.54656		2.56529		2.87992		0.313942	0.729345	0.319001	-0.235204	-0.434971	-0.600694	-0.42797	-0.551945	-0.630629	0.852488	0.666637		-0.314634
134		2621		2.24922	2.37516	2.39996	2.06368	2.08791	2.1226	2.05684	2.0247	1.8607	2.49551	2.41666		1.9883		2.19572		0.0535029	0.179435	0.204236	-0.132043	-0.10781	-0.0731225	-0.138882	-0.171023	-0.33502	0.299787	0.220939		-0.20742
[truncated: 9 more columns]

[truncated: 14 more sheets: vOs, vCd, vZn, int12h3mol, int12gpredCO, int12f-phys-meaning, int12f, eigen, int12fraw, rxn, conjugation, d-band, all-conf, all-conf2]
