# Supplementary material for: Statistical learning goes beyond the d-band model providing the thermochemistry of adsorbates on transition metals
Source: Nat Commun. 2019 Oct 15;10:4687. doi: 10.1038/s41467-019-12709-1 (PMC6794282; doi:10.1038/s41467-019-12709-1)
Supplement: Supplementary file 3 — Source Data [file 41467_2019_12709_MOESM3_ESM.zip › csv/alloys-prediction.csv]

label	type	metal	species	energy
ol-CuNi-0101	overlayer	Ni on Cu	H	-0.5617613038911240
ol-CuNi-0011	overlayer	Ni on Cu	O	-0.4451301690445880
ol-CuNi-0111	overlayer	Ni on Cu	OH	-0.3309338716860990
ol-CuNi-0211	overlayer	Ni on Cu	H2O	-0.5055629115812550
ol-CuNi-1001	overlayer	Ni on Cu	C	1.5823331046422100
ol-CuNi-1101	overlayer	Ni on Cu	CH	0.6987756534514320
ol-CuNi-1201	overlayer	Ni on Cu	CH2	0.6608615092497340
ol-CuNi-1301	overlayer	Ni on Cu	CH3	0.2625397215661980
ol-CuNi-1401	overlayer	Ni on Cu	CH4	-0.0861257969381233
ol-CuNi-1011	overlayer	Ni on Cu	CO	1.0657123661378900
ol-CuNi-1111	overlayer	Ni on Cu	CHO	1.6548475451677400
ol-CuNi-1112	overlayer	Ni on Cu	COH	1.2705988881815800
ol-CuNi-1211	overlayer	Ni on Cu	CH2O	1.4769486260651000
ol-CuNi-1212	overlayer	Ni on Cu	CHOH	1.4964346730273900
ol-CuNi-1311	overlayer	Ni on Cu	CH3O	0.7149371652921420
ol-CuNi-1312	overlayer	Ni on Cu	CH2OH	1.1964653558430300
ol-CuNi-1411	overlayer	Ni on Cu	CH3OH	0.6550882506428240
ol-CuNi-2001	overlayer	Ni on Cu	C2	3.6001649914984200
ol-CuNi-2101	overlayer	Ni on Cu	C2H	2.5898426014425200
ol-CuNi-2201	overlayer	Ni on Cu	CH2C	1.9768904271975800
ol-CuNi-2202	overlayer	Ni on Cu	CHCH	1.9004711895926800
ol-CuNi-2301	overlayer	Ni on Cu	CH3C	1.1905827950496800
ol-CuNi-2302	overlayer	Ni on Cu	CH2CH	1.8631090250491400
ol-CuNi-2401	overlayer	Ni on Cu	CH3CH	1.4056010734334700
ol-CuNi-2402	overlayer	Ni on Cu	CH2CH2	1.4496929314745200
ol-CuNi-2501	overlayer	Ni on Cu	CH3CH2	1.1723334689475200
ol-CuNi-2601	overlayer	Ni on Cu	CH3CH3	0.6064995481452670
ol-CuNi-2011	overlayer	Ni on Cu	CCO	3.1371739910423400
ol-CuNi-2111	overlayer	Ni on Cu	CHCO	2.9701235948855000
ol-CuNi-2112	overlayer	Ni on Cu	CCHO	3.1599105019317100
ol-CuNi-2113	overlayer	Ni on Cu	CCOH	3.3080799147588200
ol-CuNi-2211	overlayer	Ni on Cu	CH2CO	2.5703238311557700
ol-CuNi-2212	overlayer	Ni on Cu	CHCHO	2.4450315911073100
ol-CuNi-2213	overlayer	Ni on Cu	CCH2O	2.7751459013286900
ol-CuNi-2214	overlayer	Ni on Cu	CHCOH	2.4409357124191100
ol-CuNi-2215	overlayer	Ni on Cu	CCHOH	2.5344738168358100
ol-CuNi-2311	overlayer	Ni on Cu	CH3CO	2.0491278809173000
ol-CuNi-2312	overlayer	Ni on Cu	CH2CHO	2.1114391346702700
ol-CuNi-2313	overlayer	Ni on Cu	CHCH2O	2.6056891228347100
ol-CuNi-2314	overlayer	Ni on Cu	CH2COH	2.2840915661434300
ol-CuNi-2315	overlayer	Ni on Cu	CHCHOH	2.3627464357632500
ol-CuNi-2316	overlayer	Ni on Cu	CCH2OH	2.3062648484364300
ol-CuNi-2411	overlayer	Ni on Cu	CH3CHO	2.0183595288596700
ol-CuNi-2412	overlayer	Ni on Cu	CH2CH2O	2.0025550324876700
ol-CuNi-2413	overlayer	Ni on Cu	CH3COH	2.1334207186808100
ol-CuNi-2414	overlayer	Ni on Cu	CH2CHOH	2.1032946743110000
ol-CuNi-2415	overlayer	Ni on Cu	CHCH2OH	2.0481322528784500
ol-CuNi-2511	overlayer	Ni on Cu	CH3CH2O	1.2886225081388300
ol-CuNi-2512	overlayer	Ni on Cu	CH3CHOH	1.7631070611291800
ol-CuNi-2513	overlayer	Ni on Cu	CH2CH2OH	1.6784843270456800
ol-CuNi-2611	overlayer	Ni on Cu	CH3CH2OH	1.1785081339948000
ol-CuNi-2121	overlayer	Ni on Cu	OCCHO	3.4882377669784900
ol-CuNi-2122	overlayer	Ni on Cu	OCCOH	3.7269133660918700
ol-CuNi-2221	overlayer	Ni on Cu	OCHCHO	2.9932658886987400
ol-CuNi-2222	overlayer	Ni on Cu	OCCH2O	3.2473433794476200
ol-CuNi-2223	overlayer	Ni on Cu	HOCCHO	3.2309899363048400
ol-CuNi-2224	overlayer	Ni on Cu	HOCHCO	3.2040060054262400
ol-CuNi-2225	overlayer	Ni on Cu	HOCCOH	3.1115591831031700
ol-CuNi-2321	overlayer	Ni on Cu	OCH2CHO	2.9451595010750800
ol-CuNi-2322	overlayer	Ni on Cu	HOCCH2O	2.9462761281147000
ol-CuNi-2323	overlayer	Ni on Cu	HOCHCHO	2.9240479535797300
ol-CuNi-2324	overlayer	Ni on Cu	OHCH2CO	2.7933761489766000
ol-CuNi-2325	overlayer	Ni on Cu	HOCHCOH	3.0918388308730700
ol-CuNi-2421	overlayer	Ni on Cu	OCH2CH2O	2.3259158483076800
ol-CuNi-2422	overlayer	Ni on Cu	HOCHCH2O	2.8710577442811100
ol-CuNi-2423	overlayer	Ni on Cu	HOCH2CHO	2.6493515970717400
ol-CuNi-2424	overlayer	Ni on Cu	HOCH2COH	2.9517801489266800
ol-CuNi-2425	overlayer	Ni on Cu	HOCHCHOH	2.9210905871390700
ol-CuNi-2521	overlayer	Ni on Cu	HOCH2CH2O	2.1793490973081100
ol-CuNi-2522	overlayer	Ni on Cu	HOCH2CHOH	2.5117859633307500
ol-CuNi-2621	overlayer	Ni on Cu	HOCH2CH2OH	1.9920018172366500
ol-CuPd-0101	overlayer	Pd on Cu	H	-0.1965215915093950
ol-CuPd-0011	overlayer	Pd on Cu	O	1.9078589774016500
ol-CuPd-0111	overlayer	Pd on Cu	OH	0.8114982516942370
ol-CuPd-0211	overlayer	Pd on Cu	H2O	-0.2746324084427760
ol-CuPd-1001	overlayer	Pd on Cu	C	3.5235803787790700
ol-CuPd-1101	overlayer	Pd on Cu	CH	2.2818305150014400
ol-CuPd-1201	overlayer	Pd on Cu	CH2	1.8722758038860400
ol-CuPd-1301	overlayer	Pd on Cu	CH3	0.8144087966609240
ol-CuPd-1401	overlayer	Pd on Cu	CH4	-0.1043270995859700
ol-CuPd-1011	overlayer	Pd on Cu	CO	2.0478694064591000
ol-CuPd-1111	overlayer	Pd on Cu	CHO	2.3974638965664900
ol-CuPd-1112	overlayer	Pd on Cu	COH	2.6616800000582800
ol-CuPd-1211	overlayer	Pd on Cu	CH2O	2.2161816766874800
ol-CuPd-1212	overlayer	Pd on Cu	CHOH	2.2652686150650900
ol-CuPd-1311	overlayer	Pd on Cu	CH3O	1.9875248233768000
ol-CuPd-1312	overlayer	Pd on Cu	CH2OH	1.6050976100981200
ol-CuPd-1411	overlayer	Pd on Cu	CH3OH	0.9024388932324590
ol-CuPd-2001	overlayer	Pd on Cu	C2	5.7030219645090000
ol-CuPd-2101	overlayer	Pd on Cu	C2H	4.4468177439631800
ol-CuPd-2201	overlayer	Pd on Cu	CH2C	3.3607976099430300
ol-CuPd-2202	overlayer	Pd on Cu	CHCH	3.5604048752388700
ol-CuPd-2301	overlayer	Pd on Cu	CH3C	2.7240841865826100
ol-CuPd-2302	overlayer	Pd on Cu	CH2CH	2.7910524689351000
ol-CuPd-2401	overlayer	Pd on Cu	CH3CH	2.4814309488859200
ol-CuPd-2402	overlayer	Pd on Cu	CH2CH2	1.8546666050271200
ol-CuPd-2501	overlayer	Pd on Cu	CH3CH2	1.4302170150830000
ol-CuPd-2601	overlayer	Pd on Cu	CH3CH3	0.5822698028768590
ol-CuPd-2011	overlayer	Pd on Cu	CCO	4.5348902792072100
ol-CuPd-2111	overlayer	Pd on Cu	CHCO	3.9240321786088700
ol-CuPd-2112	overlayer	Pd on Cu	CCHO	4.7701481123664200
ol-CuPd-2113	overlayer	Pd on Cu	CCOH	5.1074527231421000
ol-CuPd-2211	overlayer	Pd on Cu	CH2CO	3.5283405147882600
ol-CuPd-2212	overlayer	Pd on Cu	CHCHO	3.8585027411467200
ol-CuPd-2213	overlayer	Pd on Cu	CCH2O	5.5516911309645400
ol-CuPd-2214	overlayer	Pd on Cu	CHCOH	3.9445629889869900
ol-CuPd-2215	overlayer	Pd on Cu	CCHOH	3.8358375327285400
ol-CuPd-2311	overlayer	Pd on Cu	CH3CO	2.7028586481462600
ol-CuPd-2312	overlayer	Pd on Cu	CH2CHO	3.1754819178616900
ol-CuPd-2313	overlayer	Pd on Cu	CHCH2O	4.3978668194160100
ol-CuPd-2314	overlayer	Pd on Cu	CH2COH	3.3299739086264000
ol-CuPd-2315	overlayer	Pd on Cu	CHCHOH	3.4632591105871400
ol-CuPd-2316	overlayer	Pd on Cu	CCH2OH	3.7308398433470000
ol-CuPd-2411	overlayer	Pd on Cu	CH3CHO	2.5251356564869500
ol-CuPd-2412	overlayer	Pd on Cu	CH2CH2O	3.4178756392793400
ol-CuPd-2413	overlayer	Pd on Cu	CH3COH	2.7004604364014500
ol-CuPd-2414	overlayer	Pd on Cu	CH2CHOH	2.4562110013061200
ol-CuPd-2415	overlayer	Pd on Cu	CHCH2OH	3.2586222300858400
ol-CuPd-2511	overlayer	Pd on Cu	CH3CH2O	2.5637529133630100
ol-CuPd-2512	overlayer	Pd on Cu	CH3CHOH	2.0791904965961000
ol-CuPd-2513	overlayer	Pd on Cu	CH2CH2OH	2.2837222297694000
ol-CuPd-2611	overlayer	Pd on Cu	CH3CH2OH	1.3907059652669300
ol-CuPd-2121	overlayer	Pd on Cu	OCCHO	5.0060830891225800
ol-CuPd-2122	overlayer	Pd on Cu	OCCOH	4.9370669742665000
ol-CuPd-2221	overlayer	Pd on Cu	OCHCHO	4.7683136787753800
ol-CuPd-2222	overlayer	Pd on Cu	OCCH2O	4.6888128064824200
ol-CuPd-2223	overlayer	Pd on Cu	HOCCHO	4.6802269143865100
ol-CuPd-2224	overlayer	Pd on Cu	HOCHCO	4.4781473077873000
ol-CuPd-2225	overlayer	Pd on Cu	HOCCOH	4.7024729887408400
ol-CuPd-2321	overlayer	Pd on Cu	OCH2CHO	4.5326053132538000
ol-CuPd-2322	overlayer	Pd on Cu	HOCCH2O	4.7028441948235900
ol-CuPd-2323	overlayer	Pd on Cu	HOCHCHO	3.8692734187810500
ol-CuPd-2324	overlayer	Pd on Cu	OHCH2CO	3.7475233738179300
ol-CuPd-2325	overlayer	Pd on Cu	HOCHCOH	3.9526138301623200
ol-CuPd-2421	overlayer	Pd on Cu	OCH2CH2O	4.5594099788880500
ol-CuPd-2422	overlayer	Pd on Cu	HOCHCH2O	4.0799099110340600
ol-CuPd-2423	overlayer	Pd on Cu	HOCH2CHO	3.4472247690530200
ol-CuPd-2424	overlayer	Pd on Cu	HOCH2COH	3.7832411072193700
ol-CuPd-2425	overlayer	Pd on Cu	HOCHCHOH	3.2081800168648100
ol-CuPd-2521	overlayer	Pd on Cu	HOCH2CH2O	3.5280845281502900
ol-CuPd-2522	overlayer	Pd on Cu	HOCH2CHOH	2.9260571614666900
ol-CuPd-2621	overlayer	Pd on Cu	HOCH2CH2OH	2.2915729564536800
ol-CuPt-0101	overlayer	Pt on Cu	H	-0.3552627282148730
ol-CuPt-0011	overlayer	Pt on Cu	O	2.0564632316288700
ol-CuPt-0111	overlayer	Pt on Cu	OH	0.9541193035901340
ol-CuPt-0211	overlayer	Pt on Cu	H2O	-0.3026312437856470
ol-CuPt-1001	overlayer	Pt on Cu	C	3.0770113969169900
ol-CuPt-1101	overlayer	Pt on Cu	CH	1.8959800185926400
ol-CuPt-1201	overlayer	Pt on Cu	CH2	1.6578519357770800
ol-CuPt-1301	overlayer	Pt on Cu	CH3	0.6893891447621830
ol-CuPt-1401	overlayer	Pt on Cu	CH4	-0.1125026664783560
ol-CuPt-1011	overlayer	Pt on Cu	CO	1.7478213306131300
ol-CuPt-1111	overlayer	Pt on Cu	CHO	2.1514837443926900
ol-CuPt-1112	overlayer	Pt on Cu	COH	2.1847367095286300
ol-CuPt-1211	overlayer	Pt on Cu	CH2O	2.1318548390785100
ol-CuPt-1212	overlayer	Pt on Cu	CHOH	1.9377642639817500
ol-CuPt-1311	overlayer	Pt on Cu	CH3O	2.1168745016699100
ol-CuPt-1312	overlayer	Pt on Cu	CH2OH	1.3996194237750800
ol-CuPt-1411	overlayer	Pt on Cu	CH3OH	0.8681450449775950
ol-CuPt-2001	overlayer	Pt on Cu	C2	5.5311344257112600
ol-CuPt-2101	overlayer	Pt on Cu	C2H	4.1823776902790900
ol-CuPt-2201	overlayer	Pt on Cu	CH2C	2.9615967868356600
ol-CuPt-2202	overlayer	Pt on Cu	CHCH	3.2011289568914000
ol-CuPt-2301	overlayer	Pt on Cu	CH3C	2.2646962211350500
ol-CuPt-2302	overlayer	Pt on Cu	CH2CH	2.5146323369503300
ol-CuPt-2401	overlayer	Pt on Cu	CH3CH	2.2241290262161900
ol-CuPt-2402	overlayer	Pt on Cu	CH2CH2	1.6663775847445200
ol-CuPt-2501	overlayer	Pt on Cu	CH3CH2	1.2673260913254200
ol-CuPt-2601	overlayer	Pt on Cu	CH3CH3	0.5662632194505450
ol-CuPt-2011	overlayer	Pt on Cu	CCO	4.3641415863296800
ol-CuPt-2111	overlayer	Pt on Cu	CHCO	3.7139625131891600
ol-CuPt-2112	overlayer	Pt on Cu	CCHO	4.4582404996041300
ol-CuPt-2113	overlayer	Pt on Cu	CCOH	4.7669953573268100
ol-CuPt-2211	overlayer	Pt on Cu	CH2CO	3.2654694425361100
ol-CuPt-2212	overlayer	Pt on Cu	CHCHO	3.7346835629439300
ol-CuPt-2213	overlayer	Pt on Cu	CCH2O	5.3107247491041200
ol-CuPt-2214	overlayer	Pt on Cu	CHCOH	3.5769346527023400
ol-CuPt-2215	overlayer	Pt on Cu	CCHOH	3.4779870280971400
ol-CuPt-2311	overlayer	Pt on Cu	CH3CO	2.4739884163156200
ol-CuPt-2312	overlayer	Pt on Cu	CH2CHO	3.1340521846530100
ol-CuPt-2313	overlayer	Pt on Cu	CHCH2O	4.1836406232826300
ol-CuPt-2314	overlayer	Pt on Cu	CH2COH	3.0387287906635600
ol-CuPt-2315	overlayer	Pt on Cu	CHCHOH	3.2314709261691600
ol-CuPt-2316	overlayer	Pt on Cu	CCH2OH	3.3008948233092800
ol-CuPt-2411	overlayer	Pt on Cu	CH3CHO	2.4339168412473600
ol-CuPt-2412	overlayer	Pt on Cu	CH2CH2O	3.3760099630496700
ol-CuPt-2413	overlayer	Pt on Cu	CH3COH	2.3593792521673700
ol-CuPt-2414	overlayer	Pt on Cu	CH2CHOH	2.2767352728998900
ol-CuPt-2415	overlayer	Pt on Cu	CHCH2OH	2.9933362446498900
ol-CuPt-2511	overlayer	Pt on Cu	CH3CH2O	2.6816631253440300
ol-CuPt-2512	overlayer	Pt on Cu	CH3CHOH	1.8593189592429800
ol-CuPt-2513	overlayer	Pt on Cu	CH2CH2OH	2.1244257486646800
ol-CuPt-2611	overlayer	Pt on Cu	CH3CH2OH	1.3499387627322500
ol-CuPt-2121	overlayer	Pt on Cu	OCCHO	4.8079745130281200
ol-CuPt-2122	overlayer	Pt on Cu	OCCOH	4.5567982345516400
ol-CuPt-2221	overlayer	Pt on Cu	OCHCHO	4.8204920790483300
ol-CuPt-2222	overlayer	Pt on Cu	OCCH2O	4.5966433805555800
ol-CuPt-2223	overlayer	Pt on Cu	HOCCHO	4.4815348551343900
ol-CuPt-2224	overlayer	Pt on Cu	HOCHCO	4.2502150846025000
ol-CuPt-2225	overlayer	Pt on Cu	HOCCOH	4.3200418106518700
ol-CuPt-2321	overlayer	Pt on Cu	OCH2CHO	4.6114383579150100
ol-CuPt-2322	overlayer	Pt on Cu	HOCCH2O	4.4842607078742600
ol-CuPt-2323	overlayer	Pt on Cu	HOCHCHO	3.7904677819864600
ol-CuPt-2324	overlayer	Pt on Cu	OHCH2CO	3.5143852299454500
ol-CuPt-2325	overlayer	Pt on Cu	HOCHCOH	3.6638675168743300
ol-CuPt-2421	overlayer	Pt on Cu	OCH2CH2O	4.7788025142788200
ol-CuPt-2422	overlayer	Pt on Cu	HOCHCH2O	3.9467018701212300
ol-CuPt-2423	overlayer	Pt on Cu	HOCH2CHO	3.3343058967976100
ol-CuPt-2424	overlayer	Pt on Cu	HOCH2COH	3.4535980934334100
ol-CuPt-2425	overlayer	Pt on Cu	HOCHCHOH	3.0240023331205400
ol-CuPt-2521	overlayer	Pt on Cu	HOCH2CH2O	3.5959361368113300
ol-CuPt-2522	overlayer	Pt on Cu	HOCH2CHOH	2.7109599122132100
ol-CuPt-2621	overlayer	Pt on Cu	HOCH2CH2OH	2.2415420744470600
ol-CuCo-0101	overlayer	Co on Cu	H	-0.4997363746810830
ol-CuCo-0011	overlayer	Co on Cu	O	-0.7825496489546990
ol-CuCo-0111	overlayer	Co on Cu	OH	-0.5391015080611520
ol-CuCo-0211	overlayer	Co on Cu	H2O	-0.5118833743856650
ol-CuCo-1001	overlayer	Co on Cu	C	1.6621003156804700
ol-CuCo-1101	overlayer	Co on Cu	CH	0.7774669346427430
ol-CuCo-1201	overlayer	Co on Cu	CH2	0.6702091904490980
ol-CuCo-1301	overlayer	Co on Cu	CH3	0.2839997290549990
ol-CuCo-1401	overlayer	Co on Cu	CH4	-0.0790946670490891
ol-CuCo-1011	overlayer	Co on Cu	CO	1.1527029377702500
ol-CuCo-1111	overlayer	Co on Cu	CHO	1.7326474685753900
ol-CuCo-1112	overlayer	Co on Cu	COH	1.4265092713019200
ol-CuCo-1211	overlayer	Co on Cu	CH2O	1.4533809396670900
ol-CuCo-1212	overlayer	Co on Cu	CHOH	1.6228149485928700
ol-CuCo-1311	overlayer	Co on Cu	CH3O	0.5016283822929810
ol-CuCo-1312	overlayer	Co on Cu	CH2OH	1.2834008943637200
ol-CuCo-1411	overlayer	Co on Cu	CH3OH	0.6510267254744200
ol-CuCo-2001	overlayer	Co on Cu	C2	3.4903397952118000
ol-CuCo-2101	overlayer	Co on Cu	C2H	2.5637431585887600
ol-CuCo-2201	overlayer	Co on Cu	CH2C	2.0846259892221400
ol-CuCo-2202	overlayer	Co on Cu	CHCH	1.9544714501886400
ol-CuCo-2301	overlayer	Co on Cu	CH3C	1.3206833472743700
ol-CuCo-2302	overlayer	Co on Cu	CH2CH	1.9408518191850200
ol-CuCo-2401	overlayer	Co on Cu	CH3CH	1.4559839871046000
ol-CuCo-2402	overlayer	Co on Cu	CH2CH2	1.5261916528746200
ol-CuCo-2501	overlayer	Co on Cu	CH3CH2	1.2480981973147900
ol-CuCo-2601	overlayer	Co on Cu	CH3CH3	0.6190831587434670
ol-CuCo-2011	overlayer	Co on Cu	CCO	3.0997274506882300
ol-CuCo-2111	overlayer	Co on Cu	CHCO	3.0034246282463800
ol-CuCo-2112	overlayer	Co on Cu	CCHO	3.1892563709383100
ol-CuCo-2113	overlayer	Co on Cu	CCOH	3.3357845027199800
ol-CuCo-2211	overlayer	Co on Cu	CH2CO	2.6364236409513500
ol-CuCo-2212	overlayer	Co on Cu	CHCHO	2.3764220837125200
ol-CuCo-2213	overlayer	Co on Cu	CCH2O	2.6389528173504200
ol-CuCo-2214	overlayer	Co on Cu	CHCOH	2.5163944333957100
ol-CuCo-2215	overlayer	Co on Cu	CCHOH	2.6247467085077900
ol-CuCo-2311	overlayer	Co on Cu	CH3CO	2.1253755283226800
ol-CuCo-2312	overlayer	Co on Cu	CH2CHO	2.0272090317520000
ol-CuCo-2313	overlayer	Co on Cu	CHCH2O	2.5547101766038700
ol-CuCo-2314	overlayer	Co on Cu	CH2COH	2.3589371878256900
ol-CuCo-2315	overlayer	Co on Cu	CHCHOH	2.3945165168446100
ol-CuCo-2316	overlayer	Co on Cu	CCH2OH	2.4291301643593600
ol-CuCo-2411	overlayer	Co on Cu	CH3CHO	2.0232251420563400
ol-CuCo-2412	overlayer	Co on Cu	CH2CH2O	1.8821855942147300
ol-CuCo-2413	overlayer	Co on Cu	CH3COH	2.2892621437522000
ol-CuCo-2414	overlayer	Co on Cu	CH2CHOH	2.1796440345071600
ol-CuCo-2415	overlayer	Co on Cu	CHCH2OH	2.0895800999401100
ol-CuCo-2511	overlayer	Co on Cu	CH3CH2O	1.0822482835862100
ol-CuCo-2512	overlayer	Co on Cu	CH3CHOH	1.8686930956528800
ol-CuCo-2513	overlayer	Co on Cu	CH2CH2OH	1.7159803590149600
ol-CuCo-2611	overlayer	Co on Cu	CH3CH2OH	1.1821638451913600
ol-CuCo-2121	overlayer	Co on Cu	OCCHO	3.4555544507384100
ol-CuCo-2122	overlayer	Co on Cu	OCCOH	3.8407475400945400
ol-CuCo-2221	overlayer	Co on Cu	OCHCHO	2.7764308803670800
ol-CuCo-2222	overlayer	Co on Cu	OCCH2O	3.1559163452670200
ol-CuCo-2223	overlayer	Co on Cu	HOCCHO	3.2057857471719800
ol-CuCo-2224	overlayer	Co on Cu	HOCHCO	3.2153513347915400
ol-CuCo-2225	overlayer	Co on Cu	HOCCOH	3.1872842386988300
ol-CuCo-2321	overlayer	Co on Cu	OCH2CHO	2.7309993127823400
ol-CuCo-2322	overlayer	Co on Cu	HOCCH2O	2.9017302658592800
ol-CuCo-2323	overlayer	Co on Cu	HOCHCHO	2.8756528368334900
ol-CuCo-2324	overlayer	Co on Cu	OHCH2CO	2.8411679959610200
ol-CuCo-2325	overlayer	Co on Cu	HOCHCOH	3.1843004371776200
ol-CuCo-2421	overlayer	Co on Cu	OCH2CH2O	1.9563406458664700
ol-CuCo-2422	overlayer	Co on Cu	HOCHCH2O	2.8295669744438100
ol-CuCo-2423	overlayer	Co on Cu	HOCH2CHO	2.6376964242143800
ol-CuCo-2424	overlayer	Co on Cu	HOCH2COH	3.0730142012301200
ol-CuCo-2425	overlayer	Co on Cu	HOCHCHOH	3.0072222452439200
ol-CuCo-2521	overlayer	Co on Cu	HOCH2CH2O	1.9968436859320000
ol-CuCo-2522	overlayer	Co on Cu	HOCH2CHOH	2.6041896408484400
ol-CuCo-2621	overlayer	Co on Cu	HOCH2CH2OH	1.9924294189506500
ol-CuRh-0101	overlayer	Rh on Cu	H	-0.5494835878309630
ol-CuRh-0011	overlayer	Rh on Cu	O	0.6134794067622650
ol-CuRh-0111	overlayer	Rh on Cu	OH	0.2419794574781250
ol-CuRh-0211	overlayer	Rh on Cu	H2O	-0.4372791965767850
ol-CuRh-1001	overlayer	Rh on Cu	C	1.9797113688334000
ol-CuRh-1101	overlayer	Rh on Cu	CH	1.0046995593765900
ol-CuRh-1201	overlayer	Rh on Cu	CH2	0.9625747276878390
ol-CuRh-1301	overlayer	Rh on Cu	CH3	0.3771257524323850
ol-CuRh-1401	overlayer	Rh on Cu	CH4	-0.1001903547092600
ol-CuRh-1011	overlayer	Rh on Cu	CO	1.2047848831976400
ol-CuRh-1111	overlayer	Rh on Cu	CHO	1.7440186061761200
ol-CuRh-1112	overlayer	Rh on Cu	COH	1.4241134637599800
ol-CuRh-1211	overlayer	Rh on Cu	CH2O	1.6999647026612600
ol-CuRh-1212	overlayer	Rh on Cu	CHOH	1.5278387350734700
ol-CuRh-1311	overlayer	Rh on Cu	CH3O	1.3284344786821600
ol-CuRh-1312	overlayer	Rh on Cu	CH2OH	1.1868879878083500
ol-CuRh-1411	overlayer	Rh on Cu	CH3OH	0.7246277031970460
ol-CuRh-2001	overlayer	Rh on Cu	C2	4.2914282049910100
ol-CuRh-2101	overlayer	Rh on Cu	C2H	3.1060697146841900
ol-CuRh-2201	overlayer	Rh on Cu	CH2C	2.1925713204711300
ol-CuRh-2202	overlayer	Rh on Cu	CHCH	2.2591463890716600
ol-CuRh-2301	overlayer	Rh on Cu	CH3C	1.4153314353747900
ol-CuRh-2302	overlayer	Rh on Cu	CH2CH	2.0004139297957500
ol-CuRh-2401	overlayer	Rh on Cu	CH3CH	1.6176175821058000
ol-CuRh-2402	overlayer	Rh on Cu	CH2CH2	1.4530378662274900
ol-CuRh-2501	overlayer	Rh on Cu	CH3CH2	1.1385113806786500
ol-CuRh-2601	overlayer	Rh on Cu	CH3CH3	0.5834922208304720
ol-CuRh-2011	overlayer	Rh on Cu	CCO	3.5493896672828800
ol-CuRh-2111	overlayer	Rh on Cu	CHCO	3.1732268291140700
ol-CuRh-2112	overlayer	Rh on Cu	CCHO	3.5384656653550800
ol-CuRh-2113	overlayer	Rh on Cu	CCOH	3.7378618298283400
ol-CuRh-2211	overlayer	Rh on Cu	CH2CO	2.7309012265181100
ol-CuRh-2212	overlayer	Rh on Cu	CHCHO	2.9027497828535400
ol-CuRh-2213	overlayer	Rh on Cu	CCH2O	3.6761501064859200
ol-CuRh-2214	overlayer	Rh on Cu	CHCOH	2.7305591563364600
ol-CuRh-2215	overlayer	Rh on Cu	CCHOH	2.7519587463373800
ol-CuRh-2311	overlayer	Rh on Cu	CH3CO	2.1173127107051400
ol-CuRh-2312	overlayer	Rh on Cu	CH2CHO	2.4993061575599400
ol-CuRh-2313	overlayer	Rh on Cu	CHCH2O	3.1381793868609400
ol-CuRh-2314	overlayer	Rh on Cu	CH2COH	2.4558301619874100
ol-CuRh-2315	overlayer	Rh on Cu	CHCHOH	2.6059008765353000
ol-CuRh-2316	overlayer	Rh on Cu	CCH2OH	2.5123833169039100
ol-CuRh-2411	overlayer	Rh on Cu	CH3CHO	2.1433070612700600
ol-CuRh-2412	overlayer	Rh on Cu	CH2CH2O	2.5295442131837500
ol-CuRh-2413	overlayer	Rh on Cu	CH3COH	2.0733414434746700
ol-CuRh-2414	overlayer	Rh on Cu	CH2CHOH	2.0933389165652700
ol-CuRh-2415	overlayer	Rh on Cu	CHCH2OH	2.3069431425307300
ol-CuRh-2511	overlayer	Rh on Cu	CH3CH2O	1.8935628350391600
ol-CuRh-2512	overlayer	Rh on Cu	CH3CHOH	1.7047430931704000
ol-CuRh-2513	overlayer	Rh on Cu	CH2CH2OH	1.7855970081665100
ol-CuRh-2611	overlayer	Rh on Cu	CH3CH2OH	1.2286753966656400
ol-CuRh-2121	overlayer	Rh on Cu	OCCHO	3.9252740374191700
ol-CuRh-2122	overlayer	Rh on Cu	OCCOH	3.8894321746947900
ol-CuRh-2221	overlayer	Rh on Cu	OCHCHO	3.7417446869943600
ol-CuRh-2222	overlayer	Rh on Cu	OCCH2O	3.7426474908452700
ol-CuRh-2223	overlayer	Rh on Cu	HOCCHO	3.6402949861354200
ol-CuRh-2224	overlayer	Rh on Cu	HOCHCO	3.5193302483724000
ol-CuRh-2225	overlayer	Rh on Cu	HOCCOH	3.4234632777949500
ol-CuRh-2321	overlayer	Rh on Cu	OCH2CHO	3.6414355109449700
ol-CuRh-2322	overlayer	Rh on Cu	HOCCH2O	3.4609824421220900
ol-CuRh-2323	overlayer	Rh on Cu	HOCHCHO	3.2334775849295500
ol-CuRh-2324	overlayer	Rh on Cu	OHCH2CO	2.9772822887826400
ol-CuRh-2325	overlayer	Rh on Cu	HOCHCOH	3.1921640169208400
ol-CuRh-2421	overlayer	Rh on Cu	OCH2CH2O	3.3962751670807800
ol-CuRh-2422	overlayer	Rh on Cu	HOCHCH2O	3.2396732755150900
ol-CuRh-2423	overlayer	Rh on Cu	HOCH2CHO	2.8717415856499200
ol-CuRh-2424	overlayer	Rh on Cu	HOCH2COH	3.0062638496636600
ol-CuRh-2425	overlayer	Rh on Cu	HOCHCHOH	2.8810638539303100
ol-CuRh-2521	overlayer	Rh on Cu	HOCH2CH2O	2.7716534575834500
ol-CuRh-2522	overlayer	Rh on Cu	HOCH2CHOH	2.4964034369581400
ol-CuRh-2621	overlayer	Rh on Cu	HOCH2CH2OH	2.0691165153275400
ol-CuIr-0101	overlayer	Ir on Cu	H	-0.7897404068250770
ol-CuIr-0011	overlayer	Ir on Cu	O	0.5798943776613140
ol-CuIr-0111	overlayer	Ir on Cu	OH	0.3167777956336710
ol-CuIr-0211	overlayer	Ir on Cu	H2O	-0.4956276434133170
ol-CuIr-1001	overlayer	Ir on Cu	C	1.2161741324851600
ol-CuIr-1101	overlayer	Ir on Cu	CH	0.3540182892449910
ol-CuIr-1201	overlayer	Ir on Cu	CH2	0.5691642129291690
ol-CuIr-1301	overlayer	Ir on Cu	CH3	0.1625626949395180
ol-CuIr-1401	overlayer	Ir on Cu	CH4	-0.1090139286847530
ol-CuIr-1011	overlayer	Ir on Cu	CO	0.7226690753271370
ol-CuIr-1111	overlayer	Ir on Cu	CHO	1.3547795791681500
ol-CuIr-1112	overlayer	Ir on Cu	COH	0.6740807540525940
ol-CuIr-1211	overlayer	Ir on Cu	CH2O	1.5200375602227100
ol-CuIr-1212	overlayer	Ir on Cu	CHOH	1.0306894090046900
ol-CuIr-1311	overlayer	Ir on Cu	CH3O	1.3735907026262800
ol-CuIr-1312	overlayer	Ir on Cu	CH2OH	0.8820466673700630
ol-CuIr-1411	overlayer	Ir on Cu	CH3OH	0.6565659423478470
ol-CuIr-2001	overlayer	Ir on Cu	C2	3.8675005931519200
ol-CuIr-2101	overlayer	Ir on Cu	C2H	2.5860744661138600
ol-CuIr-2201	overlayer	Ir on Cu	CH2C	1.5437331439843300
ol-CuIr-2202	overlayer	Ir on Cu	CHCH	1.6354467166245900
ol-CuIr-2301	overlayer	Ir on Cu	CH3C	0.6743332854701700
ol-CuIr-2302	overlayer	Ir on Cu	CH2CH	1.5540448654532100
ol-CuIr-2401	overlayer	Ir on Cu	CH3CH	1.1817792712938900
ol-CuIr-2402	overlayer	Ir on Cu	CH2CH2	1.1707698435677600
ol-CuIr-2501	overlayer	Ir on Cu	CH3CH2	0.9031874383806760
ol-CuIr-2601	overlayer	Ir on Cu	CH3CH3	0.5651228719590340
ol-CuIr-2011	overlayer	Ir on Cu	CCO	3.1945725667173400
ol-CuIr-2111	overlayer	Ir on Cu	CHCO	2.8101458306700200
ol-CuIr-2112	overlayer	Ir on Cu	CCHO	2.9807712344524900
ol-CuIr-2113	overlayer	Ir on Cu	CCOH	3.1251157900891000
ol-CuIr-2211	overlayer	Ir on Cu	CH2CO	2.2991638776701700
ol-CuIr-2212	overlayer	Ir on Cu	CHCHO	2.6070924933854100
ol-CuIr-2213	overlayer	Ir on Cu	CCH2O	3.0982953024752400
ol-CuIr-2214	overlayer	Ir on Cu	CHCOH	2.1110545325991400
ol-CuIr-2215	overlayer	Ir on Cu	CCHOH	2.1644964583302600
ol-CuIr-2311	overlayer	Ir on Cu	CH3CO	1.7587196391768100
ol-CuIr-2312	overlayer	Ir on Cu	CH2CHO	2.3436806509710100
ol-CuIr-2313	overlayer	Ir on Cu	CHCH2O	2.6893166908096800
ol-CuIr-2314	overlayer	Ir on Cu	CH2COH	1.9789822934788600
ol-CuIr-2315	overlayer	Ir on Cu	CHCHOH	2.2006794212604800
ol-CuIr-2316	overlayer	Ir on Cu	CCH2OH	1.8198977519841300
ol-CuIr-2411	overlayer	Ir on Cu	CH3CHO	1.9767675187859500
ol-CuIr-2412	overlayer	Ir on Cu	CH2CH2O	2.3396599958592000
ol-CuIr-2413	overlayer	Ir on Cu	CH3COH	1.5779962415653700
ol-CuIr-2414	overlayer	Ir on Cu	CH2CHOH	1.8274582459628300
ol-CuIr-2415	overlayer	Ir on Cu	CHCH2OH	1.8478661315534500
ol-CuIr-2511	overlayer	Ir on Cu	CH3CH2O	1.9236860748009200
ol-CuIr-2512	overlayer	Ir on Cu	CH3CHOH	1.3901713025464800
ol-CuIr-2513	overlayer	Ir on Cu	CH2CH2OH	1.5216012313933300
ol-CuIr-2611	overlayer	Ir on Cu	CH3CH2OH	1.1556167180478200
ol-CuIr-2121	overlayer	Ir on Cu	OCCHO	3.5235627852740500
ol-CuIr-2122	overlayer	Ir on Cu	OCCOH	3.2817363384342900
ol-CuIr-2221	overlayer	Ir on Cu	OCHCHO	3.6389361909038200
ol-CuIr-2222	overlayer	Ir on Cu	OCCH2O	3.4852217439864200
ol-CuIr-2223	overlayer	Ir on Cu	HOCCHO	3.2444104196195500
ol-CuIr-2224	overlayer	Ir on Cu	HOCHCO	3.1024390966847500
ol-CuIr-2225	overlayer	Ir on Cu	HOCCOH	2.7764487013809500
ol-CuIr-2321	overlayer	Ir on Cu	OCH2CHO	3.5910815355066900
ol-CuIr-2322	overlayer	Ir on Cu	HOCCH2O	3.0099023193982400
ol-CuIr-2323	overlayer	Ir on Cu	HOCHCHO	3.0409292027958200
ol-CuIr-2324	overlayer	Ir on Cu	OHCH2CO	2.5843551925796900
ol-CuIr-2325	overlayer	Ir on Cu	HOCHCOH	2.7363024191308500
ol-CuIr-2421	overlayer	Ir on Cu	OCH2CH2O	3.4656682297478100
ol-CuIr-2422	overlayer	Ir on Cu	HOCHCH2O	2.9515053241582800
ol-CuIr-2423	overlayer	Ir on Cu	HOCH2CHO	2.6492254641015600
ol-CuIr-2424	overlayer	Ir on Cu	HOCH2COH	2.5003423533142400
ol-CuIr-2425	overlayer	Ir on Cu	HOCHCHOH	2.6154186577654200
ol-CuIr-2521	overlayer	Ir on Cu	HOCH2CH2O	2.7300000225460100
ol-CuIr-2522	overlayer	Ir on Cu	HOCH2CHOH	2.1785855797311400
ol-CuIr-2621	overlayer	Ir on Cu	HOCH2CH2OH	1.9757006558803700
ol-CuFe-0101	overlayer	Fe on Cu	H	-0.4638578574690350
ol-CuFe-0011	overlayer	Fe on Cu	O	-1.1107556093423800
ol-CuFe-0111	overlayer	Fe on Cu	OH	-0.7321068775494950
ol-CuFe-0211	overlayer	Fe on Cu	H2O	-0.5237586187125830
ol-CuFe-1001	overlayer	Fe on Cu	C	1.6631374128898900
ol-CuFe-1101	overlayer	Fe on Cu	CH	0.7886665646023810
ol-CuFe-1201	overlayer	Fe on Cu	CH2	0.6401720153108850
ol-CuFe-1301	overlayer	Fe on Cu	CH3	0.2833711657717510
ol-CuFe-1401	overlayer	Fe on Cu	CH4	-0.0732005163793941
ol-CuFe-1011	overlayer	Fe on Cu	CO	1.1886196613965900
ol-CuFe-1111	overlayer	Fe on Cu	CHO	1.7689312399048100
ol-CuFe-1112	overlayer	Fe on Cu	COH	1.5021983746152700
ol-CuFe-1211	overlayer	Fe on Cu	CH2O	1.4128357714519700
ol-CuFe-1212	overlayer	Fe on Cu	CHOH	1.6951650256391300
ol-CuFe-1311	overlayer	Fe on Cu	CH3O	0.3007317029382710
ol-CuFe-1312	overlayer	Fe on Cu	CH2OH	1.3368552005010600
ol-CuFe-1411	overlayer	Fe on Cu	CH3OH	0.6403625944621240
ol-CuFe-2001	overlayer	Fe on Cu	C2	3.3425327382932600
ol-CuFe-2101	overlayer	Fe on Cu	C2H	2.4870161378945100
ol-CuFe-2201	overlayer	Fe on Cu	CH2C	2.1239728481101900
ol-CuFe-2202	overlayer	Fe on Cu	CHCH	1.9445754591340000
ol-CuFe-2301	overlayer	Fe on Cu	CH3C	1.3724187731082100
ol-CuFe-2302	overlayer	Fe on Cu	CH2CH	1.9714116936735400
ol-CuFe-2401	overlayer	Fe on Cu	CH3CH	1.4612462333321400
ol-CuFe-2402	overlayer	Fe on Cu	CH2CH2	1.5718371087527200
ol-CuFe-2501	overlayer	Fe on Cu	CH3CH2	1.2976951128229000
ol-CuFe-2601	overlayer	Fe on Cu	CH3CH3	0.6293761282773510
ol-CuFe-2011	overlayer	Fe on Cu	CCO	3.0284655210171600
ol-CuFe-2111	overlayer	Fe on Cu	CHCO	2.9994596936524000
ol-CuFe-2112	overlayer	Fe on Cu	CCHO	3.1621722588819100
ol-CuFe-2113	overlayer	Fe on Cu	CCOH	3.3016574827555400
ol-CuFe-2211	overlayer	Fe on Cu	CH2CO	2.6572253199648500
ol-CuFe-2212	overlayer	Fe on Cu	CHCHO	2.2810262050468200
ol-CuFe-2213	overlayer	Fe on Cu	CCH2O	2.4504844289500300
ol-CuFe-2214	overlayer	Fe on Cu	CHCOH	2.5275752898585500
ol-CuFe-2215	overlayer	Fe on Cu	CCHOH	2.6533704008251500
ol-CuFe-2311	overlayer	Fe on Cu	CH3CO	2.1632056739194000
ol-CuFe-2312	overlayer	Fe on Cu	CH2CHO	1.9306684251190900
ol-CuFe-2313	overlayer	Fe on Cu	CHCH2O	2.4610870654670300
ol-CuFe-2314	overlayer	Fe on Cu	CH2COH	2.3836832671517300
ol-CuFe-2315	overlayer	Fe on Cu	CHCHOH	2.3848960468931800
ol-CuFe-2316	overlayer	Fe on Cu	CCH2OH	2.4787131782186200
ol-CuFe-2411	overlayer	Fe on Cu	CH3CHO	2.0113844760666200
ol-CuFe-2412	overlayer	Fe on Cu	CH2CH2O	1.7474499832389600
ol-CuFe-2413	overlayer	Fe on Cu	CH3COH	2.3901569513328800
ol-CuFe-2414	overlayer	Fe on Cu	CH2CHOH	2.2267717647992200
ol-CuFe-2415	overlayer	Fe on Cu	CHCH2OH	2.0839335807600100
ol-CuFe-2511	overlayer	Fe on Cu	CH3CH2O	0.8865366276902010
ol-CuFe-2512	overlayer	Fe on Cu	CH3CHOH	1.9391388924424900
ol-CuFe-2513	overlayer	Fe on Cu	CH2CH2OH	1.7258864578616100
ol-CuFe-2611	overlayer	Fe on Cu	CH3CH2OH	1.1784341711250900
ol-CuFe-2121	overlayer	Fe on Cu	OCCHO	3.3842254300735300
ol-CuFe-2122	overlayer	Fe on Cu	OCCOH	3.8900487161778800
ol-CuFe-2221	overlayer	Fe on Cu	OCHCHO	2.5574568658154700
ol-CuFe-2222	overlayer	Fe on Cu	OCCH2O	3.0423449863103000
ol-CuFe-2223	overlayer	Fe on Cu	HOCCHO	3.1422359307703300
ol-CuFe-2224	overlayer	Fe on Cu	HOCHCO	3.1849075967916600
ol-CuFe-2225	overlayer	Fe on Cu	HOCCOH	3.1959917728612600
ol-CuFe-2321	overlayer	Fe on Cu	OCH2CHO	2.5198056120753200
ol-CuFe-2322	overlayer	Fe on Cu	HOCCH2O	2.8140810102133800
ol-CuFe-2323	overlayer	Fe on Cu	HOCHCHO	2.8099510048016600
ol-CuFe-2324	overlayer	Fe on Cu	OHCH2CO	2.8481935060850100
ol-CuFe-2325	overlayer	Fe on Cu	HOCHCOH	3.2280899181630100
ol-CuFe-2421	overlayer	Fe on Cu	OCH2CH2O	1.6073928886467100
ol-CuFe-2422	overlayer	Fe on Cu	HOCHCH2O	2.7610246426875300
ol-CuFe-2423	overlayer	Fe on Cu	HOCH2CHO	2.6043948192621500
ol-CuFe-2424	overlayer	Fe on Cu	HOCH2COH	3.1395389605657700
ol-CuFe-2425	overlayer	Fe on Cu	HOCHCHOH	3.0637919090535400
ol-CuFe-2521	overlayer	Fe on Cu	HOCH2CH2O	1.8169910953577200
ol-CuFe-2522	overlayer	Fe on Cu	HOCH2CHOH	2.6616211329845200
ol-CuFe-2621	overlayer	Fe on Cu	HOCH2CH2OH	1.9835716648494000
ol-CuRu-0101	overlayer	Ru on Cu	H	-0.6848057426398500
ol-CuRu-0011	overlayer	Ru on Cu	O	-0.3529661839533350
ol-CuRu-0111	overlayer	Ru on Cu	OH	-0.2329479962940950
ol-CuRu-0211	overlayer	Ru on Cu	H2O	-0.5286880678179580
ol-CuRu-1001	overlayer	Ru on Cu	C	1.2283793042999800
ol-CuRu-1101	overlayer	Ru on Cu	CH	0.3937529378306460
ol-CuRu-1201	overlayer	Ru on Cu	CH2	0.4885214212278120
ol-CuRu-1301	overlayer	Ru on Cu	CH3	0.1633764343294350
ol-CuRu-1401	overlayer	Ru on Cu	CH4	-0.0921466932084618
ol-CuRu-1011	overlayer	Ru on Cu	CO	0.8306443677865180
ol-CuRu-1111	overlayer	Ru on Cu	CHO	1.4626726690879600
ol-CuRu-1112	overlayer	Ru on Cu	COH	0.8983983905918190
ol-CuRu-1211	overlayer	Ru on Cu	CH2O	1.4069268429288200
ol-CuRu-1212	overlayer	Ru on Cu	CHOH	1.2424467491112900
ol-CuRu-1311	overlayer	Ru on Cu	CH3O	0.8017849759546140
ol-CuRu-1312	overlayer	Ru on Cu	CH2OH	1.0377417792836200
ol-CuRu-1411	overlayer	Ru on Cu	CH3OH	0.6270671222188140
ol-CuRu-2001	overlayer	Ru on Cu	C2	3.4523440492703300
ol-CuRu-2101	overlayer	Ru on Cu	C2H	2.3742016493441400
ol-CuRu-2201	overlayer	Ru on Cu	CH2C	1.6634833000931600
ol-CuRu-2202	overlayer	Ru on Cu	CHCH	1.6148679733526000
ol-CuRu-2301	overlayer	Ru on Cu	CH3C	0.8304280909604990
ol-CuRu-2302	overlayer	Ru on Cu	CH2CH	1.6463543805392700
ol-CuRu-2401	overlayer	Ru on Cu	CH3CH	1.2020262358069100
ol-CuRu-2402	overlayer	Ru on Cu	CH2CH2	1.3039865057961900
ol-CuRu-2501	overlayer	Ru on Cu	CH3CH2	1.0470711557478300
ol-CuRu-2601	overlayer	Ru on Cu	CH3CH3	0.5946140579208710
ol-CuRu-2011	overlayer	Ru on Cu	CCO	2.9962375633029300
ol-CuRu-2111	overlayer	Ru on Cu	CHCO	2.8032728954853900
ol-CuRu-2112	overlayer	Ru on Cu	CCHO	2.9105171705718700
ol-CuRu-2113	overlayer	Ru on Cu	CCOH	3.0355022907322500
ol-CuRu-2211	overlayer	Ru on Cu	CH2CO	2.3635481699819700
ol-CuRu-2212	overlayer	Ru on Cu	CHCHO	2.3394143951984100
ol-CuRu-2213	overlayer	Ru on Cu	CCH2O	2.5693825361852300
ol-CuRu-2214	overlayer	Ru on Cu	CHCOH	2.1503578524589800
ol-CuRu-2215	overlayer	Ru on Cu	CCHOH	2.2530107889166900
ol-CuRu-2311	overlayer	Ru on Cu	CH3CO	1.8706383984755800
ol-CuRu-2312	overlayer	Ru on Cu	CH2CHO	2.0710499049106700
ol-CuRu-2313	overlayer	Ru on Cu	CHCH2O	2.4285367979213400
ol-CuRu-2314	overlayer	Ru on Cu	CH2COH	2.0551295187983600
ol-CuRu-2315	overlayer	Ru on Cu	CHCHOH	2.1782355856907000
ol-CuRu-2316	overlayer	Ru on Cu	CCH2OH	1.9692839777888500
ol-CuRu-2411	overlayer	Ru on Cu	CH3CHO	1.9451169887823300
ol-CuRu-2412	overlayer	Ru on Cu	CH2CH2O	1.9588354277735500
ol-CuRu-2413	overlayer	Ru on Cu	CH3COH	1.8708998744499700
ol-CuRu-2414	overlayer	Ru on Cu	CH2CHOH	1.9646911598251700
ol-CuRu-2415	overlayer	Ru on Cu	CHCH2OH	1.8373752705336500
ol-CuRu-2511	overlayer	Ru on Cu	CH3CH2O	1.3668064249012400
ol-CuRu-2512	overlayer	Ru on Cu	CH3CHOH	1.5943004054425100
ol-CuRu-2513	overlayer	Ru on Cu	CH2CH2OH	1.5529699922635900
ol-CuRu-2611	overlayer	Ru on Cu	CH3CH2OH	1.1458968993927100
ol-CuRu-2121	overlayer	Ru on Cu	OCCHO	3.3256054900072400
ol-CuRu-2122	overlayer	Ru on Cu	OCCOH	3.4292932650516800
ol-CuRu-2221	overlayer	Ru on Cu	OCHCHO	3.0175205210530000
ol-CuRu-2222	overlayer	Ru on Cu	OCCH2O	3.1653974193039300
ol-CuRu-2223	overlayer	Ru on Cu	HOCCHO	3.0685029895787500
ol-CuRu-2224	overlayer	Ru on Cu	HOCHCO	3.0209248750586800
ol-CuRu-2225	overlayer	Ru on Cu	HOCCOH	2.8090525185780800
ol-CuRu-2321	overlayer	Ru on Cu	OCH2CHO	2.9911536302411400
ol-CuRu-2322	overlayer	Ru on Cu	HOCCH2O	2.7661362216420300
ol-CuRu-2323	overlayer	Ru on Cu	HOCHCHO	2.8564374382927500
ol-CuRu-2324	overlayer	Ru on Cu	OHCH2CO	2.6090958732245300
ol-CuRu-2325	overlayer	Ru on Cu	HOCHCOH	2.8663459620688100
ol-CuRu-2421	overlayer	Ru on Cu	OCH2CH2O	2.4725791069314200
ol-CuRu-2422	overlayer	Ru on Cu	HOCHCH2O	2.7600956454820800
ol-CuRu-2423	overlayer	Ru on Cu	HOCH2CHO	2.5572284230376300
ol-CuRu-2424	overlayer	Ru on Cu	HOCH2COH	2.6956414955391900
ol-CuRu-2425	overlayer	Ru on Cu	HOCHCHOH	2.7794972593311300
ol-CuRu-2521	overlayer	Ru on Cu	HOCH2CH2O	2.2190864319333900
ol-CuRu-2522	overlayer	Ru on Cu	HOCH2CHOH	2.3457473011576000
ol-CuRu-2621	overlayer	Ru on Cu	HOCH2CH2OH	1.9516457062706600
ol-CuOs-0101	overlayer	Os on Cu	H	-0.8097937428134330
ol-CuOs-0011	overlayer	Os on Cu	O	0.3553630142543390
ol-CuOs-0111	overlayer	Os on Cu	OH	0.2020261828848310
ol-CuOs-0211	overlayer	Os on Cu	H2O	-0.5141976234488930
ol-CuOs-1001	overlayer	Os on Cu	C	1.0772634270614500
ol-CuOs-1101	overlayer	Os on Cu	CH	0.2425037561888100
ol-CuOs-1201	overlayer	Os on Cu	CH2	0.4772482994895480
ol-CuOs-1301	overlayer	Os on Cu	CH3	0.1229149569077790
ol-CuOs-1401	overlayer	Os on Cu	CH4	-0.1067051657367690
ol-CuOs-1011	overlayer	Os on Cu	CO	0.6584210426094940
ol-CuOs-1111	overlayer	Os on Cu	CHO	1.3077568443903100
ol-CuOs-1112	overlayer	Os on Cu	COH	0.5873131805857750
ol-CuOs-1211	overlayer	Os on Cu	CH2O	1.4601616277588000
ol-CuOs-1212	overlayer	Os on Cu	CHOH	0.9879357778963750
ol-CuOs-1311	overlayer	Os on Cu	CH3O	1.2481685539675100
ol-CuOs-1312	overlayer	Os on Cu	CH2OH	0.8618801394562640
ol-CuOs-1411	overlayer	Os on Cu	CH3OH	0.6370259197928250
ol-CuOs-2001	overlayer	Os on Cu	C2	3.6916400873646500
ol-CuOs-2101	overlayer	Os on Cu	C2H	2.4399467249043400
ol-CuOs-2201	overlayer	Os on Cu	CH2C	1.4512849826624600
ol-CuOs-2202	overlayer	Os on Cu	CHCH	1.5148281504141000
ol-CuOs-2301	overlayer	Os on Cu	CH3C	0.5732785710878770
ol-CuOs-2302	overlayer	Os on Cu	CH2CH	1.4927680734508700
ol-CuOs-2401	overlayer	Os on Cu	CH3CH	1.1055946183264100
ol-CuOs-2402	overlayer	Os on Cu	CH2CH2	1.1495344174666800
ol-CuOs-2501	overlayer	Os on Cu	CH3CH2	0.8931643332837840
ol-CuOs-2601	overlayer	Os on Cu	CH3CH3	0.5686133490239360
ol-CuOs-2011	overlayer	Os on Cu	CCO	3.0822815722459300
ol-CuOs-2111	overlayer	Os on Cu	CHCO	2.7411238703423300
ol-CuOs-2112	overlayer	Os on Cu	CCHO	2.8607835775263400
ol-CuOs-2113	overlayer	Os on Cu	CCOH	2.9903764034621200
ol-CuOs-2211	overlayer	Os on Cu	CH2CO	2.2340690839417300
ol-CuOs-2212	overlayer	Os on Cu	CHCHO	2.4895590192602400
ol-CuOs-2213	overlayer	Os on Cu	CCH2O	2.8672352510356300
ol-CuOs-2214	overlayer	Os on Cu	CHCOH	2.0052276679121800
ol-CuOs-2215	overlayer	Os on Cu	CCHOH	2.0761346340791700
ol-CuOs-2311	overlayer	Os on Cu	CH3CO	1.7183290060908400
ol-CuOs-2312	overlayer	Os on Cu	CH2CHO	2.2509880790897500
ol-CuOs-2313	overlayer	Os on Cu	CHCH2O	2.5449516266783200
ol-CuOs-2314	overlayer	Os on Cu	CH2COH	1.9082643848230900
ol-CuOs-2315	overlayer	Os on Cu	CHCHOH	2.1201895014846700
ol-CuOs-2316	overlayer	Os on Cu	CCH2OH	1.7262805701264600
ol-CuOs-2411	overlayer	Os on Cu	CH3CHO	1.9384395039212700
ol-CuOs-2412	overlayer	Os on Cu	CH2CH2O	2.2152884954653400
ol-CuOs-2413	overlayer	Os on Cu	CH3COH	1.5545663579769100
ol-CuOs-2414	overlayer	Os on Cu	CH2CHOH	1.8102053071849300
ol-CuOs-2415	overlayer	Os on Cu	CHCH2OH	1.7601738673948600
ol-CuOs-2511	overlayer	Os on Cu	CH3CH2O	1.7989655369934900
ol-CuOs-2512	overlayer	Os on Cu	CH3CHOH	1.3795319845238600
ol-CuOs-2513	overlayer	Os on Cu	CH2CH2OH	1.4799253449425500
ol-CuOs-2611	overlayer	Os on Cu	CH3CH2OH	1.1397773305671500
ol-CuOs-2121	overlayer	Os on Cu	OCCHO	3.4026532884146800
ol-CuOs-2122	overlayer	Os on Cu	OCCOH	3.2034340903843800
ol-CuOs-2221	overlayer	Os on Cu	OCHCHO	3.4744322125763900
ol-CuOs-2222	overlayer	Os on Cu	OCCH2O	3.3625841975084800
ol-CuOs-2223	overlayer	Os on Cu	HOCCHO	3.1297425854279000
ol-CuOs-2224	overlayer	Os on Cu	HOCHCO	3.0059595871891800
ol-CuOs-2225	overlayer	Os on Cu	HOCCOH	2.6639463052613900
ol-CuOs-2321	overlayer	Os on Cu	OCH2CHO	3.4413451258740500
ol-CuOs-2322	overlayer	Os on Cu	HOCCH2O	2.8691068847753200
ol-CuOs-2323	overlayer	Os on Cu	HOCHCHO	2.9620062296966000
ol-CuOs-2324	overlayer	Os on Cu	OHCH2CO	2.5171894714963200
ol-CuOs-2325	overlayer	Os on Cu	HOCHCOH	2.6820931522471700
ol-CuOs-2421	overlayer	Os on Cu	OCH2CH2O	3.2461630366272700
ol-CuOs-2422	overlayer	Os on Cu	HOCHCH2O	2.8532097225868600
ol-CuOs-2423	overlayer	Os on Cu	HOCH2CHO	2.5863827302023500
ol-CuOs-2424	overlayer	Os on Cu	HOCH2COH	2.4521086556272800
ol-CuOs-2425	overlayer	Os on Cu	HOCHCHOH	2.6044915097848900
ol-CuOs-2521	overlayer	Os on Cu	HOCH2CH2O	2.6027089952124200
ol-CuOs-2522	overlayer	Os on Cu	HOCH2CHOH	2.1586929470988400
ol-CuOs-2621	overlayer	Os on Cu	HOCH2CH2OH	1.9527270120151200
ol-CuZn-0101	overlayer	Zn on Cu	H	0.2300515974261580
ol-CuZn-0011	overlayer	Zn on Cu	O	0.8985143411027930
ol-CuZn-0111	overlayer	Zn on Cu	OH	0.0953663956310917
ol-CuZn-0211	overlayer	Zn on Cu	H2O	-0.2370838405149080
ol-CuZn-1001	overlayer	Zn on Cu	C	4.5167758892623800
ol-CuZn-1101	overlayer	Zn on Cu	CH	3.1613181846220600
ol-CuZn-1201	overlayer	Zn on Cu	CH2	2.2859436042343600
ol-CuZn-1301	overlayer	Zn on Cu	CH3	1.0905572036251700
ol-CuZn-1401	overlayer	Zn on Cu	CH4	-0.0739795586135424
ol-CuZn-1011	overlayer	Zn on Cu	CO	2.7881171188535300
ol-CuZn-1111	overlayer	Zn on Cu	CHO	3.0184813494310700
ol-CuZn-1112	overlayer	Zn on Cu	COH	3.8768516301342900
ol-CuZn-1211	overlayer	Zn on Cu	CH2O	2.3193747150163900
ol-CuZn-1212	overlayer	Zn on Cu	CHOH	3.1418843905972400
ol-CuZn-1311	overlayer	Zn on Cu	CH3O	1.2845064040548300
ol-CuZn-1312	overlayer	Zn on Cu	CH2OH	2.1717828902797600
ol-CuZn-1411	overlayer	Zn on Cu	CH3OH	0.9564652938674280
ol-CuZn-2001	overlayer	Zn on Cu	C2	5.7784469666270400
ol-CuZn-2101	overlayer	Zn on Cu	C2H	4.8748120367775300
ol-CuZn-2201	overlayer	Zn on Cu	CH2C	4.3281921901001900
ol-CuZn-2202	overlayer	Zn on Cu	CHCH	4.3372381599402700
ol-CuZn-2301	overlayer	Zn on Cu	CH3C	3.8506997658011600
ol-CuZn-2302	overlayer	Zn on Cu	CH2CH	3.4677724433730000
ol-CuZn-2401	overlayer	Zn on Cu	CH3CH	3.0633437743788600
ol-CuZn-2402	overlayer	Zn on Cu	CH2CH2	2.3670365047677000
ol-CuZn-2501	overlayer	Zn on Cu	CH3CH2	1.8944037384485900
ol-CuZn-2601	overlayer	Zn on Cu	CH3CH3	0.6391041377620340
ol-CuZn-2011	overlayer	Zn on Cu	CCO	4.7662755660319700
ol-CuZn-2111	overlayer	Zn on Cu	CHCO	4.3820198235819700
ol-CuZn-2112	overlayer	Zn on Cu	CCHO	5.4062710624632700
ol-CuZn-2113	overlayer	Zn on Cu	CCOH	5.7923522798434900
ol-CuZn-2211	overlayer	Zn on Cu	CH2CO	4.1547872702102300
ol-CuZn-2212	overlayer	Zn on Cu	CHCHO	3.9357700540583900
ol-CuZn-2213	overlayer	Zn on Cu	CCH2O	5.6962295428538800
ol-CuZn-2214	overlayer	Zn on Cu	CHCOH	4.7835722600305000
ol-CuZn-2215	overlayer	Zn on Cu	CCHOH	4.6892629669578600
ol-CuZn-2311	overlayer	Zn on Cu	CH3CO	3.2891066990387700
ol-CuZn-2312	overlayer	Zn on Cu	CH2CHO	3.0675362857437400
ol-CuZn-2313	overlayer	Zn on Cu	CHCH2O	4.6794404396105300
ol-CuZn-2314	overlayer	Zn on Cu	CH2COH	4.0275566948403400
ol-CuZn-2315	overlayer	Zn on Cu	CHCHOH	3.9577357190538400
ol-CuZn-2316	overlayer	Zn on Cu	CCH2OH	4.7876575710321300
ol-CuZn-2411	overlayer	Zn on Cu	CH3CHO	2.7030567560677800
ol-CuZn-2412	overlayer	Zn on Cu	CH2CH2O	3.2318142269473100
ol-CuZn-2413	overlayer	Zn on Cu	CH3COH	3.6663088290784500
ol-CuZn-2414	overlayer	Zn on Cu	CH2CHOH	2.9520910717548600
ol-CuZn-2415	overlayer	Zn on Cu	CHCH2OH	3.8356669476206400
ol-CuZn-2511	overlayer	Zn on Cu	CH3CH2O	1.8968571866212700
ol-CuZn-2512	overlayer	Zn on Cu	CH3CHOH	2.7129993197135600
ol-CuZn-2513	overlayer	Zn on Cu	CH2CH2OH	2.6577516411403400
ol-CuZn-2611	overlayer	Zn on Cu	CH3CH2OH	1.4734562391293000
ol-CuZn-2121	overlayer	Zn on Cu	OCCHO	5.2980478824443800
ol-CuZn-2122	overlayer	Zn on Cu	OCCOH	5.8830570709600700
ol-CuZn-2221	overlayer	Zn on Cu	OCHCHO	4.1991282592218900
ol-CuZn-2222	overlayer	Zn on Cu	OCCH2O	4.6582088432385800
ol-CuZn-2223	overlayer	Zn on Cu	HOCCHO	4.9895935449484200
ol-CuZn-2224	overlayer	Zn on Cu	HOCHCO	4.9209517307399200
ol-CuZn-2225	overlayer	Zn on Cu	HOCCOH	5.5692124200410900
ol-CuZn-2321	overlayer	Zn on Cu	OCH2CHO	3.9203758153478300
ol-CuZn-2322	overlayer	Zn on Cu	HOCCH2O	5.0064566768822000
ol-CuZn-2323	overlayer	Zn on Cu	HOCHCHO	3.9081263371918900
ol-CuZn-2324	overlayer	Zn on Cu	OHCH2CO	4.2794615951298900
ol-CuZn-2325	overlayer	Zn on Cu	HOCHCOH	4.6840807518093300
ol-CuZn-2421	overlayer	Zn on Cu	OCH2CH2O	3.3500222971054600
ol-CuZn-2422	overlayer	Zn on Cu	HOCHCH2O	4.2336140705276100
ol-CuZn-2423	overlayer	Zn on Cu	HOCH2CHO	3.6288685693416500
ol-CuZn-2424	overlayer	Zn on Cu	HOCH2COH	4.6525417147418700
ol-CuZn-2425	overlayer	Zn on Cu	HOCHCHOH	3.7340445459666700
ol-CuZn-2521	overlayer	Zn on Cu	HOCH2CH2O	3.0051177522624200
ol-CuZn-2522	overlayer	Zn on Cu	HOCH2CHOH	3.5223243611643500
ol-CuZn-2621	overlayer	Zn on Cu	HOCH2CH2OH	2.3842638949199700
ol-AgAu-0101	overlayer	Au on Ag	H	0.1192284833509770
ol-AgAu-0011	overlayer	Au on Ag	O	2.5067258958702000
ol-AgAu-0111	overlayer	Au on Ag	OH	1.0159066258082400
ol-AgAu-0211	overlayer	Au on Ag	H2O	-0.1636748986705330
ol-AgAu-1001	overlayer	Au on Ag	C	4.7151268026621400
ol-AgAu-1101	overlayer	Au on Ag	CH	3.2800850983119200
ol-AgAu-1201	overlayer	Au on Ag	CH2	2.5371107424076600
ol-AgAu-1301	overlayer	Au on Ag	CH3	1.1507790996809700
ol-AgAu-1401	overlayer	Au on Ag	CH4	-0.1003496849839180
ol-AgAu-1011	overlayer	Au on Ag	CO	2.7415384692436800
ol-AgAu-1111	overlayer	Au on Ag	CHO	2.9453720252315000
ol-AgAu-1112	overlayer	Au on Ag	COH	3.7078446374758300
ol-AgAu-1211	overlayer	Au on Ag	CH2O	2.5648732034152700
ol-AgAu-1212	overlayer	Au on Ag	CHOH	2.9217801218658300
ol-AgAu-1311	overlayer	Au on Ag	CH3O	2.2513955758599200
ol-AgAu-1312	overlayer	Au on Ag	CH2OH	1.9925225556217500
ol-AgAu-1411	overlayer	Au on Ag	CH3OH	1.0265603897814700
ol-AgAu-2001	overlayer	Au on Ag	C2	6.6116066138088400
ol-AgAu-2101	overlayer	Au on Ag	C2H	5.3872088356759400
ol-AgAu-2201	overlayer	Au on Ag	CH2C	4.3093137848283400
ol-AgAu-2202	overlayer	Au on Ag	CHCH	4.5516108655028800
ol-AgAu-2301	overlayer	Au on Ag	CH3C	3.7960061972562100
ol-AgAu-2302	overlayer	Au on Ag	CH2CH	3.4377735201628400
ol-AgAu-2401	overlayer	Au on Ag	CH3CH	3.1538084250310300
ol-AgAu-2402	overlayer	Au on Ag	CH2CH2	2.2198132507174900
ol-AgAu-2501	overlayer	Au on Ag	CH3CH2	1.7154202350584500
ol-AgAu-2601	overlayer	Au on Ag	CH3CH3	0.5938426510215460
ol-AgAu-2011	overlayer	Au on Ag	CCO	5.2080393105491400
ol-AgAu-2111	overlayer	Au on Ag	CHCO	4.4980638237426100
ol-AgAu-2112	overlayer	Au on Ag	CCHO	5.6868134992856800
ol-AgAu-2113	overlayer	Au on Ag	CCOH	6.1218786365892700
ol-AgAu-2211	overlayer	Au on Ag	CH2CO	4.1684397113458200
ol-AgAu-2212	overlayer	Au on Ag	CHCHO	4.4793723975628300
ol-AgAu-2213	overlayer	Au on Ag	CCH2O	6.7685273903834500
ol-AgAu-2214	overlayer	Au on Ag	CHCOH	4.8941252709602100
ol-AgAu-2215	overlayer	Au on Ag	CCHOH	4.7062854542528000
ol-AgAu-2311	overlayer	Au on Ag	CH3CO	3.2002982778575900
ol-AgAu-2312	overlayer	Au on Ag	CH2CHO	3.5794124793576000
ol-AgAu-2313	overlayer	Au on Ag	CHCH2O	5.2552180758334300
ol-AgAu-2314	overlayer	Au on Ag	CH2COH	4.0340064019881900
ol-AgAu-2315	overlayer	Au on Ag	CHCHOH	4.1125638249338700
ol-AgAu-2316	overlayer	Au on Ag	CCH2OH	4.7305285290372800
ol-AgAu-2411	overlayer	Au on Ag	CH3CHO	2.8051190459148700
ol-AgAu-2412	overlayer	Au on Ag	CH2CH2O	3.9389314463196000
ol-AgAu-2413	overlayer	Au on Ag	CH3COH	3.3066326980286700
ol-AgAu-2414	overlayer	Au on Ag	CH2CHOH	2.7932795196669200
ol-AgAu-2415	overlayer	Au on Ag	CHCH2OH	3.9854779835132000
ol-AgAu-2511	overlayer	Au on Ag	CH3CH2O	2.8424858009726100
ol-AgAu-2512	overlayer	Au on Ag	CH3CHOH	2.4535359242395700
ol-AgAu-2513	overlayer	Au on Ag	CH2CH2OH	2.6798095484176600
ol-AgAu-2611	overlayer	Au on Ag	CH3CH2OH	1.5110926477366400
ol-AgAu-2121	overlayer	Au on Ag	OCCHO	5.7526310300455000
ol-AgAu-2122	overlayer	Au on Ag	OCCOH	5.8047135797473400
ol-AgAu-2221	overlayer	Au on Ag	OCHCHO	5.2935211449935300
ol-AgAu-2222	overlayer	Au on Ag	OCCH2O	5.2801909144473100
ol-AgAu-2223	overlayer	Au on Ag	HOCCHO	5.4047183842502200
ol-AgAu-2224	overlayer	Au on Ag	HOCHCO	5.1803551302788700
ol-AgAu-2225	overlayer	Au on Ag	HOCCOH	5.6991458877690800
ol-AgAu-2321	overlayer	Au on Ag	OCH2CHO	4.9628834465313200
ol-AgAu-2322	overlayer	Au on Ag	HOCCH2O	5.5537159440580400
ol-AgAu-2323	overlayer	Au on Ag	HOCHCHO	4.2795691489517400
ol-AgAu-2324	overlayer	Au on Ag	OHCH2CO	4.3499028659201700
ol-AgAu-2325	overlayer	Au on Ag	HOCHCOH	4.5921460915006800
ol-AgAu-2421	overlayer	Au on Ag	OCH2CH2O	5.0318702705494700
ol-AgAu-2422	overlayer	Au on Ag	HOCHCH2O	4.6443707346393500
ol-AgAu-2423	overlayer	Au on Ag	HOCH2CHO	3.8504166054629200
ol-AgAu-2424	overlayer	Au on Ag	HOCH2COH	4.4631596294104900
ol-AgAu-2425	overlayer	Au on Ag	HOCHCHOH	3.5291621114990100
ol-AgAu-2521	overlayer	Au on Ag	HOCH2CH2O	3.8925902828422300
ol-AgAu-2522	overlayer	Au on Ag	HOCH2CHOH	3.3271411228450100
ol-AgAu-2621	overlayer	Au on Ag	HOCH2CH2OH	2.4523112422540400
ol-AgPd-0101	overlayer	Pd on Ag	H	-0.4691833303943650
ol-AgPd-0011	overlayer	Pd on Ag	O	1.0704334276704300
ol-AgPd-0111	overlayer	Pd on Ag	OH	0.4602095459333860
ol-AgPd-0211	overlayer	Pd on Ag	H2O	-0.3902374531916810
ol-AgPd-1001	overlayer	Pd on Ag	C	2.3860387783462800
ol-AgPd-1101	overlayer	Pd on Ag	CH	1.3371702103438900
ol-AgPd-1201	overlayer	Pd on Ag	CH2	1.2128274369015000
ol-AgPd-1301	overlayer	Pd on Ag	CH3	0.4925392194782660
ol-AgPd-1401	overlayer	Pd on Ag	CH4	-0.1033629609928400
ol-AgPd-1011	overlayer	Pd on Ag	CO	1.4141822314162900
ol-AgPd-1111	overlayer	Pd on Ag	CHO	1.9033305062461500
ol-AgPd-1112	overlayer	Pd on Ag	COH	1.7233724664722400
ol-AgPd-1211	overlayer	Pd on Ag	CH2O	1.8502771398132800
ol-AgPd-1212	overlayer	Pd on Ag	CHOH	1.6965291222539500
ol-AgPd-1311	overlayer	Pd on Ag	CH3O	1.5730486075959000
ol-AgPd-1312	overlayer	Pd on Ag	CH2OH	1.2781651514692400
ol-AgPd-1411	overlayer	Pd on Ag	CH3OH	0.7752361461610110
ol-AgPd-2001	overlayer	Pd on Ag	C2	4.7155097570488600
ol-AgPd-2101	overlayer	Pd on Ag	C2H	3.4863703520873200
ol-AgPd-2201	overlayer	Pd on Ag	CH2C	2.4864070356576500
ol-AgPd-2202	overlayer	Pd on Ag	CHCH	2.6054276398612600
ol-AgPd-2301	overlayer	Pd on Ag	CH3C	1.7418074623689400
ol-AgPd-2302	overlayer	Pd on Ag	CH2CH	2.1978886989298200
ol-AgPd-2401	overlayer	Pd on Ag	CH3CH	1.8433081534181900
ol-AgPd-2402	overlayer	Pd on Ag	CH2CH2	1.5427067115306100
ol-AgPd-2501	overlayer	Pd on Ag	CH3CH2	1.1978273448340000
ol-AgPd-2601	overlayer	Pd on Ag	CH3CH3	0.5795328603680070
ol-AgPd-2011	overlayer	Pd on Ag	CCO	3.8341779442725000
ol-AgPd-2111	overlayer	Pd on Ag	CHCO	3.3724089632089400
ol-AgPd-2112	overlayer	Pd on Ag	CCHO	3.8724928024312700
ol-AgPd-2113	overlayer	Pd on Ag	CCOH	4.1107063510681800
ol-AgPd-2211	overlayer	Pd on Ag	CH2CO	2.9336158495006100
ol-AgPd-2212	overlayer	Pd on Ag	CHCHO	3.1882302709186500
ol-AgPd-2213	overlayer	Pd on Ag	CCH2O	4.2368159905408200
ol-AgPd-2214	overlayer	Pd on Ag	CHCOH	3.0464071706960800
ol-AgPd-2215	overlayer	Pd on Ag	CCHOH	3.0273645777587600
ol-AgPd-2311	overlayer	Pd on Ag	CH3CO	2.2581917546082900
ol-AgPd-2312	overlayer	Pd on Ag	CH2CHO	2.7115435105138400
ol-AgPd-2313	overlayer	Pd on Ag	CHCH2O	3.5030973912446500
ol-AgPd-2314	overlayer	Pd on Ag	CH2COH	2.6773567891400000
ol-AgPd-2315	overlayer	Pd on Ag	CHCHOH	2.8351502799757900
ol-AgPd-2316	overlayer	Pd on Ag	CCH2OH	2.8158336713486800
ol-AgPd-2411	overlayer	Pd on Ag	CH3CHO	2.2480745821611800
ol-AgPd-2412	overlayer	Pd on Ag	CH2CH2O	2.8111661080981200
ol-AgPd-2413	overlayer	Pd on Ag	CH3COH	2.2028859912350800
ol-AgPd-2414	overlayer	Pd on Ag	CH2CHOH	2.1722744767563700
ol-AgPd-2415	overlayer	Pd on Ag	CHCH2OH	2.5596347088011000
ol-AgPd-2511	overlayer	Pd on Ag	CH3CH2O	2.1392686214841100
ol-AgPd-2512	overlayer	Pd on Ag	CH3CHOH	1.7784877102895700
ol-AgPd-2513	overlayer	Pd on Ag	CH2CH2OH	1.9133150793881300
ol-AgPd-2611	overlayer	Pd on Ag	CH3CH2OH	1.2726763186304900
ol-AgPd-2121	overlayer	Pd on Ag	OCCHO	4.2351926616216900
ol-AgPd-2122	overlayer	Pd on Ag	OCCOH	4.1479833891396600
ol-AgPd-2221	overlayer	Pd on Ag	OCHCHO	4.0895501232135700
ol-AgPd-2222	overlayer	Pd on Ag	OCCH2O	4.0320252310603900
ol-AgPd-2223	overlayer	Pd on Ag	HOCCHO	3.9366965218769600
ol-AgPd-2224	overlayer	Pd on Ag	HOCHCO	3.7826650138224500
ol-AgPd-2225	overlayer	Pd on Ag	HOCCOH	3.7573095006453100
ol-AgPd-2321	overlayer	Pd on Ag	OCH2CHO	3.9508239787124600
ol-AgPd-2322	overlayer	Pd on Ag	HOCCH2O	3.8190936644867900
ol-AgPd-2323	overlayer	Pd on Ag	HOCHCHO	3.4241799984209300
ol-AgPd-2324	overlayer	Pd on Ag	OHCH2CO	3.1777004644469400
ol-AgPd-2325	overlayer	Pd on Ag	HOCHCOH	3.3770112189192800
ol-AgPd-2421	overlayer	Pd on Ag	OCH2CH2O	3.8259857867844500
ol-AgPd-2422	overlayer	Pd on Ag	HOCHCH2O	3.4852343145413400
ol-AgPd-2423	overlayer	Pd on Ag	HOCH2CHO	3.0351064907990200
ol-AgPd-2424	overlayer	Pd on Ag	HOCH2COH	3.1874305694869400
ol-AgPd-2425	overlayer	Pd on Ag	HOCHCHOH	2.9472438011575400
ol-AgPd-2521	overlayer	Pd on Ag	HOCH2CH2O	3.0344729889066400
ol-AgPd-2522	overlayer	Pd on Ag	HOCH2CHOH	2.5892898008861400
ol-AgPd-2621	overlayer	Pd on Ag	HOCH2CH2OH	2.1308472993785100
ol-AgPt-0101	overlayer	Pt on Ag	H	-0.8880501585867530
ol-AgPt-0011	overlayer	Pt on Ag	O	0.4568446573898690
ol-AgPt-0111	overlayer	Pt on Ag	OH	0.2877364348983720
ol-AgPt-0211	overlayer	Pt on Ag	H2O	-0.5262567494907130
ol-AgPt-1001	overlayer	Pt on Ag	C	0.8666826377071090
ol-AgPt-1101	overlayer	Pt on Ag	CH	0.0595679182231612
ol-AgPt-1201	overlayer	Pt on Ag	CH2	0.3790612211697070
ol-AgPt-1301	overlayer	Pt on Ag	CH3	0.0640496330778304
ol-AgPt-1401	overlayer	Pt on Ag	CH4	-0.1111231780804410
ol-AgPt-1011	overlayer	Pt on Ag	CO	0.5135587406944320
ol-AgPt-1111	overlayer	Pt on Ag	CHO	1.1883432263595800
ol-AgPt-1112	overlayer	Pt on Ag	COH	0.3552648914966220
ol-AgPt-1211	overlayer	Pt on Ag	CH2O	1.4242998039221800
ol-AgPt-1212	overlayer	Pt on Ag	CHOH	0.8266424290122010
ol-AgPt-1311	overlayer	Pt on Ag	CH3O	1.3283795425383600
ol-AgPt-1312	overlayer	Pt on Ag	CH2OH	0.7599114963277200
ol-AgPt-1411	overlayer	Pt on Ag	CH3OH	0.6218837474418140
ol-AgPt-2001	overlayer	Pt on Ag	C2	3.6247832451132700
ol-AgPt-2101	overlayer	Pt on Ag	C2H	2.3226580884969100
ol-AgPt-2201	overlayer	Pt on Ag	CH2C	1.2593604133262700
ol-AgPt-2202	overlayer	Pt on Ag	CHCH	1.3464385350507900
ol-AgPt-2301	overlayer	Pt on Ag	CH3C	0.3517992414056630
ol-AgPt-2302	overlayer	Pt on Ag	CH2CH	1.3595554856719600
ol-AgPt-2401	overlayer	Pt on Ag	CH3CH	0.9838163661182650
ol-AgPt-2402	overlayer	Pt on Ag	CH2CH2	1.0564155836901200
ol-AgPt-2501	overlayer	Pt on Ag	CH3CH2	0.8116378652828610
ol-AgPt-2601	overlayer	Pt on Ag	CH3CH3	0.5600829642723680
ol-AgPt-2011	overlayer	Pt on Ag	CCO	3.0086289827899100
ol-AgPt-2111	overlayer	Pt on Ag	CHCO	2.6424915100579000
ol-AgPt-2112	overlayer	Pt on Ag	CCHO	2.7163665834753200
ol-AgPt-2113	overlayer	Pt on Ag	CCOH	2.8331777131801000
ol-AgPt-2211	overlayer	Pt on Ag	CH2CO	2.1081773479723300
ol-AgPt-2212	overlayer	Pt on Ag	CHCHO	2.4403376003452800
ol-AgPt-2213	overlayer	Pt on Ag	CCH2O	2.7717145527635600
ol-AgPt-2214	overlayer	Pt on Ag	CHCOH	1.8308822824847100
ol-AgPt-2215	overlayer	Pt on Ag	CCHOH	1.9047269269513400
ol-AgPt-2311	overlayer	Pt on Ag	CH3CO	1.6068316775529300
ol-AgPt-2312	overlayer	Pt on Ag	CH2CHO	2.2407089501983700
ol-AgPt-2313	overlayer	Pt on Ag	CHCH2O	2.4529488315200700
ol-AgPt-2314	overlayer	Pt on Ag	CH2COH	1.7686212569457900
ol-AgPt-2315	overlayer	Pt on Ag	CHCHOH	2.0118623106378300
ol-AgPt-2316	overlayer	Pt on Ag	CCH2OH	1.5188847763536500
ol-AgPt-2411	overlayer	Pt on Ag	CH3CHO	1.8965795804797000
ol-AgPt-2412	overlayer	Pt on Ag	CH2CH2O	2.2084627236321900
ol-AgPt-2413	overlayer	Pt on Ag	CH3COH	1.3841394403544200
ol-AgPt-2414	overlayer	Pt on Ag	CH2CHOH	1.7210984517888300
ol-AgPt-2415	overlayer	Pt on Ag	CHCH2OH	1.6356774733473200
ol-AgPt-2511	overlayer	Pt on Ag	CH3CH2O	1.8732880686150100
ol-AgPt-2512	overlayer	Pt on Ag	CH3CHOH	1.2691516475132700
ol-AgPt-2513	overlayer	Pt on Ag	CH2CH2OH	1.4038951654184900
ol-AgPt-2611	overlayer	Pt on Ag	CH3CH2OH	1.1209197955654900
ol-AgPt-2121	overlayer	Pt on Ag	OCCHO	3.3161115869288700
ol-AgPt-2122	overlayer	Pt on Ag	OCCOH	3.0194792253700200
ol-AgPt-2221	overlayer	Pt on Ag	OCHCHO	3.5200017379514300
ol-AgPt-2222	overlayer	Pt on Ag	OCCH2O	3.3300213537413300
ol-AgPt-2223	overlayer	Pt on Ag	HOCCHO	3.0421806741197700
ol-AgPt-2224	overlayer	Pt on Ag	HOCHCO	2.9014445593769400
ol-AgPt-2225	overlayer	Pt on Ag	HOCCOH	2.4828608216269800
ol-AgPt-2321	overlayer	Pt on Ag	OCH2CHO	3.4987324869185300
ol-AgPt-2322	overlayer	Pt on Ag	HOCCH2O	2.7744781108575300
ol-AgPt-2323	overlayer	Pt on Ag	HOCHCHO	2.9311565573887300
ol-AgPt-2324	overlayer	Pt on Ag	OHCH2CO	2.4066314286139300
ol-AgPt-2325	overlayer	Pt on Ag	HOCHCOH	2.5418035538385400
ol-AgPt-2421	overlayer	Pt on Ag	OCH2CH2O	3.3829962613400200
ol-AgPt-2422	overlayer	Pt on Ag	HOCHCH2O	2.7969906560960100
ol-AgPt-2423	overlayer	Pt on Ag	HOCH2CHO	2.5363507315834100
ol-AgPt-2424	overlayer	Pt on Ag	HOCH2COH	2.2903653175659700
ol-AgPt-2425	overlayer	Pt on Ag	HOCHCHOH	2.5122640057737100
ol-AgPt-2521	overlayer	Pt on Ag	HOCH2CH2O	2.6519182017754400
ol-AgPt-2522	overlayer	Pt on Ag	HOCH2CHOH	2.0518095609727800
ol-AgPt-2621	overlayer	Pt on Ag	HOCH2CH2OH	1.9299944615587400
ol-AgZn-0101	overlayer	Zn on Ag	H	0.0758800652038074
ol-AgZn-0011	overlayer	Zn on Ag	O	-0.0982866607292120
ol-AgZn-0111	overlayer	Zn on Ag	OH	-0.3888195314108750
ol-AgZn-0211	overlayer	Zn on Ag	H2O	-0.3347832043705650
ol-AgZn-1001	overlayer	Zn on Ag	C	3.6961412629403000
ol-AgZn-1101	overlayer	Zn on Ag	CH	2.4921705559138100
ol-AgZn-1201	overlayer	Zn on Ag	CH2	1.7736391098623400
ol-AgZn-1301	overlayer	Zn on Ag	CH3	0.8572565059636700
ol-AgZn-1401	overlayer	Zn on Ag	CH4	-0.0662474359996829
ol-AgZn-1011	overlayer	Zn on Ag	CO	2.3731507114211300
ol-AgZn-1111	overlayer	Zn on Ag	CHO	2.7047805231080700
ol-AgZn-1112	overlayer	Zn on Ag	COH	3.2892715190833100
ol-AgZn-1211	overlayer	Zn on Ag	CH2O	2.0066124833952200
ol-AgZn-1212	overlayer	Zn on Ag	CHOH	2.8173311644374800
ol-AgZn-1311	overlayer	Zn on Ag	CH3O	0.7452481345449220
ol-AgZn-1312	overlayer	Zn on Ag	CH2OH	1.9993801053755700
ol-AgZn-1411	overlayer	Zn on Ag	CH3OH	0.8518322442723470
ol-AgZn-2001	overlayer	Zn on Ag	C2	4.8885410770204800
ol-AgZn-2101	overlayer	Zn on Ag	C2H	4.0893048978593600
ol-AgZn-2201	overlayer	Zn on Ag	CH2C	3.7434122113679200
ol-AgZn-2202	overlayer	Zn on Ag	CHCH	3.6354558415734900
ol-AgZn-2301	overlayer	Zn on Ag	CH3C	3.2027597346660400
ol-AgZn-2302	overlayer	Zn on Ag	CH2CH	3.0756899661307800
ol-AgZn-2401	overlayer	Zn on Ag	CH3CH	2.6085820200483900
ol-AgZn-2402	overlayer	Zn on Ag	CH2CH2	2.1961303732852300
ol-AgZn-2501	overlayer	Zn on Ag	CH3CH2	1.7857036524415800
ol-AgZn-2601	overlayer	Zn on Ag	CH3CH3	0.6494128690093750
ol-AgZn-2011	overlayer	Zn on Ag	CCO	4.1749501077183800
ol-AgZn-2111	overlayer	Zn on Ag	CHCO	3.9787399266137400
ol-AgZn-2112	overlayer	Zn on Ag	CCHO	4.7253872280770800
ol-AgZn-2113	overlayer	Zn on Ag	CCOH	5.0314685183142400
ol-AgZn-2211	overlayer	Zn on Ag	CH2CO	3.7499292099427600
ol-AgZn-2212	overlayer	Zn on Ag	CHCHO	3.3376299557221100
ol-AgZn-2213	overlayer	Zn on Ag	CCH2O	4.5212690301201800
ol-AgZn-2214	overlayer	Zn on Ag	CHCOH	4.1480016626026600
ol-AgZn-2215	overlayer	Zn on Ag	CCHOH	4.1393087231387800
ol-AgZn-2311	overlayer	Zn on Ag	CH3CO	3.0129911867363900
ol-AgZn-2312	overlayer	Zn on Ag	CH2CHO	2.6171059199156800
ol-AgZn-2313	overlayer	Zn on Ag	CHCH2O	3.9212175944336000
ol-AgZn-2314	overlayer	Zn on Ag	CH2COH	3.5855796205951700
ol-AgZn-2315	overlayer	Zn on Ag	CHCHOH	3.4924443381386000
ol-AgZn-2316	overlayer	Zn on Ag	CCH2OH	4.1857512203472200
ol-AgZn-2411	overlayer	Zn on Ag	CH3CHO	2.4887468629083300
ol-AgZn-2412	overlayer	Zn on Ag	CH2CH2O	2.6326405401409800
ol-AgZn-2413	overlayer	Zn on Ag	CH3COH	3.4272445951217900
ol-AgZn-2414	overlayer	Zn on Ag	CH2CHOH	2.8032011054596400
ol-AgZn-2415	overlayer	Zn on Ag	CHCH2OH	3.3239092839791900
ol-AgZn-2511	overlayer	Zn on Ag	CH3CH2O	1.3565571793294400
ol-AgZn-2512	overlayer	Zn on Ag	CH3CHOH	2.5798292810624900
ol-AgZn-2513	overlayer	Zn on Ag	CH2CH2OH	2.4019572650463200
ol-AgZn-2611	overlayer	Zn on Ag	CH3CH2OH	1.3837280362033500
ol-AgZn-2121	overlayer	Zn on Ag	OCCHO	4.6559387465670100
ol-AgZn-2122	overlayer	Zn on Ag	OCCOH	5.3717932359281300
ol-AgZn-2221	overlayer	Zn on Ag	OCHCHO	3.4473447260322300
ol-AgZn-2222	overlayer	Zn on Ag	OCCH2O	4.0481164643433500
ol-AgZn-2223	overlayer	Zn on Ag	HOCCHO	4.3765376257891600
ol-AgZn-2224	overlayer	Zn on Ag	HOCHCO	4.3821274713731200
ol-AgZn-2225	overlayer	Zn on Ag	HOCCOH	4.8967265599091800
ol-AgZn-2321	overlayer	Zn on Ag	OCH2CHO	3.2479487760833100
ol-AgZn-2322	overlayer	Zn on Ag	HOCCH2O	4.2633256461992400
ol-AgZn-2323	overlayer	Zn on Ag	HOCHCHO	3.5081220554890000
ol-AgZn-2324	overlayer	Zn on Ag	OHCH2CO	3.8761511474577300
ol-AgZn-2325	overlayer	Zn on Ag	HOCHCOH	4.3204776686792900
ol-AgZn-2421	overlayer	Zn on Ag	OCH2CH2O	2.4036037841631700
ol-AgZn-2422	overlayer	Zn on Ag	HOCHCH2O	3.7221462780997300
ol-AgZn-2423	overlayer	Zn on Ag	HOCH2CHO	3.2913632158913300
ol-AgZn-2424	overlayer	Zn on Ag	HOCH2COH	4.3014763171222700
ol-AgZn-2425	overlayer	Zn on Ag	HOCHCHOH	3.6130426103469200
ol-AgZn-2521	overlayer	Zn on Ag	HOCH2CH2O	2.4338035059607900
ol-AgZn-2522	overlayer	Zn on Ag	HOCH2CHOH	3.3475632254007500
ol-AgZn-2621	overlayer	Zn on Ag	HOCH2CH2OH	2.2575667556054100
ol-AgCd-0101	overlayer	Cd on Ag	H	0.4377741140453380
ol-AgCd-0011	overlayer	Cd on Ag	O	1.4985677713261900
ol-AgCd-0111	overlayer	Cd on Ag	OH	0.3422945265077810
ol-AgCd-0211	overlayer	Cd on Ag	H2O	-0.1513554083533970
ol-AgCd-1001	overlayer	Cd on Ag	C	5.3705328288618700
ol-AgCd-1101	overlayer	Cd on Ag	CH	3.8712066279804900
ol-AgCd-1201	overlayer	Cd on Ag	CH2	2.7782277174197500
ol-AgCd-1301	overlayer	Cd on Ag	CH3	1.3320496068616700
ol-AgCd-1401	overlayer	Cd on Ag	CH4	-0.0741932136229335
ol-AgCd-1011	overlayer	Cd on Ag	CO	3.2667742030095800
ol-AgCd-1111	overlayer	Cd on Ag	CHO	3.3924421545737900
ol-AgCd-1112	overlayer	Cd on Ag	COH	4.5875513968148400
ol-AgCd-1211	overlayer	Cd on Ag	CH2O	2.5904600762156000
ol-AgCd-1212	overlayer	Cd on Ag	CHOH	3.5749532564265700
ol-AgCd-1311	overlayer	Cd on Ag	CH3O	1.5781709042812600
ol-AgCd-1312	overlayer	Cd on Ag	CH2OH	2.4217532461582700
ol-AgCd-1411	overlayer	Cd on Ag	CH3OH	1.0510019819819200
ol-AgCd-2001	overlayer	Cd on Ag	C2	6.5067384833851500
ol-AgCd-2101	overlayer	Cd on Ag	C2H	5.5889416651035500
ol-AgCd-2201	overlayer	Cd on Ag	CH2C	4.9877816849470500
ol-AgCd-2202	overlayer	Cd on Ag	CHCH	5.0530440287456700
ol-AgCd-2301	overlayer	Cd on Ag	CH3C	4.5923240303138600
ol-AgCd-2302	overlayer	Cd on Ag	CH2CH	3.9155553672014500
ol-AgCd-2401	overlayer	Cd on Ag	CH3CH	3.5426777564207700
ol-AgCd-2402	overlayer	Cd on Ag	CH2CH2	2.6050951946663200
ol-AgCd-2501	overlayer	Cd on Ag	CH3CH2	2.0730908419219000
ol-AgCd-2601	overlayer	Cd on Ag	CH3CH3	0.6420484824466160
ol-AgCd-2011	overlayer	Cd on Ag	CCO	5.2859599851668100
ol-AgCd-2111	overlayer	Cd on Ag	CHCO	4.7956420512485600
ol-AgCd-2112	overlayer	Cd on Ag	CCHO	6.0775728528030800
ol-AgCd-2113	overlayer	Cd on Ag	CCOH	6.5374076250028700
ol-AgCd-2211	overlayer	Cd on Ag	CH2CO	4.6028974198436300
ol-AgCd-2212	overlayer	Cd on Ag	CHCHO	4.4305231577121900
ol-AgCd-2213	overlayer	Cd on Ag	CCH2O	6.6666728547628700
ol-AgCd-2214	overlayer	Cd on Ag	CHCOH	5.4585598231352900
ol-AgCd-2215	overlayer	Cd on Ag	CCHOH	5.2984570117148600
ol-AgCd-2311	overlayer	Cd on Ag	CH3CO	3.6260791808563800
ol-AgCd-2312	overlayer	Cd on Ag	CH2CHO	3.4073471233683700
ol-AgCd-2313	overlayer	Cd on Ag	CHCH2O	5.3428204694757700
ol-AgCd-2314	overlayer	Cd on Ag	CH2COH	4.5194534085236000
ol-AgCd-2315	overlayer	Cd on Ag	CHCHOH	4.4282672778596500
ol-AgCd-2316	overlayer	Cd on Ag	CCH2OH	5.4786125035638900
ol-AgCd-2411	overlayer	Cd on Ag	CH3CHO	2.9099527333853800
ol-AgCd-2412	overlayer	Cd on Ag	CH2CH2O	3.6754634309550900
ol-AgCd-2413	overlayer	Cd on Ag	CH3COH	4.0484412426872700
ol-AgCd-2414	overlayer	Cd on Ag	CH2CHOH	3.1692478721610100
ol-AgCd-2415	overlayer	Cd on Ag	CHCH2OH	4.3597331380115400
ol-AgCd-2511	overlayer	Cd on Ag	CH3CH2O	2.1984807778823500
ol-AgCd-2512	overlayer	Cd on Ag	CH3CHOH	2.9447555116254000
ol-AgCd-2513	overlayer	Cd on Ag	CH2CH2OH	2.9365803453010000
ol-AgCd-2611	overlayer	Cd on Ag	CH3CH2OH	1.5617088563034400
ol-AgCd-2121	overlayer	Cd on Ag	OCCHO	5.8703915936662000
ol-AgCd-2122	overlayer	Cd on Ag	OCCOH	6.4794891136996600
ol-AgCd-2221	overlayer	Cd on Ag	OCHCHO	4.6895631853229500
ol-AgCd-2222	overlayer	Cd on Ag	OCCH2O	5.1412699215905700
ol-AgCd-2223	overlayer	Cd on Ag	HOCCHO	5.5420778901953400
ol-AgCd-2224	overlayer	Cd on Ag	HOCHCO	5.4402423065566800
ol-AgCd-2225	overlayer	Cd on Ag	HOCCOH	6.2792628946608900
ol-AgCd-2321	overlayer	Cd on Ag	OCH2CHO	4.3387035552046500
ol-AgCd-2322	overlayer	Cd on Ag	HOCCH2O	5.6620843603369200
ol-AgCd-2323	overlayer	Cd on Ag	HOCHCHO	4.2364627217115900
ol-AgCd-2324	overlayer	Cd on Ag	OHCH2CO	4.7076925135925800
ol-AgCd-2325	overlayer	Cd on Ag	HOCHCOH	5.1198293637920900
ol-AgCd-2421	overlayer	Cd on Ag	OCH2CH2O	3.8702336887958300
ol-AgCd-2422	overlayer	Cd on Ag	HOCHCH2O	4.6739585631662600
ol-AgCd-2423	overlayer	Cd on Ag	HOCH2CHO	3.9352616123686700
ol-AgCd-2424	overlayer	Cd on Ag	HOCH2COH	5.1054220979618300
ol-AgCd-2425	overlayer	Cd on Ag	HOCHCHOH	3.9347575703597800
ol-AgCd-2521	overlayer	Cd on Ag	HOCH2CH2O	3.3599897449053700
ol-AgCd-2522	overlayer	Cd on Ag	HOCH2CHOH	3.7800193639389300
ol-AgCd-2621	overlayer	Cd on Ag	HOCH2CH2OH	2.5041140884639400
ol-AuCu-0101	overlayer	Cu on Au	H	-0.3550038328920160
ol-AuCu-0011	overlayer	Cu on Au	O	-0.3380727926554120
ol-AuCu-0111	overlayer	Cu on Au	OH	-0.3526545142580140
ol-AuCu-0211	overlayer	Cu on Au	H2O	-0.4505211208459350
ol-AuCu-1001	overlayer	Cu on Au	C	2.2659092455829900
ol-AuCu-1101	overlayer	Cu on Au	CH	1.2788951016992600
ol-AuCu-1201	overlayer	Cu on Au	CH2	1.0202426624311800
ol-AuCu-1301	overlayer	Cu on Au	CH3	0.4548485395865850
ol-AuCu-1401	overlayer	Cu on Au	CH4	-0.0796058960370400
ol-AuCu-1011	overlayer	Cu on Au	CO	1.4890683411827600
ol-AuCu-1111	overlayer	Cu on Au	CHO	1.9949375413506200
ol-AuCu-1112	overlayer	Cu on Au	COH	1.9245712560253100
ol-AuCu-1211	overlayer	Cu on Au	CH2O	1.6475999362164500
ol-AuCu-1212	overlayer	Cu on Au	CHOH	1.9247093431146800
ol-AuCu-1311	overlayer	Cu on Au	CH3O	0.7216146845282340
ol-AuCu-1312	overlayer	Cu on Au	CH2OH	1.4569420199361500
ol-AuCu-1411	overlayer	Cu on Au	CH3OH	0.7185451676837040
ol-AuCu-2001	overlayer	Cu on Au	C2	4.0144993245628700
ol-AuCu-2101	overlayer	Cu on Au	C2H	3.0735431211887000
ol-AuCu-2201	overlayer	Cu on Au	CH2C	2.5487574407324000
ol-AuCu-2202	overlayer	Cu on Au	CHCH	2.4613739370693500
ol-AuCu-2301	overlayer	Cu on Au	CH3C	1.8420820627482100
ol-AuCu-2302	overlayer	Cu on Au	CH2CH	2.2557068484370500
ol-AuCu-2401	overlayer	Cu on Au	CH3CH	1.7947010304596900
ol-AuCu-2402	overlayer	Cu on Au	CH2CH2	1.6917846059975800
ol-AuCu-2501	overlayer	Cu on Au	CH3CH2	1.3714555134403200
ol-AuCu-2601	overlayer	Cu on Au	CH3CH3	0.6205368702720290
ol-AuCu-2011	overlayer	Cu on Au	CCO	3.4716601427589700
ol-AuCu-2111	overlayer	Cu on Au	CHCO	3.2962267200603600
ol-AuCu-2112	overlayer	Cu on Au	CCHO	3.6657307246832400
ol-AuCu-2113	overlayer	Cu on Au	CCOH	3.8648559030512200
ol-AuCu-2211	overlayer	Cu on Au	CH2CO	2.9521063063465300
ol-AuCu-2212	overlayer	Cu on Au	CHCHO	2.7321950488064500
ol-AuCu-2213	overlayer	Cu on Au	CCH2O	3.3368733898832100
ol-AuCu-2214	overlayer	Cu on Au	CHCOH	2.9931379456770500
ol-AuCu-2215	overlayer	Cu on Au	CCHOH	3.0538880086152900
ol-AuCu-2311	overlayer	Cu on Au	CH3CO	2.3614088492936400
ol-AuCu-2312	overlayer	Cu on Au	CH2CHO	2.2734594537994100
ol-AuCu-2313	overlayer	Cu on Au	CHCH2O	3.0296466346944000
ol-AuCu-2314	overlayer	Cu on Au	CH2COH	2.7053496167081300
ol-AuCu-2315	overlayer	Cu on Au	CHCHOH	2.7279167756246600
ol-AuCu-2316	overlayer	Cu on Au	CCH2OH	2.9148213708029800
ol-AuCu-2411	overlayer	Cu on Au	CH3CHO	2.1702885081799300
ol-AuCu-2412	overlayer	Cu on Au	CH2CH2O	2.2042156673649800
ol-AuCu-2413	overlayer	Cu on Au	CH3COH	2.5533846231721200
ol-AuCu-2414	overlayer	Cu on Au	CH2CHOH	2.3303622752991200
ol-AuCu-2415	overlayer	Cu on Au	CHCH2OH	2.4606032392438900
ol-AuCu-2511	overlayer	Cu on Au	CH3CH2O	1.3075473606701100
ol-AuCu-2512	overlayer	Cu on Au	CH3CHOH	2.0283130195245900
ol-AuCu-2513	overlayer	Cu on Au	CH2CH2OH	1.9125939484913200
ol-AuCu-2611	overlayer	Cu on Au	CH3CH2OH	1.2448138236364900
ol-AuCu-2121	overlayer	Cu on Au	OCCHO	3.8647377764282300
ol-AuCu-2122	overlayer	Cu on Au	OCCOH	4.2595988175895100
ol-AuCu-2221	overlayer	Cu on Au	OCHCHO	3.1366996622499400
ol-AuCu-2222	overlayer	Cu on Au	OCCH2O	3.5045298506750200
ol-AuCu-2223	overlayer	Cu on Au	HOCCHO	3.6004470331950000
ol-AuCu-2224	overlayer	Cu on Au	HOCHCO	3.5845116337127700
ol-AuCu-2225	overlayer	Cu on Au	HOCCOH	3.6889792691404500
ol-AuCu-2321	overlayer	Cu on Au	OCH2CHO	3.0397904914119400
ol-AuCu-2322	overlayer	Cu on Au	HOCCH2O	3.3708184205193500
ol-AuCu-2323	overlayer	Cu on Au	HOCHCHO	3.1119031217495100
ol-AuCu-2324	overlayer	Cu on Au	OHCH2CO	3.1436315151964200
ol-AuCu-2325	overlayer	Cu on Au	HOCHCOH	3.4898351821883500
ol-AuCu-2421	overlayer	Cu on Au	OCH2CH2O	2.3456115305310900
ol-AuCu-2422	overlayer	Cu on Au	HOCHCH2O	3.1452154501591700
ol-AuCu-2423	overlayer	Cu on Au	HOCH2CHO	2.8564464062058700
ol-AuCu-2424	overlayer	Cu on Au	HOCH2COH	3.3892774171447000
ol-AuCu-2425	overlayer	Cu on Au	HOCHCHOH	3.1457327472918500
ol-AuCu-2521	overlayer	Cu on Au	HOCH2CH2O	2.2588370580833300
ol-AuCu-2522	overlayer	Cu on Au	HOCH2CHOH	2.7829515100688200
ol-AuCu-2621	overlayer	Cu on Au	HOCH2CH2OH	2.0777420381303800
ol-AuAg-0101	overlayer	Ag on Au	H	0.2189926412590300
ol-AuAg-0011	overlayer	Ag on Au	O	1.6161660962938200
ol-AuAg-0111	overlayer	Ag on Au	OH	0.4912680478141160
ol-AuAg-0211	overlayer	Ag on Au	H2O	-0.1953327422167460
ol-AuAg-1001	overlayer	Ag on Au	C	4.7254880251387200
ol-AuAg-1101	overlayer	Ag on Au	CH	3.3169164287319200
ol-AuAg-1201	overlayer	Ag on Au	CH2	2.4594650737598400
ol-AuAg-1301	overlayer	Ag on Au	CH3	1.1511934522068200
ol-AuAg-1401	overlayer	Ag on Au	CH4	-0.0842632283988871
ol-AuAg-1011	overlayer	Ag on Au	CO	2.8437966463132400
ol-AuAg-1111	overlayer	Ag on Au	CHO	3.0477086189630900
ol-AuAg-1112	overlayer	Ag on Au	COH	3.9207099517160200
ol-AuAg-1211	overlayer	Ag on Au	CH2O	2.4565944631362700
ol-AuAg-1212	overlayer	Ag on Au	CHOH	3.1230826214322600
ol-AuAg-1311	overlayer	Ag on Au	CH3O	1.7056295540557400
ol-AuAg-1312	overlayer	Ag on Au	CH2OH	2.1406332352827300
ol-AuAg-1411	overlayer	Ag on Au	CH3OH	0.9982860245524200
ol-AuAg-2001	overlayer	Ag on Au	C2	6.2145845848373500
ol-AuAg-2101	overlayer	Ag on Au	C2H	5.1840779503540300
ol-AuAg-2201	overlayer	Ag on Au	CH2C	4.4225305496652400
ol-AuAg-2202	overlayer	Ag on Au	CHCH	4.5309129727752500
ol-AuAg-2301	overlayer	Ag on Au	CH3C	3.9437616693899000
ol-AuAg-2302	overlayer	Ag on Au	CH2CH	3.5251376237103300
ol-AuAg-2401	overlayer	Ag on Au	CH3CH	3.1723998407218700
ol-AuAg-2402	overlayer	Ag on Au	CH2CH2	2.3465042684617800
ol-AuAg-2501	overlayer	Ag on Au	CH3CH2	1.8523732568905200
ol-AuAg-2601	overlayer	Ag on Au	CH3CH3	0.6219637299857070
ol-AuAg-2011	overlayer	Ag on Au	CCO	5.0181105578365700
ol-AuAg-2111	overlayer	Ag on Au	CHCO	4.4908896477511000
ol-AuAg-2112	overlayer	Ag on Au	CCHO	5.6188073405142500
ol-AuAg-2113	overlayer	Ag on Au	CCOH	6.0352990846933200
ol-AuAg-2211	overlayer	Ag on Au	CH2CO	4.2291712813668000
ol-AuAg-2212	overlayer	Ag on Au	CHCHO	4.2233490769181100
ol-AuAg-2213	overlayer	Ag on Au	CCH2O	6.2626543447490400
ol-AuAg-2214	overlayer	Ag on Au	CHCOH	4.9305975209191400
ol-AuAg-2215	overlayer	Ag on Au	CCHOH	4.7897883640198200
ol-AuAg-2311	overlayer	Ag on Au	CH3CO	3.3065295182094100
ol-AuAg-2312	overlayer	Ag on Au	CH2CHO	3.3188979314725000
ol-AuAg-2313	overlayer	Ag on Au	CHCH2O	5.0055209470386400
ol-AuAg-2314	overlayer	Ag on Au	CH2COH	4.1058905966143000
ol-AuAg-2315	overlayer	Ag on Au	CHCHOH	4.0904545779892200
ol-AuAg-2316	overlayer	Ag on Au	CCH2OH	4.8719619785164000
ol-AuAg-2411	overlayer	Ag on Au	CH3CHO	2.7746243235358000
ol-AuAg-2412	overlayer	Ag on Au	CH2CH2O	3.5750778586779600
ol-AuAg-2413	overlayer	Ag on Au	CH3COH	3.5854000069719500
ol-AuAg-2414	overlayer	Ag on Au	CH2CHOH	2.9238321083906500
ol-AuAg-2415	overlayer	Ag on Au	CHCH2OH	3.9746880016397100
ol-AuAg-2511	overlayer	Ag on Au	CH3CH2O	2.3109427284715900
ol-AuAg-2512	overlayer	Ag on Au	CH3CHOH	2.6478649630579000
ol-AuAg-2513	overlayer	Ag on Au	CH2CH2OH	2.7093080388846200
ol-AuAg-2611	overlayer	Ag on Au	CH3CH2OH	1.5016907573161600
ol-AuAg-2121	overlayer	Ag on Au	OCCHO	5.5629836220300500
ol-AuAg-2122	overlayer	Ag on Au	OCCOH	5.9445440173780700
ol-AuAg-2221	overlayer	Ag on Au	OCHCHO	4.7001478297085900
ol-AuAg-2222	overlayer	Ag on Au	OCCH2O	4.9744537007872700
ol-AuAg-2223	overlayer	Ag on Au	HOCCHO	5.2361294870340600
ol-AuAg-2224	overlayer	Ag on Au	HOCHCO	5.1018379365757400
ol-AuAg-2225	overlayer	Ag on Au	HOCCOH	5.7291763632860200
ol-AuAg-2321	overlayer	Ag on Au	OCH2CHO	4.3901108275264700
ol-AuAg-2322	overlayer	Ag on Au	HOCCH2O	5.3202563358630200
ol-AuAg-2323	overlayer	Ag on Au	HOCHCHO	4.1031291716579300
ol-AuAg-2324	overlayer	Ag on Au	OHCH2CO	4.3728564412167400
ol-AuAg-2325	overlayer	Ag on Au	HOCHCOH	4.7155148358306800
ol-AuAg-2421	overlayer	Ag on Au	OCH2CH2O	4.0839905993243200
ol-AuAg-2422	overlayer	Ag on Au	HOCHCH2O	4.4611654383763700
ol-AuAg-2423	overlayer	Ag on Au	HOCH2CHO	3.7622209122605400
ol-AuAg-2424	overlayer	Ag on Au	HOCH2COH	4.6487364146241100
ol-AuAg-2425	overlayer	Ag on Au	HOCHCHOH	3.6853418296165500
ol-AuAg-2521	overlayer	Ag on Au	HOCH2CH2O	3.4048048888315200
ol-AuAg-2522	overlayer	Ag on Au	HOCH2CHOH	3.4861758389547200
ol-AuAg-2621	overlayer	Ag on Au	HOCH2CH2OH	2.4291907350630300
ol-AuPd-0101	overlayer	Pd on Au	H	-0.4528283374613150
ol-AuPd-0011	overlayer	Pd on Au	O	1.0817120426621100
ol-AuPd-0111	overlayer	Pd on Au	OH	0.4600248515384690
ol-AuPd-0211	overlayer	Pd on Au	H2O	-0.3857098918919210
ol-AuPd-1001	overlayer	Pd on Au	C	2.4410640555442900
ol-AuPd-1101	overlayer	Pd on Au	CH	1.3837839945159100
ol-AuPd-1201	overlayer	Pd on Au	CH2	1.2420040735452200
ol-AuPd-1301	overlayer	Pd on Au	CH3	0.5080268050628760
ol-AuPd-1401	overlayer	Pd on Au	CH4	-0.1028858163532880
ol-AuPd-1011	overlayer	Pd on Au	CO	1.4479749327101600
ol-AuPd-1111	overlayer	Pd on Au	CHO	1.9304166151806100
ol-AuPd-1112	overlayer	Pd on Au	COH	1.7754094528424300
ol-AuPd-1211	overlayer	Pd on Au	CH2O	1.8643445728206000
ol-AuPd-1212	overlayer	Pd on Au	CHOH	1.7304225858372700
ol-AuPd-1311	overlayer	Pd on Au	CH3O	1.5752141527780700
ol-AuPd-1312	overlayer	Pd on Au	CH2OH	1.2987025715620000
ol-AuPd-1411	overlayer	Pd on Au	CH3OH	0.7804313824040160
ol-AuPd-2001	overlayer	Pd on Au	C2	4.7500649287557900
ol-AuPd-2101	overlayer	Pd on Au	C2H	3.5259340998769000
ol-AuPd-2201	overlayer	Pd on Au	CH2C	2.5321283402494100
ol-AuPd-2202	overlayer	Pd on Au	CHCH	2.6506652629900500
ol-AuPd-2301	overlayer	Pd on Au	CH3C	1.7938394496622200
ol-AuPd-2302	overlayer	Pd on Au	CH2CH	2.2292485167005500
ol-AuPd-2401	overlayer	Pd on Au	CH3CH	1.8745913603183600
ol-AuPd-2402	overlayer	Pd on Au	CH2CH2	1.5618272622368600
ol-AuPd-2501	overlayer	Pd on Au	CH3CH2	1.2134564553181600
ol-AuPd-2601	overlayer	Pd on Au	CH3CH3	0.5805795757867880
ol-AuPd-2011	overlayer	Pd on Au	CCO	3.8616843830989900
ol-AuPd-2111	overlayer	Pd on Au	CHCO	3.3986951620887800
ol-AuPd-2112	overlayer	Pd on Au	CCHO	3.9134350972005100
ol-AuPd-2113	overlayer	Pd on Au	CCOH	4.1558080890243300
ol-AuPd-2211	overlayer	Pd on Au	CH2CO	2.9641840146069400
ol-AuPd-2212	overlayer	Pd on Au	CHCHO	3.2121223985130400
ol-AuPd-2213	overlayer	Pd on Au	CCH2O	4.2835670577190300
ol-AuPd-2214	overlayer	Pd on Au	CHCOH	3.0907735342424100
ol-AuPd-2215	overlayer	Pd on Au	CCHOH	3.0689498792218100
ol-AuPd-2311	overlayer	Pd on Au	CH3CO	2.2830264698691500
ol-AuPd-2312	overlayer	Pd on Au	CH2CHO	2.7253698294969000
ol-AuPd-2313	overlayer	Pd on Au	CHCH2O	3.5379882357807500
ol-AuPd-2314	overlayer	Pd on Au	CH2COH	2.7110711100203800
ol-AuPd-2315	overlayer	Pd on Au	CHCHOH	2.8646275503453600
ol-AuPd-2316	overlayer	Pd on Au	CCH2OH	2.8644258450419100
ol-AuPd-2411	overlayer	Pd on Au	CH3CHO	2.2604021042729800
ol-AuPd-2412	overlayer	Pd on Au	CH2CH2O	2.8284933187366600
ol-AuPd-2413	overlayer	Pd on Au	CH3COH	2.2358790579884000
ol-AuPd-2414	overlayer	Pd on Au	CH2CHOH	2.1901734505480500
ol-AuPd-2415	overlayer	Pd on Au	CHCH2OH	2.5928878801267800
ol-AuPd-2511	overlayer	Pd on Au	CH3CH2O	2.1423781645740400
ol-AuPd-2512	overlayer	Pd on Au	CH3CHOH	1.7992681896944300
ol-AuPd-2513	overlayer	Pd on Au	CH2CH2OH	1.9320826177453100
ol-AuPd-2611	overlayer	Pd on Au	CH3CH2OH	1.2780447124975100
ol-AuPd-2121	overlayer	Pd on Au	OCCHO	4.2660821162556300
ol-AuPd-2122	overlayer	Pd on Au	OCCOH	4.1904695815166800
ol-AuPd-2221	overlayer	Pd on Au	OCHCHO	4.1028721956546900
ol-AuPd-2222	overlayer	Pd on Au	OCCH2O	4.0536512401861300
ol-AuPd-2223	overlayer	Pd on Au	HOCCHO	3.9669559241894300
ol-AuPd-2224	overlayer	Pd on Au	HOCHCO	3.8135456445525000
ol-AuPd-2225	overlayer	Pd on Au	HOCCOH	3.8037261577230400
ol-AuPd-2321	overlayer	Pd on Au	OCH2CHO	3.9601539658146400
ol-AuPd-2322	overlayer	Pd on Au	HOCCH2O	3.8539831802183700
ol-AuPd-2323	overlayer	Pd on Au	HOCHCHO	3.4398363427841600
ol-AuPd-2324	overlayer	Pd on Au	OHCH2CO	3.2058420636416600
ol-AuPd-2325	overlayer	Pd on Au	HOCHCOH	3.4086984590796500
ol-AuPd-2421	overlayer	Pd on Au	OCH2CH2O	3.8303991231991300
ol-AuPd-2422	overlayer	Pd on Au	HOCHCH2O	3.5078617634204500
ol-AuPd-2423	overlayer	Pd on Au	HOCH2CHO	3.0520492372252200
ol-AuPd-2424	overlayer	Pd on Au	HOCH2COH	3.2221137354360800
ol-AuPd-2425	overlayer	Pd on Au	HOCHCHOH	2.9648709945152400
ol-AuPd-2521	overlayer	Pd on Au	HOCH2CH2O	3.0423298637294400
ol-AuPd-2522	overlayer	Pd on Au	HOCH2CHOH	2.6106555379843500
ol-AuPd-2621	overlayer	Pd on Au	HOCH2CH2OH	2.1378218928988400
ol-AuPt-0101	overlayer	Pt on Au	H	-0.9300456052471270
ol-AuPt-0011	overlayer	Pt on Au	O	0.4380396132855680
ol-AuPt-0111	overlayer	Pt on Au	OH	0.2937524666560260
ol-AuPt-0211	overlayer	Pt on Au	H2O	-0.5372548923965920
ol-AuPt-1001	overlayer	Pt on Au	C	0.7288352073579580
ol-AuPt-1101	overlayer	Pt on Au	CH	-0.0575043027364155
ol-AuPt-1201	overlayer	Pt on Au	CH2	0.3068490131945540
ol-AuPt-1301	overlayer	Pt on Au	CH3	0.0252771518787125
ol-AuPt-1401	overlayer	Pt on Au	CH4	-0.1124878410470550
ol-AuPt-1011	overlayer	Pt on Au	CO	0.4278873046560280
ol-AuPt-1111	overlayer	Pt on Au	CHO	1.1194587163214800
ol-AuPt-1112	overlayer	Pt on Au	COH	0.2227540036519300
ol-AuPt-1211	overlayer	Pt on Au	CH2O	1.3902328107286100
ol-AuPt-1212	overlayer	Pt on Au	CHOH	0.7396703059498500
ol-AuPt-1311	overlayer	Pt on Au	CH3O	1.3287361702546900
ol-AuPt-1312	overlayer	Pt on Au	CH2OH	0.7069349281659270
ol-AuPt-1411	overlayer	Pt on Au	CH3OH	0.6091784823589990
ol-AuPt-2001	overlayer	Pt on Au	C2	3.5424884859289800
ol-AuPt-2101	overlayer	Pt on Au	C2H	2.2257735110176800
ol-AuPt-2201	overlayer	Pt on Au	CH2C	1.1437136229209800
ol-AuPt-2202	overlayer	Pt on Au	CHCH	1.2334200741129600
ol-AuPt-2301	overlayer	Pt on Au	CH3C	0.2199901057376450
ol-AuPt-2302	overlayer	Pt on Au	CH2CH	1.2801316416570200
ol-AuPt-2401	overlayer	Pt on Au	CH3CH	0.9053123050253000
ol-AuPt-2402	overlayer	Pt on Au	CH2CH2	1.0072124275859700
ol-AuPt-2501	overlayer	Pt on Au	CH3CH2	0.7710657542244710
ol-AuPt-2601	overlayer	Pt on Au	CH3CH3	0.5571651716236990
ol-AuPt-2011	overlayer	Pt on Au	CCO	2.9417861720007900
ol-AuPt-2111	overlayer	Pt on Au	CHCO	2.5767685698843200
ol-AuPt-2112	overlayer	Pt on Au	CCHO	2.6146008644439100
ol-AuPt-2113	overlayer	Pt on Au	CCOH	2.7211968051533900
ol-AuPt-2211	overlayer	Pt on Au	CH2CO	2.0310170731708800
ol-AuPt-2212	overlayer	Pt on Au	CHCHO	2.3832416959708200
ol-AuPt-2213	overlayer	Pt on Au	CCH2O	2.6600436392642900
ol-AuPt-2214	overlayer	Pt on Au	CHCOH	1.7194395436894000
ol-AuPt-2215	overlayer	Pt on Au	CCHOH	1.7997478093433100
ol-AuPt-2311	overlayer	Pt on Au	CH3CO	1.5435415658728900
ol-AuPt-2312	overlayer	Pt on Au	CH2CHO	2.2088570420922300
ol-AuPt-2313	overlayer	Pt on Au	CHCH2O	2.3682542760666500
ol-AuPt-2314	overlayer	Pt on Au	CH2COH	1.6834675529571200
ol-AuPt-2315	overlayer	Pt on Au	CHCHOH	1.9383096681731200
ol-AuPt-2316	overlayer	Pt on Au	CCH2OH	1.3957530103018300
ol-AuPt-2411	overlayer	Pt on Au	CH3CHO	1.8660444793192900
ol-AuPt-2412	overlayer	Pt on Au	CH2CH2O	2.1689414051677500
ol-AuPt-2413	overlayer	Pt on Au	CH3COH	1.2986011400579400
ol-AuPt-2414	overlayer	Pt on Au	CH2CHOH	1.6749122354073800
ol-AuPt-2415	overlayer	Pt on Au	CHCH2OH	1.5525532769911200
ol-AuPt-2511	overlayer	Pt on Au	CH3CH2O	1.8711311458866400
ol-AuPt-2512	overlayer	Pt on Au	CH3CHOH	1.2150774025218500
ol-AuPt-2513	overlayer	Pt on Au	CH2CH2OH	1.3566045189943000
ol-AuPt-2611	overlayer	Pt on Au	CH3CH2OH	1.1075813072045900
ol-AuPt-2121	overlayer	Pt on Au	OCCHO	3.2407975264865700
ol-AuPt-2122	overlayer	Pt on Au	OCCOH	2.9116487516392100
ol-AuPt-2221	overlayer	Pt on Au	OCHCHO	3.4929356163209700
ol-AuPt-2222	overlayer	Pt on Au	OCCH2O	3.2791241947634900
ol-AuPt-2223	overlayer	Pt on Au	HOCCHO	2.9682208223702200
ol-AuPt-2224	overlayer	Pt on Au	HOCHCO	2.8249761864105200
ol-AuPt-2225	overlayer	Pt on Au	HOCCOH	2.3663540361165800
ol-AuPt-2321	overlayer	Pt on Au	OCH2CHO	3.4814411681668600
ol-AuPt-2322	overlayer	Pt on Au	HOCCH2O	2.6896149947696600
ol-AuPt-2323	overlayer	Pt on Au	HOCHCHO	2.8938337853588200
ol-AuPt-2324	overlayer	Pt on Au	OHCH2CO	2.3359451759780200
ol-AuPt-2325	overlayer	Pt on Au	HOCHCOH	2.4611789778776800
ol-AuPt-2421	overlayer	Pt on Au	OCH2CH2O	3.3819829679722700
ol-AuPt-2422	overlayer	Pt on Au	HOCHCH2O	2.7422896246607600
ol-AuPt-2423	overlayer	Pt on Au	HOCH2CHO	2.4948737387691700
ol-AuPt-2424	overlayer	Pt on Au	HOCH2COH	2.2015829024218200
ol-AuPt-2425	overlayer	Pt on Au	HOCHCHOH	2.4664868194240600
ol-AuPt-2521	overlayer	Pt on Au	HOCH2CH2O	2.6374146805726400
ol-AuPt-2522	overlayer	Pt on Au	HOCH2CHOH	1.9966439331684200
ol-AuPt-2621	overlayer	Pt on Au	HOCH2CH2OH	1.9127806010391000
ol-AuZn-0101	overlayer	Zn on Au	H	-0.0623790360341311
ol-AuZn-0011	overlayer	Zn on Au	O	-0.4595012315456310
ol-AuZn-0111	overlayer	Zn on Au	OH	-0.5323403137479910
ol-AuZn-0211	overlayer	Zn on Au	H2O	-0.3894847351227290
ol-AuZn-1001	overlayer	Zn on Au	C	3.1408297791375900
ol-AuZn-1101	overlayer	Zn on Au	CH	2.0295219756770200
ol-AuZn-1201	overlayer	Zn on Au	CH2	1.4561497300895500
ol-AuZn-1301	overlayer	Zn on Au	CH3	0.7002634381492340
ol-AuZn-1401	overlayer	Zn on Au	CH4	-0.0666295694132187
ol-AuZn-1011	overlayer	Zn on Au	CO	2.0586926094725200
ol-AuZn-1111	overlayer	Zn on Au	CHO	2.4583766183610900
ol-AuZn-1112	overlayer	Zn on Au	COH	2.8203940539203000
ol-AuZn-1211	overlayer	Zn on Au	CH2O	1.8339032343296500
ol-AuZn-1212	overlayer	Zn on Au	CHOH	2.5292993079345700
ol-AuZn-1311	overlayer	Zn on Au	CH3O	0.5720311451707020
ol-AuZn-1312	overlayer	Zn on Au	CH2OH	1.8320923560196100
ol-AuZn-1411	overlayer	Zn on Au	CH3OH	0.7912954114371310
ol-AuZn-2001	overlayer	Zn on Au	C2	4.4279816672762600
ol-AuZn-2101	overlayer	Zn on Au	C2H	3.6316714169202100
ol-AuZn-2201	overlayer	Zn on Au	CH2C	3.3109859276176700
ol-AuZn-2202	overlayer	Zn on Au	CHCH	3.1708239903523700
ol-AuZn-2301	overlayer	Zn on Au	CH3C	2.7158889344382100
ol-AuZn-2302	overlayer	Zn on Au	CH2CH	2.7817836919088100
ol-AuZn-2401	overlayer	Zn on Au	CH3CH	2.2963937560540200
ol-AuZn-2402	overlayer	Zn on Au	CH2CH2	2.0372794322710500
ol-AuZn-2501	overlayer	Zn on Au	CH3CH2	1.6651142273604200
ol-AuZn-2601	overlayer	Zn on Au	CH3CH3	0.6465881259936600
ol-AuZn-2011	overlayer	Zn on Au	CCO	3.8432861322904500
ol-AuZn-2111	overlayer	Zn on Au	CHCO	3.7101014224118100
ol-AuZn-2112	overlayer	Zn on Au	CCHO	4.2912170423749600
ol-AuZn-2113	overlayer	Zn on Au	CCOH	4.5499571605412900
ol-AuZn-2211	overlayer	Zn on Au	CH2CO	3.4566728161736000
ol-AuZn-2212	overlayer	Zn on Au	CHCHO	3.0243130348162600
ol-AuZn-2213	overlayer	Zn on Au	CCH2O	3.9068268729101600
ol-AuZn-2214	overlayer	Zn on Au	CHCOH	3.7080516699408300
ol-AuZn-2215	overlayer	Zn on Au	CCHOH	3.7406038721392000
ol-AuZn-2311	overlayer	Zn on Au	CH3CO	2.7905050181932300
ol-AuZn-2312	overlayer	Zn on Au	CH2CHO	2.4046530864800100
ol-AuZn-2313	overlayer	Zn on Au	CHCH2O	3.4980815818451100
ol-AuZn-2314	overlayer	Zn on Au	CH2COH	3.2634990044111500
ol-AuZn-2315	overlayer	Zn on Au	CHCHOH	3.1872962357201400
ol-AuZn-2316	overlayer	Zn on Au	CCH2OH	3.7320222584961200
ol-AuZn-2411	overlayer	Zn on Au	CH3CHO	2.3552439465174500
ol-AuZn-2412	overlayer	Zn on Au	CH2CH2O	2.3560356527712600
ol-AuZn-2413	overlayer	Zn on Au	CH3COH	3.1698144783870600
ol-AuZn-2414	overlayer	Zn on Au	CH2CHOH	2.6578121514220400
ol-AuZn-2415	overlayer	Zn on Au	CHCH2OH	2.9835949310738800
ol-AuZn-2511	overlayer	Zn on Au	CH3CH2O	1.1777058035907300
ol-AuZn-2512	overlayer	Zn on Au	CH3CHOH	2.4228845137544900
ol-AuZn-2513	overlayer	Zn on Au	CH2CH2OH	2.2197521254381300
ol-AuZn-2611	overlayer	Zn on Au	CH3CH2OH	1.3266648460566500
ol-AuZn-2121	overlayer	Zn on Au	OCCHO	4.2900350287500000
ol-AuZn-2122	overlayer	Zn on Au	OCCOH	4.9795598235775100
ol-AuZn-2221	overlayer	Zn on Au	OCHCHO	3.1477610826653500
ol-AuZn-2222	overlayer	Zn on Au	OCCH2O	3.7440099868765600
ol-AuZn-2223	overlayer	Zn on Au	HOCCHO	4.0228612286455000
ol-AuZn-2224	overlayer	Zn on Au	HOCHCO	4.0471110464060900
ol-AuZn-2225	overlayer	Zn on Au	HOCCOH	4.4341929230235500
ol-AuZn-2321	overlayer	Zn on Au	OCH2CHO	2.9945704383738200
ol-AuZn-2322	overlayer	Zn on Au	HOCCH2O	3.8447030560863400
ol-AuZn-2323	overlayer	Zn on Au	HOCHCHO	3.3004050152070500
ol-AuZn-2324	overlayer	Zn on Au	OHCH2CO	3.5970406189939600
ol-AuZn-2325	overlayer	Zn on Au	HOCHCOH	4.0332280352722600
ol-AuZn-2421	overlayer	Zn on Au	OCH2CH2O	2.0961462173497200
ol-AuZn-2422	overlayer	Zn on Au	HOCHCH2O	3.4418386408118900
ol-AuZn-2423	overlayer	Zn on Au	HOCH2CHO	3.0950521106087800
ol-AuZn-2424	overlayer	Zn on Au	HOCH2COH	4.0010755216662900
ol-AuZn-2425	overlayer	Zn on Au	HOCHCHOH	3.4775127368189900
ol-AuZn-2521	overlayer	Zn on Au	HOCH2CH2O	2.2189213062494500
ol-AuZn-2522	overlayer	Zn on Au	HOCH2CHOH	3.1749003348125800
ol-AuZn-2621	overlayer	Zn on Au	HOCH2CH2OH	2.1804082132909400
ol-AuCd-0101	overlayer	Cd on Au	H	0.3887513247878130
ol-AuCd-0011	overlayer	Cd on Au	O	1.2723714307215000
ol-AuCd-0111	overlayer	Cd on Au	OH	0.2378631297491910
ol-AuCd-0211	overlayer	Cd on Au	H2O	-0.1768135337554530
ol-AuCd-1001	overlayer	Cd on Au	C	5.1403656180869400
ol-AuCd-1101	overlayer	Cd on Au	CH	3.6818500957846700
ol-AuCd-1201	overlayer	Cd on Au	CH2	2.6395109108554100
ol-AuCd-1301	overlayer	Cd on Au	CH3	1.2667642876428900
ol-AuCd-1401	overlayer	Cd on Au	CH4	-0.0729811213869780
ol-AuCd-1011	overlayer	Cd on Au	CO	3.1446522722632800
ol-AuCd-1111	overlayer	Cd on Au	CHO	3.2986424469454200
ol-AuCd-1112	overlayer	Cd on Au	COH	4.4106069955426800
ol-AuCd-1211	overlayer	Cd on Au	CH2O	2.5093714960738500
ol-AuCd-1212	overlayer	Cd on Au	CHOH	3.4722683710194200
ol-AuCd-1311	overlayer	Cd on Au	CH3O	1.4595829630898400
ol-AuCd-1312	overlayer	Cd on Au	CH2OH	2.3647731008234400
ol-AuCd-1411	overlayer	Cd on Au	CH3OH	1.0234043248279400
ol-AuCd-2001	overlayer	Cd on Au	C2	6.2812728235915000
ol-AuCd-2101	overlayer	Cd on Au	C2H	5.3812192195892500
ol-AuCd-2201	overlayer	Cd on Au	CH2C	4.8175103617785000
ol-AuCd-2202	overlayer	Cd on Au	CHCH	4.8579589548498900
ol-AuCd-2301	overlayer	Cd on Au	CH3C	4.4023436113845100
ol-AuCd-2302	overlayer	Cd on Au	CH2CH	3.8007150466989300
ol-AuCd-2401	overlayer	Cd on Au	CH3CH	3.4143691234811000
ol-AuCd-2402	overlayer	Cd on Au	CH2CH2	2.5497997308262600
ol-AuCd-2501	overlayer	Cd on Au	CH3CH2	2.0345896316664400
ol-AuCd-2601	overlayer	Cd on Au	CH3CH3	0.6432700099649360
ol-AuCd-2011	overlayer	Cd on Au	CCO	5.1317753467239200
ol-AuCd-2111	overlayer	Cd on Au	CHCO	4.6832572498488900
ol-AuCd-2112	overlayer	Cd on Au	CCHO	5.8911298684266800
ol-AuCd-2113	overlayer	Cd on Au	CCOH	6.3296841839946500
ol-AuCd-2211	overlayer	Cd on Au	CH2CO	4.4860575417611600
ol-AuCd-2212	overlayer	Cd on Au	CHCHO	4.2783388395620500
ol-AuCd-2213	overlayer	Cd on Au	CCH2O	6.3679030443707400
ol-AuCd-2214	overlayer	Cd on Au	CHCOH	5.2786169635670500
ol-AuCd-2215	overlayer	Cd on Au	CCHOH	5.1396836948084600
ol-AuCd-2311	overlayer	Cd on Au	CH3CO	3.5425629566326100
ol-AuCd-2312	overlayer	Cd on Au	CH2CHO	3.2967468682444200
ol-AuCd-2313	overlayer	Cd on Au	CHCH2O	5.1454825479700200
ol-AuCd-2314	overlayer	Cd on Au	CH2COH	4.3915711042440400
ol-AuCd-2315	overlayer	Cd on Au	CHCHOH	4.2994188523498800
ol-AuCd-2316	overlayer	Cd on Au	CCH2OH	5.3018826798140700
ol-AuCd-2411	overlayer	Cd on Au	CH3CHO	2.8518065851918400
ol-AuCd-2412	overlayer	Cd on Au	CH2CH2O	3.5293633768647700
ol-AuCd-2413	overlayer	Cd on Au	CH3COH	3.9650914403040200
ol-AuCd-2414	overlayer	Cd on Au	CH2CHOH	3.1198827137449200
ol-AuCd-2415	overlayer	Cd on Au	CHCH2OH	4.2172177404556400
ol-AuCd-2511	overlayer	Cd on Au	CH3CH2O	2.0787607750653000
ol-AuCd-2512	overlayer	Cd on Au	CH3CHOH	2.8960181087659800
ol-AuCd-2513	overlayer	Cd on Au	CH2CH2OH	2.8632838660271200
ol-AuCd-2611	overlayer	Cd on Au	CH3CH2OH	1.5371650362608100
ol-AuCd-2121	overlayer	Cd on Au	OCCHO	5.7019846897591300
ol-AuCd-2122	overlayer	Cd on Au	OCCOH	6.3282093221501500
ol-AuCd-2221	overlayer	Cd on Au	OCHCHO	4.5143397587071000
ol-AuCd-2222	overlayer	Cd on Au	OCCH2O	4.9886805878468200
ol-AuCd-2223	overlayer	Cd on Au	HOCCHO	5.3805533168958300
ol-AuCd-2224	overlayer	Cd on Au	HOCHCO	5.2941586809564800
ol-AuCd-2225	overlayer	Cd on Au	HOCCOH	6.0893745339478400
ol-AuCd-2321	overlayer	Cd on Au	OCH2CHO	4.1844607734221000
ol-AuCd-2322	overlayer	Cd on Au	HOCCH2O	5.4680083170787000
ol-AuCd-2323	overlayer	Cd on Au	HOCHCHO	4.1349987839261700
ol-AuCd-2324	overlayer	Cd on Au	OHCH2CO	4.5935184431549100
ol-AuCd-2325	overlayer	Cd on Au	HOCHCOH	5.0108274572987100
ol-AuCd-2421	overlayer	Cd on Au	OCH2CH2O	3.6615186943348800
ol-AuCd-2422	overlayer	Cd on Au	HOCHCH2O	4.5417149861598400
ol-AuCd-2423	overlayer	Cd on Au	HOCH2CHO	3.8460646551590300
ol-AuCd-2424	overlayer	Cd on Au	HOCH2COH	4.9962504855480900
ol-AuCd-2425	overlayer	Cd on Au	HOCHCHOH	3.8916787753365500
ol-AuCd-2521	overlayer	Cd on Au	HOCH2CH2O	3.2290078488153900
ol-AuCd-2522	overlayer	Cd on Au	HOCH2CHOH	3.7217338476185900
ol-AuCd-2621	overlayer	Cd on Au	HOCH2CH2OH	2.4700398563990000
ol-NiCu-0101	overlayer	Cu on Ni	H	-0.0272424319080294
ol-NiCu-0011	overlayer	Cu on Ni	O	1.0217378205254500
ol-NiCu-0111	overlayer	Cu on Ni	OH	0.2623372603564540
ol-NiCu-0211	overlayer	Cu on Ni	H2O	-0.2897340874390370
ol-NiCu-1001	overlayer	Cu on Ni	C	3.7530707342719500
ol-NiCu-1101	overlayer	Cu on Ni	CH	2.5055656289396800
ol-NiCu-1201	overlayer	Cu on Ni	CH2	1.9070515350433400
ol-NiCu-1301	overlayer	Cu on Ni	CH3	0.8763864713221380
ol-NiCu-1401	overlayer	Cu on Ni	CH4	-0.0856151649535554
ol-NiCu-1011	overlayer	Cu on Ni	CO	2.2890495985393200
ol-NiCu-1111	overlayer	Cu on Ni	CHO	2.6120754186171700
ol-NiCu-1112	overlayer	Cu on Ni	COH	3.0909816448911400
ol-NiCu-1211	overlayer	Cu on Ni	CH2O	2.1588944322751100
ol-NiCu-1212	overlayer	Cu on Ni	CHOH	2.6103844653250100
ol-NiCu-1311	overlayer	Cu on Ni	CH3O	1.4256177920583100
ol-NiCu-1312	overlayer	Cu on Ni	CH2OH	1.8415355683223000
ol-NiCu-1411	overlayer	Cu on Ni	CH3OH	0.8935273134989570
ol-NiCu-2001	overlayer	Cu on Ni	C2	5.4253131931010100
ol-NiCu-2101	overlayer	Cu on Ni	C2H	4.3916947128983900
ol-NiCu-2201	overlayer	Cu on Ni	CH2C	3.6608351387625700
ol-NiCu-2202	overlayer	Cu on Ni	CHCH	3.7185336559024200
ol-NiCu-2301	overlayer	Cu on Ni	CH3C	3.0853038747134000
ol-NiCu-2302	overlayer	Cu on Ni	CH2CH	3.0069954642164600
ol-NiCu-2401	overlayer	Cu on Ni	CH3CH	2.6251784879878200
ol-NiCu-2402	overlayer	Cu on Ni	CH2CH2	2.0630833257316800
ol-NiCu-2501	overlayer	Cu on Ni	CH3CH2	1.6354867681300600
ol-NiCu-2601	overlayer	Cu on Ni	CH3CH3	0.6158254000490660
ol-NiCu-2011	overlayer	Cu on Ni	CCO	4.4456546912700900
ol-NiCu-2111	overlayer	Cu on Ni	CHCO	4.0209887474773100
ol-NiCu-2112	overlayer	Cu on Ni	CCHO	4.8617547807801900
ol-NiCu-2113	overlayer	Cu on Ni	CCOH	5.1961726189665300
ol-NiCu-2211	overlayer	Cu on Ni	CH2CO	3.7132975206748700
ol-NiCu-2212	overlayer	Cu on Ni	CHCHO	3.6858131437700000
ol-NiCu-2213	overlayer	Cu on Ni	CCH2O	5.2086597784242200
ol-NiCu-2214	overlayer	Cu on Ni	CHCOH	4.1589919455708100
ol-NiCu-2215	overlayer	Cu on Ni	CCHOH	4.0883782628030900
ol-NiCu-2311	overlayer	Cu on Ni	CH3CO	2.9125948268636500
ol-NiCu-2312	overlayer	Cu on Ni	CH2CHO	2.9580979607116100
ol-NiCu-2313	overlayer	Cu on Ni	CHCH2O	4.2754969375999900
ol-NiCu-2314	overlayer	Cu on Ni	CH2COH	3.5390914151258100
ol-NiCu-2315	overlayer	Cu on Ni	CHCHOH	3.5572840866409600
ol-NiCu-2316	overlayer	Cu on Ni	CCH2OH	4.0717817280109400
ol-NiCu-2411	overlayer	Cu on Ni	CH3CHO	2.5422453051053500
ol-NiCu-2412	overlayer	Cu on Ni	CH2CH2O	3.1063788177667500
ol-NiCu-2413	overlayer	Cu on Ni	CH3COH	3.1229755566154800
ol-NiCu-2414	overlayer	Cu on Ni	CH2CHOH	2.6638100869252800
ol-NiCu-2415	overlayer	Cu on Ni	CHCH2OH	3.3794843831810400
ol-NiCu-2511	overlayer	Cu on Ni	CH3CH2O	2.0204649936510200
ol-NiCu-2512	overlayer	Cu on Ni	CH3CHOH	2.3649083429426300
ol-NiCu-2513	overlayer	Cu on Ni	CH2CH2OH	2.3891366619716800
ol-NiCu-2611	overlayer	Cu on Ni	CH3CH2OH	1.4022106807393800
ol-NiCu-2121	overlayer	Cu on Ni	OCCHO	4.9305850237277200
ol-NiCu-2122	overlayer	Cu on Ni	OCCOH	5.2520692269295600
ol-NiCu-2221	overlayer	Cu on Ni	OCHCHO	4.2009744997434500
ol-NiCu-2222	overlayer	Cu on Ni	OCCH2O	4.4551500624162900
ol-NiCu-2223	overlayer	Cu on Ni	HOCCHO	4.6242385067799200
ol-NiCu-2224	overlayer	Cu on Ni	HOCHCO	4.5187833247194100
ol-NiCu-2225	overlayer	Cu on Ni	HOCCOH	4.9183155361351400
ol-NiCu-2321	overlayer	Cu on Ni	OCH2CHO	3.9709371794116900
ol-NiCu-2322	overlayer	Cu on Ni	HOCCH2O	4.5974428045454200
ol-NiCu-2323	overlayer	Cu on Ni	HOCHCHO	3.7470483424443500
ol-NiCu-2324	overlayer	Cu on Ni	OHCH2CO	3.8833467502176400
ol-NiCu-2325	overlayer	Cu on Ni	HOCHCOH	4.2074951205001900
ol-NiCu-2421	overlayer	Cu on Ni	OCH2CH2O	3.5860886893158500
ol-NiCu-2422	overlayer	Cu on Ni	HOCHCH2O	3.9783145187480500
ol-NiCu-2423	overlayer	Cu on Ni	HOCH2CHO	3.4223571034953000
ol-NiCu-2424	overlayer	Cu on Ni	HOCH2COH	4.1150563159761500
ol-NiCu-2425	overlayer	Cu on Ni	HOCHCHOH	3.4414882319512000
ol-NiCu-2521	overlayer	Cu on Ni	HOCH2CH2O	3.0494033103107200
ol-NiCu-2522	overlayer	Cu on Ni	HOCH2CHOH	3.1772060446487200
ol-NiCu-2621	overlayer	Cu on Ni	HOCH2CH2OH	2.2951197301868300
ol-NiPd-0101	overlayer	Pd on Ni	H	-0.6355674609691440
ol-NiPd-0011	overlayer	Pd on Ni	O	0.9777833215802860
ol-NiPd-0111	overlayer	Pd on Ni	OH	0.4741430777138490
ol-NiPd-0211	overlayer	Pd on Ni	H2O	-0.4349327573488710
ol-NiPd-1001	overlayer	Pd on Ni	C	1.8337407429218600
ol-NiPd-1101	overlayer	Pd on Ni	CH	0.8686537748267050
ol-NiPd-1201	overlayer	Pd on Ni	CH2	0.9218909923936420
ol-NiPd-1301	overlayer	Pd on Ni	CH3	0.3371453082442690
ol-NiPd-1401	overlayer	Pd on Ni	CH4	-0.1085204865514500
ol-NiPd-1011	overlayer	Pd on Ni	CO	1.0727910449680400
ol-NiPd-1111	overlayer	Pd on Ni	CHO	1.6292236398148200
ol-NiPd-1112	overlayer	Pd on Ni	COH	1.1963925211262800
ol-NiPd-1211	overlayer	Pd on Ni	CH2O	1.7116341908879600
ol-NiPd-1212	overlayer	Pd on Ni	CHOH	1.3518463729924100
ol-NiPd-1311	overlayer	Pd on Ni	CH3O	1.5638890650066300
ol-NiPd-1312	overlayer	Pd on Ni	CH2OH	1.0687061797956200
ol-NiPd-1411	overlayer	Pd on Ni	CH3OH	0.7237642611151770
ol-NiPd-2001	overlayer	Pd on Ni	C2	4.3779654440662700
ol-NiPd-2101	overlayer	Pd on Ni	C2H	3.0941112185057200
ol-NiPd-2201	overlayer	Pd on Ni	CH2C	2.0250858198158400
ol-NiPd-2202	overlayer	Pd on Ni	CHCH	2.1520426885567100
ol-NiPd-2301	overlayer	Pd on Ni	CH3C	1.2163769154465800
ol-NiPd-2302	overlayer	Pd on Ni	CH2CH	1.8812491847136900
ol-NiPd-2401	overlayer	Pd on Ni	CH3CH	1.5290208488933100
ol-NiPd-2402	overlayer	Pd on Ni	CH2CH2	1.3479561718778400
ol-NiPd-2501	overlayer	Pd on Ni	CH3CH2	1.0378695474809600
ol-NiPd-2601	overlayer	Pd on Ni	CH3CH3	0.5683838122103000
ol-NiPd-2011	overlayer	Pd on Ni	CCO	3.5625837888549600
ol-NiPd-2111	overlayer	Pd on Ni	CHCO	3.1088490971517800
ol-NiPd-2112	overlayer	Pd on Ni	CCHO	3.4632915039220600
ol-NiPd-2113	overlayer	Pd on Ni	CCOH	3.6602017287635200
ol-NiPd-2211	overlayer	Pd on Ni	CH2CO	2.6255321054483200
ol-NiPd-2212	overlayer	Pd on Ni	CHCHO	2.9544198171230900
ol-NiPd-2213	overlayer	Pd on Ni	CCH2O	3.7794187308980000
ol-NiPd-2214	overlayer	Pd on Ni	CHCOH	2.6004470008348300
ol-NiPd-2215	overlayer	Pd on Ni	CCHOH	2.6082233956995200
ol-NiPd-2311	overlayer	Pd on Ni	CH3CO	2.0065830668549600
ol-NiPd-2312	overlayer	Pd on Ni	CH2CHO	2.5788250569944600
ol-NiPd-2313	overlayer	Pd on Ni	CHCH2O	3.1587929704804500
ol-NiPd-2314	overlayer	Pd on Ni	CH2COH	2.3374513829957100
ol-NiPd-2315	overlayer	Pd on Ni	CHCHOH	2.5399188249329900
ol-NiPd-2316	overlayer	Pd on Ni	CCH2OH	2.3250597754010700
ol-NiPd-2411	overlayer	Pd on Ni	CH3CHO	2.1250967860431100
ol-NiPd-2412	overlayer	Pd on Ni	CH2CH2O	2.6457033141695100
ol-NiPd-2413	overlayer	Pd on Ni	CH3COH	1.8654530400082600
ol-NiPd-2414	overlayer	Pd on Ni	CH2CHOH	1.9896908971346500
ol-NiPd-2415	overlayer	Pd on Ni	CHCH2OH	2.2262596258716500
ol-NiPd-2511	overlayer	Pd on Ni	CH3CH2O	2.1203106019595700
ol-NiPd-2512	overlayer	Pd on Ni	CH3CHOH	1.5655259237828200
ol-NiPd-2513	overlayer	Pd on Ni	CH2CH2OH	1.7243442453136600
ol-NiPd-2611	overlayer	Pd on Ni	CH3CH2OH	1.2190326072971700
ol-NiPd-2121	overlayer	Pd on Ni	OCCHO	3.9296507929400500
ol-NiPd-2122	overlayer	Pd on Ni	OCCOH	3.7185066997091900
ol-NiPd-2221	overlayer	Pd on Ni	OCHCHO	3.9695552215459700
ol-NiPd-2222	overlayer	Pd on Ni	OCCH2O	3.8220950975971500
ol-NiPd-2223	overlayer	Pd on Ni	HOCCHO	3.6369909622167900
ol-NiPd-2224	overlayer	Pd on Ni	HOCHCO	3.4746527481242300
ol-NiPd-2225	overlayer	Pd on Ni	HOCCOH	3.2909274075002900
ol-NiPd-2321	overlayer	Pd on Ni	OCH2CHO	3.8704066459484400
ol-NiPd-2322	overlayer	Pd on Ni	HOCCH2O	3.4744286841899200
ol-NiPd-2323	overlayer	Pd on Ni	HOCHCHO	3.2711652722112100
ol-NiPd-2324	overlayer	Pd on Ni	OHCH2CO	2.8948319427884400
ol-NiPd-2325	overlayer	Pd on Ni	HOCHCOH	3.0562576740347500
ol-NiPd-2421	overlayer	Pd on Ni	OCH2CH2O	3.8035337475403400
ol-NiPd-2422	overlayer	Pd on Ni	HOCHCH2O	3.2624354369513300
ol-NiPd-2423	overlayer	Pd on Ni	HOCH2CHO	2.8671535608435400
ol-NiPd-2424	overlayer	Pd on Ni	HOCH2COH	2.8351869739022200
ol-NiPd-2425	overlayer	Pd on Ni	HOCHCHOH	2.7667968495833600
ol-NiPd-2521	overlayer	Pd on Ni	HOCH2CH2O	2.9668781990755000
ol-NiPd-2522	overlayer	Pd on Ni	HOCH2CHOH	2.3712689215277100
ol-NiPd-2621	overlayer	Pd on Ni	HOCH2CH2OH	2.0614047440627900
ol-NiCo-0101	overlayer	Co on Ni	H	-0.3079701420041680
ol-NiCo-0011	overlayer	Co on Ni	O	-0.3058181866477360
ol-NiCo-0111	overlayer	Co on Ni	OH	-0.3532841207556610
ol-NiCo-0211	overlayer	Co on Ni	H2O	-0.4375119080273240
ol-NiCo-1001	overlayer	Co on Ni	C	2.4240897647821300
ol-NiCo-1101	overlayer	Co on Ni	CH	1.4129004769245100
ol-NiCo-1201	overlayer	Co on Ni	CH2	1.1041007607697900
ol-NiCo-1301	overlayer	Co on Ni	CH3	0.4993700497097540
ol-NiCo-1401	overlayer	Co on Ni	CH4	-0.0782312452874443
ol-NiCo-1011	overlayer	Co on Ni	CO	1.5862298593538100
ol-NiCo-1111	overlayer	Co on Ni	CHO	2.0728199493650600
ol-NiCo-1112	overlayer	Co on Ni	COH	2.0741995634985200
ol-NiCo-1211	overlayer	Co on Ni	CH2O	1.6880185576329600
ol-NiCo-1212	overlayer	Co on Ni	CHOH	2.0221791461838200
ol-NiCo-1311	overlayer	Co on Ni	CH3O	0.7277372272941660
ol-NiCo-1312	overlayer	Co on Ni	CH2OH	1.5160078300519300
ol-NiCo-1411	overlayer	Co on Ni	CH3OH	0.7334743505532180
ol-NiCo-2001	overlayer	Co on Ni	C2	4.1137587756725900
ol-NiCo-2101	overlayer	Co on Ni	C2H	3.1872369569792200
ol-NiCo-2201	overlayer	Co on Ni	CH2C	2.6802116135820900
ol-NiCo-2202	overlayer	Co on Ni	CHCH	2.5914125068976100
ol-NiCo-2301	overlayer	Co on Ni	CH3C	1.9916837537263200
ol-NiCo-2302	overlayer	Co on Ni	CH2CH	2.3458718697477200
ol-NiCo-2401	overlayer	Co on Ni	CH3CH	1.8846328873184100
ol-NiCo-2402	overlayer	Co on Ni	CH2CH2	1.7467733798612200
ol-NiCo-2501	overlayer	Co on Ni	CH3CH2	1.4164095387665600
ol-NiCo-2601	overlayer	Co on Ni	CH3CH3	0.6235511027674160
ol-NiCo-2011	overlayer	Co on Ni	CCO	3.5506958839199300
ol-NiCo-2111	overlayer	Co on Ni	CHCO	3.3717890675207400
ol-NiCo-2112	overlayer	Co on Ni	CCHO	3.7834128188020700
ol-NiCo-2113	overlayer	Co on Ni	CCOH	3.9944914591313800
ol-NiCo-2211	overlayer	Co on Ni	CH2CO	3.0399905920042800
ol-NiCo-2212	overlayer	Co on Ni	CHCHO	2.8008284687560500
ol-NiCo-2213	overlayer	Co on Ni	CCH2O	3.4711713340453800
ol-NiCo-2214	overlayer	Co on Ni	CHCOH	3.1206826992376100
ol-NiCo-2215	overlayer	Co on Ni	CCHOH	3.1734470196496900
ol-NiCo-2311	overlayer	Co on Ni	CH3CO	2.4328200145524900
ol-NiCo-2312	overlayer	Co on Ni	CH2CHO	2.3131563235268900
ol-NiCo-2313	overlayer	Co on Ni	CHCH2O	3.1298987375867800
ol-NiCo-2314	overlayer	Co on Ni	CH2COH	2.8022801056489900
ol-NiCo-2315	overlayer	Co on Ni	CHCHOH	2.8126495368747500
ol-NiCo-2316	overlayer	Co on Ni	CCH2OH	3.0545336027301900
ol-NiCo-2411	overlayer	Co on Ni	CH3CHO	2.2057201194131700
ol-NiCo-2412	overlayer	Co on Ni	CH2CH2O	2.2539569492549300
ol-NiCo-2413	overlayer	Co on Ni	CH3COH	2.6482806675303500
ol-NiCo-2414	overlayer	Co on Ni	CH2CHOH	2.3818401658776400
ol-NiCo-2415	overlayer	Co on Ni	CHCH2OH	2.5561925339073900
ol-NiCo-2511	overlayer	Co on Ni	CH3CH2O	1.3163862447790200
ol-NiCo-2512	overlayer	Co on Ni	CH3CHOH	2.0880862335539000
ol-NiCo-2513	overlayer	Co on Ni	CH2CH2OH	1.9665496543879900
ol-NiCo-2611	overlayer	Co on Ni	CH3CH2OH	1.2602443241074700
ol-NiCo-2121	overlayer	Co on Ni	OCCHO	3.9534985665701100
ol-NiCo-2122	overlayer	Co on Ni	OCCOH	4.3817581713693700
ol-NiCo-2221	overlayer	Co on Ni	OCHCHO	3.1748843940075900
ol-NiCo-2222	overlayer	Co on Ni	OCCH2O	3.5666396164798900
ol-NiCo-2223	overlayer	Co on Ni	HOCCHO	3.6874006023220300
ol-NiCo-2224	overlayer	Co on Ni	HOCHCO	3.6732679596079100
ol-NiCo-2225	overlayer	Co on Ni	HOCCOH	3.8224166932929400
ol-NiCo-2321	overlayer	Co on Ni	OCH2CHO	3.0665032382205400
ol-NiCo-2322	overlayer	Co on Ni	HOCCH2O	3.4710697575191900
ol-NiCo-2323	overlayer	Co on Ni	HOCHCHO	3.1568764919473500
ol-NiCo-2324	overlayer	Co on Ni	OHCH2CO	3.2245331609171000
ol-NiCo-2325	overlayer	Co on Ni	HOCHCOH	3.5809482009745400
ol-NiCo-2421	overlayer	Co on Ni	OCH2CH2O	2.3581200631006400
ol-NiCo-2422	overlayer	Co on Ni	HOCHCH2O	3.2102270534654500
ol-NiCo-2423	overlayer	Co on Ni	HOCH2CHO	2.9051343327920000
ol-NiCo-2424	overlayer	Co on Ni	HOCH2COH	3.4890143826796500
ol-NiCo-2425	overlayer	Co on Ni	HOCHCHOH	3.1964341834290400
ol-NiCo-2521	overlayer	Co on Ni	HOCH2CH2O	2.2813311028954800
ol-NiCo-2522	overlayer	Co on Ni	HOCH2CHOH	2.8444004986301100
ol-NiCo-2621	overlayer	Co on Ni	HOCH2CH2OH	2.0977872248253000
ol-NiFe-0101	overlayer	Fe on Ni	H	-0.3301420146928450
ol-NiFe-0011	overlayer	Fe on Ni	O	-0.4661482255759790
ol-NiFe-0111	overlayer	Fe on Ni	OH	-0.4321805760748400
ol-NiFe-0211	overlayer	Fe on Ni	H2O	-0.4526113061666930
ol-NiFe-1001	overlayer	Fe on Ni	C	2.3003154255137600
ol-NiFe-1101	overlayer	Fe on Ni	CH	1.3122883485366600
ol-NiFe-1201	overlayer	Fe on Ni	CH2	1.0259011677618300
ol-NiFe-1301	overlayer	Fe on Ni	CH3	0.4641538836827940
ol-NiFe-1401	overlayer	Fe on Ni	CH4	-0.0768861007058746
ol-NiFe-1011	overlayer	Fe on Ni	CO	1.5247140946331800
ol-NiFe-1111	overlayer	Fe on Ni	CHO	2.0265928301978600
ol-NiFe-1112	overlayer	Fe on Ni	COH	1.9878476408867200
ol-NiFe-1211	overlayer	Fe on Ni	CH2O	1.6396046244585700
ol-NiFe-1212	overlayer	Fe on Ni	CHOH	1.9754078134394800
ol-NiFe-1311	overlayer	Fe on Ni	CH3O	0.6402930762810900
ol-NiFe-1312	overlayer	Fe on Ni	CH2OH	1.4916181438450900
ol-NiFe-1411	overlayer	Fe on Ni	CH3OH	0.7173656003714520
ol-NiFe-2001	overlayer	Fe on Ni	C2	3.9750228211666000
ol-NiFe-2101	overlayer	Fe on Ni	C2H	3.0664053993164100
ol-NiFe-2201	overlayer	Fe on Ni	CH2C	2.5931807293380500
ol-NiFe-2202	overlayer	Fe on Ni	CHCH	2.4852375827891000
ol-NiFe-2301	overlayer	Fe on Ni	CH3C	1.8954996262627700
ol-NiFe-2302	overlayer	Fe on Ni	CH2CH	2.2876461621067600
ol-NiFe-2401	overlayer	Fe on Ni	CH3CH	1.8161843325375100
ol-NiFe-2402	overlayer	Fe on Ni	CH2CH2	1.7223728287119400
ol-NiFe-2501	overlayer	Fe on Ni	CH3CH2	1.4015135126820800
ol-NiFe-2601	overlayer	Fe on Ni	CH3CH3	0.6254182824787080
ol-NiFe-2011	overlayer	Fe on Ni	CCO	3.4593253453204000
ol-NiFe-2111	overlayer	Fe on Ni	CHCO	3.3108277252517900
ol-NiFe-2112	overlayer	Fe on Ni	CCHO	3.6798698512812700
ol-NiFe-2113	overlayer	Fe on Ni	CCOH	3.8786657858570900
ol-NiFe-2211	overlayer	Fe on Ni	CH2CO	2.9795417480004500
ol-NiFe-2212	overlayer	Fe on Ni	CHCHO	2.7076984180289100
ol-NiFe-2213	overlayer	Fe on Ni	CCH2O	3.2881980587701500
ol-NiFe-2214	overlayer	Fe on Ni	CHCOH	3.0251356304670200
ol-NiFe-2215	overlayer	Fe on Ni	CCHOH	3.0913451691598900
ol-NiFe-2311	overlayer	Fe on Ni	CH3CO	2.3923101022738600
ol-NiFe-2312	overlayer	Fe on Ni	CH2CHO	2.2422759397844400
ol-NiFe-2313	overlayer	Fe on Ni	CHCH2O	3.0126713877824700
ol-NiFe-2314	overlayer	Fe on Ni	CH2COH	2.7363508096621300
ol-NiFe-2315	overlayer	Fe on Ni	CHCHOH	2.7421613776746200
ol-NiFe-2316	overlayer	Fe on Ni	CCH2OH	2.9652291551931000
ol-NiFe-2411	overlayer	Fe on Ni	CH3CHO	2.1730292183920000
ol-NiFe-2412	overlayer	Fe on Ni	CH2CH2O	2.1594787158579800
ol-NiFe-2413	overlayer	Fe on Ni	CH3COH	2.6152717980992400
ol-NiFe-2414	overlayer	Fe on Ni	CH2CHOH	2.3608060255406900
ol-NiFe-2415	overlayer	Fe on Ni	CHCH2OH	2.4788146343128800
ol-NiFe-2511	overlayer	Fe on Ni	CH3CH2O	1.2289420709637400
ol-NiFe-2512	overlayer	Fe on Ni	CH3CHOH	2.0701303829129700
ol-NiFe-2513	overlayer	Fe on Ni	CH2CH2OH	1.9282592283259400
ol-NiFe-2611	overlayer	Fe on Ni	CH3CH2OH	1.2465943659152200
ol-NiFe-2121	overlayer	Fe on Ni	OCCHO	3.8544644701634500
ol-NiFe-2122	overlayer	Fe on Ni	OCCOH	4.3061200457577100
ol-NiFe-2221	overlayer	Fe on Ni	OCHCHO	3.0548295700924100
ol-NiFe-2222	overlayer	Fe on Ni	OCCH2O	3.4711555392396000
ol-NiFe-2223	overlayer	Fe on Ni	HOCCHO	3.5929854056199300
ol-NiFe-2224	overlayer	Fe on Ni	HOCHCO	3.5910551172596700
ol-NiFe-2225	overlayer	Fe on Ni	HOCCOH	3.7212254129727600
ol-NiFe-2321	overlayer	Fe on Ni	OCH2CHO	2.9586563961261600
ol-NiFe-2322	overlayer	Fe on Ni	HOCCH2O	3.3563002943070600
ol-NiFe-2323	overlayer	Fe on Ni	HOCHCHO	3.0945382992590400
ol-NiFe-2324	overlayer	Fe on Ni	OHCH2CO	3.1639002914550900
ol-NiFe-2325	overlayer	Fe on Ni	HOCHCOH	3.5274200053742700
ol-NiFe-2421	overlayer	Fe on Ni	OCH2CH2O	2.2047624118246000
ol-NiFe-2422	overlayer	Fe on Ni	HOCHCH2O	3.1309867338729000
ol-NiFe-2423	overlayer	Fe on Ni	HOCH2CHO	2.8532070336375200
ol-NiFe-2424	overlayer	Fe on Ni	HOCH2COH	3.4380667227296800
ol-NiFe-2425	overlayer	Fe on Ni	HOCHCHOH	3.1798935474689300
ol-NiFe-2521	overlayer	Fe on Ni	HOCH2CH2O	2.1896885711263100
ol-NiFe-2522	overlayer	Fe on Ni	HOCH2CHOH	2.8197755523016800
ol-NiFe-2621	overlayer	Fe on Ni	HOCH2CH2OH	2.0784045011515400
ol-NiZn-0101	overlayer	Zn on Ni	H	0.2640410656171250
ol-NiZn-0011	overlayer	Zn on Ni	O	1.2887921624528400
ol-NiZn-0111	overlayer	Zn on Ni	OH	0.2951623819815030
ol-NiZn-0211	overlayer	Zn on Ni	H2O	-0.2050087879698120
ol-NiZn-1001	overlayer	Zn on Ni	C	4.7555146090587200
ol-NiZn-1101	overlayer	Zn on Ni	CH	3.3528346286214400
ol-NiZn-1201	overlayer	Zn on Ni	CH2	2.4443233853234300
ol-NiZn-1301	overlayer	Zn on Ni	CH3	1.1587100380558900
ol-NiZn-1401	overlayer	Zn on Ni	CH4	-0.0780261296356081
ol-NiZn-1011	overlayer	Zn on Ni	CO	2.8980656304685600
ol-NiZn-1111	overlayer	Zn on Ni	CHO	3.0988190312002400
ol-NiZn-1112	overlayer	Zn on Ni	COH	4.0249766084187000
ol-NiZn-1211	overlayer	Zn on Ni	CH2O	2.4228255900175200
ol-NiZn-1212	overlayer	Zn on Ni	CHOH	3.2144048958372200
ol-NiZn-1311	overlayer	Zn on Ni	CH3O	1.5027473040695300
ol-NiZn-1312	overlayer	Zn on Ni	CH2OH	2.2057331582462300
ol-NiZn-1411	overlayer	Zn on Ni	CH3OH	0.9901914979989570
ol-NiZn-2001	overlayer	Zn on Ni	C2	6.0826726340066000
ol-NiZn-2101	overlayer	Zn on Ni	C2H	5.1269892445568900
ol-NiZn-2201	overlayer	Zn on Ni	CH2C	4.4865640005301700
ol-NiZn-2202	overlayer	Zn on Ni	CHCH	4.5446827042570300
ol-NiZn-2301	overlayer	Zn on Ni	CH3C	4.0236993117089200
ol-NiZn-2302	overlayer	Zn on Ni	CH2CH	3.5726853838600100
ol-NiZn-2401	overlayer	Zn on Ni	CH3CH	3.1942160177321300
ol-NiZn-2402	overlayer	Zn on Ni	CH2CH2	2.4029277930249100
ol-NiZn-2501	overlayer	Zn on Ni	CH3CH2	1.9109713188437900
ol-NiZn-2601	overlayer	Zn on Ni	CH3CH3	0.6329679958847140
ol-NiZn-2011	overlayer	Zn on Ni	CCO	4.9602232464502100
ol-NiZn-2111	overlayer	Zn on Ni	CHCO	4.5007039190770900
ol-NiZn-2112	overlayer	Zn on Ni	CCHO	5.6128598254946300
ol-NiZn-2113	overlayer	Zn on Ni	CCOH	6.0243892173663500
ol-NiZn-2211	overlayer	Zn on Ni	CH2CO	4.2663921727573300
ol-NiZn-2212	overlayer	Zn on Ni	CHCHO	4.1390492051509200
ol-NiZn-2213	overlayer	Zn on Ni	CCH2O	6.0958700991423700
ol-NiZn-2214	overlayer	Zn on Ni	CHCOH	4.9653132844380100
ol-NiZn-2215	overlayer	Zn on Ni	CCHOH	4.8407540056685200
ol-NiZn-2311	overlayer	Zn on Ni	CH3CO	3.3580249025944600
ol-NiZn-2312	overlayer	Zn on Ni	CH2CHO	3.2281354072848400
ol-NiZn-2313	overlayer	Zn on Ni	CHCH2O	4.9288127584951000
ol-NiZn-2314	overlayer	Zn on Ni	CH2COH	4.1487738571269000
ol-NiZn-2315	overlayer	Zn on Ni	CHCHOH	4.0962055638034300
ol-NiZn-2316	overlayer	Zn on Ni	CCH2OH	4.9479024978907300
ol-NiZn-2411	overlayer	Zn on Ni	CH3CHO	2.7690904337921100
ol-NiZn-2412	overlayer	Zn on Ni	CH2CH2O	3.4473694202657500
ol-NiZn-2413	overlayer	Zn on Ni	CH3COH	3.7052370500439700
ol-NiZn-2414	overlayer	Zn on Ni	CH2CHOH	2.9811177539853200
ol-NiZn-2415	overlayer	Zn on Ni	CHCH2OH	3.9864629567487600
ol-NiZn-2511	overlayer	Zn on Ni	CH3CH2O	2.1138232362594300
ol-NiZn-2512	overlayer	Zn on Ni	CH3CHOH	2.7303487358934000
ol-NiZn-2513	overlayer	Zn on Ni	CH2CH2OH	2.7292502464404400
ol-NiZn-2611	overlayer	Zn on Ni	CH3CH2OH	1.5007297591304300
ol-NiZn-2121	overlayer	Zn on Ni	OCCHO	5.5068094898417700
ol-NiZn-2122	overlayer	Zn on Ni	OCCOH	6.0169832325486600
ol-NiZn-2221	overlayer	Zn on Ni	OCHCHO	4.4847813991108900
ol-NiZn-2222	overlayer	Zn on Ni	OCCH2O	4.8705023332576200
ol-NiZn-2223	overlayer	Zn on Ni	HOCCHO	5.1875238471481900
ol-NiZn-2224	overlayer	Zn on Ni	HOCHCO	5.0871805910020900
ol-NiZn-2225	overlayer	Zn on Ni	HOCCOH	5.7624598953621500
ol-NiZn-2321	overlayer	Zn on Ni	OCH2CHO	4.1805437503981100
ol-NiZn-2322	overlayer	Zn on Ni	HOCCH2O	5.2496142526931700
ol-NiZn-2323	overlayer	Zn on Ni	HOCHCHO	4.0446488475491700
ol-NiZn-2324	overlayer	Zn on Ni	OHCH2CO	4.3948091158673000
ol-NiZn-2325	overlayer	Zn on Ni	HOCHCOH	4.7766704501236100
ol-NiZn-2421	overlayer	Zn on Ni	OCH2CH2O	3.7319372526184700
ol-NiZn-2422	overlayer	Zn on Ni	HOCHCH2O	4.4034710266230800
ol-NiZn-2423	overlayer	Zn on Ni	HOCH2CHO	3.7373222931736000
ol-NiZn-2424	overlayer	Zn on Ni	HOCH2COH	4.7345585476889300
ol-NiZn-2425	overlayer	Zn on Ni	HOCHCHOH	3.7520732145219500
ol-NiZn-2521	overlayer	Zn on Ni	HOCH2CH2O	3.2262909087967700
ol-NiZn-2522	overlayer	Zn on Ni	HOCH2CHOH	3.5557509776772400
ol-NiZn-2621	overlayer	Zn on Ni	HOCH2CH2OH	2.4238676053437000
ol-PdCu-0101	overlayer	Cu on Pd	H	-0.1008895974058800
ol-PdCu-0011	overlayer	Cu on Pd	O	0.3529866446542970
ol-PdCu-0111	overlayer	Cu on Pd	OH	-0.0740471266267524
ol-PdCu-0211	overlayer	Cu on Pd	H2O	-0.3483037834840590
ol-PdCu-1001	overlayer	Cu on Pd	C	3.2957577143291700
ol-PdCu-1101	overlayer	Cu on Pd	CH	2.1362309655353400
ol-PdCu-1201	overlayer	Cu on Pd	CH2	1.6110118797701400
ol-PdCu-1301	overlayer	Cu on Pd	CH3	0.7460581161888630
ol-PdCu-1401	overlayer	Cu on Pd	CH4	-0.0792766064315267
ol-PdCu-1011	overlayer	Cu on Pd	CO	2.0699697478968700
ol-PdCu-1111	overlayer	Cu on Pd	CHO	2.4495977703564000
ol-PdCu-1112	overlayer	Cu on Pd	COH	2.7893080563859200
ol-PdCu-1211	overlayer	Cu on Pd	CH2O	1.9705273712728800
ol-PdCu-1212	overlayer	Cu on Pd	CHOH	2.4542535758822800
ol-PdCu-1311	overlayer	Cu on Pd	CH3O	1.0558065124824900
ol-PdCu-1312	overlayer	Cu on Pd	CH2OH	1.7637631426260100
ol-PdCu-1411	overlayer	Cu on Pd	CH3OH	0.8315070533875360
ol-PdCu-2001	overlayer	Cu on Pd	C2	4.8781966152182100
ol-PdCu-2101	overlayer	Cu on Pd	C2H	3.9272379904858000
ol-PdCu-2201	overlayer	Cu on Pd	CH2C	3.3482291614245000
ol-PdCu-2202	overlayer	Cu on Pd	CHCH	3.3237461394943200
ol-PdCu-2301	overlayer	Cu on Pd	CH3C	2.7417324515432700
ol-PdCu-2302	overlayer	Cu on Pd	CH2CH	2.7988364063576500
ol-PdCu-2401	overlayer	Cu on Pd	CH3CH	2.3733660512790000
ol-PdCu-2402	overlayer	Cu on Pd	CH2CH2	1.9834609974666700
ol-PdCu-2501	overlayer	Cu on Pd	CH3CH2	1.5919153394931800
ol-PdCu-2601	overlayer	Cu on Pd	CH3CH3	0.6251131995452230
ol-PdCu-2011	overlayer	Cu on Pd	CCO	4.0913723107434500
ol-PdCu-2111	overlayer	Cu on Pd	CHCO	3.7947156506947900
ol-PdCu-2112	overlayer	Cu on Pd	CCHO	4.4727133203522700
ol-PdCu-2113	overlayer	Cu on Pd	CCOH	4.7600937728744900
ol-PdCu-2211	overlayer	Cu on Pd	CH2CO	3.4946587440961300
ol-PdCu-2212	overlayer	Cu on Pd	CHCHO	3.3194332624655700
ol-PdCu-2213	overlayer	Cu on Pd	CCH2O	4.4885887923065400
ol-PdCu-2214	overlayer	Cu on Pd	CHCOH	3.8083768051191600
ol-PdCu-2215	overlayer	Cu on Pd	CCHOH	3.7915081708330200
ol-PdCu-2311	overlayer	Cu on Pd	CH3CO	2.7716102078515600
ol-PdCu-2312	overlayer	Cu on Pd	CH2CHO	2.6737025469375100
ol-PdCu-2313	overlayer	Cu on Pd	CHCH2O	3.8204480465656400
ol-PdCu-2314	overlayer	Cu on Pd	CH2COH	3.3011073282703300
ol-PdCu-2315	overlayer	Cu on Pd	CHCHOH	3.2944827567639800
ol-PdCu-2316	overlayer	Cu on Pd	CCH2OH	3.7531434064404000
ol-PdCu-2411	overlayer	Cu on Pd	CH3CHO	2.4186535728037600
ol-PdCu-2412	overlayer	Cu on Pd	CH2CH2O	2.7258979735090700
ol-PdCu-2413	overlayer	Cu on Pd	CH3COH	3.0243353843163500
ol-PdCu-2414	overlayer	Cu on Pd	CH2CHOH	2.5969758059102300
ol-PdCu-2415	overlayer	Cu on Pd	CHCH2OH	3.0921349117687700
ol-PdCu-2511	overlayer	Cu on Pd	CH3CH2O	1.6518552837840300
ol-PdCu-2512	overlayer	Cu on Pd	CH3CHOH	2.3148575686780700
ol-PdCu-2513	overlayer	Cu on Pd	CH2CH2OH	2.2498852283028700
ol-PdCu-2611	overlayer	Cu on Pd	CH3CH2OH	1.3508868664395100
ol-PdCu-2121	overlayer	Cu on Pd	OCCHO	4.5479574202469100
ol-PdCu-2122	overlayer	Cu on Pd	OCCOH	4.9838855239768300
ol-PdCu-2221	overlayer	Cu on Pd	OCHCHO	3.7064226871252500
ol-PdCu-2222	overlayer	Cu on Pd	OCCH2O	4.0758558581470700
ol-PdCu-2223	overlayer	Cu on Pd	HOCCHO	4.2604883372030900
ol-PdCu-2224	overlayer	Cu on Pd	HOCHCO	4.2078137723786200
ol-PdCu-2225	overlayer	Cu on Pd	HOCCOH	4.5462623817579700
ol-PdCu-2321	overlayer	Cu on Pd	OCH2CHO	3.5233174197991900
ol-PdCu-2322	overlayer	Cu on Pd	HOCCH2O	4.1528643883794200
ol-PdCu-2323	overlayer	Cu on Pd	HOCHCHO	3.5013776571792600
ol-PdCu-2324	overlayer	Cu on Pd	OHCH2CO	3.6608349984562900
ol-PdCu-2325	overlayer	Cu on Pd	HOCHCOH	4.0197672575206100
ol-PdCu-2421	overlayer	Cu on Pd	OCH2CH2O	2.9383051463702700
ol-PdCu-2422	overlayer	Cu on Pd	HOCHCH2O	3.6695038823247300
ol-PdCu-2423	overlayer	Cu on Pd	HOCH2CHO	3.2226810045486400
ol-PdCu-2424	overlayer	Cu on Pd	HOCH2COH	3.9421368614043700
ol-PdCu-2425	overlayer	Cu on Pd	HOCHCHOH	3.3934531846644100
ol-PdCu-2521	overlayer	Cu on Pd	HOCH2CH2O	2.6689490543673600
ol-PdCu-2522	overlayer	Cu on Pd	HOCH2CHOH	3.0994856708853400
ol-PdCu-2621	overlayer	Cu on Pd	HOCH2CH2OH	2.2214152941404000
ol-PdAg-0101	overlayer	Ag on Pd	H	0.3323014782291960
ol-PdAg-0011	overlayer	Ag on Pd	O	2.2557172454764100
ol-PdAg-0111	overlayer	Ag on Pd	OH	0.7963451226208240
ol-PdAg-0211	overlayer	Ag on Pd	H2O	-0.1292775994890760
ol-PdAg-1001	overlayer	Ag on Pd	C	5.2970653176337300
ol-PdAg-1101	overlayer	Ag on Pd	CH	3.7847019406526500
ol-PdAg-1201	overlayer	Ag on Pd	CH2	2.8111914626373000
ol-PdAg-1301	overlayer	Ag on Pd	CH3	1.3135355025044800
ol-PdAg-1401	overlayer	Ag on Pd	CH4	-0.0886680079510093
ol-PdAg-1011	overlayer	Ag on Pd	CO	3.1387023896185400
ol-PdAg-1111	overlayer	Ag on Pd	CHO	3.2721644620093400
ol-PdAg-1112	overlayer	Ag on Pd	COH	4.3424125563523100
ol-PdAg-1211	overlayer	Ag on Pd	CH2O	2.6676348017304100
ol-PdAg-1212	overlayer	Ag on Pd	CHOH	3.3610858839150000
ol-PdAg-1311	overlayer	Ag on Pd	CH3O	2.0477424922542700
ol-PdAg-1312	overlayer	Ag on Pd	CH2OH	2.2695559232642000
ol-PdAg-1411	overlayer	Ag on Pd	CH3OH	1.0693702450211100
ol-PdAg-2001	overlayer	Ag on Pd	C2	6.8096708894692000
ol-PdAg-2101	overlayer	Ag on Pd	C2H	5.7182787905564800
ol-PdAg-2201	overlayer	Ag on Pd	CH2C	4.8362466647361000
ol-PdAg-2202	overlayer	Ag on Pd	CHCH	5.0179177363737400
ol-PdAg-2301	overlayer	Ag on Pd	CH3C	4.4035137583487400
ol-PdAg-2302	overlayer	Ag on Pd	CH2CH	3.8032195465506900
ol-PdAg-2401	overlayer	Ag on Pd	CH3CH	3.4899229659845200
ol-PdAg-2402	overlayer	Ag on Pd	CH2CH2	2.4730877230207700
ol-PdAg-2501	overlayer	Ag on Pd	CH3CH2	1.9362992317307400
ol-PdAg-2601	overlayer	Ag on Pd	CH3CH3	0.6164955494462620
ol-PdAg-2011	overlayer	Ag on Pd	CCO	5.4180111724646600
ol-PdAg-2111	overlayer	Ag on Pd	CHCO	4.7710334196159900
ol-PdAg-2112	overlayer	Ag on Pd	CCHO	6.0884054643323800
ol-PdAg-2113	overlayer	Ag on Pd	CCOH	6.5594309890153000
ol-PdAg-2211	overlayer	Ag on Pd	CH2CO	4.5145278757020200
ol-PdAg-2212	overlayer	Ag on Pd	CHCHO	4.6239858398593600
ol-PdAg-2213	overlayer	Ag on Pd	CCH2O	7.0494689812990800
ol-PdAg-2214	overlayer	Ag on Pd	CHCOH	5.3750003448957500
ol-PdAg-2215	overlayer	Ag on Pd	CCHOH	5.1774742291044400
ol-PdAg-2311	overlayer	Ag on Pd	CH3CO	3.5050717048950200
ol-PdAg-2312	overlayer	Ag on Pd	CH2CHO	3.6164947746289900
ol-PdAg-2313	overlayer	Ag on Pd	CHCH2O	5.5179172392987900
ol-PdAg-2314	overlayer	Ag on Pd	CH2COH	4.4177482302890600
ol-PdAg-2315	overlayer	Ag on Pd	CHCHOH	4.4128372950579900
ol-PdAg-2316	overlayer	Ag on Pd	CCH2OH	5.2993034420975800
ol-PdAg-2411	overlayer	Ag on Pd	CH3CHO	2.9218807139331800
ol-PdAg-2412	overlayer	Ag on Pd	CH2CH2O	3.9698996292710800
ol-PdAg-2413	overlayer	Ag on Pd	CH3COH	3.7686191144535500
ol-PdAg-2414	overlayer	Ag on Pd	CH2CHOH	3.0353320029437000
ol-PdAg-2415	overlayer	Ag on Pd	CHCH2OH	4.3300851371928600
ol-PdAg-2511	overlayer	Ag on Pd	CH3CH2O	2.6546423031576400
ol-PdAg-2512	overlayer	Ag on Pd	CH3CHOH	2.7522924633821600
ol-PdAg-2513	overlayer	Ag on Pd	CH2CH2OH	2.8890622591022600
ol-PdAg-2611	overlayer	Ag on Pd	CH3CH2OH	1.5635486595923600
ol-PdAg-2121	overlayer	Ag on Pd	OCCHO	5.9982335894088400
ol-PdAg-2122	overlayer	Ag on Pd	OCCOH	6.3087245984419100
ol-PdAg-2221	overlayer	Ag on Pd	OCHCHO	5.1872385612939000
ol-PdAg-2222	overlayer	Ag on Pd	OCCH2O	5.3803936873729100
ol-PdAg-2223	overlayer	Ag on Pd	HOCCHO	5.6524419955929600
ol-PdAg-2224	overlayer	Ag on Pd	HOCHCO	5.4719624114344400
ol-PdAg-2225	overlayer	Ag on Pd	HOCCOH	6.1988723149929500
ol-PdAg-2321	overlayer	Ag on Pd	OCH2CHO	4.8232382885358600
ol-PdAg-2322	overlayer	Ag on Pd	HOCCH2O	5.8231365605167300
ol-PdAg-2323	overlayer	Ag on Pd	HOCHCHO	4.3707371010793500
ol-PdAg-2324	overlayer	Ag on Pd	OHCH2CO	4.6548470951980000
ol-PdAg-2325	overlayer	Ag on Pd	HOCHCOH	4.9759642103916900
ol-PdAg-2421	overlayer	Ag on Pd	OCH2CH2O	4.6850152022921600
ol-PdAg-2422	overlayer	Ag on Pd	HOCHCH2O	4.8059131886092400
ol-PdAg-2423	overlayer	Ag on Pd	HOCH2CHO	3.9916930198093300
ol-PdAg-2424	overlayer	Ag on Pd	HOCH2COH	4.9042323727798600
ol-PdAg-2425	overlayer	Ag on Pd	HOCHCHOH	3.7789917743069700
ol-PdAg-2521	overlayer	Ag on Pd	HOCH2CH2O	3.7727339002953100
ol-PdAg-2522	overlayer	Ag on Pd	HOCH2CHOH	3.6174012840555700
ol-PdAg-2621	overlayer	Ag on Pd	HOCH2CH2OH	2.5159381592023300
ol-PdAu-0101	overlayer	Au on Pd	H	0.1864248334879730
ol-PdAu-0011	overlayer	Au on Pd	O	3.1043784651252900
ol-PdAu-0111	overlayer	Au on Pd	OH	1.3159936250068400
ol-PdAu-0211	overlayer	Au on Pd	H2O	-0.1110090723398310
ol-PdAu-1001	overlayer	Au on Pd	C	5.1281375320611900
ol-PdAu-1101	overlayer	Au on Pd	CH	3.6138387944340800
ol-PdAu-1201	overlayer	Au on Pd	CH2	2.8038835199417900
ol-PdAu-1301	overlayer	Au on Pd	CH3	1.2684641750768500
ol-PdAu-1401	overlayer	Au on Pd	CH4	-0.1059610637636220
ol-PdAu-1011	overlayer	Au on Pd	CO	2.9400731005806900
ol-PdAu-1111	overlayer	Au on Pd	CHO	3.0927972895288300
[truncated: 29,454 more rows]
