# Supplementary material for: Statistical learning goes beyond the d-band model providing the thermochemistry of adsorbates on transition metals
Source: Nat Commun. 2019 Oct 15;10:4687. doi: 10.1038/s41467-019-12709-1 (PMC6794282; doi:10.1038/s41467-019-12709-1)
Supplement: Supplementary file 3 — Source Data [file 41467_2019_12709_MOESM3_ESM.zip › csv/legend.xls]

## Sheet: labels
	0000	*	*	\ce{*}		0
	0201	H2	H₂	\ce{H2^*}		0
	0101	H	H	\ce{H^*}		0
	0021	O2	O₂	\ce{O2^*}		0
	0011	O	O	\ce{O^*}		0
	0111	OH	OH	\ce{OH^*}		0
	0211	H2O	H₂O	\ce{H2O^*}		0
	1001	C	C	\ce{C^*}		0
	1101	CH	CH	\ce{CH^*}		0
	1201	CH2	CH₂	\ce{CH2^*}		0
	1301	CH3	CH₃	\ce{CH3^*}		0
	1401	CH4	CH₄	\ce{CH4^*}		0
	1021	CO2	CO₂	\ce{CO2^*}		0
	1121	HCOO	HCOO	\ce{HCOO^*}		0
	1122	COOH	COOH	\ce{COOH^*}		0
	1221	HCOOH	HCOOH	\ce{HCOOH^*}		0
	1011	CO	CO	\ce{CO^*}		0
	1111	CHO	CHO	\ce{CHO^*}		0
	1112	COH	COH	\ce{COH^*}		0
	1211	CH2O	CH₂O	\ce{CH2O^*}		0
	1212	CHOH	CHOH	\ce{CHOH^*}		0
	1311	CH3O	CH₃O	\ce{CH3O^*}		0
	1312	CH2OH	CH₂OH	\ce{CH2OH^*}		0
	1411	CH3OH	CH₃OH	\ce{CH3OH^*}		0
	2001	C2	C₂	\ce{C2^*}		0
	2101	C2H	C₂H	\ce{C2H^*}		0
	2201	CH2C	CH₂C	\ce{CH2C^*}		0
	2202	CHCH	CHCH	\ce{CHCH^*}		0
	2301	CH3C	CH₃C	\ce{CH3C^*}		0
	2302	CH2CH	CH₂CH	\ce{CH2CH^*}		0
	2401	CH3CH	CH₃CH	\ce{CH3CH^*}		0
	2402	CH2CH2	CH₂CH₂	\ce{CH2CH2^*}		0
	2501	CH3CH2	CH₃CH₂	\ce{CH3CH2^*}		0
	2601	CH3CH3	CH₃CH₃	\ce{CH3CH3^*}		0
	2011	CCO	CCO	\ce{CCO^*}		0
	2111	CHCO	CHCO	\ce{CHCO^*}		0
	2112	CCHO	CCHO	\ce{CCHO^*}		0
	2113	CCOH	CCOH	\ce{CCOH^*}		0
	2211	CH2CO	CH₂CO	\ce{CH2CO^*}		0
	2212	CHCHO	CHCHO	\ce{CHCHO^*}		0
	2213	CCH2O	CCH₂O	\ce{CCH2O^*}		0
	2214	CHCOH	CHCOH	\ce{CHCOH^*}		0
	2215	CCHOH	CCHOH	\ce{CCHOH^*}		0
	2311	CH3CO	CH₃CO	\ce{CH3CO^*}		0
	2312	CH2CHO	CH₂CHO	\ce{CH2CHO^*}		0
	2313	CHCH2O	CHCH₂O	\ce{CHCH2O^*}		0
	2314	CH2COH	CH₂COH	\ce{CH2COH^*}		0
	2315	CHCHOH	CHCHOH	\ce{CHCHOH^*}		0
	2316	CCH2OH	CCH₂OH	\ce{CCH2OH^*}		0
	2411	CH3CHO	CH₃CHO	\ce{CH3CHO^*}		0
	2412	CH2CH2O	CH₂CH₂O	\ce{CH2CH2O^*}		0
	2413	CH3COH	CH₃COH	\ce{CH3COH^*}		0
	2414	CH2CHOH	CH₂CHOH	\ce{CH2CHOH^*}		0
	2415	CHCH2OH	CHCH₂OH	\ce{CHCH2OH^*}		0
	2511	CH3CH2O	CH₃CH₂O	\ce{CH3CH2O^*}		0
	2512	CH3CHOH	CH₃CHOH	\ce{CH3CHOH^*}		0
	2513	CH2CH2OH	CH₂CH₂OH	\ce{CH2CH2OH^*}		0
	2611	CH3CH2OH	CH₃CH₂OH	\ce{CH3CH2OH^*}		0
	2021	OCCO	OCCO	\ce{OCCO^*}		0
	2121	OCCHO	OCCHO	\ce{OCCHO^*}		0
	2122	OCCOH	OCCOH	\ce{OCCOH^*}		0
	2221	OCHCHO	OCHCHO	\ce{OCHCHO^*}		0
	2222	OCCH2O	OCCH₂O	\ce{OCCH2O^*}		0
	2223	HOCCHO	HOCCHO	\ce{HOCCHO^*}		0
	2224	HOCHCO	HOCHCO	\ce{HOCHCO^*}		0
	2225	HOCCOH	HOCCOH	\ce{HOCCOH^*}		0
	2321	OCH2CHO	OCH₂CHO	\ce{OCH2CHO^*}		0
	2322	HOCCH2O	HOCCH₂O	\ce{HOCCH2O^*}		0
	2323	HOCHCHO	HOCHCHO	\ce{HOCHCHO^*}		0
	2324	OHCH2CO	OHCH₂CO	\ce{OHCH2CO^*}		0
	2325	HOCHCOH	HOCHCOH	\ce{HOCHCOH^*}		0
	2421	OCH2CH2O	OCH₂CH₂O	\ce{OCH2CH2O^*}		0
	2422	HOCHCH2O	HOCHCH₂O	\ce{HOCHCH2O^*}		0
	2423	HOCH2CHO	HOCH₂CHO	\ce{HOCH2CHO^*}		0
	2424	HOCH2COH	HOCH₂COH	\ce{HOCH2COH^*}		0
	2425	HOCHCHOH	HOCHCHOH	\ce{HOCHCHOH^*}		0
	2521	HOCH2CH2O	HOCH₂CH₂O	\ce{HOCH2CH2O^*}		0
	2522	HOCH2CHOH	HOCH₂CHOH	\ce{HOCH2CHOH^*}		0
	2621	HOCH2CH2OH	HOCH₂CH₂OH	\ce{HOCH2CH2OH^*}		0

## Sheet: alloys-prediction
label	type	metal	species	energy
ol-CuNi-0101	0	0	0	-0.561761
ol-CuNi-0011	0	0	0	-0.44513
ol-CuNi-0111	0	0	0	-0.330934
ol-CuNi-0211	0	0	0	-0.505563
ol-CuNi-1001	0	0	0	1.58233
ol-CuNi-1101	0	0	0	0.698776
ol-CuNi-1201	0	0	0	0.660862
ol-CuNi-1301	0	0	0	0.26254
ol-CuNi-1401	0	0	0	-0.0861258
ol-CuNi-1011	0	0	0	1.06571
ol-CuNi-1111	0	0	0	1.65485
ol-CuNi-1112	0	0	0	1.2706
ol-CuNi-1211	0	0	0	1.47695
ol-CuNi-1212	0	0	0	1.49643
ol-CuNi-1311	0	0	0	0.714937
ol-CuNi-1312	0	0	0	1.19647
ol-CuNi-1411	0	0	0	0.655088
ol-CuNi-2001	0	0	0	3.60016
ol-CuNi-2101	0	0	0	2.58984
ol-CuNi-2201	0	0	0	1.97689
ol-CuNi-2202	0	0	0	1.90047
ol-CuNi-2301	0	0	0	1.19058
ol-CuNi-2302	0	0	0	1.86311
ol-CuNi-2401	0	0	0	1.4056
ol-CuNi-2402	0	0	0	1.44969
ol-CuNi-2501	0	0	0	1.17233
ol-CuNi-2601	0	0	0	0.6065
ol-CuNi-2011	0	0	0	3.13717
ol-CuNi-2111	0	0	0	2.97012
ol-CuNi-2112	0	0	0	3.15991
ol-CuNi-2113	0	0	0	3.30808
ol-CuNi-2211	0	0	0	2.57032
ol-CuNi-2212	0	0	0	2.44503
ol-CuNi-2213	0	0	0	2.77515
ol-CuNi-2214	0	0	0	2.44094
ol-CuNi-2215	0	0	0	2.53447
ol-CuNi-2311	0	0	0	2.04913
ol-CuNi-2312	0	0	0	2.11144
ol-CuNi-2313	0	0	0	2.60569
ol-CuNi-2314	0	0	0	2.28409
ol-CuNi-2315	0	0	0	2.36275
ol-CuNi-2316	0	0	0	2.30626
ol-CuNi-2411	0	0	0	2.01836
ol-CuNi-2412	0	0	0	2.00256
ol-CuNi-2413	0	0	0	2.13342
ol-CuNi-2414	0	0	0	2.10329
ol-CuNi-2415	0	0	0	2.04813
ol-CuNi-2511	0	0	0	1.28862
ol-CuNi-2512	0	0	0	1.76311
ol-CuNi-2513	0	0	0	1.67848
ol-CuNi-2611	0	0	0	1.17851
ol-CuNi-2121	0	0	0	3.48824
ol-CuNi-2122	0	0	0	3.72691
ol-CuNi-2221	0	0	0	2.99327
ol-CuNi-2222	0	0	0	3.24734
ol-CuNi-2223	0	0	0	3.23099
ol-CuNi-2224	0	0	0	3.20401
ol-CuNi-2225	0	0	0	3.11156
ol-CuNi-2321	0	0	0	2.94516
ol-CuNi-2322	0	0	0	2.94628
ol-CuNi-2323	0	0	0	2.92405
ol-CuNi-2324	0	0	0	2.79338
ol-CuNi-2325	0	0	0	3.09184
ol-CuNi-2421	0	0	0	2.32592
ol-CuNi-2422	0	0	0	2.87106
ol-CuNi-2423	0	0	0	2.64935
ol-CuNi-2424	0	0	0	2.95178
ol-CuNi-2425	0	0	0	2.92109
ol-CuNi-2521	0	0	0	2.17935
ol-CuNi-2522	0	0	0	2.51179
ol-CuNi-2621	0	0	0	1.992
ol-CuPd-0101	0	0	0	-0.196522
ol-CuPd-0011	0	0	0	1.90786
ol-CuPd-0111	0	0	0	0.811498
ol-CuPd-0211	0	0	0	-0.274632
ol-CuPd-1001	0	0	0	3.52358
ol-CuPd-1101	0	0	0	2.28183
ol-CuPd-1201	0	0	0	1.87228
ol-CuPd-1301	0	0	0	0.814409
ol-CuPd-1401	0	0	0	-0.104327
ol-CuPd-1011	0	0	0	2.04787
ol-CuPd-1111	0	0	0	2.39746
ol-CuPd-1112	0	0	0	2.66168
ol-CuPd-1211	0	0	0	2.21618
ol-CuPd-1212	0	0	0	2.26527
ol-CuPd-1311	0	0	0	1.98752
ol-CuPd-1312	0	0	0	1.6051
ol-CuPd-1411	0	0	0	0.902439
ol-CuPd-2001	0	0	0	5.70302
ol-CuPd-2101	0	0	0	4.44682
ol-CuPd-2201	0	0	0	3.3608
ol-CuPd-2202	0	0	0	3.5604
ol-CuPd-2301	0	0	0	2.72408
ol-CuPd-2302	0	0	0	2.79105
ol-CuPd-2401	0	0	0	2.48143
ol-CuPd-2402	0	0	0	1.85467
ol-CuPd-2501	0	0	0	1.43022
ol-CuPd-2601	0	0	0	0.58227
ol-CuPd-2011	0	0	0	4.53489
ol-CuPd-2111	0	0	0	3.92403
ol-CuPd-2112	0	0	0	4.77015
ol-CuPd-2113	0	0	0	5.10745
ol-CuPd-2211	0	0	0	3.52834
ol-CuPd-2212	0	0	0	3.8585
ol-CuPd-2213	0	0	0	5.55169
ol-CuPd-2214	0	0	0	3.94456
ol-CuPd-2215	0	0	0	3.83584
ol-CuPd-2311	0	0	0	2.70286
ol-CuPd-2312	0	0	0	3.17548
ol-CuPd-2313	0	0	0	4.39787
ol-CuPd-2314	0	0	0	3.32997
ol-CuPd-2315	0	0	0	3.46326
ol-CuPd-2316	0	0	0	3.73084
ol-CuPd-2411	0	0	0	2.52514
ol-CuPd-2412	0	0	0	3.41788
ol-CuPd-2413	0	0	0	2.70046
ol-CuPd-2414	0	0	0	2.45621
ol-CuPd-2415	0	0	0	3.25862
ol-CuPd-2511	0	0	0	2.56375
ol-CuPd-2512	0	0	0	2.07919
ol-CuPd-2513	0	0	0	2.28372
ol-CuPd-2611	0	0	0	1.39071
ol-CuPd-2121	0	0	0	5.00608
ol-CuPd-2122	0	0	0	4.93707
ol-CuPd-2221	0	0	0	4.76831
ol-CuPd-2222	0	0	0	4.68881
ol-CuPd-2223	0	0	0	4.68023
ol-CuPd-2224	0	0	0	4.47815
ol-CuPd-2225	0	0	0	4.70247
ol-CuPd-2321	0	0	0	4.53261
ol-CuPd-2322	0	0	0	4.70284
ol-CuPd-2323	0	0	0	3.86927
ol-CuPd-2324	0	0	0	3.74752
ol-CuPd-2325	0	0	0	3.95261
ol-CuPd-2421	0	0	0	4.55941
ol-CuPd-2422	0	0	0	4.07991
ol-CuPd-2423	0	0	0	3.44722
ol-CuPd-2424	0	0	0	3.78324
ol-CuPd-2425	0	0	0	3.20818
ol-CuPd-2521	0	0	0	3.52808
ol-CuPd-2522	0	0	0	2.92606
ol-CuPd-2621	0	0	0	2.29157
ol-CuPt-0101	0	0	0	-0.355263
ol-CuPt-0011	0	0	0	2.05646
ol-CuPt-0111	0	0	0	0.954119
ol-CuPt-0211	0	0	0	-0.302631
ol-CuPt-1001	0	0	0	3.07701
ol-CuPt-1101	0	0	0	1.89598
ol-CuPt-1201	0	0	0	1.65785
ol-CuPt-1301	0	0	0	0.689389
ol-CuPt-1401	0	0	0	-0.112503
ol-CuPt-1011	0	0	0	1.74782
ol-CuPt-1111	0	0	0	2.15148
ol-CuPt-1112	0	0	0	2.18474
ol-CuPt-1211	0	0	0	2.13185
ol-CuPt-1212	0	0	0	1.93776
ol-CuPt-1311	0	0	0	2.11687
ol-CuPt-1312	0	0	0	1.39962
ol-CuPt-1411	0	0	0	0.868145
ol-CuPt-2001	0	0	0	5.53113
ol-CuPt-2101	0	0	0	4.18238
ol-CuPt-2201	0	0	0	2.9616
ol-CuPt-2202	0	0	0	3.20113
ol-CuPt-2301	0	0	0	2.2647
ol-CuPt-2302	0	0	0	2.51463
ol-CuPt-2401	0	0	0	2.22413
ol-CuPt-2402	0	0	0	1.66638
ol-CuPt-2501	0	0	0	1.26733
ol-CuPt-2601	0	0	0	0.566263
ol-CuPt-2011	0	0	0	4.36414
ol-CuPt-2111	0	0	0	3.71396
ol-CuPt-2112	0	0	0	4.45824
ol-CuPt-2113	0	0	0	4.767
ol-CuPt-2211	0	0	0	3.26547
ol-CuPt-2212	0	0	0	3.73468
ol-CuPt-2213	0	0	0	5.31072
ol-CuPt-2214	0	0	0	3.57693
ol-CuPt-2215	0	0	0	3.47799
ol-CuPt-2311	0	0	0	2.47399
ol-CuPt-2312	0	0	0	3.13405
ol-CuPt-2313	0	0	0	4.18364
ol-CuPt-2314	0	0	0	3.03873
ol-CuPt-2315	0	0	0	3.23147
ol-CuPt-2316	0	0	0	3.30089
ol-CuPt-2411	0	0	0	2.43392
ol-CuPt-2412	0	0	0	3.37601
ol-CuPt-2413	0	0	0	2.35938
ol-CuPt-2414	0	0	0	2.27674
ol-CuPt-2415	0	0	0	2.99334
ol-CuPt-2511	0	0	0	2.68166
ol-CuPt-2512	0	0	0	1.85932
ol-CuPt-2513	0	0	0	2.12443
ol-CuPt-2611	0	0	0	1.34994
ol-CuPt-2121	0	0	0	4.80797
ol-CuPt-2122	0	0	0	4.5568
ol-CuPt-2221	0	0	0	4.82049
ol-CuPt-2222	0	0	0	4.59664
ol-CuPt-2223	0	0	0	4.48153
ol-CuPt-2224	0	0	0	4.25022
ol-CuPt-2225	0	0	0	4.32004
ol-CuPt-2321	0	0	0	4.61144
ol-CuPt-2322	0	0	0	4.48426
ol-CuPt-2323	0	0	0	3.79047
ol-CuPt-2324	0	0	0	3.51439
ol-CuPt-2325	0	0	0	3.66387
ol-CuPt-2421	0	0	0	4.7788
ol-CuPt-2422	0	0	0	3.9467
ol-CuPt-2423	0	0	0	3.33431
ol-CuPt-2424	0	0	0	3.4536
ol-CuPt-2425	0	0	0	3.024
ol-CuPt-2521	0	0	0	3.59594
ol-CuPt-2522	0	0	0	2.71096
ol-CuPt-2621	0	0	0	2.24154
ol-CuCo-0101	0	0	0	-0.499736
ol-CuCo-0011	0	0	0	-0.78255
ol-CuCo-0111	0	0	0	-0.539102
ol-CuCo-0211	0	0	0	-0.511883
ol-CuCo-1001	0	0	0	1.6621
ol-CuCo-1101	0	0	0	0.777467
ol-CuCo-1201	0	0	0	0.670209
ol-CuCo-1301	0	0	0	0.284
ol-CuCo-1401	0	0	0	-0.0790947
ol-CuCo-1011	0	0	0	1.1527
ol-CuCo-1111	0	0	0	1.73265
ol-CuCo-1112	0	0	0	1.42651
ol-CuCo-1211	0	0	0	1.45338
ol-CuCo-1212	0	0	0	1.62281
ol-CuCo-1311	0	0	0	0.501628
ol-CuCo-1312	0	0	0	1.2834
ol-CuCo-1411	0	0	0	0.651027
ol-CuCo-2001	0	0	0	3.49034
ol-CuCo-2101	0	0	0	2.56374
ol-CuCo-2201	0	0	0	2.08463
ol-CuCo-2202	0	0	0	1.95447
ol-CuCo-2301	0	0	0	1.32068
ol-CuCo-2302	0	0	0	1.94085
ol-CuCo-2401	0	0	0	1.45598
ol-CuCo-2402	0	0	0	1.52619
ol-CuCo-2501	0	0	0	1.2481
ol-CuCo-2601	0	0	0	0.619083
ol-CuCo-2011	0	0	0	3.09973
ol-CuCo-2111	0	0	0	3.00342
ol-CuCo-2112	0	0	0	3.18926
ol-CuCo-2113	0	0	0	3.33578
ol-CuCo-2211	0	0	0	2.63642
ol-CuCo-2212	0	0	0	2.37642
ol-CuCo-2213	0	0	0	2.63895
ol-CuCo-2214	0	0	0	2.51639
ol-CuCo-2215	0	0	0	2.62475
ol-CuCo-2311	0	0	0	2.12538
ol-CuCo-2312	0	0	0	2.02721
ol-CuCo-2313	0	0	0	2.55471
ol-CuCo-2314	0	0	0	2.35894
ol-CuCo-2315	0	0	0	2.39452
ol-CuCo-2316	0	0	0	2.42913
ol-CuCo-2411	0	0	0	2.02323
ol-CuCo-2412	0	0	0	1.88219
ol-CuCo-2413	0	0	0	2.28926
ol-CuCo-2414	0	0	0	2.17964
ol-CuCo-2415	0	0	0	2.08958
ol-CuCo-2511	0	0	0	1.08225
ol-CuCo-2512	0	0	0	1.86869
ol-CuCo-2513	0	0	0	1.71598
ol-CuCo-2611	0	0	0	1.18216
ol-CuCo-2121	0	0	0	3.45555
ol-CuCo-2122	0	0	0	3.84075
ol-CuCo-2221	0	0	0	2.77643
ol-CuCo-2222	0	0	0	3.15592
ol-CuCo-2223	0	0	0	3.20579
ol-CuCo-2224	0	0	0	3.21535
ol-CuCo-2225	0	0	0	3.18728
ol-CuCo-2321	0	0	0	2.731
ol-CuCo-2322	0	0	0	2.90173
ol-CuCo-2323	0	0	0	2.87565
ol-CuCo-2324	0	0	0	2.84117
ol-CuCo-2325	0	0	0	3.1843
ol-CuCo-2421	0	0	0	1.95634
ol-CuCo-2422	0	0	0	2.82957
ol-CuCo-2423	0	0	0	2.6377
ol-CuCo-2424	0	0	0	3.07301
ol-CuCo-2425	0	0	0	3.00722
ol-CuCo-2521	0	0	0	1.99684
ol-CuCo-2522	0	0	0	2.60419
ol-CuCo-2621	0	0	0	1.99243
ol-CuRh-0101	0	0	0	-0.549484
ol-CuRh-0011	0	0	0	0.613479
ol-CuRh-0111	0	0	0	0.241979
ol-CuRh-0211	0	0	0	-0.437279
ol-CuRh-1001	0	0	0	1.97971
ol-CuRh-1101	0	0	0	1.0047
ol-CuRh-1201	0	0	0	0.962575
ol-CuRh-1301	0	0	0	0.377126
ol-CuRh-1401	0	0	0	-0.10019
ol-CuRh-1011	0	0	0	1.20478
ol-CuRh-1111	0	0	0	1.74402
ol-CuRh-1112	0	0	0	1.42411
ol-CuRh-1211	0	0	0	1.69996
ol-CuRh-1212	0	0	0	1.52784
ol-CuRh-1311	0	0	0	1.32843
ol-CuRh-1312	0	0	0	1.18689
ol-CuRh-1411	0	0	0	0.724628
ol-CuRh-2001	0	0	0	4.29143
ol-CuRh-2101	0	0	0	3.10607
ol-CuRh-2201	0	0	0	2.19257
ol-CuRh-2202	0	0	0	2.25915
ol-CuRh-2301	0	0	0	1.41533
ol-CuRh-2302	0	0	0	2.00041
ol-CuRh-2401	0	0	0	1.61762
ol-CuRh-2402	0	0	0	1.45304
ol-CuRh-2501	0	0	0	1.13851
ol-CuRh-2601	0	0	0	0.583492
ol-CuRh-2011	0	0	0	3.54939
ol-CuRh-2111	0	0	0	3.17323
ol-CuRh-2112	0	0	0	3.53847
ol-CuRh-2113	0	0	0	3.73786
ol-CuRh-2211	0	0	0	2.7309
ol-CuRh-2212	0	0	0	2.90275
ol-CuRh-2213	0	0	0	3.67615
ol-CuRh-2214	0	0	0	2.73056
ol-CuRh-2215	0	0	0	2.75196
ol-CuRh-2311	0	0	0	2.11731
ol-CuRh-2312	0	0	0	2.49931
ol-CuRh-2313	0	0	0	3.13818
ol-CuRh-2314	0	0	0	2.45583
ol-CuRh-2315	0	0	0	2.6059
ol-CuRh-2316	0	0	0	2.51238
ol-CuRh-2411	0	0	0	2.14331
ol-CuRh-2412	0	0	0	2.52954
ol-CuRh-2413	0	0	0	2.07334
ol-CuRh-2414	0	0	0	2.09334
ol-CuRh-2415	0	0	0	2.30694
ol-CuRh-2511	0	0	0	1.89356
ol-CuRh-2512	0	0	0	1.70474
ol-CuRh-2513	0	0	0	1.7856
ol-CuRh-2611	0	0	0	1.22868
ol-CuRh-2121	0	0	0	3.92527
ol-CuRh-2122	0	0	0	3.88943
ol-CuRh-2221	0	0	0	3.74174
ol-CuRh-2222	0	0	0	3.74265
ol-CuRh-2223	0	0	0	3.64029
ol-CuRh-2224	0	0	0	3.51933
ol-CuRh-2225	0	0	0	3.42346
ol-CuRh-2321	0	0	0	3.64144
ol-CuRh-2322	0	0	0	3.46098
ol-CuRh-2323	0	0	0	3.23348
ol-CuRh-2324	0	0	0	2.97728
ol-CuRh-2325	0	0	0	3.19216
ol-CuRh-2421	0	0	0	3.39628
ol-CuRh-2422	0	0	0	3.23967
ol-CuRh-2423	0	0	0	2.87174
ol-CuRh-2424	0	0	0	3.00626
ol-CuRh-2425	0	0	0	2.88106
ol-CuRh-2521	0	0	0	2.77165
ol-CuRh-2522	0	0	0	2.4964
ol-CuRh-2621	0	0	0	2.06912
ol-CuIr-0101	0	0	0	-0.78974
ol-CuIr-0011	0	0	0	0.579894
ol-CuIr-0111	0	0	0	0.316778
ol-CuIr-0211	0	0	0	-0.495628
ol-CuIr-1001	0	0	0	1.21617
ol-CuIr-1101	0	0	0	0.354018
ol-CuIr-1201	0	0	0	0.569164
ol-CuIr-1301	0	0	0	0.162563
ol-CuIr-1401	0	0	0	-0.109014
ol-CuIr-1011	0	0	0	0.722669
ol-CuIr-1111	0	0	0	1.35478
ol-CuIr-1112	0	0	0	0.674081
ol-CuIr-1211	0	0	0	1.52004
ol-CuIr-1212	0	0	0	1.03069
ol-CuIr-1311	0	0	0	1.37359
ol-CuIr-1312	0	0	0	0.882047
ol-CuIr-1411	0	0	0	0.656566
ol-CuIr-2001	0	0	0	3.8675
ol-CuIr-2101	0	0	0	2.58607
ol-CuIr-2201	0	0	0	1.54373
ol-CuIr-2202	0	0	0	1.63545
ol-CuIr-2301	0	0	0	0.674333
ol-CuIr-2302	0	0	0	1.55404
ol-CuIr-2401	0	0	0	1.18178
ol-CuIr-2402	0	0	0	1.17077
ol-CuIr-2501	0	0	0	0.903187
ol-CuIr-2601	0	0	0	0.565123
ol-CuIr-2011	0	0	0	3.19457
ol-CuIr-2111	0	0	0	2.81015
ol-CuIr-2112	0	0	0	2.98077
ol-CuIr-2113	0	0	0	3.12512
ol-CuIr-2211	0	0	0	2.29916
ol-CuIr-2212	0	0	0	2.60709
ol-CuIr-2213	0	0	0	3.0983
ol-CuIr-2214	0	0	0	2.11105
ol-CuIr-2215	0	0	0	2.1645
ol-CuIr-2311	0	0	0	1.75872
ol-CuIr-2312	0	0	0	2.34368
ol-CuIr-2313	0	0	0	2.68932
ol-CuIr-2314	0	0	0	1.97898
ol-CuIr-2315	0	0	0	2.20068
ol-CuIr-2316	0	0	0	1.8199
ol-CuIr-2411	0	0	0	1.97677
ol-CuIr-2412	0	0	0	2.33966
ol-CuIr-2413	0	0	0	1.578
ol-CuIr-2414	0	0	0	1.82746
ol-CuIr-2415	0	0	0	1.84787
ol-CuIr-2511	0	0	0	1.92369
ol-CuIr-2512	0	0	0	1.39017
ol-CuIr-2513	0	0	0	1.5216
ol-CuIr-2611	0	0	0	1.15562
ol-CuIr-2121	0	0	0	3.52356
ol-CuIr-2122	0	0	0	3.28174
ol-CuIr-2221	0	0	0	3.63894
ol-CuIr-2222	0	0	0	3.48522
ol-CuIr-2223	0	0	0	3.24441
ol-CuIr-2224	0	0	0	3.10244
ol-CuIr-2225	0	0	0	2.77645
ol-CuIr-2321	0	0	0	3.59108
ol-CuIr-2322	0	0	0	3.0099
ol-CuIr-2323	0	0	0	3.04093
ol-CuIr-2324	0	0	0	2.58436
ol-CuIr-2325	0	0	0	2.7363
ol-CuIr-2421	0	0	0	3.46567
ol-CuIr-2422	0	0	0	2.95151
ol-CuIr-2423	0	0	0	2.64923
ol-CuIr-2424	0	0	0	2.50034
ol-CuIr-2425	0	0	0	2.61542
ol-CuIr-2521	0	0	0	2.73
ol-CuIr-2522	0	0	0	2.17859
ol-CuIr-2621	0	0	0	1.9757
ol-CuFe-0101	0	0	0	-0.463858
ol-CuFe-0011	0	0	0	-1.11076
ol-CuFe-0111	0	0	0	-0.732107
ol-CuFe-0211	0	0	0	-0.523759
ol-CuFe-1001	0	0	0	1.66314
ol-CuFe-1101	0	0	0	0.788667
ol-CuFe-1201	0	0	0	0.640172
ol-CuFe-1301	0	0	0	0.283371
ol-CuFe-1401	0	0	0	-0.0732005
ol-CuFe-1011	0	0	0	1.18862
ol-CuFe-1111	0	0	0	1.76893
ol-CuFe-1112	0	0	0	1.5022
ol-CuFe-1211	0	0	0	1.41284
ol-CuFe-1212	0	0	0	1.69517
ol-CuFe-1311	0	0	0	0.300732
ol-CuFe-1312	0	0	0	1.33686
ol-CuFe-1411	0	0	0	0.640363
ol-CuFe-2001	0	0	0	3.34253
ol-CuFe-2101	0	0	0	2.48702
ol-CuFe-2201	0	0	0	2.12397
ol-CuFe-2202	0	0	0	1.94458
ol-CuFe-2301	0	0	0	1.37242
ol-CuFe-2302	0	0	0	1.97141
ol-CuFe-2401	0	0	0	1.46125
ol-CuFe-2402	0	0	0	1.57184
ol-CuFe-2501	0	0	0	1.2977
ol-CuFe-2601	0	0	0	0.629376
ol-CuFe-2011	0	0	0	3.02847
ol-CuFe-2111	0	0	0	2.99946
ol-CuFe-2112	0	0	0	3.16217
ol-CuFe-2113	0	0	0	3.30166
ol-CuFe-2211	0	0	0	2.65723
ol-CuFe-2212	0	0	0	2.28103
ol-CuFe-2213	0	0	0	2.45048
ol-CuFe-2214	0	0	0	2.52758
ol-CuFe-2215	0	0	0	2.65337
ol-CuFe-2311	0	0	0	2.16321
ol-CuFe-2312	0	0	0	1.93067
ol-CuFe-2313	0	0	0	2.46109
ol-CuFe-2314	0	0	0	2.38368
ol-CuFe-2315	0	0	0	2.3849
ol-CuFe-2316	0	0	0	2.47871
ol-CuFe-2411	0	0	0	2.01138
ol-CuFe-2412	0	0	0	1.74745
ol-CuFe-2413	0	0	0	2.39016
ol-CuFe-2414	0	0	0	2.22677
ol-CuFe-2415	0	0	0	2.08393
ol-CuFe-2511	0	0	0	0.886537
ol-CuFe-2512	0	0	0	1.93914
ol-CuFe-2513	0	0	0	1.72589
ol-CuFe-2611	0	0	0	1.17843
ol-CuFe-2121	0	0	0	3.38423
ol-CuFe-2122	0	0	0	3.89005
ol-CuFe-2221	0	0	0	2.55746
ol-CuFe-2222	0	0	0	3.04234
ol-CuFe-2223	0	0	0	3.14224
ol-CuFe-2224	0	0	0	3.18491
ol-CuFe-2225	0	0	0	3.19599
ol-CuFe-2321	0	0	0	2.51981
ol-CuFe-2322	0	0	0	2.81408
ol-CuFe-2323	0	0	0	2.80995
ol-CuFe-2324	0	0	0	2.84819
ol-CuFe-2325	0	0	0	3.22809
ol-CuFe-2421	0	0	0	1.60739
ol-CuFe-2422	0	0	0	2.76102
ol-CuFe-2423	0	0	0	2.60439
ol-CuFe-2424	0	0	0	3.13954
ol-CuFe-2425	0	0	0	3.06379
ol-CuFe-2521	0	0	0	1.81699
ol-CuFe-2522	0	0	0	2.66162
ol-CuFe-2621	0	0	0	1.98357
ol-CuRu-0101	0	0	0	-0.684806
ol-CuRu-0011	0	0	0	-0.352966
ol-CuRu-0111	0	0	0	-0.232948
ol-CuRu-0211	0	0	0	-0.528688
ol-CuRu-1001	0	0	0	1.22838
ol-CuRu-1101	0	0	0	0.393753
ol-CuRu-1201	0	0	0	0.488521
ol-CuRu-1301	0	0	0	0.163376
ol-CuRu-1401	0	0	0	-0.0921467
ol-CuRu-1011	0	0	0	0.830644
ol-CuRu-1111	0	0	0	1.46267
ol-CuRu-1112	0	0	0	0.898398
ol-CuRu-1211	0	0	0	1.40693
ol-CuRu-1212	0	0	0	1.24245
ol-CuRu-1311	0	0	0	0.801785
ol-CuRu-1312	0	0	0	1.03774
ol-CuRu-1411	0	0	0	0.627067
ol-CuRu-2001	0	0	0	3.45234
ol-CuRu-2101	0	0	0	2.3742
ol-CuRu-2201	0	0	0	1.66348
ol-CuRu-2202	0	0	0	1.61487
ol-CuRu-2301	0	0	0	0.830428
ol-CuRu-2302	0	0	0	1.64635
ol-CuRu-2401	0	0	0	1.20203
ol-CuRu-2402	0	0	0	1.30399
ol-CuRu-2501	0	0	0	1.04707
ol-CuRu-2601	0	0	0	0.594614
ol-CuRu-2011	0	0	0	2.99624
ol-CuRu-2111	0	0	0	2.80327
ol-CuRu-2112	0	0	0	2.91052
ol-CuRu-2113	0	0	0	3.0355
ol-CuRu-2211	0	0	0	2.36355
ol-CuRu-2212	0	0	0	2.33941
ol-CuRu-2213	0	0	0	2.56938
ol-CuRu-2214	0	0	0	2.15036
ol-CuRu-2215	0	0	0	2.25301
ol-CuRu-2311	0	0	0	1.87064
ol-CuRu-2312	0	0	0	2.07105
ol-CuRu-2313	0	0	0	2.42854
ol-CuRu-2314	0	0	0	2.05513
ol-CuRu-2315	0	0	0	2.17824
ol-CuRu-2316	0	0	0	1.96928
ol-CuRu-2411	0	0	0	1.94512
ol-CuRu-2412	0	0	0	1.95884
ol-CuRu-2413	0	0	0	1.8709
ol-CuRu-2414	0	0	0	1.96469
ol-CuRu-2415	0	0	0	1.83738
ol-CuRu-2511	0	0	0	1.36681
ol-CuRu-2512	0	0	0	1.5943
ol-CuRu-2513	0	0	0	1.55297
ol-CuRu-2611	0	0	0	1.1459
ol-CuRu-2121	0	0	0	3.32561
ol-CuRu-2122	0	0	0	3.42929
ol-CuRu-2221	0	0	0	3.01752
ol-CuRu-2222	0	0	0	3.1654
ol-CuRu-2223	0	0	0	3.0685
ol-CuRu-2224	0	0	0	3.02092
ol-CuRu-2225	0	0	0	2.80905
ol-CuRu-2321	0	0	0	2.99115
ol-CuRu-2322	0	0	0	2.76614
ol-CuRu-2323	0	0	0	2.85644
ol-CuRu-2324	0	0	0	2.6091
ol-CuRu-2325	0	0	0	2.86635
ol-CuRu-2421	0	0	0	2.47258
ol-CuRu-2422	0	0	0	2.7601
ol-CuRu-2423	0	0	0	2.55723
ol-CuRu-2424	0	0	0	2.69564
ol-CuRu-2425	0	0	0	2.7795
ol-CuRu-2521	0	0	0	2.21909
ol-CuRu-2522	0	0	0	2.34575
ol-CuRu-2621	0	0	0	1.95165
ol-CuOs-0101	0	0	0	-0.809794
ol-CuOs-0011	0	0	0	0.355363
ol-CuOs-0111	0	0	0	0.202026
ol-CuOs-0211	0	0	0	-0.514198
ol-CuOs-1001	0	0	0	1.07726
ol-CuOs-1101	0	0	0	0.242504
ol-CuOs-1201	0	0	0	0.477248
ol-CuOs-1301	0	0	0	0.122915
ol-CuOs-1401	0	0	0	-0.106705
ol-CuOs-1011	0	0	0	0.658421
ol-CuOs-1111	0	0	0	1.30776
ol-CuOs-1112	0	0	0	0.587313
ol-CuOs-1211	0	0	0	1.46016
ol-CuOs-1212	0	0	0	0.987936
ol-CuOs-1311	0	0	0	1.24817
ol-CuOs-1312	0	0	0	0.86188
ol-CuOs-1411	0	0	0	0.637026
ol-CuOs-2001	0	0	0	3.69164
ol-CuOs-2101	0	0	0	2.43995
ol-CuOs-2201	0	0	0	1.45128
ol-CuOs-2202	0	0	0	1.51483
ol-CuOs-2301	0	0	0	0.573279
ol-CuOs-2302	0	0	0	1.49277
ol-CuOs-2401	0	0	0	1.10559
ol-CuOs-2402	0	0	0	1.14953
ol-CuOs-2501	0	0	0	0.893164
ol-CuOs-2601	0	0	0	0.568613
ol-CuOs-2011	0	0	0	3.08228
ol-CuOs-2111	0	0	0	2.74112
ol-CuOs-2112	0	0	0	2.86078
ol-CuOs-2113	0	0	0	2.99038
ol-CuOs-2211	0	0	0	2.23407
ol-CuOs-2212	0	0	0	2.48956
ol-CuOs-2213	0	0	0	2.86724
ol-CuOs-2214	0	0	0	2.00523
ol-CuOs-2215	0	0	0	2.07613
ol-CuOs-2311	0	0	0	1.71833
ol-CuOs-2312	0	0	0	2.25099
ol-CuOs-2313	0	0	0	2.54495
ol-CuOs-2314	0	0	0	1.90826
ol-CuOs-2315	0	0	0	2.12019
ol-CuOs-2316	0	0	0	1.72628
ol-CuOs-2411	0	0	0	1.93844
ol-CuOs-2412	0	0	0	2.21529
ol-CuOs-2413	0	0	0	1.55457
ol-CuOs-2414	0	0	0	1.81021
ol-CuOs-2415	0	0	0	1.76017
ol-CuOs-2511	0	0	0	1.79897
ol-CuOs-2512	0	0	0	1.37953
ol-CuOs-2513	0	0	0	1.47993
ol-CuOs-2611	0	0	0	1.13978
ol-CuOs-2121	0	0	0	3.40265
ol-CuOs-2122	0	0	0	3.20343
ol-CuOs-2221	0	0	0	3.47443
ol-CuOs-2222	0	0	0	3.36258
ol-CuOs-2223	0	0	0	3.12974
ol-CuOs-2224	0	0	0	3.00596
ol-CuOs-2225	0	0	0	2.66395
ol-CuOs-2321	0	0	0	3.44135
ol-CuOs-2322	0	0	0	2.86911
ol-CuOs-2323	0	0	0	2.96201
ol-CuOs-2324	0	0	0	2.51719
ol-CuOs-2325	0	0	0	2.68209
ol-CuOs-2421	0	0	0	3.24616
ol-CuOs-2422	0	0	0	2.85321
ol-CuOs-2423	0	0	0	2.58638
ol-CuOs-2424	0	0	0	2.45211
ol-CuOs-2425	0	0	0	2.60449
ol-CuOs-2521	0	0	0	2.60271
ol-CuOs-2522	0	0	0	2.15869
ol-CuOs-2621	0	0	0	1.95273
ol-CuZn-0101	0	0	0	0.230052
ol-CuZn-0011	0	0	0	0.898514
ol-CuZn-0111	0	0	0	0.0953664
ol-CuZn-0211	0	0	0	-0.237084
ol-CuZn-1001	0	0	0	4.51678
ol-CuZn-1101	0	0	0	3.16132
ol-CuZn-1201	0	0	0	2.28594
ol-CuZn-1301	0	0	0	1.09056
ol-CuZn-1401	0	0	0	-0.0739796
ol-CuZn-1011	0	0	0	2.78812
ol-CuZn-1111	0	0	0	3.01848
ol-CuZn-1112	0	0	0	3.87685
ol-CuZn-1211	0	0	0	2.31937
ol-CuZn-1212	0	0	0	3.14188
ol-CuZn-1311	0	0	0	1.28451
ol-CuZn-1312	0	0	0	2.17178
ol-CuZn-1411	0	0	0	0.956465
ol-CuZn-2001	0	0	0	5.77845
ol-CuZn-2101	0	0	0	4.87481
ol-CuZn-2201	0	0	0	4.32819
ol-CuZn-2202	0	0	0	4.33724
ol-CuZn-2301	0	0	0	3.8507
ol-CuZn-2302	0	0	0	3.46777
ol-CuZn-2401	0	0	0	3.06334
ol-CuZn-2402	0	0	0	2.36704
ol-CuZn-2501	0	0	0	1.8944
ol-CuZn-2601	0	0	0	0.639104
ol-CuZn-2011	0	0	0	4.76628
ol-CuZn-2111	0	0	0	4.38202
ol-CuZn-2112	0	0	0	5.40627
ol-CuZn-2113	0	0	0	5.79235
ol-CuZn-2211	0	0	0	4.15479
ol-CuZn-2212	0	0	0	3.93577
ol-CuZn-2213	0	0	0	5.69623
ol-CuZn-2214	0	0	0	4.78357
ol-CuZn-2215	0	0	0	4.68926
ol-CuZn-2311	0	0	0	3.28911
ol-CuZn-2312	0	0	0	3.06754
ol-CuZn-2313	0	0	0	4.67944
ol-CuZn-2314	0	0	0	4.02756
ol-CuZn-2315	0	0	0	3.95774
ol-CuZn-2316	0	0	0	4.78766
ol-CuZn-2411	0	0	0	2.70306
ol-CuZn-2412	0	0	0	3.23181
ol-CuZn-2413	0	0	0	3.66631
ol-CuZn-2414	0	0	0	2.95209
ol-CuZn-2415	0	0	0	3.83567
ol-CuZn-2511	0	0	0	1.89686
ol-CuZn-2512	0	0	0	2.713
ol-CuZn-2513	0	0	0	2.65775
ol-CuZn-2611	0	0	0	1.47346
ol-CuZn-2121	0	0	0	5.29805
ol-CuZn-2122	0	0	0	5.88306
ol-CuZn-2221	0	0	0	4.19913
ol-CuZn-2222	0	0	0	4.65821
ol-CuZn-2223	0	0	0	4.98959
ol-CuZn-2224	0	0	0	4.92095
ol-CuZn-2225	0	0	0	5.56921
ol-CuZn-2321	0	0	0	3.92038
ol-CuZn-2322	0	0	0	5.00646
ol-CuZn-2323	0	0	0	3.90813
ol-CuZn-2324	0	0	0	4.27946
ol-CuZn-2325	0	0	0	4.68408
ol-CuZn-2421	0	0	0	3.35002
ol-CuZn-2422	0	0	0	4.23361
ol-CuZn-2423	0	0	0	3.62887
ol-CuZn-2424	0	0	0	4.65254
ol-CuZn-2425	0	0	0	3.73404
ol-CuZn-2521	0	0	0	3.00512
ol-CuZn-2522	0	0	0	3.52232
ol-CuZn-2621	0	0	0	2.38426
ol-AgAu-0101	0	0	0	0.119228
ol-AgAu-0011	0	0	0	2.50673
ol-AgAu-0111	0	0	0	1.01591
ol-AgAu-0211	0	0	0	-0.163675
ol-AgAu-1001	0	0	0	4.71513
ol-AgAu-1101	0	0	0	3.28009
ol-AgAu-1201	0	0	0	2.53711
ol-AgAu-1301	0	0	0	1.15078
ol-AgAu-1401	0	0	0	-0.10035
ol-AgAu-1011	0	0	0	2.74154
ol-AgAu-1111	0	0	0	2.94537
ol-AgAu-1112	0	0	0	3.70784
ol-AgAu-1211	0	0	0	2.56487
ol-AgAu-1212	0	0	0	2.92178
ol-AgAu-1311	0	0	0	2.2514
ol-AgAu-1312	0	0	0	1.99252
ol-AgAu-1411	0	0	0	1.02656
ol-AgAu-2001	0	0	0	6.61161
ol-AgAu-2101	0	0	0	5.38721
ol-AgAu-2201	0	0	0	4.30931
ol-AgAu-2202	0	0	0	4.55161
ol-AgAu-2301	0	0	0	3.79601
ol-AgAu-2302	0	0	0	3.43777
ol-AgAu-2401	0	0	0	3.15381
ol-AgAu-2402	0	0	0	2.21981
ol-AgAu-2501	0	0	0	1.71542
ol-AgAu-2601	0	0	0	0.593843
ol-AgAu-2011	0	0	0	5.20804
ol-AgAu-2111	0	0	0	4.49806
ol-AgAu-2112	0	0	0	5.68681
ol-AgAu-2113	0	0	0	6.12188
ol-AgAu-2211	0	0	0	4.16844
ol-AgAu-2212	0	0	0	4.47937
ol-AgAu-2213	0	0	0	6.76853
ol-AgAu-2214	0	0	0	4.89413
ol-AgAu-2215	0	0	0	4.70629
ol-AgAu-2311	0	0	0	3.2003
ol-AgAu-2312	0	0	0	3.57941
ol-AgAu-2313	0	0	0	5.25522
ol-AgAu-2314	0	0	0	4.03401
ol-AgAu-2315	0	0	0	4.11256
ol-AgAu-2316	0	0	0	4.73053
ol-AgAu-2411	0	0	0	2.80512
ol-AgAu-2412	0	0	0	3.93893
ol-AgAu-2413	0	0	0	3.30663
ol-AgAu-2414	0	0	0	2.79328
ol-AgAu-2415	0	0	0	3.98548
ol-AgAu-2511	0	0	0	2.84249
ol-AgAu-2512	0	0	0	2.45354
ol-AgAu-2513	0	0	0	2.67981
ol-AgAu-2611	0	0	0	1.51109
ol-AgAu-2121	0	0	0	5.75263
ol-AgAu-2122	0	0	0	5.80471
ol-AgAu-2221	0	0	0	5.29352
ol-AgAu-2222	0	0	0	5.28019
ol-AgAu-2223	0	0	0	5.40472
ol-AgAu-2224	0	0	0	5.18036
ol-AgAu-2225	0	0	0	5.69915
ol-AgAu-2321	0	0	0	4.96288
ol-AgAu-2322	0	0	0	5.55372
ol-AgAu-2323	0	0	0	4.27957
ol-AgAu-2324	0	0	0	4.3499
ol-AgAu-2325	0	0	0	4.59215
ol-AgAu-2421	0	0	0	5.03187
ol-AgAu-2422	0	0	0	4.64437
ol-AgAu-2423	0	0	0	3.85042
ol-AgAu-2424	0	0	0	4.46316
ol-AgAu-2425	0	0	0	3.52916
ol-AgAu-2521	0	0	0	3.89259
ol-AgAu-2522	0	0	0	3.32714
ol-AgAu-2621	0	0	0	2.45231
ol-AgPd-0101	0	0	0	-0.469183
ol-AgPd-0011	0	0	0	1.07043
ol-AgPd-0111	0	0	0	0.46021
ol-AgPd-0211	0	0	0	-0.390237
ol-AgPd-1001	0	0	0	2.38604
ol-AgPd-1101	0	0	0	1.33717
ol-AgPd-1201	0	0	0	1.21283
ol-AgPd-1301	0	0	0	0.492539
ol-AgPd-1401	0	0	0	-0.103363
ol-AgPd-1011	0	0	0	1.41418
ol-AgPd-1111	0	0	0	1.90333
ol-AgPd-1112	0	0	0	1.72337
ol-AgPd-1211	0	0	0	1.85028
ol-AgPd-1212	0	0	0	1.69653
ol-AgPd-1311	0	0	0	1.57305
ol-AgPd-1312	0	0	0	1.27817
ol-AgPd-1411	0	0	0	0.775236
ol-AgPd-2001	0	0	0	4.71551
ol-AgPd-2101	0	0	0	3.48637
ol-AgPd-2201	0	0	0	2.48641
ol-AgPd-2202	0	0	0	2.60543
ol-AgPd-2301	0	0	0	1.74181
ol-AgPd-2302	0	0	0	2.19789
ol-AgPd-2401	0	0	0	1.84331
ol-AgPd-2402	0	0	0	1.54271
ol-AgPd-2501	0	0	0	1.19783
ol-AgPd-2601	0	0	0	0.579533
ol-AgPd-2011	0	0	0	3.83418
ol-AgPd-2111	0	0	0	3.37241
ol-AgPd-2112	0	0	0	3.87249
ol-AgPd-2113	0	0	0	4.11071
ol-AgPd-2211	0	0	0	2.93362
ol-AgPd-2212	0	0	0	3.18823
ol-AgPd-2213	0	0	0	4.23682
ol-AgPd-2214	0	0	0	3.04641
ol-AgPd-2215	0	0	0	3.02736
ol-AgPd-2311	0	0	0	2.25819
ol-AgPd-2312	0	0	0	2.71154
ol-AgPd-2313	0	0	0	3.5031
ol-AgPd-2314	0	0	0	2.67736
ol-AgPd-2315	0	0	0	2.83515
ol-AgPd-2316	0	0	0	2.81583
ol-AgPd-2411	0	0	0	2.24807
ol-AgPd-2412	0	0	0	2.81117
ol-AgPd-2413	0	0	0	2.20289
ol-AgPd-2414	0	0	0	2.17227
ol-AgPd-2415	0	0	0	2.55963
ol-AgPd-2511	0	0	0	2.13927
ol-AgPd-2512	0	0	0	1.77849
ol-AgPd-2513	0	0	0	1.91332
ol-AgPd-2611	0	0	0	1.27268
ol-AgPd-2121	0	0	0	4.23519
ol-AgPd-2122	0	0	0	4.14798
ol-AgPd-2221	0	0	0	4.08955
ol-AgPd-2222	0	0	0	4.03203
ol-AgPd-2223	0	0	0	3.9367
ol-AgPd-2224	0	0	0	3.78267
ol-AgPd-2225	0	0	0	3.75731
ol-AgPd-2321	0	0	0	3.95082
ol-AgPd-2322	0	0	0	3.81909
ol-AgPd-2323	0	0	0	3.42418
ol-AgPd-2324	0	0	0	3.1777
ol-AgPd-2325	0	0	0	3.37701
ol-AgPd-2421	0	0	0	3.82599
ol-AgPd-2422	0	0	0	3.48523
ol-AgPd-2423	0	0	0	3.03511
ol-AgPd-2424	0	0	0	3.18743
ol-AgPd-2425	0	0	0	2.94724
ol-AgPd-2521	0	0	0	3.03447
ol-AgPd-2522	0	0	0	2.58929
ol-AgPd-2621	0	0	0	2.13085
ol-AgPt-0101	0	0	0	-0.88805
ol-AgPt-0011	0	0	0	0.456845
ol-AgPt-0111	0	0	0	0.287736
ol-AgPt-0211	0	0	0	-0.526257
ol-AgPt-1001	0	0	0	0.866683
ol-AgPt-1101	0	0	0	0.0595679
ol-AgPt-1201	0	0	0	0.379061
ol-AgPt-1301	0	0	0	0.0640496
ol-AgPt-1401	0	0	0	-0.111123
ol-AgPt-1011	0	0	0	0.513559
ol-AgPt-1111	0	0	0	1.18834
ol-AgPt-1112	0	0	0	0.355265
ol-AgPt-1211	0	0	0	1.4243
ol-AgPt-1212	0	0	0	0.826642
ol-AgPt-1311	0	0	0	1.32838
ol-AgPt-1312	0	0	0	0.759911
ol-AgPt-1411	0	0	0	0.621884
ol-AgPt-2001	0	0	0	3.62478
ol-AgPt-2101	0	0	0	2.32266
ol-AgPt-2201	0	0	0	1.25936
ol-AgPt-2202	0	0	0	1.34644
ol-AgPt-2301	0	0	0	0.351799
ol-AgPt-2302	0	0	0	1.35956
ol-AgPt-2401	0	0	0	0.983816
ol-AgPt-2402	0	0	0	1.05642
ol-AgPt-2501	0	0	0	0.811638
ol-AgPt-2601	0	0	0	0.560083
ol-AgPt-2011	0	0	0	3.00863
ol-AgPt-2111	0	0	0	2.64249
ol-AgPt-2112	0	0	0	2.71637
ol-AgPt-2113	0	0	0	2.83318
ol-AgPt-2211	0	0	0	2.10818
ol-AgPt-2212	0	0	0	2.44034
ol-AgPt-2213	0	0	0	2.77171
ol-AgPt-2214	0	0	0	1.83088
ol-AgPt-2215	0	0	0	1.90473
ol-AgPt-2311	0	0	0	1.60683
ol-AgPt-2312	0	0	0	2.24071
ol-AgPt-2313	0	0	0	2.45295
ol-AgPt-2314	0	0	0	1.76862
ol-AgPt-2315	0	0	0	2.01186
ol-AgPt-2316	0	0	0	1.51888
ol-AgPt-2411	0	0	0	1.89658
ol-AgPt-2412	0	0	0	2.20846
ol-AgPt-2413	0	0	0	1.38414
ol-AgPt-2414	0	0	0	1.7211
ol-AgPt-2415	0	0	0	1.63568
ol-AgPt-2511	0	0	0	1.87329
ol-AgPt-2512	0	0	0	1.26915
ol-AgPt-2513	0	0	0	1.4039
ol-AgPt-2611	0	0	0	1.12092
ol-AgPt-2121	0	0	0	3.31611
ol-AgPt-2122	0	0	0	3.01948
ol-AgPt-2221	0	0	0	3.52
ol-AgPt-2222	0	0	0	3.33002
ol-AgPt-2223	0	0	0	3.04218
ol-AgPt-2224	0	0	0	2.90144
ol-AgPt-2225	0	0	0	2.48286
ol-AgPt-2321	0	0	0	3.49873
ol-AgPt-2322	0	0	0	2.77448
ol-AgPt-2323	0	0	0	2.93116
ol-AgPt-2324	0	0	0	2.40663
ol-AgPt-2325	0	0	0	2.5418
ol-AgPt-2421	0	0	0	3.383
ol-AgPt-2422	0	0	0	2.79699
ol-AgPt-2423	0	0	0	2.53635
ol-AgPt-2424	0	0	0	2.29037
ol-AgPt-2425	0	0	0	2.51226
ol-AgPt-2521	0	0	0	2.65192
ol-AgPt-2522	0	0	0	2.05181
ol-AgPt-2621	0	0	0	1.92999
ol-AgZn-0101	0	0	0	0.0758801
ol-AgZn-0011	0	0	0	-0.0982867
ol-AgZn-0111	0	0	0	-0.38882
ol-AgZn-0211	0	0	0	-0.334783
ol-AgZn-1001	0	0	0	3.69614
ol-AgZn-1101	0	0	0	2.49217
ol-AgZn-1201	0	0	0	1.77364
ol-AgZn-1301	0	0	0	0.857257
ol-AgZn-1401	0	0	0	-0.0662474
ol-AgZn-1011	0	0	0	2.37315
ol-AgZn-1111	0	0	0	2.70478
ol-AgZn-1112	0	0	0	3.28927
ol-AgZn-1211	0	0	0	2.00661
ol-AgZn-1212	0	0	0	2.81733
ol-AgZn-1311	0	0	0	0.745248
ol-AgZn-1312	0	0	0	1.99938
ol-AgZn-1411	0	0	0	0.851832
ol-AgZn-2001	0	0	0	4.88854
ol-AgZn-2101	0	0	0	4.0893
ol-AgZn-2201	0	0	0	3.74341
ol-AgZn-2202	0	0	0	3.63546
ol-AgZn-2301	0	0	0	3.20276
ol-AgZn-2302	0	0	0	3.07569
ol-AgZn-2401	0	0	0	2.60858
ol-AgZn-2402	0	0	0	2.19613
ol-AgZn-2501	0	0	0	1.7857
ol-AgZn-2601	0	0	0	0.649413
ol-AgZn-2011	0	0	0	4.17495
ol-AgZn-2111	0	0	0	3.97874
ol-AgZn-2112	0	0	0	4.72539
ol-AgZn-2113	0	0	0	5.03147
ol-AgZn-2211	0	0	0	3.74993
ol-AgZn-2212	0	0	0	3.33763
ol-AgZn-2213	0	0	0	4.52127
ol-AgZn-2214	0	0	0	4.148
ol-AgZn-2215	0	0	0	4.13931
ol-AgZn-2311	0	0	0	3.01299
ol-AgZn-2312	0	0	0	2.61711
ol-AgZn-2313	0	0	0	3.92122
ol-AgZn-2314	0	0	0	3.58558
ol-AgZn-2315	0	0	0	3.49244
ol-AgZn-2316	0	0	0	4.18575
ol-AgZn-2411	0	0	0	2.48875
ol-AgZn-2412	0	0	0	2.63264
ol-AgZn-2413	0	0	0	3.42724
ol-AgZn-2414	0	0	0	2.8032
ol-AgZn-2415	0	0	0	3.32391
ol-AgZn-2511	0	0	0	1.35656
ol-AgZn-2512	0	0	0	2.57983
ol-AgZn-2513	0	0	0	2.40196
ol-AgZn-2611	0	0	0	1.38373
ol-AgZn-2121	0	0	0	4.65594
ol-AgZn-2122	0	0	0	5.37179
ol-AgZn-2221	0	0	0	3.44734
ol-AgZn-2222	0	0	0	4.04812
ol-AgZn-2223	0	0	0	4.37654
ol-AgZn-2224	0	0	0	4.38213
ol-AgZn-2225	0	0	0	4.89673
ol-AgZn-2321	0	0	0	3.24795
ol-AgZn-2322	0	0	0	4.26333
ol-AgZn-2323	0	0	0	3.50812
ol-AgZn-2324	0	0	0	3.87615
ol-AgZn-2325	0	0	0	4.32048
ol-AgZn-2421	0	0	0	2.4036
ol-AgZn-2422	0	0	0	3.72215
ol-AgZn-2423	0	0	0	3.29136
ol-AgZn-2424	0	0	0	4.30148
ol-AgZn-2425	0	0	0	3.61304
ol-AgZn-2521	0	0	0	2.4338
ol-AgZn-2522	0	0	0	3.34756
ol-AgZn-2621	0	0	0	2.25757
ol-AgCd-0101	0	0	0	0.437774
ol-AgCd-0011	0	0	0	1.49857
ol-AgCd-0111	0	0	0	0.342295
ol-AgCd-0211	0	0	0	-0.151355
ol-AgCd-1001	0	0	0	5.37053
ol-AgCd-1101	0	0	0	3.87121
ol-AgCd-1201	0	0	0	2.77823
ol-AgCd-1301	0	0	0	1.33205
ol-AgCd-1401	0	0	0	-0.0741932
ol-AgCd-1011	0	0	0	3.26677
ol-AgCd-1111	0	0	0	3.39244
ol-AgCd-1112	0	0	0	4.58755
ol-AgCd-1211	0	0	0	2.59046
ol-AgCd-1212	0	0	0	3.57495
ol-AgCd-1311	0	0	0	1.57817
ol-AgCd-1312	0	0	0	2.42175
ol-AgCd-1411	0	0	0	1.051
ol-AgCd-2001	0	0	0	6.50674
ol-AgCd-2101	0	0	0	5.58894
ol-AgCd-2201	0	0	0	4.98778
ol-AgCd-2202	0	0	0	5.05304
ol-AgCd-2301	0	0	0	4.59232
ol-AgCd-2302	0	0	0	3.91556
ol-AgCd-2401	0	0	0	3.54268
ol-AgCd-2402	0	0	0	2.6051
ol-AgCd-2501	0	0	0	2.07309
ol-AgCd-2601	0	0	0	0.642048
ol-AgCd-2011	0	0	0	5.28596
ol-AgCd-2111	0	0	0	4.79564
ol-AgCd-2112	0	0	0	6.07757
ol-AgCd-2113	0	0	0	6.53741
ol-AgCd-2211	0	0	0	4.6029
ol-AgCd-2212	0	0	0	4.43052
ol-AgCd-2213	0	0	0	6.66667
ol-AgCd-2214	0	0	0	5.45856
ol-AgCd-2215	0	0	0	5.29846
ol-AgCd-2311	0	0	0	3.62608
ol-AgCd-2312	0	0	0	3.40735
ol-AgCd-2313	0	0	0	5.34282
ol-AgCd-2314	0	0	0	4.51945
ol-AgCd-2315	0	0	0	4.42827
ol-AgCd-2316	0	0	0	5.47861
ol-AgCd-2411	0	0	0	2.90995
ol-AgCd-2412	0	0	0	3.67546
ol-AgCd-2413	0	0	0	4.04844
ol-AgCd-2414	0	0	0	3.16925
ol-AgCd-2415	0	0	0	4.35973
ol-AgCd-2511	0	0	0	2.19848
ol-AgCd-2512	0	0	0	2.94476
ol-AgCd-2513	0	0	0	2.93658
ol-AgCd-2611	0	0	0	1.56171
ol-AgCd-2121	0	0	0	5.87039
ol-AgCd-2122	0	0	0	6.47949
ol-AgCd-2221	0	0	0	4.68956
ol-AgCd-2222	0	0	0	5.14127
ol-AgCd-2223	0	0	0	5.54208
ol-AgCd-2224	0	0	0	5.44024
ol-AgCd-2225	0	0	0	6.27926
ol-AgCd-2321	0	0	0	4.3387
ol-AgCd-2322	0	0	0	5.66208
ol-AgCd-2323	0	0	0	4.23646
ol-AgCd-2324	0	0	0	4.70769
ol-AgCd-2325	0	0	0	5.11983
ol-AgCd-2421	0	0	0	3.87023
ol-AgCd-2422	0	0	0	4.67396
ol-AgCd-2423	0	0	0	3.93526
ol-AgCd-2424	0	0	0	5.10542
ol-AgCd-2425	0	0	0	3.93476
ol-AgCd-2521	0	0	0	3.35999
ol-AgCd-2522	0	0	0	3.78002
ol-AgCd-2621	0	0	0	2.50411
ol-AuCu-0101	0	0	0	-0.355004
ol-AuCu-0011	0	0	0	-0.338073
ol-AuCu-0111	0	0	0	-0.352655
ol-AuCu-0211	0	0	0	-0.450521
ol-AuCu-1001	0	0	0	2.26591
ol-AuCu-1101	0	0	0	1.2789
ol-AuCu-1201	0	0	0	1.02024
ol-AuCu-1301	0	0	0	0.454849
ol-AuCu-1401	0	0	0	-0.0796059
ol-AuCu-1011	0	0	0	1.48907
ol-AuCu-1111	0	0	0	1.99494
ol-AuCu-1112	0	0	0	1.92457
ol-AuCu-1211	0	0	0	1.6476
ol-AuCu-1212	0	0	0	1.92471
ol-AuCu-1311	0	0	0	0.721615
ol-AuCu-1312	0	0	0	1.45694
ol-AuCu-1411	0	0	0	0.718545
ol-AuCu-2001	0	0	0	4.0145
ol-AuCu-2101	0	0	0	3.07354
ol-AuCu-2201	0	0	0	2.54876
ol-AuCu-2202	0	0	0	2.46137
ol-AuCu-2301	0	0	0	1.84208
ol-AuCu-2302	0	0	0	2.25571
ol-AuCu-2401	0	0	0	1.7947
ol-AuCu-2402	0	0	0	1.69178
ol-AuCu-2501	0	0	0	1.37146
ol-AuCu-2601	0	0	0	0.620537
ol-AuCu-2011	0	0	0	3.47166
ol-AuCu-2111	0	0	0	3.29623
ol-AuCu-2112	0	0	0	3.66573
ol-AuCu-2113	0	0	0	3.86486
ol-AuCu-2211	0	0	0	2.95211
ol-AuCu-2212	0	0	0	2.7322
ol-AuCu-2213	0	0	0	3.33687
ol-AuCu-2214	0	0	0	2.99314
ol-AuCu-2215	0	0	0	3.05389
ol-AuCu-2311	0	0	0	2.36141
ol-AuCu-2312	0	0	0	2.27346
ol-AuCu-2313	0	0	0	3.02965
ol-AuCu-2314	0	0	0	2.70535
ol-AuCu-2315	0	0	0	2.72792
ol-AuCu-2316	0	0	0	2.91482
ol-AuCu-2411	0	0	0	2.17029
ol-AuCu-2412	0	0	0	2.20422
ol-AuCu-2413	0	0	0	2.55338
ol-AuCu-2414	0	0	0	2.33036
ol-AuCu-2415	0	0	0	2.4606
ol-AuCu-2511	0	0	0	1.30755
ol-AuCu-2512	0	0	0	2.02831
ol-AuCu-2513	0	0	0	1.91259
ol-AuCu-2611	0	0	0	1.24481
ol-AuCu-2121	0	0	0	3.86474
ol-AuCu-2122	0	0	0	4.2596
ol-AuCu-2221	0	0	0	3.1367
ol-AuCu-2222	0	0	0	3.50453
ol-AuCu-2223	0	0	0	3.60045
ol-AuCu-2224	0	0	0	3.58451
ol-AuCu-2225	0	0	0	3.68898
ol-AuCu-2321	0	0	0	3.03979
ol-AuCu-2322	0	0	0	3.37082
ol-AuCu-2323	0	0	0	3.1119
ol-AuCu-2324	0	0	0	3.14363
ol-AuCu-2325	0	0	0	3.48984
ol-AuCu-2421	0	0	0	2.34561
ol-AuCu-2422	0	0	0	3.14522
ol-AuCu-2423	0	0	0	2.85645
ol-AuCu-2424	0	0	0	3.38928
ol-AuCu-2425	0	0	0	3.14573
ol-AuCu-2521	0	0	0	2.25884
ol-AuCu-2522	0	0	0	2.78295
ol-AuCu-2621	0	0	0	2.07774
ol-AuAg-0101	0	0	0	0.218993
ol-AuAg-0011	0	0	0	1.61617
ol-AuAg-0111	0	0	0	0.491268
ol-AuAg-0211	0	0	0	-0.195333
ol-AuAg-1001	0	0	0	4.72549
ol-AuAg-1101	0	0	0	3.31692
ol-AuAg-1201	0	0	0	2.45947
ol-AuAg-1301	0	0	0	1.15119
ol-AuAg-1401	0	0	0	-0.0842632
ol-AuAg-1011	0	0	0	2.8438
ol-AuAg-1111	0	0	0	3.04771
ol-AuAg-1112	0	0	0	3.92071
ol-AuAg-1211	0	0	0	2.45659
ol-AuAg-1212	0	0	0	3.12308
ol-AuAg-1311	0	0	0	1.70563
ol-AuAg-1312	0	0	0	2.14063
ol-AuAg-1411	0	0	0	0.998286
ol-AuAg-2001	0	0	0	6.21458
ol-AuAg-2101	0	0	0	5.18408
ol-AuAg-2201	0	0	0	4.42253
ol-AuAg-2202	0	0	0	4.53091
ol-AuAg-2301	0	0	0	3.94376
ol-AuAg-2302	0	0	0	3.52514
ol-AuAg-2401	0	0	0	3.1724
ol-AuAg-2402	0	0	0	2.3465
ol-AuAg-2501	0	0	0	1.85237
ol-AuAg-2601	0	0	0	0.621964
ol-AuAg-2011	0	0	0	5.01811
ol-AuAg-2111	0	0	0	4.49089
ol-AuAg-2112	0	0	0	5.61881
ol-AuAg-2113	0	0	0	6.0353
ol-AuAg-2211	0	0	0	4.22917
ol-AuAg-2212	0	0	0	4.22335
ol-AuAg-2213	0	0	0	6.26265
ol-AuAg-2214	0	0	0	4.9306
ol-AuAg-2215	0	0	0	4.78979
ol-AuAg-2311	0	0	0	3.30653
ol-AuAg-2312	0	0	0	3.3189
ol-AuAg-2313	0	0	0	5.00552
ol-AuAg-2314	0	0	0	4.10589
ol-AuAg-2315	0	0	0	4.09045
ol-AuAg-2316	0	0	0	4.87196
ol-AuAg-2411	0	0	0	2.77462
ol-AuAg-2412	0	0	0	3.57508
ol-AuAg-2413	0	0	0	3.5854
ol-AuAg-2414	0	0	0	2.92383
ol-AuAg-2415	0	0	0	3.97469
ol-AuAg-2511	0	0	0	2.31094
ol-AuAg-2512	0	0	0	2.64786
ol-AuAg-2513	0	0	0	2.70931
ol-AuAg-2611	0	0	0	1.50169
ol-AuAg-2121	0	0	0	5.56298
ol-AuAg-2122	0	0	0	5.94454
ol-AuAg-2221	0	0	0	4.70015
ol-AuAg-2222	0	0	0	4.97445
ol-AuAg-2223	0	0	0	5.23613
ol-AuAg-2224	0	0	0	5.10184
ol-AuAg-2225	0	0	0	5.72918
ol-AuAg-2321	0	0	0	4.39011
ol-AuAg-2322	0	0	0	5.32026
ol-AuAg-2323	0	0	0	4.10313
ol-AuAg-2324	0	0	0	4.37286
ol-AuAg-2325	0	0	0	4.71551
ol-AuAg-2421	0	0	0	4.08399
ol-AuAg-2422	0	0	0	4.46117
ol-AuAg-2423	0	0	0	3.76222
ol-AuAg-2424	0	0	0	4.64874
ol-AuAg-2425	0	0	0	3.68534
ol-AuAg-2521	0	0	0	3.4048
ol-AuAg-2522	0	0	0	3.48618
ol-AuAg-2621	0	0	0	2.42919
ol-AuPd-0101	0	0	0	-0.452828
ol-AuPd-0011	0	0	0	1.08171
ol-AuPd-0111	0	0	0	0.460025
ol-AuPd-0211	0	0	0	-0.38571
ol-AuPd-1001	0	0	0	2.44106
ol-AuPd-1101	0	0	0	1.38378
ol-AuPd-1201	0	0	0	1.242
ol-AuPd-1301	0	0	0	0.508027
ol-AuPd-1401	0	0	0	-0.102886
ol-AuPd-1011	0	0	0	1.44797
ol-AuPd-1111	0	0	0	1.93042
ol-AuPd-1112	0	0	0	1.77541
ol-AuPd-1211	0	0	0	1.86434
ol-AuPd-1212	0	0	0	1.73042
ol-AuPd-1311	0	0	0	1.57521
ol-AuPd-1312	0	0	0	1.2987
ol-AuPd-1411	0	0	0	0.780431
ol-AuPd-2001	0	0	0	4.75006
ol-AuPd-2101	0	0	0	3.52593
ol-AuPd-2201	0	0	0	2.53213
ol-AuPd-2202	0	0	0	2.65067
ol-AuPd-2301	0	0	0	1.79384
ol-AuPd-2302	0	0	0	2.22925
ol-AuPd-2401	0	0	0	1.87459
ol-AuPd-2402	0	0	0	1.56183
ol-AuPd-2501	0	0	0	1.21346
ol-AuPd-2601	0	0	0	0.58058
ol-AuPd-2011	0	0	0	3.86168
ol-AuPd-2111	0	0	0	3.3987
ol-AuPd-2112	0	0	0	3.91344
ol-AuPd-2113	0	0	0	4.15581
ol-AuPd-2211	0	0	0	2.96418
ol-AuPd-2212	0	0	0	3.21212
ol-AuPd-2213	0	0	0	4.28357
ol-AuPd-2214	0	0	0	3.09077
ol-AuPd-2215	0	0	0	3.06895
ol-AuPd-2311	0	0	0	2.28303
ol-AuPd-2312	0	0	0	2.72537
ol-AuPd-2313	0	0	0	3.53799
ol-AuPd-2314	0	0	0	2.71107
ol-AuPd-2315	0	0	0	2.86463
ol-AuPd-2316	0	0	0	2.86443
ol-AuPd-2411	0	0	0	2.2604
ol-AuPd-2412	0	0	0	2.82849
ol-AuPd-2413	0	0	0	2.23588
ol-AuPd-2414	0	0	0	2.19017
ol-AuPd-2415	0	0	0	2.59289
ol-AuPd-2511	0	0	0	2.14238
ol-AuPd-2512	0	0	0	1.79927
ol-AuPd-2513	0	0	0	1.93208
ol-AuPd-2611	0	0	0	1.27804
ol-AuPd-2121	0	0	0	4.26608
ol-AuPd-2122	0	0	0	4.19047
ol-AuPd-2221	0	0	0	4.10287
ol-AuPd-2222	0	0	0	4.05365
ol-AuPd-2223	0	0	0	3.96696
ol-AuPd-2224	0	0	0	3.81355
ol-AuPd-2225	0	0	0	3.80373
ol-AuPd-2321	0	0	0	3.96015
ol-AuPd-2322	0	0	0	3.85398
ol-AuPd-2323	0	0	0	3.43984
ol-AuPd-2324	0	0	0	3.20584
ol-AuPd-2325	0	0	0	3.4087
ol-AuPd-2421	0	0	0	3.8304
ol-AuPd-2422	0	0	0	3.50786
ol-AuPd-2423	0	0	0	3.05205
ol-AuPd-2424	0	0	0	3.22211
ol-AuPd-2425	0	0	0	2.96487
ol-AuPd-2521	0	0	0	3.04233
ol-AuPd-2522	0	0	0	2.61066
ol-AuPd-2621	0	0	0	2.13782
ol-AuPt-0101	0	0	0	-0.930046
ol-AuPt-0011	0	0	0	0.43804
ol-AuPt-0111	0	0	0	0.293752
ol-AuPt-0211	0	0	0	-0.537255
ol-AuPt-1001	0	0	0	0.728835
ol-AuPt-1101	0	0	0	-0.0575043
ol-AuPt-1201	0	0	0	0.306849
ol-AuPt-1301	0	0	0	0.0252772
ol-AuPt-1401	0	0	0	-0.112488
ol-AuPt-1011	0	0	0	0.427887
ol-AuPt-1111	0	0	0	1.11946
ol-AuPt-1112	0	0	0	0.222754
ol-AuPt-1211	0	0	0	1.39023
ol-AuPt-1212	0	0	0	0.73967
ol-AuPt-1311	0	0	0	1.32874
ol-AuPt-1312	0	0	0	0.706935
ol-AuPt-1411	0	0	0	0.609178
ol-AuPt-2001	0	0	0	3.54249
ol-AuPt-2101	0	0	0	2.22577
ol-AuPt-2201	0	0	0	1.14371
ol-AuPt-2202	0	0	0	1.23342
ol-AuPt-2301	0	0	0	0.21999
ol-AuPt-2302	0	0	0	1.28013
ol-AuPt-2401	0	0	0	0.905312
ol-AuPt-2402	0	0	0	1.00721
ol-AuPt-2501	0	0	0	0.771066
ol-AuPt-2601	0	0	0	0.557165
ol-AuPt-2011	0	0	0	2.94179
ol-AuPt-2111	0	0	0	2.57677
ol-AuPt-2112	0	0	0	2.6146
ol-AuPt-2113	0	0	0	2.7212
ol-AuPt-2211	0	0	0	2.03102
ol-AuPt-2212	0	0	0	2.38324
ol-AuPt-2213	0	0	0	2.66004
ol-AuPt-2214	0	0	0	1.71944
ol-AuPt-2215	0	0	0	1.79975
ol-AuPt-2311	0	0	0	1.54354
ol-AuPt-2312	0	0	0	2.20886
ol-AuPt-2313	0	0	0	2.36825
ol-AuPt-2314	0	0	0	1.68347
ol-AuPt-2315	0	0	0	1.93831
ol-AuPt-2316	0	0	0	1.39575
ol-AuPt-2411	0	0	0	1.86604
ol-AuPt-2412	0	0	0	2.16894
ol-AuPt-2413	0	0	0	1.2986
ol-AuPt-2414	0	0	0	1.67491
ol-AuPt-2415	0	0	0	1.55255
ol-AuPt-2511	0	0	0	1.87113
ol-AuPt-2512	0	0	0	1.21508
ol-AuPt-2513	0	0	0	1.3566
ol-AuPt-2611	0	0	0	1.10758
ol-AuPt-2121	0	0	0	3.2408
ol-AuPt-2122	0	0	0	2.91165
ol-AuPt-2221	0	0	0	3.49294
ol-AuPt-2222	0	0	0	3.27912
ol-AuPt-2223	0	0	0	2.96822
ol-AuPt-2224	0	0	0	2.82498
ol-AuPt-2225	0	0	0	2.36635
ol-AuPt-2321	0	0	0	3.48144
ol-AuPt-2322	0	0	0	2.68961
ol-AuPt-2323	0	0	0	2.89383
ol-AuPt-2324	0	0	0	2.33595
ol-AuPt-2325	0	0	0	2.46118
ol-AuPt-2421	0	0	0	3.38198
ol-AuPt-2422	0	0	0	2.74229
ol-AuPt-2423	0	0	0	2.49487
ol-AuPt-2424	0	0	0	2.20158
ol-AuPt-2425	0	0	0	2.46649
ol-AuPt-2521	0	0	0	2.63741
ol-AuPt-2522	0	0	0	1.99664
ol-AuPt-2621	0	0	0	1.91278
ol-AuZn-0101	0	0	0	-0.062379
ol-AuZn-0011	0	0	0	-0.459501
ol-AuZn-0111	0	0	0	-0.53234
ol-AuZn-0211	0	0	0	-0.389485
ol-AuZn-1001	0	0	0	3.14083
ol-AuZn-1101	0	0	0	2.02952
ol-AuZn-1201	0	0	0	1.45615
ol-AuZn-1301	0	0	0	0.700263
ol-AuZn-1401	0	0	0	-0.0666296
ol-AuZn-1011	0	0	0	2.05869
ol-AuZn-1111	0	0	0	2.45838
ol-AuZn-1112	0	0	0	2.82039
ol-AuZn-1211	0	0	0	1.8339
ol-AuZn-1212	0	0	0	2.5293
ol-AuZn-1311	0	0	0	0.572031
ol-AuZn-1312	0	0	0	1.83209
ol-AuZn-1411	0	0	0	0.791295
ol-AuZn-2001	0	0	0	4.42798
ol-AuZn-2101	0	0	0	3.63167
ol-AuZn-2201	0	0	0	3.31099
ol-AuZn-2202	0	0	0	3.17082
ol-AuZn-2301	0	0	0	2.71589
ol-AuZn-2302	0	0	0	2.78178
ol-AuZn-2401	0	0	0	2.29639
ol-AuZn-2402	0	0	0	2.03728
ol-AuZn-2501	0	0	0	1.66511
ol-AuZn-2601	0	0	0	0.646588
ol-AuZn-2011	0	0	0	3.84329
ol-AuZn-2111	0	0	0	3.7101
ol-AuZn-2112	0	0	0	4.29122
ol-AuZn-2113	0	0	0	4.54996
ol-AuZn-2211	0	0	0	3.45667
ol-AuZn-2212	0	0	0	3.02431
ol-AuZn-2213	0	0	0	3.90683
ol-AuZn-2214	0	0	0	3.70805
ol-AuZn-2215	0	0	0	3.7406
ol-AuZn-2311	0	0	0	2.79051
ol-AuZn-2312	0	0	0	2.40465
ol-AuZn-2313	0	0	0	3.49808
ol-AuZn-2314	0	0	0	3.2635
ol-AuZn-2315	0	0	0	3.1873
ol-AuZn-2316	0	0	0	3.73202
ol-AuZn-2411	0	0	0	2.35524
ol-AuZn-2412	0	0	0	2.35604
ol-AuZn-2413	0	0	0	3.16981
ol-AuZn-2414	0	0	0	2.65781
ol-AuZn-2415	0	0	0	2.98359
ol-AuZn-2511	0	0	0	1.17771
ol-AuZn-2512	0	0	0	2.42288
ol-AuZn-2513	0	0	0	2.21975
ol-AuZn-2611	0	0	0	1.32666
ol-AuZn-2121	0	0	0	4.29004
ol-AuZn-2122	0	0	0	4.97956
ol-AuZn-2221	0	0	0	3.14776
ol-AuZn-2222	0	0	0	3.74401
ol-AuZn-2223	0	0	0	4.02286
ol-AuZn-2224	0	0	0	4.04711
ol-AuZn-2225	0	0	0	4.43419
ol-AuZn-2321	0	0	0	2.99457
ol-AuZn-2322	0	0	0	3.8447
ol-AuZn-2323	0	0	0	3.30041
ol-AuZn-2324	0	0	0	3.59704
ol-AuZn-2325	0	0	0	4.03323
ol-AuZn-2421	0	0	0	2.09615
ol-AuZn-2422	0	0	0	3.44184
ol-AuZn-2423	0	0	0	3.09505
ol-AuZn-2424	0	0	0	4.00108
ol-AuZn-2425	0	0	0	3.47751
ol-AuZn-2521	0	0	0	2.21892
ol-AuZn-2522	0	0	0	3.1749
ol-AuZn-2621	0	0	0	2.18041
ol-AuCd-0101	0	0	0	0.388751
ol-AuCd-0011	0	0	0	1.27237
ol-AuCd-0111	0	0	0	0.237863
ol-AuCd-0211	0	0	0	-0.176814
ol-AuCd-1001	0	0	0	5.14037
ol-AuCd-1101	0	0	0	3.68185
ol-AuCd-1201	0	0	0	2.63951
ol-AuCd-1301	0	0	0	1.26676
ol-AuCd-1401	0	0	0	-0.0729811
ol-AuCd-1011	0	0	0	3.14465
ol-AuCd-1111	0	0	0	3.29864
ol-AuCd-1112	0	0	0	4.41061
ol-AuCd-1211	0	0	0	2.50937
ol-AuCd-1212	0	0	0	3.47227
ol-AuCd-1311	0	0	0	1.45958
ol-AuCd-1312	0	0	0	2.36477
ol-AuCd-1411	0	0	0	1.0234
ol-AuCd-2001	0	0	0	6.28127
ol-AuCd-2101	0	0	0	5.38122
ol-AuCd-2201	0	0	0	4.81751
ol-AuCd-2202	0	0	0	4.85796
ol-AuCd-2301	0	0	0	4.40234
ol-AuCd-2302	0	0	0	3.80072
ol-AuCd-2401	0	0	0	3.41437
ol-AuCd-2402	0	0	0	2.5498
ol-AuCd-2501	0	0	0	2.03459
ol-AuCd-2601	0	0	0	0.64327
ol-AuCd-2011	0	0	0	5.13178
ol-AuCd-2111	0	0	0	4.68326
ol-AuCd-2112	0	0	0	5.89113
ol-AuCd-2113	0	0	0	6.32968
ol-AuCd-2211	0	0	0	4.48606
ol-AuCd-2212	0	0	0	4.27834
ol-AuCd-2213	0	0	0	6.3679
ol-AuCd-2214	0	0	0	5.27862
ol-AuCd-2215	0	0	0	5.13968
ol-AuCd-2311	0	0	0	3.54256
ol-AuCd-2312	0	0	0	3.29675
ol-AuCd-2313	0	0	0	5.14548
ol-AuCd-2314	0	0	0	4.39157
ol-AuCd-2315	0	0	0	4.29942
ol-AuCd-2316	0	0	0	5.30188
ol-AuCd-2411	0	0	0	2.85181
ol-AuCd-2412	0	0	0	3.52936
ol-AuCd-2413	0	0	0	3.96509
ol-AuCd-2414	0	0	0	3.11988
ol-AuCd-2415	0	0	0	4.21722
ol-AuCd-2511	0	0	0	2.07876
ol-AuCd-2512	0	0	0	2.89602
ol-AuCd-2513	0	0	0	2.86328
ol-AuCd-2611	0	0	0	1.53717
ol-AuCd-2121	0	0	0	5.70198
ol-AuCd-2122	0	0	0	6.32821
ol-AuCd-2221	0	0	0	4.51434
ol-AuCd-2222	0	0	0	4.98868
ol-AuCd-2223	0	0	0	5.38055
ol-AuCd-2224	0	0	0	5.29416
ol-AuCd-2225	0	0	0	6.08937
ol-AuCd-2321	0	0	0	4.18446
ol-AuCd-2322	0	0	0	5.46801
ol-AuCd-2323	0	0	0	4.135
ol-AuCd-2324	0	0	0	4.59352
ol-AuCd-2325	0	0	0	5.01083
ol-AuCd-2421	0	0	0	3.66152
ol-AuCd-2422	0	0	0	4.54171
ol-AuCd-2423	0	0	0	3.84606
ol-AuCd-2424	0	0	0	4.99625
ol-AuCd-2425	0	0	0	3.89168
ol-AuCd-2521	0	0	0	3.22901
ol-AuCd-2522	0	0	0	3.72173
ol-AuCd-2621	0	0	0	2.47004
ol-NiCu-0101	0	0	0	-0.0272424
ol-NiCu-0011	0	0	0	1.02174
ol-NiCu-0111	0	0	0	0.262337
ol-NiCu-0211	0	0	0	-0.289734
ol-NiCu-1001	0	0	0	3.75307
ol-NiCu-1101	0	0	0	2.50557
ol-NiCu-1201	0	0	0	1.90705
ol-NiCu-1301	0	0	0	0.876386
ol-NiCu-1401	0	0	0	-0.0856152
ol-NiCu-1011	0	0	0	2.28905
ol-NiCu-1111	0	0	0	2.61208
ol-NiCu-1112	0	0	0	3.09098
ol-NiCu-1211	0	0	0	2.15889
ol-NiCu-1212	0	0	0	2.61038
ol-NiCu-1311	0	0	0	1.42562
ol-NiCu-1312	0	0	0	1.84154
ol-NiCu-1411	0	0	0	0.893527
ol-NiCu-2001	0	0	0	5.42531
ol-NiCu-2101	0	0	0	4.39169
ol-NiCu-2201	0	0	0	3.66084
ol-NiCu-2202	0	0	0	3.71853
ol-NiCu-2301	0	0	0	3.0853
ol-NiCu-2302	0	0	0	3.007
ol-NiCu-2401	0	0	0	2.62518
ol-NiCu-2402	0	0	0	2.06308
ol-NiCu-2501	0	0	0	1.63549
ol-NiCu-2601	0	0	0	0.615825
ol-NiCu-2011	0	0	0	4.44565
ol-NiCu-2111	0	0	0	4.02099
ol-NiCu-2112	0	0	0	4.86175
ol-NiCu-2113	0	0	0	5.19617
ol-NiCu-2211	0	0	0	3.7133
ol-NiCu-2212	0	0	0	3.68581
ol-NiCu-2213	0	0	0	5.20866
ol-NiCu-2214	0	0	0	4.15899
ol-NiCu-2215	0	0	0	4.08838
ol-NiCu-2311	0	0	0	2.91259
ol-NiCu-2312	0	0	0	2.9581
ol-NiCu-2313	0	0	0	4.2755
ol-NiCu-2314	0	0	0	3.53909
ol-NiCu-2315	0	0	0	3.55728
ol-NiCu-2316	0	0	0	4.07178
ol-NiCu-2411	0	0	0	2.54225
ol-NiCu-2412	0	0	0	3.10638
ol-NiCu-2413	0	0	0	3.12298
ol-NiCu-2414	0	0	0	2.66381
ol-NiCu-2415	0	0	0	3.37948
ol-NiCu-2511	0	0	0	2.02046
ol-NiCu-2512	0	0	0	2.36491
ol-NiCu-2513	0	0	0	2.38914
ol-NiCu-2611	0	0	0	1.40221
ol-NiCu-2121	0	0	0	4.93059
ol-NiCu-2122	0	0	0	5.25207
ol-NiCu-2221	0	0	0	4.20097
ol-NiCu-2222	0	0	0	4.45515
ol-NiCu-2223	0	0	0	4.62424
ol-NiCu-2224	0	0	0	4.51878
ol-NiCu-2225	0	0	0	4.91832
ol-NiCu-2321	0	0	0	3.97094
ol-NiCu-2322	0	0	0	4.59744
ol-NiCu-2323	0	0	0	3.74705
ol-NiCu-2324	0	0	0	3.88335
ol-NiCu-2325	0	0	0	4.2075
ol-NiCu-2421	0	0	0	3.58609
ol-NiCu-2422	0	0	0	3.97831
ol-NiCu-2423	0	0	0	3.42236
ol-NiCu-2424	0	0	0	4.11506
ol-NiCu-2425	0	0	0	3.44149
ol-NiCu-2521	0	0	0	3.0494
ol-NiCu-2522	0	0	0	3.17721
ol-NiCu-2621	0	0	0	2.29512
ol-NiPd-0101	0	0	0	-0.635567
ol-NiPd-0011	0	0	0	0.977783
ol-NiPd-0111	0	0	0	0.474143
ol-NiPd-0211	0	0	0	-0.434933
ol-NiPd-1001	0	0	0	1.83374
ol-NiPd-1101	0	0	0	0.868654
ol-NiPd-1201	0	0	0	0.921891
ol-NiPd-1301	0	0	0	0.337145
ol-NiPd-1401	0	0	0	-0.10852
ol-NiPd-1011	0	0	0	1.07279
ol-NiPd-1111	0	0	0	1.62922
ol-NiPd-1112	0	0	0	1.19639
ol-NiPd-1211	0	0	0	1.71163
ol-NiPd-1212	0	0	0	1.35185
ol-NiPd-1311	0	0	0	1.56389
ol-NiPd-1312	0	0	0	1.06871
ol-NiPd-1411	0	0	0	0.723764
ol-NiPd-2001	0	0	0	4.37797
ol-NiPd-2101	0	0	0	3.09411
ol-NiPd-2201	0	0	0	2.02509
ol-NiPd-2202	0	0	0	2.15204
ol-NiPd-2301	0	0	0	1.21638
ol-NiPd-2302	0	0	0	1.88125
ol-NiPd-2401	0	0	0	1.52902
ol-NiPd-2402	0	0	0	1.34796
ol-NiPd-2501	0	0	0	1.03787
ol-NiPd-2601	0	0	0	0.568384
ol-NiPd-2011	0	0	0	3.56258
ol-NiPd-2111	0	0	0	3.10885
ol-NiPd-2112	0	0	0	3.46329
ol-NiPd-2113	0	0	0	3.6602
ol-NiPd-2211	0	0	0	2.62553
ol-NiPd-2212	0	0	0	2.95442
ol-NiPd-2213	0	0	0	3.77942
ol-NiPd-2214	0	0	0	2.60045
ol-NiPd-2215	0	0	0	2.60822
ol-NiPd-2311	0	0	0	2.00658
ol-NiPd-2312	0	0	0	2.57883
ol-NiPd-2313	0	0	0	3.15879
ol-NiPd-2314	0	0	0	2.33745
ol-NiPd-2315	0	0	0	2.53992
ol-NiPd-2316	0	0	0	2.32506
ol-NiPd-2411	0	0	0	2.1251
ol-NiPd-2412	0	0	0	2.6457
ol-NiPd-2413	0	0	0	1.86545
ol-NiPd-2414	0	0	0	1.98969
ol-NiPd-2415	0	0	0	2.22626
ol-NiPd-2511	0	0	0	2.12031
ol-NiPd-2512	0	0	0	1.56553
ol-NiPd-2513	0	0	0	1.72434
ol-NiPd-2611	0	0	0	1.21903
ol-NiPd-2121	0	0	0	3.92965
ol-NiPd-2122	0	0	0	3.71851
ol-NiPd-2221	0	0	0	3.96956
ol-NiPd-2222	0	0	0	3.8221
ol-NiPd-2223	0	0	0	3.63699
ol-NiPd-2224	0	0	0	3.47465
ol-NiPd-2225	0	0	0	3.29093
ol-NiPd-2321	0	0	0	3.87041
ol-NiPd-2322	0	0	0	3.47443
ol-NiPd-2323	0	0	0	3.27117
ol-NiPd-2324	0	0	0	2.89483
ol-NiPd-2325	0	0	0	3.05626
ol-NiPd-2421	0	0	0	3.80353
ol-NiPd-2422	0	0	0	3.26244
ol-NiPd-2423	0	0	0	2.86715
ol-NiPd-2424	0	0	0	2.83519
ol-NiPd-2425	0	0	0	2.7668
ol-NiPd-2521	0	0	0	2.96688
ol-NiPd-2522	0	0	0	2.37127
ol-NiPd-2621	0	0	0	2.0614
ol-NiCo-0101	0	0	0	-0.30797
ol-NiCo-0011	0	0	0	-0.305818
ol-NiCo-0111	0	0	0	-0.353284
ol-NiCo-0211	0	0	0	-0.437512
ol-NiCo-1001	0	0	0	2.42409
ol-NiCo-1101	0	0	0	1.4129
ol-NiCo-1201	0	0	0	1.1041
ol-NiCo-1301	0	0	0	0.49937
ol-NiCo-1401	0	0	0	-0.0782312
ol-NiCo-1011	0	0	0	1.58623
ol-NiCo-1111	0	0	0	2.07282
ol-NiCo-1112	0	0	0	2.0742
ol-NiCo-1211	0	0	0	1.68802
ol-NiCo-1212	0	0	0	2.02218
ol-NiCo-1311	0	0	0	0.727737
ol-NiCo-1312	0	0	0	1.51601
ol-NiCo-1411	0	0	0	0.733474
ol-NiCo-2001	0	0	0	4.11376
ol-NiCo-2101	0	0	0	3.18724
ol-NiCo-2201	0	0	0	2.68021
ol-NiCo-2202	0	0	0	2.59141
ol-NiCo-2301	0	0	0	1.99168
ol-NiCo-2302	0	0	0	2.34587
ol-NiCo-2401	0	0	0	1.88463
ol-NiCo-2402	0	0	0	1.74677
ol-NiCo-2501	0	0	0	1.41641
ol-NiCo-2601	0	0	0	0.623551
ol-NiCo-2011	0	0	0	3.5507
ol-NiCo-2111	0	0	0	3.37179
ol-NiCo-2112	0	0	0	3.78341
ol-NiCo-2113	0	0	0	3.99449
ol-NiCo-2211	0	0	0	3.03999
ol-NiCo-2212	0	0	0	2.80083
ol-NiCo-2213	0	0	0	3.47117
ol-NiCo-2214	0	0	0	3.12068
ol-NiCo-2215	0	0	0	3.17345
ol-NiCo-2311	0	0	0	2.43282
ol-NiCo-2312	0	0	0	2.31316
ol-NiCo-2313	0	0	0	3.1299
ol-NiCo-2314	0	0	0	2.80228
ol-NiCo-2315	0	0	0	2.81265
ol-NiCo-2316	0	0	0	3.05453
ol-NiCo-2411	0	0	0	2.20572
ol-NiCo-2412	0	0	0	2.25396
ol-NiCo-2413	0	0	0	2.64828
ol-NiCo-2414	0	0	0	2.38184
ol-NiCo-2415	0	0	0	2.55619
ol-NiCo-2511	0	0	0	1.31639
ol-NiCo-2512	0	0	0	2.08809
ol-NiCo-2513	0	0	0	1.96655
ol-NiCo-2611	0	0	0	1.26024
ol-NiCo-2121	0	0	0	3.9535
ol-NiCo-2122	0	0	0	4.38176
ol-NiCo-2221	0	0	0	3.17488
ol-NiCo-2222	0	0	0	3.56664
ol-NiCo-2223	0	0	0	3.6874
ol-NiCo-2224	0	0	0	3.67327
ol-NiCo-2225	0	0	0	3.82242
ol-NiCo-2321	0	0	0	3.0665
ol-NiCo-2322	0	0	0	3.47107
ol-NiCo-2323	0	0	0	3.15688
ol-NiCo-2324	0	0	0	3.22453
ol-NiCo-2325	0	0	0	3.58095
ol-NiCo-2421	0	0	0	2.35812
ol-NiCo-2422	0	0	0	3.21023
ol-NiCo-2423	0	0	0	2.90513
ol-NiCo-2424	0	0	0	3.48901
ol-NiCo-2425	0	0	0	3.19643
ol-NiCo-2521	0	0	0	2.28133
ol-NiCo-2522	0	0	0	2.8444
ol-NiCo-2621	0	0	0	2.09779
ol-NiFe-0101	0	0	0	-0.330142
ol-NiFe-0011	0	0	0	-0.466148
ol-NiFe-0111	0	0	0	-0.432181
ol-NiFe-0211	0	0	0	-0.452611
ol-NiFe-1001	0	0	0	2.30032
ol-NiFe-1101	0	0	0	1.31229
ol-NiFe-1201	0	0	0	1.0259
ol-NiFe-1301	0	0	0	0.464154
ol-NiFe-1401	0	0	0	-0.0768861
ol-NiFe-1011	0	0	0	1.52471
ol-NiFe-1111	0	0	0	2.02659
ol-NiFe-1112	0	0	0	1.98785
ol-NiFe-1211	0	0	0	1.6396
ol-NiFe-1212	0	0	0	1.97541
ol-NiFe-1311	0	0	0	0.640293
ol-NiFe-1312	0	0	0	1.49162
ol-NiFe-1411	0	0	0	0.717366
ol-NiFe-2001	0	0	0	3.97502
ol-NiFe-2101	0	0	0	3.06641
ol-NiFe-2201	0	0	0	2.59318
ol-NiFe-2202	0	0	0	2.48524
ol-NiFe-2301	0	0	0	1.8955
ol-NiFe-2302	0	0	0	2.28765
ol-NiFe-2401	0	0	0	1.81618
ol-NiFe-2402	0	0	0	1.72237
ol-NiFe-2501	0	0	0	1.40151
ol-NiFe-2601	0	0	0	0.625418
ol-NiFe-2011	0	0	0	3.45933
ol-NiFe-2111	0	0	0	3.31083
ol-NiFe-2112	0	0	0	3.67987
ol-NiFe-2113	0	0	0	3.87867
ol-NiFe-2211	0	0	0	2.97954
ol-NiFe-2212	0	0	0	2.7077
ol-NiFe-2213	0	0	0	3.2882
ol-NiFe-2214	0	0	0	3.02514
ol-NiFe-2215	0	0	0	3.09135
ol-NiFe-2311	0	0	0	2.39231
ol-NiFe-2312	0	0	0	2.24228
ol-NiFe-2313	0	0	0	3.01267
ol-NiFe-2314	0	0	0	2.73635
ol-NiFe-2315	0	0	0	2.74216
ol-NiFe-2316	0	0	0	2.96523
ol-NiFe-2411	0	0	0	2.17303
ol-NiFe-2412	0	0	0	2.15948
ol-NiFe-2413	0	0	0	2.61527
ol-NiFe-2414	0	0	0	2.36081
ol-NiFe-2415	0	0	0	2.47881
ol-NiFe-2511	0	0	0	1.22894
ol-NiFe-2512	0	0	0	2.07013
ol-NiFe-2513	0	0	0	1.92826
ol-NiFe-2611	0	0	0	1.24659
ol-NiFe-2121	0	0	0	3.85446
ol-NiFe-2122	0	0	0	4.30612
ol-NiFe-2221	0	0	0	3.05483
ol-NiFe-2222	0	0	0	3.47116
ol-NiFe-2223	0	0	0	3.59299
ol-NiFe-2224	0	0	0	3.59106
ol-NiFe-2225	0	0	0	3.72123
ol-NiFe-2321	0	0	0	2.95866
ol-NiFe-2322	0	0	0	3.3563
ol-NiFe-2323	0	0	0	3.09454
ol-NiFe-2324	0	0	0	3.1639
ol-NiFe-2325	0	0	0	3.52742
ol-NiFe-2421	0	0	0	2.20476
ol-NiFe-2422	0	0	0	3.13099
ol-NiFe-2423	0	0	0	2.85321
ol-NiFe-2424	0	0	0	3.43807
ol-NiFe-2425	0	0	0	3.17989
ol-NiFe-2521	0	0	0	2.18969
ol-NiFe-2522	0	0	0	2.81978
ol-NiFe-2621	0	0	0	2.0784
ol-NiZn-0101	0	0	0	0.264041
ol-NiZn-0011	0	0	0	1.28879
ol-NiZn-0111	0	0	0	0.295162
ol-NiZn-0211	0	0	0	-0.205009
ol-NiZn-1001	0	0	0	4.75551
ol-NiZn-1101	0	0	0	3.35283
ol-NiZn-1201	0	0	0	2.44432
ol-NiZn-1301	0	0	0	1.15871
ol-NiZn-1401	0	0	0	-0.0780261
ol-NiZn-1011	0	0	0	2.89807
ol-NiZn-1111	0	0	0	3.09882
ol-NiZn-1112	0	0	0	4.02498
ol-NiZn-1211	0	0	0	2.42283
ol-NiZn-1212	0	0	0	3.2144
ol-NiZn-1311	0	0	0	1.50275
ol-NiZn-1312	0	0	0	2.20573
ol-NiZn-1411	0	0	0	0.990191
ol-NiZn-2001	0	0	0	6.08267
ol-NiZn-2101	0	0	0	5.12699
ol-NiZn-2201	0	0	0	4.48656
ol-NiZn-2202	0	0	0	4.54468
ol-NiZn-2301	0	0	0	4.0237
ol-NiZn-2302	0	0	0	3.57269
ol-NiZn-2401	0	0	0	3.19422
ol-NiZn-2402	0	0	0	2.40293
ol-NiZn-2501	0	0	0	1.91097
ol-NiZn-2601	0	0	0	0.632968
ol-NiZn-2011	0	0	0	4.96022
ol-NiZn-2111	0	0	0	4.5007
ol-NiZn-2112	0	0	0	5.61286
ol-NiZn-2113	0	0	0	6.02439
ol-NiZn-2211	0	0	0	4.26639
ol-NiZn-2212	0	0	0	4.13905
ol-NiZn-2213	0	0	0	6.09587
ol-NiZn-2214	0	0	0	4.96531
ol-NiZn-2215	0	0	0	4.84075
ol-NiZn-2311	0	0	0	3.35802
ol-NiZn-2312	0	0	0	3.22814
ol-NiZn-2313	0	0	0	4.92881
ol-NiZn-2314	0	0	0	4.14877
ol-NiZn-2315	0	0	0	4.09621
ol-NiZn-2316	0	0	0	4.9479
ol-NiZn-2411	0	0	0	2.76909
ol-NiZn-2412	0	0	0	3.44737
ol-NiZn-2413	0	0	0	3.70524
ol-NiZn-2414	0	0	0	2.98112
ol-NiZn-2415	0	0	0	3.98646
ol-NiZn-2511	0	0	0	2.11382
ol-NiZn-2512	0	0	0	2.73035
ol-NiZn-2513	0	0	0	2.72925
ol-NiZn-2611	0	0	0	1.50073
ol-NiZn-2121	0	0	0	5.50681
ol-NiZn-2122	0	0	0	6.01698
ol-NiZn-2221	0	0	0	4.48478
ol-NiZn-2222	0	0	0	4.8705
ol-NiZn-2223	0	0	0	5.18752
ol-NiZn-2224	0	0	0	5.08718
ol-NiZn-2225	0	0	0	5.76246
ol-NiZn-2321	0	0	0	4.18054
ol-NiZn-2322	0	0	0	5.24961
ol-NiZn-2323	0	0	0	4.04465
ol-NiZn-2324	0	0	0	4.39481
ol-NiZn-2325	0	0	0	4.77667
ol-NiZn-2421	0	0	0	3.73194
ol-NiZn-2422	0	0	0	4.40347
ol-NiZn-2423	0	0	0	3.73732
ol-NiZn-2424	0	0	0	4.73456
ol-NiZn-2425	0	0	0	3.75207
ol-NiZn-2521	0	0	0	3.22629
ol-NiZn-2522	0	0	0	3.55575
ol-NiZn-2621	0	0	0	2.42387
ol-PdCu-0101	0	0	0	-0.10089
ol-PdCu-0011	0	0	0	0.352987
ol-PdCu-0111	0	0	0	-0.0740471
ol-PdCu-0211	0	0	0	-0.348304
ol-PdCu-1001	0	0	0	3.29576
ol-PdCu-1101	0	0	0	2.13623
ol-PdCu-1201	0	0	0	1.61101
ol-PdCu-1301	0	0	0	0.746058
ol-PdCu-1401	0	0	0	-0.0792766
ol-PdCu-1011	0	0	0	2.06997
ol-PdCu-1111	0	0	0	2.4496
ol-PdCu-1112	0	0	0	2.78931
ol-PdCu-1211	0	0	0	1.97053
ol-PdCu-1212	0	0	0	2.45425
ol-PdCu-1311	0	0	0	1.05581
ol-PdCu-1312	0	0	0	1.76376
ol-PdCu-1411	0	0	0	0.831507
ol-PdCu-2001	0	0	0	4.8782
ol-PdCu-2101	0	0	0	3.92724
ol-PdCu-2201	0	0	0	3.34823
ol-PdCu-2202	0	0	0	3.32375
ol-PdCu-2301	0	0	0	2.74173
ol-PdCu-2302	0	0	0	2.79884
ol-PdCu-2401	0	0	0	2.37337
ol-PdCu-2402	0	0	0	1.98346
ol-PdCu-2501	0	0	0	1.59192
ol-PdCu-2601	0	0	0	0.625113
ol-PdCu-2011	0	0	0	4.09137
ol-PdCu-2111	0	0	0	3.79472
ol-PdCu-2112	0	0	0	4.47271
ol-PdCu-2113	0	0	0	4.76009
ol-PdCu-2211	0	0	0	3.49466
ol-PdCu-2212	0	0	0	3.31943
ol-PdCu-2213	0	0	0	4.48859
ol-PdCu-2214	0	0	0	3.80838
ol-PdCu-2215	0	0	0	3.79151
ol-PdCu-2311	0	0	0	2.77161
ol-PdCu-2312	0	0	0	2.6737
ol-PdCu-2313	0	0	0	3.82045
ol-PdCu-2314	0	0	0	3.30111
ol-PdCu-2315	0	0	0	3.29448
ol-PdCu-2316	0	0	0	3.75314
ol-PdCu-2411	0	0	0	2.41865
ol-PdCu-2412	0	0	0	2.7259
ol-PdCu-2413	0	0	0	3.02434
ol-PdCu-2414	0	0	0	2.59698
ol-PdCu-2415	0	0	0	3.09213
ol-PdCu-2511	0	0	0	1.65186
ol-PdCu-2512	0	0	0	2.31486
ol-PdCu-2513	0	0	0	2.24989
ol-PdCu-2611	0	0	0	1.35089
ol-PdCu-2121	0	0	0	4.54796
ol-PdCu-2122	0	0	0	4.98389
ol-PdCu-2221	0	0	0	3.70642
ol-PdCu-2222	0	0	0	4.07586
ol-PdCu-2223	0	0	0	4.26049
ol-PdCu-2224	0	0	0	4.20781
ol-PdCu-2225	0	0	0	4.54626
ol-PdCu-2321	0	0	0	3.52332
ol-PdCu-2322	0	0	0	4.15286
ol-PdCu-2323	0	0	0	3.50138
ol-PdCu-2324	0	0	0	3.66083
ol-PdCu-2325	0	0	0	4.01977
ol-PdCu-2421	0	0	0	2.93831
ol-PdCu-2422	0	0	0	3.6695
ol-PdCu-2423	0	0	0	3.22268
ol-PdCu-2424	0	0	0	3.94214
ol-PdCu-2425	0	0	0	3.39345
ol-PdCu-2521	0	0	0	2.66895
ol-PdCu-2522	0	0	0	3.09949
ol-PdCu-2621	0	0	0	2.22142
ol-PdAg-0101	0	0	0	0.332301
ol-PdAg-0011	0	0	0	2.25572
ol-PdAg-0111	0	0	0	0.796345
ol-PdAg-0211	0	0	0	-0.129278
ol-PdAg-1001	0	0	0	5.29707
ol-PdAg-1101	0	0	0	3.7847
ol-PdAg-1201	0	0	0	2.81119
ol-PdAg-1301	0	0	0	1.31354
ol-PdAg-1401	0	0	0	-0.088668
ol-PdAg-1011	0	0	0	3.1387
ol-PdAg-1111	0	0	0	3.27216
ol-PdAg-1112	0	0	0	4.34241
ol-PdAg-1211	0	0	0	2.66763
ol-PdAg-1212	0	0	0	3.36109
ol-PdAg-1311	0	0	0	2.04774
ol-PdAg-1312	0	0	0	2.26956
ol-PdAg-1411	0	0	0	1.06937
ol-PdAg-2001	0	0	0	6.80967
ol-PdAg-2101	0	0	0	5.71828
ol-PdAg-2201	0	0	0	4.83625
ol-PdAg-2202	0	0	0	5.01792
ol-PdAg-2301	0	0	0	4.40351
ol-PdAg-2302	0	0	0	3.80322
ol-PdAg-2401	0	0	0	3.48992
ol-PdAg-2402	0	0	0	2.47309
ol-PdAg-2501	0	0	0	1.9363
ol-PdAg-2601	0	0	0	0.616496
ol-PdAg-2011	0	0	0	5.41801
ol-PdAg-2111	0	0	0	4.77103
ol-PdAg-2112	0	0	0	6.08841
ol-PdAg-2113	0	0	0	6.55943
ol-PdAg-2211	0	0	0	4.51453
ol-PdAg-2212	0	0	0	4.62399
ol-PdAg-2213	0	0	0	7.04947
ol-PdAg-2214	0	0	0	5.375
ol-PdAg-2215	0	0	0	5.17747
ol-PdAg-2311	0	0	0	3.50507
ol-PdAg-2312	0	0	0	3.61649
ol-PdAg-2313	0	0	0	5.51792
ol-PdAg-2314	0	0	0	4.41775
ol-PdAg-2315	0	0	0	4.41284
ol-PdAg-2316	0	0	0	5.2993
ol-PdAg-2411	0	0	0	2.92188
ol-PdAg-2412	0	0	0	3.9699
ol-PdAg-2413	0	0	0	3.76862
ol-PdAg-2414	0	0	0	3.03533
ol-PdAg-2415	0	0	0	4.33009
ol-PdAg-2511	0	0	0	2.65464
ol-PdAg-2512	0	0	0	2.75229
ol-PdAg-2513	0	0	0	2.88906
ol-PdAg-2611	0	0	0	1.56355
ol-PdAg-2121	0	0	0	5.99823
ol-PdAg-2122	0	0	0	6.30872
ol-PdAg-2221	0	0	0	5.18724
ol-PdAg-2222	0	0	0	5.38039
ol-PdAg-2223	0	0	0	5.65244
ol-PdAg-2224	0	0	0	5.47196
ol-PdAg-2225	0	0	0	6.19887
ol-PdAg-2321	0	0	0	4.82324
ol-PdAg-2322	0	0	0	5.82314
ol-PdAg-2323	0	0	0	4.37074
ol-PdAg-2324	0	0	0	4.65485
ol-PdAg-2325	0	0	0	4.97596
ol-PdAg-2421	0	0	0	4.68502
ol-PdAg-2422	0	0	0	4.80591
ol-PdAg-2423	0	0	0	3.99169
ol-PdAg-2424	0	0	0	4.90423
ol-PdAg-2425	0	0	0	3.77899
ol-PdAg-2521	0	0	0	3.77273
ol-PdAg-2522	0	0	0	3.6174
ol-PdAg-2621	0	0	0	2.51594
ol-PdAu-0101	0	0	0	0.186425
ol-PdAu-0011	0	0	0	3.10438
ol-PdAu-0111	0	0	0	1.31599
ol-PdAu-0211	0	0	0	-0.111009
ol-PdAu-1001	0	0	0	5.12814
ol-PdAu-1101	0	0	0	3.61384
ol-PdAu-1201	0	0	0	2.80388
ol-PdAu-1301	0	0	0	1.26846
ol-PdAu-1401	0	0	0	-0.105961
ol-PdAu-1011	0	0	0	2.94007
ol-PdAu-1111	0	0	0	3.0928
[truncated: 29,454 more rows]

## Sheet: E
	0101	0011	0111	0211	1001	1101	1201	1301	1401	1011	1111	1112	1211	1212	1311	1312	1411	2001	2101	2201	2202	2301	2302	2401	2402	2501	2601	2011	2111	2112	2113	2211	2212	2213	2214	2215	2311	2312	2313	2314	2315	2316	2411	2412	2413	2414	2415	2511	2512
Cu	-0.304891	0.730296	-0.145457	-0.333459	3.89715	2.54402	1.83134	0.781139	-0.0914834	2.14117	2.6837	3.00652	2.20482	2.64202	1.01867	1.95226	0.854622	4.99846	4.11889	3.58963	3.22454	3.08951	2.93538	2.62291	2.05048	1.6854	0.61151	4.24374	3.96873	4.74383	4.95113	3.85902	3.54593	5.15521	3.86207	3.94484	3.00107	2.81485	3.96463	3.51114	3.34006	4.04309	2.65262	2.92036	3.15672	2.7195	3.31163	1.49697	2.45724
Ag	0.0725445	1.83437	0.372645	-0.251244	5.23777	3.76483	2.71315	1.26037	-0.0864541	2.80271	3.14374	4.13499	2.39291	3.28651	1.6186	2.25682	0.952485	6.1404	4.93665	4.54729	4.61912	4.31203	3.57832	3.42455	2.26675	2.00042	0.618513	5.11457	4.45288	5.99728	5.8325	4.01249	4.31847	6.81418	5.09904	4.95087	3.36523	3.21583	5.28246	4.10391	4.08911	5.248	2.68684	3.67095	3.73625	2.86873	4.11769	2.25027	2.79026
Au	0.0440336	2.31122	1.03196	-0.211035	4.2417	2.93812	2.29735	0.989814	-0.0884479	2.70754	2.7654	3.3961	2.40655	2.79164	2.2456	1.8484	0.980933	6.30688	5.06587	4.03708	4.30213	3.46507	3.41101	2.93963	2.42406	1.65946	0.602461	5.0166	4.58967	5.43335	5.90476	4.14464	4.36337	6.36864	4.59929	4.48001	2.9892	3.52379	5.01139	4.22103	4.00038	4.45296	2.64182	3.86282	3.25294	2.8297	3.7603	2.8324	2.33599
Ni	-0.619803	-7.851e-05	-0.321832	-0.426351	2.13932	1.11276	0.875527	0.281507	-0.0906688	1.05217	1.74166	1.44778	1.54376	1.68283	0.808443	1.37277	0.741226	3.91102	2.82734	2.31116	2.31429	1.50811	2.01673	1.54428	1.62368	1.33729	0.58305	3.49886	3.31464	3.62441	3.66015	3.04814	2.85441	3.53906	2.597	2.86732	2.11589	2.21021	3.12847	2.76651	2.7043	2.53475	2.00125	2.38721	2.19004	2.35449	2.30709	1.5524	1.91172
Pd	-0.720447	0.854507	0.382197	-0.394267	1.77916	0.890555	0.992151	0.472163	-0.138895	0.839274	1.57002	1.14654	1.72578	1.33313	1.49701	1.15927	0.77007	4.45049	3.18343	2.18081	2.33323	1.22593	1.95431	1.54983	1.27305	1.07199	0.52974	3.62653	3.11025	3.46593	3.90563	2.74437	3.15831	3.75746	2.84263	2.72845	1.96045	2.57627	3.42464	2.26822	2.65486	2.28697	2.1409	2.78508	1.79615	1.9606	2.37798	2.06073	1.59976
Pt	-0.538867	1.21623	0.726877	-0.371567	1.71112	0.720787	0.846861	0.242762	-0.11251	1.17316	1.69017	1.12597	1.89347	1.21062	1.81975	0.965016	0.776981	4.63106	3.36388	1.92103	2.16867	1.07146	1.65855	1.39075	1.10619	0.859984	0.556424	3.56101	2.92304	3.36112	3.72548	2.48165	2.9903	3.70769	2.54164	2.47684	1.98948	2.66458	3.17753	2.00198	2.38933	2.14368	2.32088	2.6516	1.55771	1.80438	2.19805	2.35077	1.43274
Rh	-0.579864	0.388255	0.139347	-0.451438	1.69129	0.805393	0.814017	0.433053	-0.10287	1.05032	1.59277	1.19671	1.55235	1.49107	1.23283	1.15689	0.714303	4.00545	2.97437	2.04802	2.08012	1.20077	1.97442	1.54978	1.4465	1.16133	0.584923	3.44072	3.06042	3.34277	3.59343	2.64155	2.73899	3.40734	2.57853	2.61655	2.04429	2.5269	2.95292	2.40038	2.6721	2.30281	2.01773	2.38999	2.00522	2.17253	2.21177	1.76242	1.68083
Ir	-0.509525	0.71106	0.365212	-0.465311	1.76906	0.692311	0.84879	0.322147	-0.0955501	1.03415	1.57399	1.20168	1.65448	1.27011	1.38476	1.02207	0.677013	4.31454	3.07792	1.88749	1.95254	1.08981	1.74826	1.44982	1.26923	0.985125	0.602133	3.45072	2.96003	3.26695	3.49477	2.6068	2.58008	3.4802	2.3997	2.48397	2.12362	2.48504	2.70442	2.20397	2.48924	2.22537	2.13129	2.36208	1.99268	2.01805	2.02683	1.97326	1.55775
Ru	-0.633027	-0.443733	-0.319427	-0.52993	1.35926	0.676427	0.574211	0.195179	-0.0830535	1.15861	1.61463	1.1929	1.33996	1.51035	0.710417	1.12089	0.642307	3.44926	2.30883	1.74282	1.7029	1.17957	1.58746	1.21713	1.2984	1.05299	0.607108	3.10772	2.68226	3.12994	3.13336	2.30522	2.4832	2.7877	2.37961	2.37313	1.97634	2.05188	2.63206	2.27813	2.2118	2.18432	1.87937	1.99403	2.09105	1.94812	2.01387	1.17695	1.76427
Os	-0.623999	-0.287043	-0.109919	-0.619104	1.35701	0.476007	0.586513	0.16074	-0.0705858	0.952521	1.52466	1.07015	1.4309	1.25047	0.907398	0.987895	0.533924	3.42784	2.23033	1.78136	1.71904	0.943373	2.0149	1.46623	1.58754	1.15834	0.622956	2.90713	3.1346	2.99052	2.88434	2.21178	2.25318	2.51186	2.27696	2.37583	1.82183	2.01604	2.37775	2.09278	2.08119	2.31971	1.90964	1.94201	2.06256	1.93082	1.78601	1.5077	1.53186
Cd	0.61691	0.927986	0.137638	-0.162467	4.89635	3.54014	2.48416	1.23725	-0.0562415	3.13185	3.2532	4.46512	2.44195	3.43621	1.33467	2.32162	1.03413	6.25564	5.373	4.80345	4.87046	4.35228	3.70537	3.28793	2.45951	1.99374	0.666745	5.08941	4.52895	5.69899	6.32989	4.41265	4.10323	5.95346	5.31233	5.14315	3.55443	3.16524	4.961	4.19819	4.26841	5.2358	2.74084	3.31707	3.96161	3.06892	4.12535	1.98012	2.88026
Zn	0.459485	0.241728	-0.00483543	-0.199082	4.2525	2.88643	2.19692	1.12297	-0.0751047	3.02069	3.09367	3.94337	2.38644	3.17108	1.14016	2.19458	0.981768	5.77497	5.16957	4.37017	4.48262	3.70736	3.54252	2.99567	2.4498	1.85659	0.650183	4.59376	4.39095	5.18648	5.99563	4.24163	3.73044	5.01372	4.83745	4.66323	3.35766	3.09041	4.44661	3.97987	4.00282	4.6647	2.92729	2.97181	3.73695	3.033	3.81764	1.75372	2.73079
[truncated: 22 more columns]

## Sheet: E,
	0011	0111	2215
Cu	0.730296	-0.145457	3.94484
Ag	1.83437	0.372645	4.95087
Au	2.31122	1.03196	4.48001
Ni	-7.851e-05	-0.321832	2.86732
Pd	0.854507	0.382197	2.72845
Pt	1.21623	0.726877	2.47684
Rh	0.388255	0.139347	2.61655
Ir	0.71106	0.365212	2.48397
Ru	-0.443733	-0.319427	2.37313
Os	-0.287043	-0.109919	2.37583
Cd	0.927986	0.137638	5.14315
Zn	0.241728	-0.00483543	4.66323

## Sheet: E,,
	0101	0211	1001	1101	1201	1301	1401	1011	1111	1112	1211	1212	1311	1312	1411	2001	2101	2201	2202	2301	2302	2401	2402	2501	2601	2011	2111	2112	2113	2211	2212	2213	2214	2311	2312	2313	2314	2315	2316	2411	2412	2413	2414	2415	2511	2512	2513	2611	2121
Cu	-0.304891	-0.333459	3.89715	2.54402	1.83134	0.781139	-0.0914834	2.14117	2.6837	3.00652	2.20482	2.64202	1.01867	1.95226	0.854622	4.99846	4.11889	3.58963	3.22454	3.08951	2.93538	2.62291	2.05048	1.6854	0.61151	4.24374	3.96873	4.74383	4.95113	3.85902	3.54593	5.15521	3.86207	3.00107	2.81485	3.96463	3.51114	3.34006	4.04309	2.65262	2.92036	3.15672	2.7195	3.31163	1.49697	2.45724	2.33099	1.36516	4.94788
Ag	0.0725445	-0.251244	5.23777	3.76483	2.71315	1.26037	-0.0864541	2.80271	3.14374	4.13499	2.39291	3.28651	1.6186	2.25682	0.952485	6.1404	4.93665	4.54729	4.61912	4.31203	3.57832	3.42455	2.26675	2.00042	0.618513	5.11457	4.45288	5.99728	5.8325	4.01249	4.31847	6.81418	5.09904	3.36523	3.21583	5.28246	4.10391	4.08911	5.248	2.68684	3.67095	3.73625	2.86873	4.11769	2.25027	2.79026	2.78021	1.45792	5.62313
Au	0.0440336	-0.211035	4.2417	2.93812	2.29735	0.989814	-0.0884479	2.70754	2.7654	3.3961	2.40655	2.79164	2.2456	1.8484	0.980933	6.30688	5.06587	4.03708	4.30213	3.46507	3.41101	2.93963	2.42406	1.65946	0.602461	5.0166	4.58967	5.43335	5.90476	4.14464	4.36337	6.36864	4.59929	2.9892	3.52379	5.01139	4.22103	4.00038	4.45296	2.64182	3.86282	3.25294	2.8297	3.7603	2.8324	2.33599	2.58348	1.47243	5.48385
Ni	-0.619803	-0.426351	2.13932	1.11276	0.875527	0.281507	-0.0906688	1.05217	1.74166	1.44778	1.54376	1.68283	0.808443	1.37277	0.741226	3.91102	2.82734	2.31116	2.31429	1.50811	2.01673	1.54428	1.62368	1.33729	0.58305	3.49886	3.31464	3.62441	3.66015	3.04814	2.85441	3.53906	2.597	2.11589	2.21021	3.12847	2.76651	2.7043	2.53475	2.00125	2.38721	2.19004	2.35449	2.30709	1.5524	1.91172	1.94949	1.24471	3.84327
Pd	-0.720447	-0.394267	1.77916	0.890555	0.992151	0.472163	-0.138895	0.839274	1.57002	1.14654	1.72578	1.33313	1.49701	1.15927	0.77007	4.45049	3.18343	2.18081	2.33323	1.22593	1.95431	1.54983	1.27305	1.07199	0.52974	3.62653	3.11025	3.46593	3.90563	2.74437	3.15831	3.75746	2.84263	1.96045	2.57627	3.42464	2.26822	2.65486	2.28697	2.1409	2.78508	1.79615	1.9606	2.37798	2.06073	1.59976	1.88928	1.23617	4.00112
Pt	-0.538867	-0.371567	1.71112	0.720787	0.846861	0.242762	-0.11251	1.17316	1.69017	1.12597	1.89347	1.21062	1.81975	0.965016	0.776981	4.63106	3.36388	1.92103	2.16867	1.07146	1.65855	1.39075	1.10619	0.859984	0.556424	3.56101	2.92304	3.36112	3.72548	2.48165	2.9903	3.70769	2.54164	1.98948	2.66458	3.17753	2.00198	2.38933	2.14368	2.32088	2.6516	1.55771	1.80438	2.19805	2.35077	1.43274	1.67231	1.26383	4.11958
Rh	-0.579864	-0.451438	1.69129	0.805393	0.814017	0.433053	-0.10287	1.05032	1.59277	1.19671	1.55235	1.49107	1.23283	1.15689	0.714303	4.00545	2.97437	2.04802	2.08012	1.20077	1.97442	1.54978	1.4465	1.16133	0.584923	3.44072	3.06042	3.34277	3.59343	2.64155	2.73899	3.40734	2.57853	2.04429	2.5269	2.95292	2.40038	2.6721	2.30281	2.01773	2.38999	2.00522	2.17253	2.21177	1.76242	1.68083	1.77373	1.21958	3.62949
Ir	-0.509525	-0.465311	1.76906	0.692311	0.84879	0.322147	-0.0955501	1.03415	1.57399	1.20168	1.65448	1.27011	1.38476	1.02207	0.677013	4.31454	3.07792	1.88749	1.95254	1.08981	1.74826	1.44982	1.26923	0.985125	0.602133	3.45072	2.96003	3.26695	3.49477	2.6068	2.58008	3.4802	2.3997	2.12362	2.48504	2.70442	2.20397	2.48924	2.22537	2.13129	2.36208	1.99268	2.01805	2.02683	1.97326	1.55775	1.52769	1.19751	3.72128
Ru	-0.633027	-0.52993	1.35926	0.676427	0.574211	0.195179	-0.0830535	1.15861	1.61463	1.1929	1.33996	1.51035	0.710417	1.12089	0.642307	3.44926	2.30883	1.74282	1.7029	1.17957	1.58746	1.21713	1.2984	1.05299	0.607108	3.10772	2.68226	3.12994	3.13336	2.30522	2.4832	2.7877	2.37961	1.97634	2.05188	2.63206	2.27813	2.2118	2.18432	1.87937	1.99403	2.09105	1.94812	2.01387	1.17695	1.76427	1.69102	1.16082	3.45153
Os	-0.623999	-0.619104	1.35701	0.476007	0.586513	0.16074	-0.0705858	0.952521	1.52466	1.07015	1.4309	1.25047	0.907398	0.987895	0.533924	3.42784	2.23033	1.78136	1.71904	0.943373	2.0149	1.46623	1.58754	1.15834	0.622956	2.90713	3.1346	2.99052	2.88434	2.21178	2.25318	2.51186	2.27696	1.82183	2.01604	2.37775	2.09278	2.08119	2.31971	1.90964	1.94201	2.06256	1.93082	1.78601	1.5077	1.53186	1.40987	1.08029	3.22925
Cd	0.61691	-0.162467	4.89635	3.54014	2.48416	1.23725	-0.0562415	3.13185	3.2532	4.46512	2.44195	3.43621	1.33467	2.32162	1.03413	6.25564	5.373	4.80345	4.87046	4.35228	3.70537	3.28793	2.45951	1.99374	0.666745	5.08941	4.52895	5.69899	6.32989	4.41265	4.10323	5.95346	5.31233	3.55443	3.16524	4.961	4.19819	4.26841	5.2358	2.74084	3.31707	3.96161	3.06892	4.12535	1.98012	2.88026	2.82602	1.55834	5.59232
Zn	0.459485	-0.199082	4.2525	2.88643	2.19692	1.12297	-0.0751047	3.02069	3.09367	3.94337	2.38644	3.17108	1.14016	2.19458	0.981768	5.77497	5.16957	4.37017	4.48262	3.70736	3.54252	2.99567	2.4498	1.85659	0.650183	4.59376	4.39095	5.18648	5.99563	4.24163	3.73044	5.01372	4.83745	3.35766	3.09041	4.44661	3.97987	4.00282	4.6647	2.92729	2.97181	3.73695	3.033	3.81764	1.75372	2.73079	2.63035	1.5069	5.16844
[truncated: 19 more columns]

## Sheet: E,aloys
label	E0011	E0111	E2215
ol-cuni	-1.01723	-0.712891	-0.98814
ol-cupd	1.15898	0.737487	0.362535
ol-cupt	1.33555	0.831383	-0.0031178
ol-cuco	-1.29497	-1.02502	-0.914514
ol-curh	-0.22655	0.326738	-0.69592
ol-cuir	-0.347461	0.553651	-1.25902
ol-cufe	-1.67391	-1.12963	-0.871737
ol-curu	-1.04249	-0.410359	-1.23685
ol-cuos	-0.511978	0.33436	-1.36413
ol-cuzn	0.119233	0.0743059	1.22444
ol-agau	1.72117	1.00577	1.24321
ol-agpd	0.434055	0.190224	-0.477319
ol-agpt	-0.0942829	-0.130749	-1.62374
ol-agzn	-0.717297	-0.689058	0.629781
ol-agcd	0.758262	0.253342	1.82276
ol-aucu	-0.707504	-1.08764	-0.525256
ol-auag	1.05239	0.0948105	1.26485
ol-aupd	0.484663	0.12153	-0.446704
ol-aupt	-0.0921434	-0.161217	-1.73456
ol-auzn	-0.977941	-1.00777	0.203023
ol-aucd	0.550185	0.117349	1.65893
ol-nicu	0.33097	0.0870933	0.598865
ol-nipd	-0.134513	1.03317	-0.763711
ol-nico	-0.892439	-0.709943	-0.345116
ol-nife	-1.45012	-0.0966868	-0.316384
ol-nizn	0.470583	0.341911	1.38679
ol-pdcu	-0.129942	-0.61133	0.244022
ol-pdag	1.59764	0.564154	1.67884
ol-pdau	2.23769	1.44719	1.53449
ol-pdni	-1.09864	-1.09402	-1.03255
ol-pdpt	0.419618	0.804561	-1.12936
ol-pdco	-1.27315	-0.841729	-0.705822
ol-pdrh	-0.890936	-0.553006	-1.6642
ol-pdir	-0.799735	-0.348619	-1.96237
ol-pdfe	-2.94784	-2.53629	-1.77493
ol-pdru	-1.74386	-1.22183	-1.92932
ol-pdos	-1.43627	-0.777769	-2.05013
ol-pdzn	-0.488688	-0.612624	0.726977
ol-pdcd	1.08223	0.471359	1.40643
ol-pdre	-2.02343	-1.07255	-1.82095
ol-ptcu	-0.132655	-0.654915	0.219858
ol-ptag	1.5404	0.592836	1.61422
ol-ptau	2.03878	1.19419	1.32328
ol-ptni	-1.08809	-1.12558	-1.01466
ol-ptpd	0.331247	0.250257	-0.538067
ol-ptco	-1.09111	-1.13386	-0.711477
ol-ptrh	-0.73036	-0.309389	-1.48235
ol-ptir	-0.706647	-0.191849	-1.85398
ol-ptfe	-2.08179	-2.52686	-1.97714
ol-ptru	-1.61763	-1.0898	-1.69218
ol-ptos	-1.44172	-0.560154	-1.98698
ol-ptzn	-0.60155	-0.747831	0.546472
ol-ptcd	1.05756	-0.0288191	1.5332
ol-ptre	-1.75268	-0.759044	-1.58479
ol-rhcu	-0.197759	-0.582562	0.232872
ol-rhag	1.64585	0.695273	1.7908
ol-rhau	2.37774	1.52901	1.59942
ol-rhni	-1.00364	-0.838716	-0.800151
ol-rhpd	0.737217	0.502136	0.0988662
ol-rhpt	1.16007	1.2051	-0.0768674
ol-rhco	-1.32808	-1.04864	-0.827734
ol-rhir	0.0281014	0.58666	-0.980236
ol-rhfe	-2.03145	-1.49886	-0.998609
ol-rhru	-1.11021	-0.689972	-1.2359
ol-rhos	-0.717525	-0.144721	-1.27065
ol-rhzn	-0.0463244	-0.331756	1.0902
ol-rhre	-1.28587	-0.726154	-1.27766
ol-ircu	-0.216942	-0.691811	0.189513
ol-irag	1.50479	0.584813	1.64772
ol-irau	2.12612	1.19832	1.52405
ol-irni	-1.03124	-0.96166	-0.885206
ol-irpd	0.775964	0.422728	0.196603
ol-irpt	1.01944	0.715539	-0.189117
ol-irco	-1.35512	-1.1142	-0.963819
ol-irrh	-0.21115	-0.0519458	-0.746574
ol-irfe	-2.02165	-1.579	-1.05481
ol-irru	-1.16316	-0.768776	-1.31552
ol-iros	-0.812624	-0.205541	-1.37088
ol-irzn	0.0731665	-0.290846	1.16142
ol-irre	-1.41982	-0.673767	-1.42887
ol-rucu	-0.0984567	-0.476216	0.439304
ol-ruag	1.59437	0.571878	1.80918
ol-ruau	2.3649	1.38485	1.71619
ol-runi	-0.785612	-0.615012	-0.735746
ol-rupd	1.14983	0.721208	0.42935
ol-rupt	1.60567	1.31632	0.31518
ol-ruco	-1.24954	-0.977008	-0.812078
ol-rurh	-0.22145	-0.0242891	-0.842548
ol-ruir	0.166816	0.555844	-0.921725
ol-rufe	-1.83862	-1.44936	-1.14362
ol-ruos	-0.909478	-0.0615181	-1.29089
ol-ruzn	-0.206657	-0.364385	0.9284
ol-rure	-1.64036	-0.723783	-1.22777
ol-oscu	-0.256457	-0.846456	0.182821
ol-osag	1.43913	0.497032	1.60859
ol-osau	2.13792	1.04869	1.64923
ol-osni	-0.793987	-0.867302	-0.712417
ol-ospd	1.04479	0.433782	0.267242
ol-ospt	1.46048	0.829417	0.0890511
ol-osco	-1.26775	-0.802991	-0.786428
ol-osrh	-0.303549	-0.255506	-0.849444
ol-osir	0.0123308	0.0675453	-0.997254
ol-osfe	-1.84379	-1.52107	-1.00812
ol-osru	-1.13104	-0.645339	-0.953818
ol-oszn	-0.368219	-0.221584	1.03289
ol-osre	-1.77443	-0.695092	-1.1417
ol-zncu	-0.215878	-0.524615	0.0780821
ol-znag	1.23221	0.543942	1.43015
ol-znau	1.80846	1.18767	1.41486
ol-znni	-0.235344	-0.751673	-0.807513
ol-znpd	1.15043	0.539453	0.495013
ol-znpt	1.79586	1.3503	0.579874
ol-znco	-1.56738	-1.49137	-1.3452
ol-znrh	-0.457099	0.0923767	-1.0672
ol-znir	-0.161813	0.67053	-1.25456
ol-znfe	-2.08526	-1.66363	-1.25021
ol-znru	-1.50542	-0.922423	-1.76174
ol-znos	-1.55492	-0.738118	-2.22931
ol-znre	-1.78858	-1.10296	-1.88483
ol-cdag	1.35145	0.208781	1.47559
ol-cdau	1.12145	0.510537	0.79364
ol-cdpd	0.607776	0.243462	-0.168941
ss-cuag	-0.661419	-0.179245	-0.164478
ss-cuni	0.232354	-0.154667	0.590823
ss-cupd	0.069668	-0.268815	0.308904
ss-cupt	0.118438	-0.287054	0.2941
ss-cuco	0.355241	0.218398	0.370343
ss-curh	0.147396	-0.205672	0.286367
ss-cuir	-0.215903	-0.443842	-0.111507
ss-cufe	0.00229682	-0.35132	0.474998
ss-curu	-0.601225	-0.970218	-0.237739
ss-cuos	-1.60218	-1.91263	-1.1912
ss-cuzn	-0.13236	-0.390132	0.314526
ss-cure	-0.548886	-0.881791	0.086848
ss-agcu	1.17784	0.162962	1.60768
ss-agau	1.10016	0.12991	1.31084
ss-agni	1.32509	0.184378	1.53628
ss-agpd	1.48497	0.308363	1.60369
ss-agpt	1.38629	0.255752	1.41688
ss-agco	0.890618	-0.234445	0.481851
ss-agrh	1.17857	0.0838633	1.21559
ss-agir	0.925088	-0.16524	0.531918
ss-agfe	0.926118	0.404003	1.08408
ss-agru	-0.0713272	-1.17367	-0.0324537
ss-agos	-0.562082	-1.66066	-0.694712
ss-agzn	1.25472	0.224975	1.64875
ss-agcd	0.933018	0.0987598	1.29993
ss-agre	-0.253239	-0.907394	-1.19255
ss-aucu	1.75919	0.932503	1.44104
ss-auag	1.80315	1.03613	1.31662
ss-auni	1.66585	0.835943	1.18596
ss-aupd	1.79173	0.926261	1.13211
ss-aupt	1.66215	0.782413	0.803888
ss-auco	1.51042	0.625648	1.06537
ss-aurh	1.42347	0.680955	0.663653
ss-auir	1.10275	0.322716	0.19287
ss-aufe	1.66073	0.722674	1.2706
ss-auru	0.670584	-0.147865	0.0639082
ss-auos	0.115561	-0.729811	-0.380771
ss-auzn	1.38064	0.709874	1.15787
ss-aucd	1.25513	0.648718	0.900451
ss-aure	0.919673	-0.00201382	-0.444048
ss-nicu	-0.826585	-0.436606	-0.857266
ss-niag	0.636578	0.393314	-1.25044
ss-nipd	-0.877663	-0.245441	-0.971903
ss-nipt	-1.00882	-0.808354	-2.69055
ss-nico	-0.391416	-0.324626	-0.227725
ss-nirh	-0.799743	-0.668702	-0.75097
ss-nife	0.957367	-0.284351	-0.127233
ss-niru	-0.877779	-0.846092	-0.650686
ss-nizn	-0.486477	-0.254491	-0.472218
ss-pdcu	0.692085	0.579459	-0.0979468
ss-pdag	0.458357	0.460952	-0.410806
ss-pdau	0.436323	0.451115	-0.437244
ss-pdni	0.844184	0.528229	0.227039
ss-pdpt	0.300119	0.227124	-0.546734
ss-pdco	1.13994	0.5404	0.607541
ss-pdrh	0.495076	0.233665	-0.117542
ss-pdir	0.423574	0.0601538	-0.0718403
ss-pdfe	1.81943	0.602331	0.775393
ss-pdru	0.677864	0.201462	0.345555
ss-pdos	0.522748	-0.0308452	0.229304
ss-pdzn	1.16667	0.619408	0.703126
ss-pdcd	0.976695	0.58689	0.336996
ss-pdre	0.789583	0.0921903	0.541496
ss-ptcu	0.883174	0.940058	-0.319366
ss-ptag	0.381905	0.687045	-1.00856
ss-ptau	0.502499	0.705408	-0.985117
ss-ptni	1.13899	0.886354	0.0053677
ss-ptpd	0.431197	0.549589	-1.11842
ss-ptco	1.72766	0.891247	0.349284
ss-ptrh	0.745494	0.615934	-0.490429
ss-ptir	0.722662	0.539415	-0.44668
ss-ptfe	1.65159	0.91012	0.608449
ss-ptru	0.952563	0.55728	0.0228255
ss-ptos	0.761665	0.342691	-0.160066
ss-ptzn	1.39003	1.07654	0.471385
ss-ptcd	1.11355	0.951337	-0.0743971
ss-ptre	0.929085	0.22415	0.198989
ss-rhcu	-0.711143	-0.203943	-1.34369
ss-rhag	-0.83595	-0.317401	-1.64987
ss-rhau	-0.926259	-0.385107	-1.78305
ss-rhni	-0.388477	-0.00109663	-0.9584
ss-rhpd	-0.673272	-0.241366	-1.42285
ss-rhpt	-0.723568	-0.291002	-1.45257
ss-rhco	-0.304195	0.0848471	-0.764083
ss-rhir	-0.218117	-0.0746348	-0.749283
ss-rhfe	-0.245783	0.113184	-0.672653
ss-rhru	-0.115556	-0.0786332	-0.553729
ss-rhos	-0.137682	-0.202935	-0.532132
ss-rhzn	-0.627589	-0.011311	-1.05988
ss-rhcd	-0.806293	-0.190551	-1.38774
ss-rhre	0.0164348	-0.0926846	-0.229373
ss-ircu	-0.648438	0.0205688	-1.74551
ss-irag	-0.786821	-0.156113	-2.05888
ss-irau	-0.809558	-0.200328	-2.17418
ss-irni	-0.0857905	0.306526	-1.05044
ss-irpd	-0.395662	0.0915606	-1.62466
ss-irpt	-0.29317	0.118997	-1.5604
ss-irco	-0.0442011	0.29685	-0.96686
ss-irrh	-0.0699726	0.286877	-1.08715
ss-irfe	0.148078	0.396763	-0.670519
ss-irru	0.228279	0.263664	-0.708293
ss-iros	0.173587	0.14253	-0.761983
ss-irzn	-0.358426	0.367618	-1.29187
ss-ircd	-0.610657	0.0794023	-1.70157
ss-irre	0.312454	0.196389	-0.419106
ss-rucu	-1.6149	-0.990853	-1.89968
ss-ruag	-1.68476	-0.651615	-1.69167
ss-ruau	-1.66818	-1.18271	-2.16914
ss-runi	-1.43804	-0.770605	-1.63675
ss-rupd	-1.61801	-0.969634	-1.96936
ss-rupt	-1.48034	-0.827827	-1.83826
ss-ruco	-1.4471	-0.749663	-1.46645
ss-rurh	-1.45993	-0.806321	-1.63972
ss-ruir	-1.39551	-0.730658	-1.61388
ss-rufe	-1.7173	-0.988129	-1.20378
ss-ruos	-1.08073	-0.516423	-1.06533
ss-ruzn	-1.38648	-0.763528	-1.57791
ss-rucd	-1.53393	-0.975593	-1.86536
ss-rure	-0.942153	-0.445142	-0.654365
ss-oscu	-1.32966	-0.499591	-1.96967
ss-osni	-1.22969	-0.357087	-1.69486
ss-ospd	-1.2824	-0.611889	-2.31269
ss-ospt	-1.22795	-0.414709	-1.9818
ss-osco	-1.13908	-0.263718	-1.34653
ss-osrh	-1.15188	-0.331563	-1.59007
ss-osir	-1.12833	-0.340859	-1.5889
ss-osfe	-2.28322	-1.37577	-2.21445
ss-osru	-1.0238	-0.248974	-1.10255
ss-oszn	-1.67372	-0.783597	-2.32986
ss-osre	-1.18791	-0.322098	-0.848501
ss-zncu	-0.361751	-0.425821	0.876305
ss-znag	-0.252507	-0.288669	0.882643
ss-znau	-0.854095	-0.884926	0.333056
ss-znni	-0.130475	-0.291089	1.11171
ss-znpd	-0.147375	-0.252394	1.1394
ss-znpt	-0.301012	-0.315911	0.998995
ss-znco	-0.110631	-0.351061	0.998683
ss-znrh	-0.117489	-0.290481	1.0873
ss-znir	-0.183094	-0.307823	1.12865
ss-znfe	-0.295782	-0.491066	0.798209
ss-znru	-0.207836	-0.406027	0.883143
ss-znos	-0.1244	-0.328015	1.02448
ss-zncd	-1.68291	-1.76054	-0.639152
ss-znre	0.00460718	-0.191432	1.07032
ss-cdcu	0.382197	-0.118108	1.34045
ss-cdag	0.558807	-0.0166572	1.69526
ss-cdau	0.623445	0.1029	1.8401
ss-cdni	0.279368	-0.282759	0.511066
ss-cdpd	0.602724	0.0241307	1.7376
ss-cdpt	0.531448	-0.066706	1.65526
ss-cdco	-0.705617	-0.941432	-1.52539
ss-cdrh	0.525134	-0.100891	1.61768
ss-cdir	0.281057	-0.275538	1.10218
ss-cdru	-0.565068	-1.15828	0.353283
ss-cdos	-1.03651	-1.57332	-0.315988
ss-cdzn	0.256453	-0.0468246	1.68079
sa-cuag	0.408648	-0.101614	0.546791
sa-cuau	0.651214	-0.163899	0.767355
sa-cuni	-0.221707	-0.324861	0.110986
sa-cupd	0.42131	0.00773962	0.544783
sa-cupt	0.49925	0.243651	0.393931
sa-cuco	-0.77165	-0.657467	-0.296695
sa-curh	-0.00882326	-0.0209226	0.0721641
sa-cuir	-0.0287435	0.141291	-0.105435
sa-cufe	-0.84179	-0.714353	-0.158218
sa-curu	-0.571005	-0.265065	-0.375422
sa-cuos	-0.725814	-0.187619	-0.593468
sa-cuzn	-0.0120649	-0.250511	0.594902
sa-cucd	0.272415	-0.056652	0.500085
sa-cure	-1.54182	-0.99484	-0.952995
sa-agcu	0.531769	-0.177188	0.968324
sa-agau	1.28859	0.477074	1.33983
sa-agni	0.16072	-0.289596	0.564024
sa-agpd	1.07134	0.279546	1.07687
sa-agpt	0.941315	0.401282	0.755164
sa-agco	-0.384095	-0.149975	0.415895
sa-agrh	0.416186	0.199355	0.48073
sa-agir	0.176589	0.220467	0.215449
sa-agfe	-1.6755	-1.78597	-0.740287
sa-agru	-0.520343	-0.188013	-0.172072
sa-agos	-1.06355	-0.536858	-0.582506
sa-agzn	0.473763	-0.157164	1.18154
sa-agcd	0.98278	0.174255	1.57011
sa-agre	-2.32486	-1.15295	-1.00847
sa-aucu	1.02806	0.254358	0.63146
sa-auag	1.52954	0.656194	0.991572
sa-auni	0.674986	0.150502	0.187971
sa-aupd	1.37439	0.679021	0.62998
sa-aupt	1.24586	0.739368	0.411588
sa-auco	0.659848	0.0319007	0.334132
sa-aurh	0.818179	0.557073	0.0970369
sa-auir	0.57969	0.534097	-0.172265
sa-aufe	0.526016	0.243748	-0.00674153
sa-auru	-0.00390411	-0.0306553	-0.226696
sa-auos	-0.533824	-0.305059	-0.446651
sa-auzn	0.857813	0.152815	0.832139
sa-aucd	1.30765	0.560141	1.10697
sa-nicu	-0.370192	-0.330519	-0.264244
sa-niag	-0.543966	-0.325986	-0.515907
sa-niau	-0.430166	-0.261677	-0.443733
sa-nipd	-0.229771	-0.189843	-0.300602
sa-nipt	-0.0845897	0.0787136	-0.281845
sa-nico	-0.779064	-0.550605	-0.607526
sa-nirh	-0.49074	-0.273581	-0.587521
sa-niir	-0.435954	-0.0678569	-0.611688
sa-nife	-0.836957	-0.637641	-0.538788
sa-niru	-0.82764	-0.43013	-0.786702
sa-nios	-0.911786	-0.328409	-0.868305
sa-nizn	-0.211813	-0.254657	-0.0285944
sa-nicd	-0.487746	-0.153332	-0.535057
sa-nire	-1.42652	-0.70181	-1.08238
sa-pdcu	0.259778	0.122604	-0.39067
sa-pdag	0.684026	0.275164	-0.0263416
sa-pdau	0.817822	0.418587	-0.0381518
sa-pdni	-0.00223225	-0.02535	-0.683685
sa-pdpt	0.164631	0.346139	-0.886032
sa-pdco	-0.742338	-0.25676	-1.3126
sa-pdrh	-0.28183	-0.0124547	-1.20135
sa-pdir	-0.255675	0.134784	-1.19927
sa-pdfe	-0.759558	-0.338447	-1.86572
sa-pdru	-0.559742	-0.115427	-1.18883
sa-pdos	-0.612135	-0.51857	-1.12495
sa-pdzn	0.486259	0.212832	0.0364274
sa-pdcd	0.760068	0.340104	0.205802
sa-pdre	-1.26388	-0.857711	-0.852221
sa-ptcu	0.379371	0.447472	-0.683707
sa-ptag	0.743562	0.556451	-0.329812
sa-ptau	0.90731	0.621866	-0.340141
sa-ptni	0.0832259	0.213508	-1.09636
sa-ptpd	0.482291	0.510274	-0.895126
sa-ptco	0.416805	0.247219	-0.734908
sa-ptrh	0.149805	0.267144	-1.26953
sa-ptir	0.190236	0.285937	-1.2814
sa-ptfe	0.101539	1.28412	0.0106506
sa-ptru	-0.0726724	0.0913094	-1.27419
sa-ptos	-0.0927473	-0.361227	-1.25612
sa-ptzn	0.398132	0.388386	-0.396502
sa-ptcd	0.709211	0.480657	-0.149831
sa-rhcu	-0.111958	-0.0992051	-0.412496
sa-rhag	0.173504	-0.00974491	-0.168708
sa-rhau	0.386344	0.0687215	-0.0921278
sa-rhni	-0.402556	-0.125657	-0.797245
sa-rhpd	-0.0385784	-0.0261408	-0.548187
sa-rhpt	0.0805701	0.325561	-0.568712
sa-rhco	-0.633934	-0.277224	-1.02769
sa-rhir	-0.249007	0.112319	-0.860836
sa-rhfe	-1.26798	-0.366702	-1.04549
sa-rhru	-0.544927	-0.184918	-0.939993
sa-rhos	-0.542643	-0.104324	-0.912679
sa-rhzn	0.0248984	-0.0607077	-0.131751
sa-rhcd	0.246705	0.0461848	-0.948066
sa-rhre	-0.826474	-0.665775	-0.896613
sa-ircu	0.028457	0.152695	-0.602598
sa-irag	0.317316	0.188097	-0.34513
sa-irau	0.547241	0.214101	-0.25517
sa-irni	-0.166054	0.22249	-0.937743
sa-irpd	0.13851	0.152937	-0.724729
sa-irpt	0.262676	0.196309	-0.756697
sa-irco	-0.168502	0.139041	-0.97986
sa-irrh	-0.0715743	0.142322	-1.01739
sa-irfe	-0.451427	-0.109005	-1.42634
sa-irru	-0.223998	-0.00431891	-1.04041
sa-iros	-0.191268	-0.0184424	-1.02553
sa-irzn	0.0274071	0.254286	-0.37596
sa-ircd	0.285547	0.199899	-1.04361
sa-irre	-0.453827	-0.570452	-1.03992
sa-rucu	-0.792898	-0.522485	-0.740271
sa-ruag	-0.651405	-0.59187	-0.552971
sa-ruau	-0.849664	-0.578744	-0.547353
sa-runi	-1.04629	-0.488196	-1.06341
sa-rupd	-0.789913	-0.458155	-0.879047
sa-rupt	-0.563709	-0.5199	-0.911773
sa-ruco	-1.21005	-0.598804	-1.17186
sa-rurh	-0.912993	-0.382912	-1.0337
sa-ruir	-0.79675	-0.170847	-1.09611
sa-rufe	-1.24802	-0.352732	-1.05359
sa-ruos	-1.09776	-0.362601	-1.19462
sa-ruzn	-0.612245	-0.472423	-0.374522
sa-rucd	-0.494588	-0.505625	-0.933024
sa-rure	-1.37922	-0.591682	-1.19551
sa-oscu	-0.768312	-0.194546	-0.673098
sa-osag	-0.654951	-0.163462	-0.49584
sa-osau	-0.415081	-0.151393	-0.398101
sa-osni	-0.952863	-0.159739	-1.04182
sa-ospd	-0.773176	-0.120962	-0.877229
sa-ospt	-0.499272	-0.142286	-0.796696
sa-osco	-1.07213	-0.290113	-1.18765
sa-osrh	-0.870776	-0.223144	-1.05646
sa-osir	-0.701859	-0.0909932	-0.999809
sa-osfe	-1.38428	-0.542869	-1.29907
sa-osru	-1.05913	-0.342704	-1.14463
sa-oszn	-0.658139	-0.151478	-0.348883
sa-oscd	-0.524568	-0.112032	-1.42494
sa-osre	-1.27441	-0.515712	-1.17723
sa-zncu	-0.0906088	-0.0913071	1.17421
sa-znag	0.177433	-0.113702	1.40187
sa-znau	0.429198	-0.127813	1.57084
sa-znni	-0.158083	-0.0872512	0.819886
sa-znpd	0.312654	-0.160169	1.24204
sa-znpt	0.473494	-0.137923	1.29138
sa-znco	-0.397132	-0.119208	0.560602
sa-znrh	0.200772	-0.0709426	1.01601
sa-znir	0.238277	-0.0602768	0.977398
sa-znfe	-1.02821	-0.168019	0.252013
sa-znru	-0.110281	0.140333	0.863185
sa-znos	-0.200967	0.19211	0.740674
sa-zncd	-0.144454	-0.049286	1.35295
sa-cdcu	0.0757888	-0.118138	1.38803
sa-cdag	0.57314	0.100682	1.72204
sa-cdau	0.7549	0.016611	1.70813
sa-cdni	0.146897	-0.0839834	1.1818
sa-cdpd	0.801457	0.100254	1.66729
sa-cdpt	0.82772	0.0673502	1.44141
sa-cdco	-0.0298716	-0.123647	0.915727
sa-cdrh	0.701423	0.298517	1.36025
sa-cdir	0.58996	0.350454	1.02627
sa-cdfe	-0.457839	-0.30262	0.994698
sa-cdru	0.241286	0.203788	0.675449
sa-cdos	-0.0161069	-0.0925332	0.204878
sa-cdzn	-0.200618	-0.245452	1.30951
sa-cdre	-1.31732	-0.582383	-0.221195
