# Supplementary material for: Statistical learning goes beyond the d-band model providing the thermochemistry of adsorbates on transition metals
Source: Nat Commun. 2019 Oct 15;10:4687. doi: 10.1038/s41467-019-12709-1 (PMC6794282; doi:10.1038/s41467-019-12709-1)
Supplement: Supplementary file 3 — Source Data [file 41467_2019_12709_MOESM3_ESM.zip › csv/matrix-E.csv]

	0101	0011	0111	0211	1001	1101	1201	1301	1401	1011	1111	1112	1211	1212	1311	1312	1411	2001	2101	2201	2202	2301	2302	2401	2402	2501	2601	2011	2111	2112	2113	2211	2212	2213	2214	2215	2311	2312	2313	2314	2315	2316	2411	2412	2413	2414	2415	2511	2512
Cu	-0.304891375	0.730296490	-0.145457285	-0.333458630	3.897147470	2.544023675	1.831340650	0.781138965	-0.091483360	2.141173830	2.683702265	3.006518885	2.204824590	2.642022550	1.018667415	1.952262585	0.854621840	4.998459990	4.118888885	3.589625360	3.224542200	3.089506505	2.935382735	2.622910590	2.050481870	1.685396695	0.611510430	4.243737380	3.968725285	4.743834715	4.951133275	3.859020610	3.545925530	5.155208460	3.862072140	3.944841400	3.001070715	2.814851205	3.964626925	3.511137335	3.340063925	4.043092495	2.652617390	2.920363180	3.156718870	2.719499480	3.311628640	1.496970955	2.457236645
Ag	0.072544535	1.834373760	0.372644705	-0.251243630	5.237774790	3.764832255	2.713147930	1.260373005	-0.086454110	2.802706040	3.143735085	4.134985345	2.392909800	3.286507670	1.618598475	2.256819515	0.952485000	6.140399380	4.936649805	4.547288830	4.619122330	4.312031905	3.578324065	3.424551430	2.266751740	2.000416745	0.618512850	5.114571160	4.452878405	5.997278965	5.832504205	4.012486300	4.318473180	6.814175380	5.099042770	4.950873110	3.365231065	3.215827065	5.282457795	4.103905645	4.089105085	5.248003935	2.686837970	3.670947560	3.736247200	2.868733150	4.117688020	2.250271415	2.790255865
Au	0.044033605	2.311219000	1.031955185	-0.211034950	4.241699040	2.938117085	2.297349780	0.989813845	-0.088447870	2.707539790	2.765396425	3.396096945	2.406549680	2.791641210	2.245598485	1.848400485	0.980933150	6.306878350	5.065872075	4.037084580	4.302130560	3.465074845	3.411014745	2.939625100	2.424063450	1.659461415	0.602461260	5.016600170	4.589670215	5.433353925	5.904761145	4.144644400	4.363365700	6.368637200	4.599288020	4.480005840	2.989204655	3.523790735	5.011385705	4.221029735	4.000380585	4.452959575	2.641818680	3.862822470	3.252938660	2.829697430	3.760300920	2.832397975	2.335988365
Ni	-0.619803065	-0.000078510	-0.321831815	-0.426350730	2.139316180	1.112760495	0.875526630	0.281507475	-0.090668760	1.052168040	1.741660605	1.447777665	1.543756330	1.682828800	0.808443225	1.372767735	0.741226220	3.911017890	2.827343525	2.311163520	2.314294950	1.508113575	2.016727125	1.544280650	1.623679590	1.337286395	0.583049790	3.498855370	3.314637915	3.624405455	3.660145235	3.048142630	2.854410770	3.539062500	2.596998360	2.867323000	2.115890165	2.210210045	3.128470195	2.766509365	2.704295705	2.534751405	2.001254680	2.387212340	2.190038530	2.354485180	2.307091550	1.552399915	1.911719785
Pd	-0.720446945	0.854506580	0.382197435	-0.394266530	1.779159320	0.890554855	0.992151170	0.472162625	-0.138895030	0.839274290	1.570023115	1.146542215	1.725782560	1.333127720	1.497011325	1.159272615	0.770069770	4.450493310	3.183433185	2.180806180	2.333225450	1.225930555	1.954306335	1.549834840	1.273048630	1.071991775	0.529739590	3.626531550	3.110253045	3.465928665	3.905632705	2.744369450	3.158307170	3.757463440	2.842625660	2.728452930	1.960446805	2.576265665	3.424642755	2.268223825	2.654863325	2.286971945	2.140902760	2.785083350	1.796146170	1.960598130	2.377977670	2.060726155	1.599761125
Pt	-0.538866625	1.216229920	0.726877335	-0.371566850	1.711117510	0.720786815	0.846861110	0.242761735	-0.112510230	1.173161090	1.690166205	1.125966395	1.893465490	1.210622620	1.819754565	0.965015955	0.776980880	4.631060810	3.363875515	1.921029360	2.168668470	1.071464015	1.658550955	1.390747820	1.106194900	0.859983895	0.556424280	3.561012780	2.923040415	3.361122655	3.725479735	2.481649210	2.990304770	3.707686390	2.541644910	2.476844900	1.989481385	2.664580565	3.177525585	2.001982155	2.389328485	2.143676195	2.320877320	2.651604570	1.557714060	1.804381580	2.198050050	2.350773375	1.432741265
Rh	-0.579864285	0.388254700	0.139346925	-0.451437840	1.691291080	0.805393355	0.814017230	0.433052555	-0.102870150	1.050315910	1.592767495	1.196705995	1.552349660	1.491070440	1.232827345	1.156885565	0.714302760	4.005454980	2.974370905	2.048022470	2.080119660	1.200772375	1.974419425	1.549777190	1.446498430	1.161334965	0.584922990	3.440719080	3.060416845	3.342766205	3.593425875	2.641552390	2.738991580	3.407341910	2.578528580	2.616553060	2.044289465	2.526897945	2.952921315	2.400382105	2.672103455	2.302811965	2.017733420	2.389986340	2.005215630	2.172529460	2.211767610	1.762415665	1.680832405
Ir	-0.509525475	0.711060100	0.365212395	-0.465311030	1.769057750	0.692310735	0.848790340	0.322147295	-0.095550060	1.034145700	1.573991125	1.201679265	1.654476560	1.270108050	1.384759455	1.022066705	0.677013350	4.314544430	3.077917405	1.887487360	1.952540220	1.089813755	1.748264325	1.449819280	1.269231830	0.985125365	0.602133480	3.450719570	2.960030135	3.266953055	3.494772645	2.606803720	2.580082270	3.480196980	2.399704450	2.483970790	2.123623565	2.485039455	2.704416545	2.203966195	2.489244865	2.225373465	2.131294380	2.362084970	1.992677200	2.018048670	2.026828860	1.973262925	1.557751805
Ru	-0.633027095	-0.443732750	-0.319426765	-0.529929590	1.359257770	0.676426925	0.574211150	0.195179475	-0.083053530	1.158608500	1.614634535	1.192903115	1.339958810	1.510351580	0.710416765	1.120886995	0.642307140	3.449260970	2.308825495	1.742820990	1.702895430	1.179565645	1.587461585	1.217128020	1.298397300	1.052989945	0.607107860	3.107718020	2.682258645	3.129935975	3.133364475	2.305224040	2.483204040	2.787700830	2.379605440	2.373131930	1.976336725	2.051878245	2.632057265	2.278134645	2.211797595	2.184323415	1.879370450	1.994026010	2.091047360	1.948118170	2.013869310	1.176946455	1.764274965
Os	-0.623998665	-0.287043490	-0.109918635	-0.619104310	1.357013880	0.476006625	0.586513090	0.160740155	-0.070585770	0.952520760	1.524656565	1.070149775	1.430898060	1.250465920	0.907397615	0.987894515	0.533924120	3.427837250	2.230330685	1.781358290	1.719038610	0.943373415	2.014897705	1.466225680	1.587543610	1.158341515	0.622955910	2.907128590	3.134598345	2.990518435	2.884335525	2.211780090	2.253177030	2.511856280	2.276964660	2.375832540	1.821832655	2.016039495	2.377749355	2.092777135	2.081188055	2.319711715	1.909637830	1.942006530	2.062561440	1.930822050	1.786006320	1.507699055	1.531863995
Cd	0.616909755	0.927985770	0.137637845	-0.162466790	4.896347890	3.540143275	2.484160760	1.237249295	-0.056241520	3.131847960	3.253203405	4.465119185	2.441945830	3.436208140	1.334674635	2.321615155	1.034128670	6.255639680	5.372998775	4.803452580	4.870464160	4.352275775	3.705370255	3.287927360	2.459514180	1.993738955	0.666745140	5.089406640	4.528947675	5.698994465	6.329887665	4.412647750	4.103232860	5.953464910	5.312334570	5.143146340	3.554432225	3.165239335	4.960995965	4.198187015	4.268405275	5.235803745	2.740837090	3.317074300	3.961606900	3.068921840	4.125348490	1.980123345	2.880257005
Zn	0.459485085	0.241728110	-0.004835435	-0.199081990	4.252502810	2.886434005	2.196916080	1.122969325	-0.075104670	3.020688180	3.093666785	3.943369815	2.386438400	3.171079560	1.140158855	2.194579405	0.981767550	5.774968130	5.169565475	4.370166330	4.482616030	3.707361125	3.542518555	2.995673810	2.449804560	1.856591975	0.650183030	4.593756360	4.390947145	5.186479615	5.995625195	4.241630190	3.730436110	5.013720380	4.837445440	4.663234800	3.357657905	3.090411595	4.446607565	3.979870275	4.002819985	4.664698685	2.927294590	2.971810960	3.736952520	3.033003920	3.817638660	1.753720165	2.730786165
[truncated: 22 more columns]
