# Supplementary material for: Statistical learning goes beyond the d-band model providing the thermochemistry of adsorbates on transition metals
Source: Nat Commun. 2019 Oct 15;10:4687. doi: 10.1038/s41467-019-12709-1 (PMC6794282; doi:10.1038/s41467-019-12709-1)
Supplement: Supplementary file 3 — Source Data [file 41467_2019_12709_MOESM3_ESM.zip › csv/matrix-E-prime.csv]

	0011	0111	2215
Cu	0.730296490	-0.145457285	3.944841400
Ag	1.834373760	0.372644705	4.950873110
Au	2.311219000	1.031955185	4.480005840
Ni	-0.000078510	-0.321831815	2.867323000
Pd	0.854506580	0.382197435	2.728452930
Pt	1.216229920	0.726877335	2.476844900
Rh	0.388254700	0.139346925	2.616553060
Ir	0.711060100	0.365212395	2.483970790
Ru	-0.443732750	-0.319426765	2.373131930
Os	-0.287043490	-0.109918635	2.375832540
Cd	0.927985770	0.137637845	5.143146340
Zn	0.241728110	-0.004835435	4.663234800
