# Supplementary material for: Statistical learning goes beyond the d-band model providing the thermochemistry of adsorbates on transition metals
Source: Nat Commun. 2019 Oct 15;10:4687. doi: 10.1038/s41467-019-12709-1 (PMC6794282; doi:10.1038/s41467-019-12709-1)
Supplement: Supplementary file 3 — Source Data [file 41467_2019_12709_MOESM3_ESM.zip › csv/matrix-E-prime-alloys.csv]

label	E0011	E0111	E2215
ol-CuNi	-1.01722792909091	-0.71289137000001	-0.98813988636365
ol-CuPd	1.15897599090910	0.73748670000002	0.36253491363639
ol-CuPt	1.33555194090907	0.83138326000001	-0.00311779636365
ol-CuCo	-1.29496582909091	-1.02501962000001	-0.91451410636363
ol-CuRh	-0.22655031909092	0.32673834999999	-0.69592011636365
ol-CuIr	-0.34746094909091	0.55365101000000	-1.25902448636361
ol-CuFe	-1.67391490909089	-1.12963447000000	-0.87173652636363
ol-CuRu	-1.04248983909092	-0.41035883000002	-1.23684905636363
ol-CuOs	-0.51197837909090	0.33435984999999	-1.36412612636362
ol-CuZn	0.11923326090907	0.07430592999999	1.22443935363635
ol-AgAu	1.72117328090910	1.00577068000000	1.24321117363636
ol-AgPd	0.43405520090907	0.19022356000001	-0.47731923636365
ol-AgPt	-0.09428294909092	-0.13074942000001	-1.62373602636364
ol-AgZn	-0.71729741909091	-0.68905828000000	0.62978056363638
ol-AgCd	0.75826235090909	0.25334153000002	1.82276183363638
ol-AuCu	-0.70750448909094	-1.08764034000002	-0.52525577636364
ol-AuAg	1.05239250090908	0.09481050999999	1.26485278363638
ol-AuPd	0.48466342090909	0.12152979000000	-0.44670422636363
ol-AuPt	-0.09214342909091	-0.16121717000000	-1.73455725636364
ol-AuZn	-0.97794122909091	-1.00776541000000	0.20302329363637
ol-AuCd	0.55018462090910	0.11734894000001	1.65893465363636
ol-NiCu	0.33097022090910	0.08709327999999	0.59886539363638
ol-NiPd	-0.13451343909092	1.03316971000000	-0.76371143636362
ol-NiCo	-0.89243928909089	-0.70994309999996	-0.34511565636358
ol-NiFe	-1.45011953909092	-0.09668677000000	-0.31638375636361
ol-NiZn	0.47058308090907	0.34191143000000	1.38678866363634
ol-PdCu	-0.12994224909089	-0.61132976999998	0.24402240363637
ol-PdAg	1.59764156090908	0.56415439999999	1.67884253363636
ol-PdAu	2.23768895090909	1.44719177000000	1.53448877363636
ol-PdNi	-1.09863967909091	-1.09401954999997	-1.03254760636360
ol-PdPt	0.41961801090911	0.80456065000000	-1.12936158636364
ol-PdCo	-1.27314932909094	-0.84172884000002	-0.70582230636364
ol-PdRh	-0.89093643909088	-0.55300561000000	-1.66419816636363
ol-PdIr	-0.79973521909092	-0.34861853000000	-1.96236696636367
ol-PdFe	-2.94784454909087	-2.53629440999997	-1.77493137636360
ol-PdRu	-1.74386032909093	-1.22183104000003	-1.92931791636362
ol-PdOs	-1.43626733909089	-0.77776861000000	-2.05012585636359
ol-PdZn	-0.48868757909092	-0.61262379000000	0.72697672363638
ol-PdCd	1.08223283090909	0.47135889000002	1.40642766363639
ol-PdRe	-2.02343360909096	-1.07254949000001	-1.82095149636364
ol-PtCu	-0.13265499909094	-0.65491518000000	0.21985811363638
ol-PtAg	1.54039829090910	0.59283602000001	1.61422417363639
ol-PtAu	2.03877862090910	1.19418735000004	1.32327658363639
ol-PtNi	-1.08809410909090	-1.12557513000000	-1.01465707636361
ol-PtPd	0.33124749090909	0.25025734000003	-0.53806718636360
ol-PtCo	-1.09111065909094	-1.13385813000001	-0.71147744636362
ol-PtRh	-0.73035985909088	-0.30938929000000	-1.48235389636363
ol-PtIr	-0.70664695909092	-0.19184882999996	-1.85397844636361
ol-PtFe	-2.08178966909089	-2.52686476000001	-1.97713558636365
ol-PtRu	-1.61763258909094	-1.08980301000001	-1.69218130636363
ol-PtOs	-1.44171944909091	-0.56015402000001	-1.98698181636365
ol-PtZn	-0.60155042909089	-0.74783079999999	0.54647179363636
ol-PtCd	1.05755547090910	-0.02881914999999	1.53320236363638
ol-PtRe	-1.75267665909088	-0.75904412999999	-1.58478725636365
ol-RhCu	-0.19775934909093	-0.58256200999999	0.23287210363635
ol-RhAg	1.64585227090906	0.69527254999999	1.79079538363636
ol-RhAu	2.37773650090911	1.52901376000001	1.59941767363637
ol-RhNi	-1.00363505909088	-0.83871617999999	-0.80015117636361
ol-RhPd	0.73721731090909	0.50213552999999	0.09886623363639
ol-RhPt	1.16007290090907	1.20509785999998	-0.07686736636367
ol-RhCo	-1.32807718909090	-1.04864153999999	-0.82773407636363
ol-RhIr	0.02810136090908	0.58666018999999	-0.98023639636363
ol-RhFe	-2.03144719909092	-1.49886264000001	-0.99860945636367
ol-RhRu	-1.11020864909092	-0.68997229000000	-1.23589708636364
ol-RhOs	-0.71752548909087	-0.14472071999999	-1.27065377636358
ol-RhZn	-0.04632441909088	-0.33175621999997	1.09020172363638
ol-RhRe	-1.28586526909090	-0.72615427999999	-1.27766347636366
ol-IrCu	-0.21694244909095	-0.69181091000000	0.18951269363635
ol-IrAg	1.50478891090909	0.58481270000000	1.64772447363641
ol-IrAu	2.12611553090913	1.19831649000004	1.52405011363641
ol-IrNi	-1.03123990909093	-0.96166049999998	-0.88520566636367
ol-IrPd	0.77596383090911	0.42272822000003	0.19660303363640
ol-IrPt	1.01944349090910	0.71553922000000	-0.18911721636362
ol-IrCo	-1.35511991909091	-1.11419632000000	-0.96381903636364
ol-IrRh	-0.21114959909091	-0.05194580999999	-0.74657395636364
ol-IrFe	-2.02165257909088	-1.57900373000000	-1.05480505636358
ol-IrRu	-1.16315819909091	-0.76877621999999	-1.31552299636365
ol-IrOs	-0.81262424909086	-0.20554134999996	-1.37087815636362
ol-IrZn	0.07316645090912	-0.29084607999998	1.16142122363636
ol-IrRe	-1.41982238909089	-0.67376731000000	-1.42887249636362
ol-RuCu	-0.09845666909088	-0.47621631999998	0.43930374363641
ol-RuAg	1.59436856090911	0.57187832000001	1.80917969363640
ol-RuAu	2.36490463090910	1.38484947000002	1.71618835363638
ol-RuNi	-0.78561218909091	-0.61501156999996	-0.73574607636362
ol-RuPd	1.14983434090913	0.72120812000004	0.42935015363640
ol-RuPt	1.60566851090907	1.31632359999999	0.31517964363639
ol-RuCo	-1.24953994909090	-0.97700811999998	-0.81207838636362
ol-RuRh	-0.22144972909088	-0.02428911999998	-0.84254771636363
ol-RuIr	0.16681615090907	0.55584401000000	-0.92172468636363
ol-RuFe	-1.83862298909089	-1.44936318000002	-1.14361957636367
ol-RuOs	-0.90947799909089	-0.06151809999999	-1.29089422636366
ol-RuZn	-0.20665738909095	-0.36438509000003	0.92839998363633
ol-RuRe	-1.64036266909092	-0.72378346000004	-1.22776919636367
ol-OsCu	-0.25645688909095	-0.84645627000002	0.18282121363632
ol-OsAg	1.43913123090907	0.49703222999996	1.60858830363635
ol-OsAu	2.13792320090907	1.04868697999997	1.64922546363636
ol-OsNi	-0.79398692909088	-0.86730202000000	-0.71241737636364
ol-OsPd	1.04479285090911	0.43378168000000	0.26724180363636
ol-OsPt	1.46048367090912	0.82941676000003	0.08905110363640
ol-OsCo	-1.26775074909092	-0.80299088000002	-0.78642823636363
ol-OsRh	-0.30354920909094	-0.25550620000000	-0.84944359636364
ol-OsIr	0.01233080090911	0.06754531000003	-0.99725384636360
ol-OsFe	-1.84378693909089	-1.52107132999997	-1.00812133636361
ol-OsRu	-1.13104057909091	-0.64533935999997	-0.95381836636357
ol-OsZn	-0.36821919909091	-0.22158404000002	1.03289306363633
ol-OsRe	-1.77442713909097	-0.69509175000000	-1.14169772636370
ol-ZnCu	-0.21587805909091	-0.52461495999999	0.07808206363638
ol-ZnAg	1.23220512090909	0.54394231000001	1.43015285363636
ol-ZnAu	1.80846418090909	1.18767098000001	1.41486127363637
ol-ZnNi	-0.23534432909092	-0.75167273000000	-0.80751340636363
ol-ZnPd	1.15042612090909	0.53945263000000	0.49501255363638
ol-ZnPt	1.79585777090910	1.35030255000001	0.57987425363638
ol-ZnCo	-1.56738308909091	-1.49137157999999	-1.34519616636363
ol-ZnRh	-0.45709867909090	0.09237672000001	-1.06719723636363
ol-ZnIr	-0.16181285909091	0.67053043000000	-1.25455950636364
ol-ZnFe	-2.08526131909092	-1.66363496999999	-1.25021217636364
ol-ZnRu	-1.50541652909093	-0.92242260000002	-1.76174254636364
ol-ZnOs	-1.55492416909094	-0.73811836000000	-2.22931367636365
ol-ZnRe	-1.78858454909088	-1.10295896999999	-1.88482824636360
ol-CdAg	1.35145206090909	0.20878082000001	1.47559496363637
ol-CdAu	1.12145493090910	0.51053684000002	0.79363992363637
ol-CdPd	0.60777553090908	0.24346249000000	-0.16894081636364
ss-CuAg	-0.66141867909091	-0.17924452000001	-0.16447752636363
ss-CuNi	0.23235356090909	-0.15466662999999	0.59082283363637
ss-CuPd	0.06966800090909	-0.26881456000000	0.30890387363639
ss-CuPt	0.11843769090909	-0.28705382000000	0.29410033363636
ss-CuCo	0.35524068090909	0.21839751000000	0.37034339363638
ss-CuRh	0.14739584090909	-0.20567153000000	0.28636657363638
ss-CuIr	-0.21590265909090	-0.44384237999999	-0.11150705636361
ss-CuFe	0.00229682090908	-0.35132050000000	0.47499834363635
ss-CuRu	-0.60122533909090	-0.97021808999999	-0.23773891636363
ss-CuOs	-1.60218070909089	-1.91263045999999	-1.19119619636364
ss-CuZn	-0.13236019909091	-0.39013182000001	0.31452641363635
ss-CuRe	-0.54888637909091	-0.88179107000001	0.08684803363634
ss-AgCu	1.17784213090910	0.16296219000002	1.60768032363638
ss-AgAu	1.10016200090910	0.12991043000001	1.31084445363638
ss-AgNi	1.32508732090908	0.18437787999999	1.53628462363637
ss-AgPd	1.48496508090908	0.30836291999999	1.60368674363637
ss-AgPt	1.38629432090908	0.25575174999999	1.41688369363636
ss-AgCo	0.89061793090910	-0.23444506999998	0.48185136363637
ss-AgRh	1.17856609090912	0.08386330000001	1.21559436363638
ss-AgIr	0.92508832090910	-0.16524025999998	0.53191835363638
ss-AgFe	0.92611840090909	0.40400260000000	1.08408255363637
ss-AgRu	-0.07132724909091	-1.17367390000000	-0.03245368636362
ss-AgOs	-0.56208154909090	-1.66065568999998	-0.69471157636362
ss-AgZn	1.25471987090909	0.22497471000000	1.64874631363636
ss-AgCd	0.93301811090911	0.09875984000001	1.29992950363638
ss-AgRe	-0.25323920909092	-0.90739376999998	-1.19255443636364
ss-AuCu	1.75918949090910	0.93250344000002	1.44104462363638
ss-AuAg	1.80314764090908	1.03613140000000	1.31661708363635
ss-AuNi	1.66585317090908	0.83594307000000	1.18596065363636
ss-AuPd	1.79172751090907	0.92626100000000	1.13210825363635
ss-AuPt	1.66214577090908	0.78241290999999	0.80388766363635
ss-AuCo	1.51042101090907	0.62564809999999	1.06537232363636
ss-AuRh	1.42346828090909	0.68095541999999	0.66365331363637
ss-AuIr	1.10274846090907	0.32271647000000	0.19286968363637
ss-AuFe	1.66073000090909	0.72267442000002	1.27059760363637
ss-AuRu	0.67058385090907	-0.14786547999999	0.06390823363638
ss-AuOs	0.11556140090910	-0.72981075999998	-0.38077078636365
ss-AuZn	1.38063586090907	0.70987350000000	1.15787138363635
ss-AuCd	1.25512693090909	0.64871797000001	0.90045130363637
ss-AuRe	0.91967345090909	-0.00201381999999	-0.44404841636364
ss-NiCu	-0.82658502909091	-0.43660582999998	-0.85726635636362
ss-NiAg	0.63657833090911	0.39331386000002	-1.25044253636363
ss-NiPd	-0.87766286909091	-0.24544132999999	-0.97190252636363
ss-NiPt	-1.00882357909090	-0.80835397000000	-2.69055436636366
ss-NiCo	-0.39141604909089	-0.32462600999996	-0.22772473636359
ss-NiRh	-0.79974300909090	-0.66870192999998	-0.75097032636364
ss-NiFe	0.95736661090909	-0.28435054999998	-0.12723330636361
ss-NiRu	-0.87777935909089	-0.84609209000000	-0.65068563636361
ss-NiZn	-0.48647692909090	-0.25449087000000	-0.47221773636363
ss-PdCu	0.69208489090907	0.57945865999999	-0.09794684636363
ss-PdAg	0.45835661090909	0.46095151000002	-0.41080642636361
ss-PdAu	0.43632321090910	0.45111504000001	-0.43724383636361
ss-PdNi	0.84418425090910	0.52822942000002	0.22703871363641
ss-PdPt	0.30011907090908	0.22712414999997	-0.54673411636366
ss-PdCo	1.13994124090907	0.54039979000000	0.60754061363634
ss-PdRh	0.49507566090908	0.23366470999999	-0.11754160636365
ss-PdIr	0.42357420090910	0.06015377000001	-0.07184032636365
ss-PdFe	1.81943395090905	0.60233070000000	0.77539339363637
ss-PdRu	0.67786406090913	0.20146220000000	0.34555481363640
ss-PdOs	0.52274785090906	-0.03084521999999	0.22930449363634
ss-PdZn	1.16666890090910	0.61940779999999	0.70312596363636
ss-PdCd	0.97669492090908	0.58689046000002	0.33699641363638
ss-PdRe	0.78958328090907	0.09219034000002	0.54149595363635
ss-PtCu	0.88317367090910	0.94005790000001	-0.31936631636364
ss-PtAg	0.38190520090909	0.68704493000000	-1.00855904636367
ss-PtAu	0.50249945090910	0.70540756999999	-0.98511734636360
ss-PtNi	1.13899483090909	0.88635447000003	0.00536770363636
ss-PtPd	0.43119701090909	0.54958897000002	-1.11842288636364
ss-PtCo	1.72766401090910	0.89124674000000	0.34928421363640
ss-PtRh	0.74549350090909	0.61593417000002	-0.49042933636366
ss-PtIr	0.72266187090905	0.53941477999997	-0.44668039636365
ss-PtFe	1.65158893090914	0.91011973000003	0.60844906363639
ss-PtRu	0.95256251090909	0.55727965000001	0.02282547363638
ss-PtOs	0.76166514090913	0.34269137000003	-0.16006606636358
ss-PtZn	1.39003350090910	1.07653984000000	0.47138538363635
ss-PtCd	1.11354681090912	0.95133653000001	-0.07439707636362
ss-PtRe	0.92908486090907	0.22415015000003	0.19898856363637
ss-RhCu	-0.71114294909087	-0.20394275000000	-1.34369098636363
ss-RhAg	-0.83595020909094	-0.31740088000002	-1.64986916636365
ss-RhAu	-0.92625938909090	-0.38510719999998	-1.78305027636360
ss-RhNi	-0.38847729909089	-0.00109662999999	-0.95840022636366
ss-RhPd	-0.67327161909090	-0.24136586000002	-1.42285120636364
ss-RhPt	-0.72356758909093	-0.29100199999998	-1.45257189636362
ss-RhCo	-0.30419516909093	0.08484710000001	-0.76408254636362
ss-RhIr	-0.21811692909092	-0.07463476999997	-0.74928271636360
ss-RhFe	-0.24578311909091	0.11318425999998	-0.67265333636367
ss-RhRu	-0.11555565909090	-0.07863315999997	-0.55372942636364
ss-RhOs	-0.13768166909087	-0.20293458999997	-0.53213203636363
ss-RhZn	-0.62758881909089	-0.01131098999996	-1.05987543636359
ss-RhCd	-0.80629253909093	-0.19055057000001	-1.38773960636365
ss-RhRe	0.01643483090906	-0.09268462999999	-0.22937312636366
ss-IrCu	-0.64843800909092	0.02056877999998	-1.74551422636363
ss-IrAg	-0.78682090909088	-0.15611345999996	-2.05887971636360
ss-IrAu	-0.80955787909092	-0.20032773000001	-2.17417648636364
ss-IrNi	-0.08579054909093	0.30652606999998	-1.05044382636367
ss-IrPd	-0.39566188909090	0.09156057000003	-1.62465988636364
ss-IrPt	-0.29317001909091	0.11899722000000	-1.56040451636363
ss-IrCo	-0.04420114909091	0.29685045000004	-0.96685994636362
ss-IrRh	-0.06997255909091	0.28687662000000	-1.08714691636362
ss-IrFe	0.14807804090906	0.39676290000001	-0.67051874636365
ss-IrRu	0.22827926090911	0.26366410999999	-0.70829284636363
ss-IrOs	0.17358729090909	0.14252975000001	-0.76198308636361
ss-IrZn	-0.35842550909088	0.36761772000001	-1.29187237636358
ss-IrCd	-0.61065709909088	0.07940225000000	-1.70157277636360
ss-IrRe	0.31245434090907	0.19638890000000	-0.41910598636365
ss-RuCu	-1.61490332909092	-0.99085266000002	-1.89968172636366
ss-RuAg	-1.68476291909088	-0.65161526999996	-1.69167016636362
ss-RuAu	-1.66818228909092	-1.18271164999997	-2.16914055636362
ss-RuNi	-1.43804149909091	-0.77060523999999	-1.63674584636362
ss-RuPd	-1.61800983909093	-0.96963442000002	-1.96935829636367
ss-RuPt	-1.48033775909091	-0.82782701000001	-1.83826132636363
ss-RuCo	-1.44709950909090	-0.74966304999997	-1.46644831636365
ss-RuRh	-1.45993167909093	-0.80632066000003	-1.63971552636365
ss-RuIr	-1.39551343909092	-0.73065788999996	-1.61388339636363
ss-RuFe	-1.71729635909089	-0.98812874999997	-1.20377893636361
ss-RuOs	-1.08073415909094	-0.51642349000001	-1.06533138636365
ss-RuZn	-1.38648004909090	-0.76352766000001	-1.57791006636364
ss-RuCd	-1.53393169909095	-0.97559320000003	-1.86536472636367
ss-RuRe	-0.94215270909093	-0.44514178000001	-0.65436512636364
ss-OsCu	-1.32965501909093	-0.49959081000001	-1.96967007636368
ss-OsNi	-1.22968775909091	-0.35708670000001	-1.69486307636361
ss-OsPd	-1.28239579909093	-0.61188931000002	-2.31268738636361
ss-OsPt	-1.22795486909093	-0.41470936000000	-1.98179907636364
ss-OsCo	-1.13907778909090	-0.26371821000002	-1.34653189636361
ss-OsRh	-1.15188258909093	-0.33156330000001	-1.59006616636366
ss-OsIr	-1.12832666909095	-0.34085926000004	-1.58889694636360
ss-OsFe	-2.28321650909090	-1.37577261999995	-2.21445133636359
ss-OsRu	-1.02380146909094	-0.24897429000002	-1.10254801636369
ss-OsZn	-1.67371885909092	-0.78359691000001	-2.32985665636362
ss-OsRe	-1.18791002909093	-0.32209766999999	-0.84850058636362
ss-ZnCu	-0.36175067909092	-0.42582139000000	0.87630478363636
ss-ZnAg	-0.25250721909090	-0.28866948999999	0.88264289363638
ss-ZnAu	-0.85409547909091	-0.88492556000000	0.33305560363636
ss-ZnNi	-0.13047484909091	-0.29108896000000	1.11170901363636
ss-ZnPd	-0.14737473909091	-0.25239413999999	1.13939623363638
ss-ZnPt	-0.30101161909090	-0.31591071000000	0.99899471363636
ss-ZnCo	-0.11063137909090	-0.35106146999999	0.99868320363637
ss-ZnRh	-0.11748882909090	-0.29048123000000	1.08730389363638
ss-ZnIr	-0.18309370909090	-0.30782265000001	1.12865115363636
ss-ZnFe	-0.29578158909091	-0.49106589000000	0.79820916363636
ss-ZnRu	-0.20783585909090	-0.40602668999999	0.88314316363637
ss-ZnOs	-0.12440031909092	-0.32801470000000	1.02447788363634
ss-ZnCd	-1.68291231909091	-1.76054149999999	-0.63915180636364
ss-ZnRe	0.00460718090908	-0.19143153000000	1.07031628363635
ss-CdCu	0.38219668090909	-0.11810779000000	1.34045023363637
ss-CdAg	0.55880664090909	-0.01665715999999	1.69525532363637
ss-CdAu	0.62344537090908	0.10289951000000	1.84009777363637
ss-CdNi	0.27936759090909	-0.28275868999999	0.51106580363638
ss-CdPd	0.60272418090909	0.02413066000001	1.73760416363637
ss-CdPt	0.53144833090909	-0.06670604999999	1.65525715363636
ss-CdCo	-0.70561692909091	-0.94143218999999	-1.52539353636363
ss-CdRh	0.52513377090910	-0.10089094999999	1.61767543363639
ss-CdIr	0.28105661090909	-0.27553775000000	1.10218200363636
ss-CdRu	-0.56506808909090	-1.15827718999999	0.35328346363637
ss-CdOs	-1.03650859909091	-1.57331770000000	-0.31598844636366
ss-CdZn	0.25645317090909	-0.04682458000000	1.68079161363637
sa-CuAg	0.40864844090909	-0.10161354000000	0.54679124363637
sa-CuAu	0.65121431090911	-0.16389879999998	0.76735517363640
sa-CuNi	-0.22170714909093	-0.32486089000001	0.11098617363636
sa-CuPd	0.42131021090911	0.00773962000001	0.54478348363637
sa-CuPt	0.49924963090909	0.24365128000001	0.39393102363639
sa-CuCo	-0.77165042909091	-0.65746691000000	-0.29669488636363
sa-CuRh	-0.00882325909090	-0.02092258999998	0.07216408363636
sa-CuIr	-0.02874353909091	0.14129121000001	-0.10543544636365
sa-CuFe	-0.84178991909091	-0.71435290000001	-0.15821757636365
sa-CuRu	-0.57100475909091	-0.26506471999998	-0.37542226636361
sa-CuOs	-0.72581366909092	-0.18761873999999	-0.59346839636364
sa-CuZn	-0.01206485909090	-0.25051140999999	0.59490189363638
sa-CuCd	0.27241507090911	-0.05665200999998	0.50008498363639
sa-CuRe	-1.54181694909091	-0.99483951999998	-0.95299507636363
sa-AgCu	0.53176944090909	-0.17718796000001	0.96832408363637
sa-AgAu	1.28858746090909	0.47707437000001	1.33983231363639
sa-AgNi	0.16072030090909	-0.28959629000001	0.56402381363637
sa-AgPd	1.07134067090908	0.27954622000002	1.07686796363637
sa-AgPt	0.94131492090908	0.40128172000000	0.75516425363637
sa-AgCo	-0.38409541909091	-0.14997470999999	0.41589456363636
sa-AgRh	0.41618607090909	0.19935465000002	0.48072971363639
sa-AgIr	0.17658870090908	0.22046685000000	0.21544879363635
sa-AgFe	-1.67549589909090	-1.78596653999999	-0.74028703636363
sa-AgRu	-0.52034269909090	-0.18801264000000	-0.17207158636364
sa-AgOs	-1.06355458909091	-0.53685813999998	-0.58250613636363
sa-AgZn	0.47376326090908	-0.15716449999998	1.18153576363637
sa-AgCd	0.98278043090909	0.17425501000000	1.57011323363636
sa-AgRe	-2.32486377909090	-1.15295142999999	-1.00846509636363
sa-AuCu	1.02806035090909	0.25435803999999	0.63145985363636
sa-AuAg	1.52953786090909	0.65619380000003	0.99157157363639
sa-AuNi	0.67498645090909	0.15050167000000	0.18797081363636
sa-AuPd	1.37438660090909	0.67902090000000	0.62997987363637
sa-AuPt	1.24585715090909	0.73936805000001	0.41158772363637
sa-AuCo	0.65984792090909	0.03190067000001	0.33413235363637
sa-AuRh	0.81817931090909	0.55707283000000	0.09703685363636
sa-AuIr	0.57968961090909	0.53409654000002	-0.17226529636363
sa-AuFe	0.52601622090912	0.24374829000000	-0.00674152636363
sa-AuRu	-0.00390410909089	-0.03065533999999	-0.22669609636363
sa-AuOs	-0.53382443909091	-0.30505896999999	-0.44665066636363
sa-AuZn	0.85781345090909	0.15281483000003	0.83213851363639
sa-AuCd	1.30764956090910	0.56014116000002	1.10696625363636
sa-NiCu	-0.37019153909092	-0.33051927000001	-0.26424443636363
sa-NiAg	-0.54396567909093	-0.32598615000002	-0.51590697636365
sa-NiAu	-0.43016550909094	-0.26167665999999	-0.44373337636366
sa-NiPd	-0.22977066909091	-0.18984303000001	-0.30060219636362
sa-NiPt	-0.08458970909093	0.07871363999998	-0.28184531636364
sa-NiCo	-0.77906386909093	-0.55060492000000	-0.60752608636363
sa-NiRh	-0.49073976909089	-0.27358091999999	-0.58752053636365
sa-NiIr	-0.43595427909092	-0.06785693999997	-0.61168810636362
sa-NiFe	-0.83695728909087	-0.63764068999997	-0.53878782636362
sa-NiRu	-0.82764013909092	-0.43013040000001	-0.78670228636363
sa-NiOs	-0.91178606909089	-0.32840913999998	-0.86830460636363
sa-NiZn	-0.21181293909090	-0.25465660000002	-0.02859436636361
sa-NiCd	-0.48774557909091	-0.15333185000001	-0.53505668636364
sa-NiRe	-1.42651763909090	-0.70181039999999	-1.08238007636361
sa-PdCu	0.25977767090909	0.12260374000000	-0.39067013636363
sa-PdAg	0.68402649090909	0.27516423000002	-0.02634156636361
sa-PdAu	0.81782163090911	0.41858660000001	-0.03815180636359
sa-PdNi	-0.00223224909091	-0.02534999000001	-0.68368529636361
sa-PdPt	0.16463117090909	0.34613920000000	-0.88603153636361
sa-PdCo	-0.74233756909091	-0.25675961000000	-1.31259820636361
sa-PdRh	-0.28183030909092	-0.01245469000001	-1.20134694636365
sa-PdIr	-0.25567481909091	0.13478434000000	-1.19927069636363
sa-PdFe	-0.75955782909092	-0.33844657000002	-1.86571753636363
sa-PdRu	-0.55974217909092	-0.11542680000001	-1.18882665636365
sa-PdOs	-0.61213480909090	-0.51857003999997	-1.12494513636363
sa-PdZn	0.48625887090909	0.21283196000000	0.03642735363639
sa-PdCd	0.76006846090907	0.34010356000000	0.20580226363638
sa-PdRe	-1.26388026909090	-0.85771099000000	-0.85222116636364
sa-PtCu	0.37937149090907	0.44747177999996	-0.68370739636367
sa-PtAg	0.74356181090910	0.55645089000002	-0.32981226636360
sa-PtAu	0.90731027090912	0.62186556000002	-0.34014081636359
sa-PtNi	0.08322588090907	0.21350757000001	-1.09635580636364
sa-PtPd	0.48229137090907	0.51027412000003	-0.89512556636361
sa-PtCo	0.41680490090907	0.24721940000002	-0.73490773636365
sa-PtRh	0.14980482090907	0.26714368999997	-1.26952726636363
sa-PtIr	0.19023601090906	0.28593658000001	-1.28140349636367
sa-PtFe	0.10153905090907	1.28412461000001	0.01065063363632
sa-PtRu	-0.07267243909093	0.09130939000001	-1.27419081636361
sa-PtOs	-0.09274734909088	-0.36122653000000	-1.25612011636360
sa-PtZn	0.39813195090908	0.38838649000003	-0.39650203636364
sa-PtCd	0.70921149090906	0.48065734000001	-0.14983125636365
sa-RhCu	-0.11195812909086	-0.09920509999999	-0.41249584636363
sa-RhAg	0.17350449090906	-0.00974491000004	-0.16870764636365
sa-RhAu	0.38634431090911	0.06872154000003	-0.09212781636358
sa-RhNi	-0.40255583909091	-0.12565749999997	-0.79724490636362
sa-RhPd	-0.03857840909093	-0.02614083000002	-0.54818705636364
sa-RhPt	0.08057007090911	0.32556116000002	-0.56871239636364
sa-RhCo	-0.63393373909095	-0.27722418000000	-1.02769151636363
sa-RhIr	-0.24900707909093	0.11231872000003	-0.86083564636362
sa-RhFe	-1.26797733909093	-0.36670237000003	-1.04548546636362
sa-RhRu	-0.54492747909093	-0.18491849000002	-0.93999300636363
sa-RhOs	-0.54264313909091	-0.10432417999998	-0.91267926636362
sa-RhZn	0.02489841090913	-0.06070771999997	-0.13175106636361
sa-RhCd	0.24670543090905	0.04618479000000	-0.94806553636368
sa-RhRe	-0.82647399909088	-0.66577540999997	-0.89661268636365
sa-IrCu	0.02845704090912	0.15269506000006	-0.60259774636358
sa-IrAg	0.31731647090912	0.18809734000003	-0.34512968636363
sa-IrAu	0.54724108090908	0.21410113000003	-0.25517048636362
sa-IrNi	-0.16605351909091	0.22248974000003	-0.93774319636361
sa-IrPd	0.13850975090905	0.15293656999997	-0.72472946636366
sa-IrPt	0.26267638090910	0.19630885000000	-0.75669748636363
sa-IrCo	-0.16850226909089	0.13904093000004	-0.97986008636365
sa-IrRh	-0.07157434909091	0.14232213999999	-1.01739400636364
sa-IrFe	-0.45142690909093	-0.10900501000002	-1.42633701636361
sa-IrRu	-0.22399804909089	-0.00431890999998	-1.04041346636364
sa-IrOs	-0.19126779909091	-0.01844239000000	-1.02552630636364
sa-IrZn	0.02740714090906	0.25428619999998	-0.37596019636362
sa-IrCd	0.28554683090907	0.19989863999997	-1.04361194636362
sa-IrRe	-0.45382716909087	-0.57045248999997	-1.03991512636360
sa-RuCu	-0.79289790909088	-0.52248502999997	-0.74027119636360
sa-RuAg	-0.65140487909089	-0.59186955999995	-0.55297111636360
sa-RuAu	-0.84966404909092	-0.57874413000000	-0.54735286636360
sa-RuNi	-1.04628829909093	-0.48819639999998	-1.06341432636361
sa-RuPd	-0.78991281909090	-0.45815506999996	-0.87904652636359
sa-RuPt	-0.56370927909087	-0.51989988999996	-0.91177342636359
sa-RuCo	-1.21004906909088	-0.59880363999996	-1.17186475636361
sa-RuRh	-0.91299290909087	-0.38291208999998	-1.03369785636362
sa-RuIr	-0.79675017909092	-0.17084680999999	-1.09610864636363
sa-RuFe	-1.24801997909090	-0.35273174999996	-1.05358742636360
sa-RuOs	-1.09776226909095	-0.36260066000004	-1.19462012636364
sa-RuZn	-0.61224537909091	-0.47242329999999	-0.37452223636364
sa-RuCd	-0.49458763909088	-0.50562495000001	-0.93302368636363
sa-RuRe	-1.37921527909090	-0.59168204999996	-1.19551343636362
sa-OsCu	-0.76831194909091	-0.19454571999999	-0.67309815636366
sa-OsAg	-0.65495103909087	-0.16346206000001	-0.49583991636359
sa-OsAu	-0.41508137909086	-0.15139327000001	-0.39810126636365
sa-OsNi	-0.95286295909098	-0.15973938000006	-1.04182360636371
sa-OsPd	-0.77317595909092	-0.12096235000006	-0.87722871636373
sa-OsPt	-0.49927181909102	-0.14228571000005	-0.79669571636367
sa-OsCo	-1.07212536909090	-0.29011342999995	-1.18765395636358
sa-OsRh	-0.87077626909088	-0.22314382999996	-1.05646467636364
sa-OsIr	-0.70185874909096	-0.09099317000009	-0.99980926636368
sa-OsFe	-1.38427931909093	-0.54286916000005	-1.29906785636370
sa-OsRu	-1.05912894909086	-0.34270391000000	-1.14463213636366
sa-OsZn	-0.65813934909086	-0.15147845999995	-0.34888333636359
sa-OsCd	-0.52456774909093	-0.11203197000007	-1.42494067636368
sa-OsRe	-1.27440513909091	-0.51571213999993	-1.17722573636359
sa-ZnCu	-0.09060883909091	-0.09130714000000	1.17420588363637
sa-ZnAg	0.17743348090909	-0.11370170999999	1.40187193363637
sa-ZnAu	0.42919848090909	-0.12781299000000	1.57084140363636
sa-ZnNi	-0.15808345909091	-0.08725116999999	0.81988637363638
sa-ZnPd	0.31265371090909	-0.16016850999999	1.24203538363637
sa-ZnPt	0.47349371090909	-0.13792304999999	1.29137615363638
sa-ZnCo	-0.39713176909090	-0.11920850000000	0.56060169363636
sa-ZnRh	0.20077160090910	-0.07094257999999	1.01601449363637
sa-ZnIr	0.23827746090910	-0.06027683999999	0.97739810363638
sa-ZnFe	-1.02820627909091	-0.16801943999999	0.25201271363637
sa-ZnRu	-0.11028068909091	0.14033302000000	0.86318452363637
sa-ZnOs	-0.20096690909091	0.19211034000000	0.74067420363637
sa-ZnCd	-0.14445353909091	-0.04928600999999	1.35294635363638
sa-CdCu	0.07578876090909	-0.11813759000000	1.38803182363637
sa-CdAg	0.57313964090909	0.10068231000001	1.72204152363638
sa-CdAu	0.75490001090909	0.01661100000001	1.70812894363637
sa-CdNi	0.14689698090909	-0.08398336000000	1.18179739363637
sa-CdPd	0.80145679090910	0.10025429000001	1.66729480363637
sa-CdPt	0.82771966090909	0.06735023000001	1.44141252363637
sa-CdCo	-0.02987158909091	-0.12364744999999	0.91572700363638
sa-CdRh	0.70142316090909	0.29851678000001	1.36025109363636
sa-CdIr	0.58995993090909	0.35045362000000	1.02627194363637
sa-CdFe	-0.45783922909091	-0.30261975999999	0.99469792363637
sa-CdRu	0.24128633090909	0.20378750000001	0.67544884363637
sa-CdOs	-0.01610693909091	-0.09253321999999	0.20487835363637
sa-CdZn	-0.20061815909091	-0.24545178000000	1.30950620363637
sa-CdRe	-1.31731828909090	-0.58238278999999	-0.22119490636363
